# Supplementary material for: Structural insights into the function of the core-circadian factor TIMING OF CAB2 EXPRESSION 1 (TOC1)
Source: J Circadian Rhythms. 2008 Feb 25;6:3. doi: 10.1186/1740-3391-6-3 (PMC2292679; doi:10.1186/1740-3391-6-3)
Supplement: Additional file 1 — Structural file. Structure of AtTOC1_dom1 [file 1740-3391-6-3-S1.pdb]

REMARK Created by iMol v.0.25
ATOM      1  N   MET     1      -7.080   1.529  19.151
ATOM      2  H   MET     1      -7.809   0.830  19.149
ATOM      3  CA  MET     1      -7.095   2.580  18.143
ATOM      4  HA  MET     1      -6.877   3.529  18.608
ATOM      5  CB  MET     1      -5.991   2.351  17.111
ATOM      6  C   MET     1      -8.453   2.655  17.450
ATOM      7  O   MET     1      -9.087   1.634  17.188
ATOM      8  N   ASP     2      -8.893   3.875  17.156
ATOM      9  H   ASP     2      -8.350   4.677  17.441
ATOM     10  CA  ASP     2     -10.141   4.084  16.432
ATOM     11  HA  ASP     2     -10.819   3.269  16.639
ATOM     12  CB  ASP     2     -10.842   5.351  16.924
ATOM     13  C   ASP     2      -9.898   4.172  14.928
ATOM     14  O   ASP     2      -8.893   4.727  14.483
ATOM     15  N   LEU     3     -10.825   3.620  14.152
ATOM     16  H   LEU     3     -11.628   3.181  14.580
ATOM     17  CA  LEU     3     -10.715   3.636  12.698
ATOM     18  HA  LEU     3      -9.906   4.289  12.406
ATOM     19  CB  LEU     3     -10.343   2.247  12.174
ATOM     20  C   LEU     3     -12.010   4.110  12.051
ATOM     21  O   LEU     3     -13.061   4.143  12.692
ATOM     22  N   ASN     4     -11.929   4.479  10.775
ATOM     23  H   ASN     4     -11.035   4.442  10.309
ATOM     24  CA  ASN     4     -13.099   4.936  10.034
ATOM     25  HA  ASN     4     -13.989   4.517  10.474
ATOM     26  CB  ASN     4     -13.246   6.455  10.151
ATOM     27  C   ASN     4     -13.013   4.529   8.568
ATOM     28  O   ASN     4     -11.923   4.354   8.023
ATOM     29  N   GLY     5     -14.171   4.382   7.932
ATOM     30  H   GLY     5     -15.033   4.515   8.441
ATOM     31  CA  GLY     5     -14.230   4.033   6.516
ATOM     32  HA  GLY     5     -13.352   4.411   6.017
ATOM     33  C   GLY     5     -15.478   4.611   5.857
ATOM     34  O   GLY     5     -16.498   3.934   5.735
ATOM     35  N   GLU     6     -15.389   5.869   5.434
ATOM     36  H   GLU     6     -14.503   6.349   5.503
ATOM     37  CA  GLU     6     -16.538   6.572   4.875
ATOM     38  HA  GLU     6     -17.446   6.061   5.161
ATOM     39  CB  GLU     6     -16.642   7.979   5.467
ATOM     40  C   GLU     6     -16.452   6.645   3.356
ATOM     41  O   GLU     6     -15.416   7.010   2.798
ATOM     42  N   CYS     7     -17.549   6.298   2.688
ATOM     43  H   CYS     7     -18.379   6.045   3.204
ATOM     44  CA  CYS     7     -17.581   6.268   1.230
ATOM     45  HA  CYS     7     -16.581   6.396   0.845
ATOM     46  CB  CYS     7     -18.050   4.899   0.733
ATOM     47  C   CYS     7     -18.484   7.365   0.677
ATOM     48  O   CYS     7     -18.431   7.686  -0.509
ATOM     49  N   LYS     8     -19.312   7.937   1.546
ATOM     50  H   LYS     8     -19.294   7.640   2.510
ATOM     51  CA  LYS     8     -20.246   8.981   1.139
ATOM     52  HA  LYS     8     -20.360   8.963   0.066
ATOM     53  CB  LYS     8     -21.637   8.708   1.714
ATOM     54  C   LYS     8     -19.758  10.357   1.578
ATOM     55  O   LYS     8     -18.789  10.472   2.330
ATOM     56  N   GLY     9     -20.436  11.398   1.105
ATOM     57  H   GLY     9     -21.195  11.237   0.461
ATOM     58  CA  GLY     9     -20.107  12.764   1.492
ATOM     59  HA  GLY     9     -21.017  13.307   1.706
ATOM     60  C   GLY     9     -19.338  13.481   0.386
ATOM     61  O   GLY     9     -19.461  14.695   0.218
ATOM     62  N   GLY    10     -18.547  12.723  -0.365
ATOM     63  H   GLY    10     -18.499  11.730  -0.183
ATOM     64  CA  GLY    10     -17.745  13.285  -1.444
ATOM     65  HA  GLY    10     -17.980  12.780  -2.369
ATOM     66  C   GLY    10     -16.254  13.149  -1.153
ATOM     67  O   GLY    10     -15.852  12.401  -0.262
ATOM     68  N   ASP    11     -15.440  13.874  -1.911
ATOM     69  H   ASP    11     -15.834  14.504  -2.594
ATOM     70  CA  ASP    11     -13.988  13.785  -1.780
ATOM     71  HA  ASP    11     -13.680  12.757  -1.894
ATOM     72  CB  ASP    11     -13.301  14.557  -2.908
ATOM     73  C   ASP    11     -13.523  14.309  -0.426
ATOM     74  O   ASP    11     -12.573  13.789   0.158
ATOM     75  N   GLY    12     -14.200  15.340   0.067
ATOM     76  H   GLY    12     -15.023  15.668  -0.419
ATOM     77  CA  GLY    12     -13.785  16.013   1.293
ATOM     78  HA  GLY    12     -12.719  16.183   1.269
ATOM     79  C   GLY    12     -14.137  15.183   2.524
ATOM     80  O   GLY    12     -13.641  15.440   3.620
ATOM     81  N   PHE    13     -14.996  14.186   2.334
ATOM     82  H   PHE    13     -15.311  13.981   1.396
ATOM     83  CA  PHE    13     -15.493  13.381   3.442
ATOM     84  HA  PHE    13     -15.158  13.807   4.375
ATOM     85  CB  PHE    13     -17.022  13.417   3.489
ATOM     86  C   PHE    13     -15.006  11.938   3.338
ATOM     87  O   PHE    13     -14.372  11.421   4.257
ATOM     88  N   ILE    14     -15.306  11.298   2.215
ATOM     89  H   ILE    14     -15.766  11.802   1.469
ATOM     90  CA  ILE    14     -14.989   9.887   2.029
ATOM     91  HA  ILE    14     -15.441   9.309   2.824
ATOM     92  CB  ILE    14     -15.589   9.341   0.720
ATOM     93  C   ILE    14     -13.484   9.655   2.025
ATOM     94  O   ILE    14     -12.721  10.473   1.511
ATOM     95  N   ASP    15     -13.061   8.535   2.602
ATOM     96  H   ASP    15     -13.720   7.961   3.105
ATOM     97  CA  ASP    15     -11.667   8.113   2.526
ATOM     98  HA  ASP    15     -11.031   8.900   2.905
ATOM     99  CB  ASP    15     -11.421   6.905   3.431
ATOM    100  C   ASP    15     -11.266   7.784   1.092
ATOM    101  O   ASP    15     -10.081   7.708   0.768
ATOM    102  N   ARG    16     -12.263   7.587   0.235
ATOM    103  H   ARG    16     -13.216   7.708   0.553
ATOM    104  CA  ARG    16     -12.020   7.201  -1.150
ATOM    105  HA  ARG    16     -11.252   6.445  -1.182
ATOM    106  CB  ARG    16     -13.269   6.559  -1.756
ATOM    107  C   ARG    16     -11.587   8.401  -1.988
ATOM    108  O   ARG    16     -11.167   8.248  -3.135
ATOM    109  N   SER    17     -11.695   9.592  -1.408
ATOM    110  H   SER    17     -12.021   9.647  -0.453
ATOM    111  CA  SER    17     -11.354  10.821  -2.113
ATOM    112  HA  SER    17     -12.057  10.979  -2.918
ATOM    113  CB  SER    17     -11.498  12.028  -1.184
ATOM    114  C   SER    17      -9.939  10.758  -2.678
ATOM    115  O   SER    17      -9.691  11.189  -3.803
ATOM    116  N   ARG    18      -9.015  10.222  -1.888
ATOM    117  H   ARG    18      -9.289   9.863  -0.983
ATOM    118  CA  ARG    18      -7.615  10.140  -2.291
ATOM    119  HA  ARG    18      -7.434  10.832  -3.100
ATOM    120  CB  ARG    18      -6.703  10.580  -1.145
ATOM    121  C   ARG    18      -7.254   8.727  -2.737
ATOM    122  O   ARG    18      -6.190   8.212  -2.398
ATOM    123  N   VAL    19      -8.146   8.107  -3.502
ATOM    124  H   VAL    19      -9.005   8.583  -3.739
ATOM    125  CA  VAL    19      -7.918   6.759  -4.008
ATOM    126  HA  VAL    19      -6.960   6.402  -3.658
ATOM    127  CB  VAL    19      -8.961   5.768  -3.463
ATOM    128  C   VAL    19      -7.947   6.727  -5.531
ATOM    129  O   VAL    19      -8.780   7.382  -6.160
ATOM    130  N   ARG    20      -7.033   5.964  -6.121
ATOM    131  H   ARG    20      -6.363   5.469  -5.550
ATOM    132  CA  ARG    20      -6.971   5.823  -7.571
ATOM    133  HA  ARG    20      -7.844   6.277  -8.013
ATOM    134  CB  ARG    20      -5.769   6.586  -8.133
ATOM    135  C   ARG    20      -6.899   4.355  -7.979
ATOM    136  O   ARG    20      -6.565   3.492  -7.169
ATOM    137  N   ILE    21      -7.214   4.083  -9.242
ATOM    138  H   ILE    21      -7.431   4.842  -9.871
ATOM    139  CA  ILE    21      -7.254   2.713  -9.742
ATOM    140  HA  ILE    21      -7.001   2.032  -8.944
ATOM    141  CB  ILE    21      -8.673   2.321 -10.198
ATOM    142  C   ILE    21      -6.285   2.522 -10.902
ATOM    143  O   ILE    21      -6.302   3.282 -11.870
ATOM    144  N   LEU    22      -5.441   1.498 -10.799
ATOM    145  H   LEU    22      -5.447   0.938  -9.958
ATOM    146  CA  LEU    22      -4.509   1.164 -11.869
ATOM    147  HA  LEU    22      -4.329   2.040 -12.476
ATOM    148  CB  LEU    22      -3.150   0.765 -11.290
ATOM    149  C   LEU    22      -5.057   0.042 -12.746
ATOM    150  O   LEU    22      -5.206  -1.093 -12.295
ATOM    151  N   LEU    23      -5.351   0.368 -14.000
ATOM    152  H   LEU    23      -5.195   1.316 -14.312
ATOM    153  CA  LEU    23      -5.893  -0.608 -14.938
ATOM    154  HA  LEU    23      -6.279  -1.455 -14.391
ATOM    155  CB  LEU    23      -7.085  -0.018 -15.695
ATOM    156  C   LEU    23      -4.828  -1.078 -15.922
ATOM    157  O   LEU    23      -4.546  -0.407 -16.914
ATOM    158  N   CYS    24      -4.239  -2.236 -15.639
ATOM    159  H   CYS    24      -4.487  -2.720 -14.789
ATOM    160  CA  CYS    24      -3.243  -2.825 -16.526
ATOM    161  HA  CYS    24      -3.058  -2.156 -17.354
ATOM    162  CB  CYS    24      -1.904  -2.979 -15.802
ATOM    163  C   CYS    24      -3.709  -4.177 -17.058
ATOM    164  O   CYS    24      -3.928  -5.114 -16.290
ATOM    165  N   ASP    25      -3.856  -4.271 -18.376
ATOM    166  H   ASP    25      -3.716  -3.449 -18.946
ATOM    167  CA  ASP    25      -4.216  -5.529 -19.017
ATOM    168  HA  ASP    25      -3.641  -6.333 -18.583
ATOM    169  CB  ASP    25      -5.684  -5.867 -18.751
ATOM    170  C   ASP    25      -3.956  -5.475 -20.519
ATOM    171  O   ASP    25      -3.952  -4.400 -21.120
ATOM    172  N   ASN    26      -3.738  -6.640 -21.120
ATOM    173  H   ASN    26      -3.764  -7.488 -20.571
ATOM    174  CA  ASN    26      -3.463  -6.726 -22.549
ATOM    175  HA  ASN    26      -2.898  -5.861 -22.861
ATOM    176  CB  ASN    26      -2.581  -7.938 -22.853
ATOM    177  C   ASN    26      -4.756  -6.804 -23.356
ATOM    178  O   ASN    26      -4.772  -6.508 -24.551
ATOM    179  N   ASP    27      -5.838  -7.202 -22.694
ATOM    180  H   ASP    27      -5.760  -7.419 -21.711
ATOM    181  CA  ASP    27      -7.132  -7.337 -23.350
ATOM    182  HA  ASP    27      -6.990  -7.734 -24.345
ATOM    183  CB  ASP    27      -8.004  -8.355 -22.614
ATOM    184  C   ASP    27      -7.849  -5.995 -23.437
ATOM    185  O   ASP    27      -8.196  -5.401 -22.415
ATOM    186  N   SER    28      -8.067  -5.522 -24.659
ATOM    187  H   SER    28      -7.783  -6.073 -25.456
ATOM    188  CA  SER    28      -8.708  -4.231 -24.879
ATOM    189  HA  SER    28      -8.063  -3.443 -24.514
ATOM    190  CB  SER    28      -8.888  -3.969 -26.375
ATOM    191  C   SER    28     -10.054  -4.154 -24.167
ATOM    192  O   SER    28     -10.274  -3.281 -23.326
ATOM    193  N   THR    29     -10.952  -5.072 -24.509
ATOM    194  H   THR    29     -10.699  -5.781 -25.182
ATOM    195  CA  THR    29     -12.294  -5.082 -23.938
ATOM    196  HA  THR    29     -12.846  -4.230 -24.303
ATOM    197  CB  THR    29     -13.088  -6.324 -24.386
ATOM    198  C   THR    29     -12.245  -5.045 -22.415
ATOM    199  O   THR    29     -12.989  -4.298 -21.779
ATOM    200  N   SER    30     -11.364  -5.854 -21.836
ATOM    201  H   SER    30     -10.785  -6.446 -22.413
ATOM    202  CA  SER    30     -11.211  -5.909 -20.385
ATOM    203  HA  SER    30     -12.171  -6.101 -19.929
ATOM    204  CB  SER    30     -10.311  -7.079 -19.986
ATOM    205  C   SER    30     -10.645  -4.600 -19.842
ATOM    206  O   SER    30     -11.201  -4.009 -18.916
ATOM    207  N   LEU    31      -9.535  -4.155 -20.422
ATOM    208  H   LEU    31      -9.119  -4.694 -21.168
ATOM    209  CA  LEU    31      -8.906  -2.906 -20.011
ATOM    210  HA  LEU    31      -8.545  -3.003 -18.998
ATOM    211  CB  LEU    31      -7.673  -2.620 -20.871
ATOM    212  C   LEU    31      -9.885  -1.741 -20.093
ATOM    213  O   LEU    31      -9.861  -0.836 -19.258
ATOM    214  N   GLY    32     -10.745  -1.767 -21.106
ATOM    215  H   GLY    32     -10.712  -2.537 -21.760
ATOM    216  CA  GLY    32     -11.737  -0.717 -21.297
ATOM    217  HA  GLY    32     -11.252   0.247 -21.266
ATOM    218  C   GLY    32     -12.817  -0.775 -20.221
ATOM    219  O   GLY    32     -13.247   0.254 -19.703
ATOM    220  N   GLU    33     -13.251  -1.989 -19.891
ATOM    221  H   GLU    33     -12.885  -2.792 -20.381
ATOM    222  CA  GLU    33     -14.240  -2.187 -18.837
ATOM    223  HA  GLU    33     -15.165  -1.708 -19.118
ATOM    224  CB  GLU    33     -14.565  -3.675 -18.684
ATOM    225  C   GLU    33     -13.752  -1.618 -17.510
ATOM    226  O   GLU    33     -14.508  -0.968 -16.788
ATOM    227  N   VAL    34     -12.486  -1.868 -17.191
ATOM    228  H   VAL    34     -11.919  -2.416 -17.824
ATOM    229  CA  VAL    34     -11.895  -1.372 -15.955
ATOM    230  HA  VAL    34     -12.489  -1.696 -15.116
ATOM    231  CB  VAL    34     -10.488  -1.958 -15.729
ATOM    232  C   VAL    34     -11.806   0.151 -15.957
ATOM    233  O   VAL    34     -12.122   0.802 -14.962
ATOM    234  N   PHE    35     -11.377   0.711 -17.083
ATOM    235  H   PHE    35     -11.137   0.122 -17.867
ATOM    236  CA  PHE    35     -11.244   2.158 -17.216
ATOM    237  HA  PHE    35     -10.601   2.534 -16.434
ATOM    238  CB  PHE    35     -10.551   2.512 -18.534
ATOM    239  C   PHE    35     -12.600   2.847 -17.135
ATOM    240  O   PHE    35     -12.724   3.929 -16.564
ATOM    241  N   THR    36     -13.618   2.209 -17.708
ATOM    242  H   THR    36     -13.447   1.330 -18.173
ATOM    243  CA  THR    36     -14.971   2.749 -17.680
ATOM    244  HA  THR    36     -14.979   3.725 -18.142
ATOM    245  CB  THR    36     -15.941   1.885 -18.508
ATOM    246  C   THR    36     -15.495   2.858 -16.253
ATOM    247  O   THR    36     -15.974   3.913 -15.835
ATOM    248  N   LEU    37     -15.397   1.763 -15.507
ATOM    249  H   LEU    37     -15.011   0.924 -15.914
ATOM    250  CA  LEU    37     -15.839   1.741 -14.117
ATOM    251  HA  LEU    37     -16.907   1.879 -14.075
ATOM    252  CB  LEU    37     -15.567   0.371 -13.491
ATOM    253  C   LEU    37     -15.151   2.832 -13.305
ATOM    254  O   LEU    37     -15.793   3.538 -12.528
ATOM    255  N   LEU    38     -13.840   2.965 -13.488
ATOM    256  H   LEU    38     -13.366   2.333 -14.117
ATOM    257  CA  LEU    38     -13.072   3.999 -12.805
ATOM    258  HA  LEU    38     -13.174   3.877 -11.736
ATOM    259  CB  LEU    38     -11.580   3.843 -13.107
ATOM    260  C   LEU    38     -13.547   5.393 -13.204
ATOM    261  O   LEU    38     -13.725   6.265 -12.355
ATOM    262  N   SER    39     -13.748   5.594 -14.502
ATOM    263  H   SER    39     -13.572   4.840 -15.149
ATOM    264  CA  SER    39     -14.216   6.876 -15.015
ATOM    265  HA  SER    39     -13.492   7.642 -14.785
ATOM    266  CB  SER    39     -14.318   6.837 -16.542
ATOM    267  C   SER    39     -15.565   7.252 -14.408
ATOM    268  O   SER    39     -15.887   8.433 -14.273
ATOM    269  N   GLU    40     -16.348   6.243 -14.046
ATOM    270  H   GLU    40     -16.038   5.296 -14.214
ATOM    271  CA  GLU    40     -17.643   6.466 -13.414
ATOM    272  HA  GLU    40     -18.231   7.134 -14.025
ATOM    273  CB  GLU    40     -18.435   5.159 -13.342
ATOM    274  C   GLU    40     -17.483   7.058 -12.020
ATOM    275  O   GLU    40     -18.197   7.987 -11.642
ATOM    276  N   CYS    41     -16.537   6.518 -11.256
ATOM    277  H   CYS    41     -15.990   5.751 -11.623
ATOM    278  CA  CYS    41     -16.269   7.004  -9.909
ATOM    279  HA  CYS    41     -17.202   7.263  -9.428
ATOM    280  CB  CYS    41     -15.650   5.896  -9.054
ATOM    281  C   CYS    41     -15.353   8.222  -9.933
ATOM    282  O   CYS    41     -14.953   8.728  -8.885
ATOM    283  N   SER    42     -15.025   8.686 -11.134
ATOM    284  H   SER    42     -15.383   8.221 -11.955
ATOM    285  CA  SER    42     -14.165   9.851 -11.297
ATOM    286  HA  SER    42     -14.178  10.169 -12.328
ATOM    287  CB  SER    42     -14.703  11.033 -10.486
ATOM    288  C   SER    42     -12.732   9.540 -10.880
ATOM    289  O   SER    42     -11.977  10.438 -10.503
ATOM    290  N   TYR    43     -12.364   8.265 -10.949
ATOM    291  H   TYR    43     -13.038   7.575 -11.245
ATOM    292  CA  TYR    43     -11.011   7.839 -10.608
ATOM    293  HA  TYR    43     -10.500   8.639 -10.093
ATOM    294  CB  TYR    43     -11.052   6.664  -9.628
ATOM    295  C   TYR    43     -10.225   7.453 -11.857
ATOM    296  O   TYR    43     -10.696   6.672 -12.681
ATOM    297  N   GLN    44      -9.024   8.006 -11.986
ATOM    298  H   GLN    44      -8.675   8.606 -11.251
ATOM    299  CA  GLN    44      -8.194   7.770 -13.163
ATOM    300  HA  GLN    44      -8.804   7.838 -14.051
ATOM    301  CB  GLN    44      -7.131   8.860 -13.296
ATOM    302  C   GLN    44      -7.533   6.398 -13.104
ATOM    303  O   GLN    44      -6.968   6.013 -12.079
ATOM    304  N   VAL    45      -7.606   5.662 -14.208
ATOM    305  H   VAL    45      -8.115   6.019 -15.004
ATOM    306  CA  VAL    45      -6.971   4.354 -14.304
ATOM    307  HA  VAL    45      -6.228   4.259 -13.526
ATOM    308  CB  VAL    45      -7.981   3.217 -14.062
ATOM    309  C   VAL    45      -6.312   4.158 -15.664
ATOM    310  O   VAL    45      -6.988   4.137 -16.693
ATOM    311  N   THR    46      -4.992   4.016 -15.662
ATOM    312  H   THR    46      -4.505   3.951 -14.779
ATOM    313  CA  THR    46      -4.226   3.949 -16.902
ATOM    314  HA  THR    46      -4.818   4.345 -17.713
ATOM    315  CB  THR    46      -2.964   4.827 -16.832
ATOM    316  C   THR    46      -3.821   2.515 -17.222
ATOM    317  O   THR    46      -3.170   1.849 -16.417
ATOM    318  N   ALA    47      -4.207   2.045 -18.405
ATOM    319  H   ALA    47      -4.731   2.648 -19.025
ATOM    320  CA  ALA    47      -3.896   0.686 -18.829
ATOM    321  HA  ALA    47      -3.627   0.093 -17.967
ATOM    322  CB  ALA    47      -5.128   0.020 -19.420
ATOM    323  C   ALA    47      -2.747   0.672 -19.833
ATOM    324  O   ALA    47      -2.657   1.539 -20.700
ATOM    325  N   VAL    48      -1.870  -0.319 -19.706
ATOM    326  H   VAL    48      -2.010  -1.010 -18.984
ATOM    327  CA  VAL    48      -0.714  -0.437 -20.587
ATOM    328  HA  VAL    48      -0.835   0.230 -21.428
ATOM    329  CB  VAL    48       0.581   0.004 -19.880
ATOM    330  C   VAL    48      -0.545  -1.867 -21.090
ATOM    331  O   VAL    48      -0.818  -2.825 -20.367
ATOM    332  N   LYS    49      -0.096  -2.003 -22.333
ATOM    333  H   LYS    49       0.066  -1.175 -22.890
ATOM    334  CA  LYS    49       0.167  -3.314 -22.914
ATOM    335  HA  LYS    49      -0.765  -3.846 -23.036
ATOM    336  CB  LYS    49       0.758  -3.169 -24.319
ATOM    337  C   LYS    49       1.106  -4.130 -22.031
ATOM    338  O   LYS    49       1.004  -5.354 -21.966
ATOM    339  N   SER    50       2.020  -3.442 -21.354
ATOM    340  H   SER    50       2.058  -2.438 -21.460
ATOM    341  CA  SER    50       2.967  -4.100 -20.464
ATOM    342  HA  SER    50       2.628  -5.103 -20.253
ATOM    343  CB  SER    50       4.329  -4.251 -21.148
ATOM    344  C   SER    50       3.122  -3.329 -19.156
ATOM    345  O   SER    50       2.786  -2.148 -19.077
ATOM    346  N   ALA    51       3.629  -4.007 -18.133
ATOM    347  H   ALA    51       3.943  -4.955 -18.278
ATOM    348  CA  ALA    51       3.747  -3.416 -16.805
ATOM    349  HA  ALA    51       2.828  -2.907 -16.556
ATOM    350  CB  ALA    51       3.913  -4.502 -15.753
ATOM    351  C   ALA    51       4.909  -2.430 -16.741
ATOM    352  O   ALA    51       4.872  -1.463 -15.979
ATOM    353  N   ARG    52       5.937  -2.681 -17.546
ATOM    354  H   ARG    52       5.940  -3.532 -18.086
ATOM    355  CA  ARG    52       7.056  -1.756 -17.668
ATOM    356  HA  ARG    52       7.622  -1.752 -16.749
ATOM    357  CB  ARG    52       8.023  -2.227 -18.757
ATOM    358  C   ARG    52       6.573  -0.341 -17.973
ATOM    359  O   ARG    52       7.106   0.634 -17.442
ATOM    360  N   GLN    53       5.564  -0.237 -18.830
ATOM    361  H   GLN    53       5.212  -1.070 -19.280
ATOM    362  CA  GLN    53       4.950   1.048 -19.138
ATOM    363  HA  GLN    53       5.698   1.720 -19.534
ATOM    364  CB  GLN    53       3.903   0.890 -20.243
ATOM    365  C   GLN    53       4.314   1.668 -17.898
ATOM    366  O   GLN    53       4.300   2.890 -17.741
ATOM    367  N   VAL    54       3.791   0.820 -17.021
ATOM    368  H   VAL    54       3.887  -0.173 -17.179
ATOM    369  CA  VAL    54       3.078   1.284 -15.836
ATOM    370  HA  VAL    54       2.250   1.908 -16.136
ATOM    371  CB  VAL    54       2.461   0.110 -15.052
ATOM    372  C   VAL    54       4.002   2.072 -14.913
ATOM    373  O   VAL    54       3.588   3.057 -14.299
ATOM    374  N   ILE    55       5.252   1.630 -14.817
ATOM    375  H   ILE    55       5.539   0.841 -15.378
ATOM    376  CA  ILE    55       6.218   2.256 -13.923
ATOM    377  HA  ILE    55       5.805   2.311 -12.925
ATOM    378  CB  ILE    55       7.504   1.417 -13.803
ATOM    379  C   ILE    55       6.581   3.659 -14.398
ATOM    380  O   ILE    55       6.920   4.530 -13.596
ATOM    381  N   ASP    56       6.510   3.872 -15.707
ATOM    382  H   ASP    56       6.197   3.125 -16.311
ATOM    383  CA  ASP    56       6.871   5.155 -16.297
ATOM    384  HA  ASP    56       7.666   5.605 -15.720
ATOM    385  CB  ASP    56       7.436   4.957 -17.706
ATOM    386  C   ASP    56       5.675   6.099 -16.339
ATOM    387  O   ASP    56       5.829   7.315 -16.228
ATOM    388  N   ALA    57       4.486   5.532 -16.501
ATOM    389  H   ALA    57       4.422   4.524 -16.537
ATOM    390  CA  ALA    57       3.268   6.325 -16.628
ATOM    391  HA  ALA    57       3.473   7.206 -17.217
ATOM    392  CB  ALA    57       2.209   5.551 -17.400
ATOM    393  C   ALA    57       2.736   6.742 -15.261
ATOM    394  O   ALA    57       2.274   7.866 -15.082
ATOM    395  N   LEU    58       2.807   5.826 -14.301
ATOM    396  H   LEU    58       3.233   4.933 -14.503
ATOM    397  CA  LEU    58       2.285   6.078 -12.961
ATOM    398  HA  LEU    58       1.260   6.410 -13.032
ATOM    399  CB  LEU    58       2.253   4.783 -12.146
ATOM    400  C   LEU    58       3.114   7.132 -12.237
ATOM    401  O   LEU    58       2.570   8.016 -11.576
ATOM    402  N   ASN    59       4.433   7.032 -12.365
ATOM    403  H   ASN    59       4.818   6.294 -12.938
ATOM    404  CA  ASN    59       5.339   7.962 -11.701
ATOM    405  HA  ASN    59       5.154   7.946 -10.636
ATOM    406  CB  ASN    59       6.792   7.515 -11.880
ATOM    407  C   ASN    59       5.158   9.380 -12.227
ATOM    408  O   ASN    59       5.156  10.342 -11.460
ATOM    409  N   ALA    60       5.008   9.504 -13.542
ATOM    410  H   ALA    60       4.984   8.671 -14.114
ATOM    411  CA  ALA    60       4.875  10.808 -14.180
ATOM    412  HA  ALA    60       5.481  11.531 -13.651
ATOM    413  CB  ALA    60       5.429  10.765 -15.595
ATOM    414  C   ALA    60       3.422  11.273 -14.187
ATOM    415  O   ALA    60       3.137  12.447 -14.430
ATOM    416  N   GLU    61       2.508  10.346 -13.922
ATOM    417  H   GLU    61       2.810   9.410 -13.696
ATOM    418  CA  GLU    61       1.083  10.646 -13.948
ATOM    419  HA  GLU    61       0.840  11.166 -14.863
ATOM    420  CB  GLU    61       0.262   9.354 -13.972
ATOM    421  C   GLU    61       0.677  11.503 -12.754
ATOM    422  O   GLU    61       1.219  11.355 -11.659
ATOM    423  N   GLY    62      -0.279  12.401 -12.972
ATOM    424  H   GLY    62      -0.673  12.485 -13.899
ATOM    425  CA  GLY    62      -0.775  13.268 -11.909
ATOM    426  HA  GLY    62      -0.643  12.777 -10.956
ATOM    427  C   GLY    62      -2.250  13.596 -12.109
ATOM    428  O   GLY    62      -2.652  14.074 -13.171
ATOM    429  N   PRO    63      -3.053  13.338 -11.083
ATOM    430  CA  PRO    63      -2.548  12.777  -9.837
ATOM    431  HA  PRO    63      -1.679  13.332  -9.518
ATOM    432  CB  PRO    63      -3.581  12.936  -8.719
ATOM    433  C   PRO    63      -2.179  11.305 -10.004
ATOM    434  O   PRO    63      -2.757  10.603 -10.832
ATOM    435  N   ASP    64      -1.216  10.849  -9.211
ATOM    436  H   ASP    64      -0.801  11.471  -8.533
ATOM    437  CA  ASP    64      -0.741   9.473  -9.298
ATOM    438  HA  ASP    64      -0.471   9.249 -10.320
ATOM    439  CB  ASP    64       0.536   9.295  -8.474
ATOM    440  C   ASP    64      -1.809   8.491  -8.829
ATOM    441  O   ASP    64      -2.640   8.819  -7.982
ATOM    442  N   ILE    65      -1.782   7.283  -9.385
ATOM    443  H   ILE    65      -1.084   7.082 -10.087
ATOM    444  CA  ILE    65      -2.731   6.243  -9.005
ATOM    445  HA  ILE    65      -3.737   6.617  -9.116
ATOM    446  CB  ILE    65      -2.627   5.020  -9.935
ATOM    447  C   ILE    65      -2.511   5.797  -7.565
ATOM    448  O   ILE    65      -1.397   5.868  -7.045
ATOM    449  N   ASP    66      -3.580   5.334  -6.925
ATOM    450  H   ASP    66      -4.465   5.296  -7.408
ATOM    451  CA  ASP    66      -3.508   4.882  -5.540
ATOM    452  HA  ASP    66      -2.579   5.214  -5.099
ATOM    453  CB  ASP    66      -4.620   5.522  -4.708
ATOM    454  C   ASP    66      -3.595   3.363  -5.452
ATOM    455  O   ASP    66      -3.168   2.763  -4.466
ATOM    456  N   ILE    67      -4.152   2.746  -6.488
ATOM    457  H   ILE    67      -4.454   3.293  -7.283
ATOM    458  CA  ILE    67      -4.340   1.300  -6.510
ATOM    459  HA  ILE    67      -3.577   0.829  -5.908
ATOM    460  CB  ILE    67      -5.687   0.897  -5.880
ATOM    461  C   ILE    67      -4.273   0.756  -7.935
ATOM    462  O   ILE    67      -4.506   1.484  -8.899
ATOM    463  N   ILE    68      -3.953  -0.527  -8.058
ATOM    464  H   ILE    68      -3.688  -1.050  -7.233
ATOM    465  CA  ILE    68      -3.974  -1.202  -9.349
ATOM    466  HA  ILE    68      -4.040  -0.466 -10.138
ATOM    467  CB  ILE    68      -2.669  -1.978  -9.603
ATOM    468  C   ILE    68      -5.154  -2.163  -9.451
ATOM    469  O   ILE    68      -5.422  -2.932  -8.527
ATOM    470  N   LEU    69      -5.855  -2.114 -10.577
ATOM    471  H   LEU    69      -5.646  -1.396 -11.256
ATOM    472  CA  LEU    69      -6.919  -3.072 -10.861
ATOM    473  HA  LEU    69      -6.992  -3.778 -10.048
ATOM    474  CB  LEU    69      -8.272  -2.364 -10.929
ATOM    475  C   LEU    69      -6.654  -3.822 -12.163
ATOM    476  O   LEU    69      -6.624  -3.226 -13.239
ATOM    477  N   ALA    70      -6.462  -5.133 -12.055
ATOM    478  H   ALA    70      -6.540  -5.570 -11.147
ATOM    479  CA  ALA    70      -6.142  -5.957 -13.214
ATOM    480  HA  ALA    70      -5.828  -5.324 -14.032
ATOM    481  CB  ALA    70      -4.952  -6.856 -12.913
ATOM    482  C   ALA    70      -7.344  -6.788 -13.648
ATOM    483  O   ALA    70      -8.108  -7.276 -12.816
ATOM    484  N   GLU    71      -7.505  -6.946 -14.959
ATOM    485  H   GLU    71      -6.933  -6.408 -15.594
ATOM    486  CA  GLU    71      -8.486  -7.879 -15.502
ATOM    487  HA  GLU    71      -8.784  -8.576 -14.734
ATOM    488  CB  GLU    71      -9.761  -7.136 -15.912
ATOM    489  C   GLU    71      -7.921  -8.643 -16.694
ATOM    490  O   GLU    71      -8.368  -8.465 -17.827
ATOM    491  N   ILE    72      -6.932  -9.493 -16.430
ATOM    492  H   ILE    72      -6.658  -9.644 -15.471
ATOM    493  CA  ILE    72      -6.238 -10.214 -17.491
ATOM    494  HA  ILE    72      -6.480  -9.771 -18.445
ATOM    495  CB  ILE    72      -4.711 -10.098 -17.344
ATOM    496  C   ILE    72      -6.628 -11.687 -17.503
ATOM    497  O   ILE    72      -6.452 -12.394 -16.510
ATOM    498  N   ASP    73      -7.160 -12.145 -18.631
ATOM    499  H   ASP    73      -7.245 -11.525 -19.423
ATOM    500  CA  ASP    73      -7.622 -13.522 -18.757
ATOM    501  HA  ASP    73      -7.750 -13.951 -17.774
ATOM    502  CB  ASP    73      -9.001 -13.566 -19.417
ATOM    503  C   ASP    73      -6.633 -14.366 -19.556
ATOM    504  O   ASP    73      -6.495 -15.566 -19.318
ATOM    505  N   LEU    74      -5.947 -13.729 -20.498
ATOM    506  H   LEU    74      -6.115 -12.746 -20.651
ATOM    507  CA  LEU    74      -4.957 -14.416 -21.320
ATOM    508  HA  LEU    74      -5.420 -15.262 -21.808
ATOM    509  CB  LEU    74      -4.465 -13.501 -22.442
ATOM    510  C   LEU    74      -3.778 -14.894 -20.479
ATOM    511  O   LEU    74      -3.012 -14.088 -19.953
ATOM    512  N   PRO    75      -3.639 -16.210 -20.358
ATOM    513  CA  PRO    75      -2.577 -16.798 -19.553
ATOM    514  HA  PRO    75      -2.711 -16.519 -18.519
ATOM    515  CB  PRO    75      -2.658 -18.326 -19.588
ATOM    516  C   PRO    75      -1.203 -16.336 -20.030
ATOM    517  O   PRO    75      -0.180 -16.690 -19.445
ATOM    518  N   MET    76      -1.189 -15.542 -21.096
ATOM    519  H   MET    76      -2.061 -15.318 -21.553
ATOM    520  CA  MET    76       0.052 -14.985 -21.622
ATOM    521  HA  MET    76       0.771 -15.780 -21.764
ATOM    522  CB  MET    76      -0.179 -14.373 -23.004
ATOM    523  C   MET    76       0.631 -13.940 -20.674
ATOM    524  O   MET    76       1.837 -13.688 -20.675
ATOM    525  N   ALA    77      -0.234 -13.335 -19.868
ATOM    526  H   ALA    77      -1.219 -13.534 -19.965
ATOM    527  CA  ALA    77       0.203 -12.389 -18.847
ATOM    528  HA  ALA    77       1.019 -12.819 -18.285
ATOM    529  CB  ALA    77       0.764 -11.132 -19.494
ATOM    530  C   ALA    77      -0.938 -12.039 -17.897
ATOM    531  O   ALA    77      -1.617 -11.027 -18.076
ATOM    532  N   LYS    78      -1.141 -12.879 -16.889
ATOM    533  H   LYS    78      -0.560 -13.700 -16.808
ATOM    534  CA  LYS    78      -2.184 -12.647 -15.897
ATOM    535  HA  LYS    78      -3.112 -12.409 -16.397
ATOM    536  CB  LYS    78      -2.455 -13.921 -15.093
ATOM    537  C   LYS    78      -1.808 -11.504 -14.959
ATOM    538  O   LYS    78      -0.671 -11.032 -14.963
ATOM    539  N   GLY    79      -2.771 -11.063 -14.154
ATOM    540  H   GLY    79      -3.674 -11.516 -14.174
ATOM    541  CA  GLY    79      -2.557  -9.944 -13.246
ATOM    542  HA  GLY    79      -2.230  -9.081 -13.807
ATOM    543  C   GLY    79      -1.517 -10.284 -12.186
ATOM    544  O   GLY    79      -0.759  -9.419 -11.746
ATOM    545  N   MET    80      -1.485 -11.549 -11.780
ATOM    546  H   MET    80      -2.133 -12.212 -12.181
ATOM    547  CA  MET    80      -0.538 -12.006 -10.769
ATOM    548  HA  MET    80      -0.557 -11.332  -9.926
ATOM    549  CB  MET    80      -0.954 -13.374 -10.226
ATOM    550  C   MET    80       0.877 -12.075 -11.332
ATOM    551  O   MET    80       1.850 -11.820 -10.622
ATOM    552  N   LYS    81       0.985 -12.421 -12.611
ATOM    553  H   LYS    81       0.151 -12.659 -13.127
ATOM    554  CA  LYS    81       2.277 -12.464 -13.286
ATOM    555  HA  LYS    81       2.948 -13.111 -12.742
ATOM    556  CB  LYS    81       2.132 -13.083 -14.677
ATOM    557  C   LYS    81       2.890 -11.071 -13.393
ATOM    558  O   LYS    81       4.085 -10.891 -13.162
ATOM    559  N   MET    82       2.063 -10.092 -13.746
ATOM    560  H   MET    82       1.105 -10.315 -13.972
ATOM    561  CA  MET    82       2.506  -8.704 -13.812
ATOM    562  HA  MET    82       3.362  -8.630 -14.465
ATOM    563  CB  MET    82       1.422  -7.827 -14.442
ATOM    564  C   MET    82       2.871  -8.175 -12.430
ATOM    565  O   MET    82       3.827  -7.417 -12.278
ATOM    566  N   LEU    83       2.102  -8.580 -11.424
ATOM    567  H   LEU    83       1.311  -9.179 -11.619
ATOM    568  CA  LEU    83       2.369  -8.182 -10.046
ATOM    569  HA  LEU    83       2.279  -7.110  -9.959
ATOM    570  CB  LEU    83       1.316  -8.771  -9.106
ATOM    571  C   LEU    83       3.764  -8.613  -9.609
ATOM    572  O   LEU    83       4.539  -7.809  -9.089
ATOM    573  N   ARG    84       4.080  -9.885  -9.823
ATOM    574  H   ARG    84       3.396 -10.498 -10.250
ATOM    575  CA  ARG    84       5.383 -10.424  -9.459
ATOM    576  HA  ARG    84       5.516 -10.355  -8.388
ATOM    577  CB  ARG    84       5.461 -11.916  -9.795
ATOM    578  C   ARG    84       6.507  -9.669 -10.158
ATOM    579  O   ARG    84       7.569  -9.439  -9.580
ATOM    580  N   TYR    85       6.268  -9.288 -11.409
ATOM    581  H   TYR    85       5.386  -9.532 -11.838
ATOM    582  CA  TYR    85       7.243  -8.524 -12.176
ATOM    583  HA  TYR    85       8.205  -9.012 -12.126
ATOM    584  CB  TYR    85       6.862  -8.503 -13.658
ATOM    585  C   TYR    85       7.369  -7.098 -11.649
ATOM    586  O   TYR    85       8.390  -6.441 -11.844
ATOM    587  N   ILE    86       6.322  -6.627 -10.979
ATOM    588  H   ILE    86       5.514  -7.219 -10.850
ATOM    589  CA  ILE    86       6.310  -5.280 -10.424
ATOM    590  HA  ILE    86       6.562  -4.570 -11.198
ATOM    591  CB  ILE    86       4.907  -4.885  -9.925
ATOM    592  C   ILE    86       7.304  -5.148  -9.273
ATOM    593  O   ILE    86       7.913  -4.096  -9.083
ATOM    594  N   THR    87       7.459  -6.225  -8.508
ATOM    595  H   THR    87       6.962  -7.070  -8.742
ATOM    596  CA  THR    87       8.330  -6.212  -7.340
ATOM    597  HA  THR    87       8.079  -5.368  -6.712
ATOM    598  CB  THR    87       8.122  -7.466  -6.468
ATOM    599  C   THR    87       9.796  -6.124  -7.744
ATOM    600  O   THR    87      10.689  -6.171  -6.897
ATOM    601  N   ARG    88      10.039  -5.995  -9.045
ATOM    602  H   ARG    88       9.261  -5.930  -9.687
ATOM    603  CA  ARG    88      11.399  -5.944  -9.570
ATOM    604  HA  ARG    88      12.040  -6.572  -8.969
ATOM    605  CB  ARG    88      11.448  -6.523 -10.986
ATOM    606  C   ARG    88      11.938  -4.518  -9.566
ATOM    607  O   ARG    88      13.147  -4.300  -9.644
ATOM    608  N   ASP    89      11.032  -3.548  -9.478
ATOM    609  H   ASP    89      10.055  -3.794  -9.403
ATOM    610  CA  ASP    89      11.414  -2.142  -9.487
ATOM    611  HA  ASP    89      12.490  -2.059  -9.543
ATOM    612  CB  ASP    89      10.873  -1.448 -10.739
ATOM    613  C   ASP    89      10.913  -1.427  -8.236
ATOM    614  O   ASP    89       9.829  -1.722  -7.733
ATOM    615  N   LYS    90      11.711  -0.487  -7.740
ATOM    616  H   LYS    90      12.575  -0.272  -8.216
ATOM    617  CA  LYS    90      11.369   0.243  -6.525
ATOM    618  HA  LYS    90      11.207  -0.457  -5.719
ATOM    619  CB  LYS    90      12.537   1.128  -6.085
ATOM    620  C   LYS    90      10.117   1.089  -6.722
ATOM    621  O   LYS    90       9.257   1.156  -5.845
ATOM    622  N   ASP    91      10.023   1.735  -7.879
ATOM    623  H   ASP    91      10.721   1.575  -8.590
ATOM    624  CA  ASP    91       8.936   2.670  -8.149
ATOM    625  HA  ASP    91       8.777   3.297  -7.284
ATOM    626  CB  ASP    91       9.315   3.617  -9.290
ATOM    627  C   ASP    91       7.646   1.932  -8.485
ATOM    628  O   ASP    91       6.636   2.550  -8.819
ATOM    629  N   LEU    92       7.685   0.608  -8.396
ATOM    630  H   LEU    92       8.536   0.160  -8.082
ATOM    631  CA  LEU    92       6.536  -0.219  -8.739
ATOM    632  HA  LEU    92       5.666   0.409  -8.863
ATOM    633  CB  LEU    92       6.754  -0.910 -10.087
ATOM    634  C   LEU    92       6.262  -1.259  -7.656
ATOM    635  O   LEU    92       5.155  -1.788  -7.557
ATOM    636  N   ARG    93       7.276  -1.546  -6.848
ATOM    637  H   ARG    93       8.133  -1.016  -6.927
ATOM    638  CA  ARG    93       7.186  -2.606  -5.853
ATOM    639  HA  ARG    93       6.887  -3.527  -6.332
ATOM    640  CB  ARG    93       8.558  -2.881  -5.234
ATOM    641  C   ARG    93       6.180  -2.255  -4.761
ATOM    642  O   ARG    93       5.680  -3.131  -4.057
ATOM    643  N   ARG    94       5.889  -0.965  -4.627
ATOM    644  H   ARG    94       6.298  -0.298  -5.266
ATOM    645  CA  ARG    94       4.993  -0.487  -3.580
ATOM    646  HA  ARG    94       4.858  -1.261  -2.841
ATOM    647  CB  ARG    94       5.618   0.698  -2.840
ATOM    648  C   ARG    94       3.636  -0.090  -4.154
ATOM    649  O   ARG    94       2.814   0.514  -3.465
ATOM    650  N   ILE    95       3.413  -0.431  -5.418
ATOM    651  H   ILE    95       4.145  -0.888  -5.943
ATOM    652  CA  ILE    95       2.136  -0.163  -6.070
ATOM    653  HA  ILE    95       1.777   0.811  -5.770
ATOM    654  CB  ILE    95       2.285  -0.106  -7.602
ATOM    655  C   ILE    95       1.098  -1.221  -5.707
ATOM    656  O   ILE    95       1.284  -2.405  -5.983
ATOM    657  N   PRO    96       0.007  -0.784  -5.088
ATOM    658  CA  PRO    96      -1.062  -1.692  -4.689
ATOM    659  HA  PRO    96      -0.649  -2.494  -4.097
ATOM    660  CB  PRO    96      -2.066  -0.972  -3.786
ATOM    661  C   PRO    96      -1.775  -2.273  -5.905
ATOM    662  O   PRO    96      -2.056  -1.562  -6.872
ATOM    663  N   VAL    97      -2.065  -3.569  -5.854
ATOM    664  H   VAL    97      -1.793  -4.099  -5.039
ATOM    665  CA  VAL    97      -2.761  -4.242  -6.943
ATOM    666  HA  VAL    97      -3.069  -3.515  -7.678
ATOM    667  CB  VAL    97      -1.838  -5.227  -7.681
ATOM    668  C   VAL    97      -3.984  -4.995  -6.430
ATOM    669  O   VAL    97      -3.890  -5.791  -5.495
ATOM    670  N   ILE    98      -5.133  -4.740  -7.047
ATOM    671  H   ILE    98      -5.152  -4.047  -7.785
ATOM    672  CA  ILE    98      -6.367  -5.429  -6.690
ATOM    673  HA  ILE    98      -6.220  -5.975  -5.769
ATOM    674  CB  ILE    98      -7.511  -4.436  -6.418
ATOM    675  C   ILE    98      -6.797  -6.394  -7.791
ATOM    676  O   ILE    98      -7.053  -5.987  -8.922
ATOM    677  N   MET    99      -6.872  -7.677  -7.449
ATOM    678  H   MET    99      -6.660  -7.946  -6.499
ATOM    679  CA  MET    99      -7.253  -8.704  -8.409
ATOM    680  HA  MET    99      -6.770  -8.510  -9.356
ATOM    681  CB  MET    99      -6.753 -10.076  -7.954
ATOM    682  C   MET    99      -8.765  -8.740  -8.609
ATOM    683  O   MET    99      -9.525  -8.881  -7.652
ATOM    684  N   MET   100      -9.195  -8.609  -9.861
ATOM    685  H   MET   100      -8.522  -8.458 -10.598
ATOM    686  CA  MET   100     -10.612  -8.682 -10.195
ATOM    687  HA  MET   100     -11.197  -8.301  -9.371
ATOM    688  CB  MET   100     -10.927  -7.778 -11.389
ATOM    689  C   MET   100     -11.035 -10.115 -10.497
ATOM    690  O   MET   100     -10.512 -10.746 -11.417
ATOM    691  N   SER   101     -11.983 -10.624  -9.718
ATOM    692  H   SER   101     -12.423 -10.033  -9.027
ATOM    693  CA  SER   101     -12.406 -12.014  -9.835
ATOM    694  HA  SER   101     -11.539 -12.657  -9.821
ATOM    695  CB  SER   101     -13.252 -12.421  -8.625
ATOM    696  C   SER   101     -13.192 -12.246 -11.122
ATOM    697  O   SER   101     -14.361 -12.629 -11.088
ATOM    698  N   ARG   102     -12.540 -12.010 -12.255
ATOM    699  H   ARG   102     -11.604 -11.637 -12.217
ATOM    700  CA  ARG   102     -13.145 -12.277 -13.557
ATOM    701  HA  ARG   102     -14.116 -12.724 -13.416
ATOM    702  CB  ARG   102     -13.388 -10.969 -14.311
ATOM    703  C   ARG   102     -12.271 -13.209 -14.390
ATOM    704  O   ARG   102     -11.157 -12.851 -14.773
ATOM    705  N   GLN   103     -12.784 -14.404 -14.664
ATOM    706  H   GLN   103     -13.726 -14.615 -14.368
ATOM    707  CA  GLN   103     -12.021 -15.417 -15.383
ATOM    708  HA  GLN   103     -12.569 -16.347 -15.383
ATOM    709  CB  GLN   103     -11.860 -15.024 -16.852
ATOM    710  C   GLN   103     -10.654 -15.633 -14.745
ATOM    711  O   GLN   103      -9.647 -15.774 -15.441
ATOM    712  N   ASP   104     -10.623 -15.661 -13.417
ATOM    713  H   ASP   104     -11.487 -15.561 -12.902
ATOM    714  CA  ASP   104      -9.375 -15.831 -12.681
ATOM    715  HA  ASP   104      -8.563 -15.967 -13.379
ATOM    716  CB  ASP   104      -9.044 -14.565 -11.889
ATOM    717  C   ASP   104      -9.446 -17.033 -11.746
ATOM    718  O   ASP   104     -10.322 -17.108 -10.883
ATOM    719  N   GLU   105      -8.522 -17.970 -11.921
ATOM    720  H   GLU   105      -7.838 -17.853 -12.657
ATOM    721  CA  GLU   105      -8.467 -19.160 -11.081
ATOM    722  HA  GLU   105      -9.340 -19.770 -11.265
ATOM    723  CB  GLU   105      -7.264 -20.027 -11.459
ATOM    724  C   GLU   105      -8.404 -18.791  -9.604
ATOM    725  O   GLU   105      -7.672 -17.883  -9.212
ATOM    726  N   VAL   106      -9.176 -19.503  -8.787
ATOM    727  H   VAL   106      -9.776 -20.216  -9.178
ATOM    728  CA  VAL   106      -9.179 -19.279  -7.348
ATOM    729  HA  VAL   106      -9.607 -18.312  -7.134
ATOM    730  CB  VAL   106     -10.064 -20.306  -6.619
ATOM    731  C   VAL   106      -7.765 -19.347  -6.778
ATOM    732  O   VAL   106      -7.415 -18.592  -5.871
ATOM    733  N   PRO   107      -6.959 -20.256  -7.312
ATOM    734  CA  PRO   107      -5.582 -20.422  -6.860
ATOM    735  HA  PRO   107      -5.578 -20.702  -5.816
ATOM    736  CB  PRO   107      -4.907 -21.573  -7.610
ATOM    737  C   PRO   107      -4.782 -19.135  -7.044
ATOM    738  O   PRO   107      -3.907 -18.819  -6.239
ATOM    739  N   VAL   108      -5.093 -18.400  -8.106
ATOM    740  H   VAL   108      -5.792 -18.737  -8.752
ATOM    741  CA  VAL   108      -4.446 -17.118  -8.365
ATOM    742  HA  VAL   108      -3.374 -17.238  -8.308
ATOM    743  CB  VAL   108      -4.741 -16.614  -9.789
ATOM    744  C   VAL   108      -4.894 -16.064  -7.359
ATOM    745  O   VAL   108      -4.096 -15.236  -6.916
ATOM    746  N   VAL   109      -6.173 -16.098  -7.002
ATOM    747  H   VAL   109      -6.788 -16.767  -7.440
ATOM    748  CA  VAL   109      -6.711 -15.195  -5.993
ATOM    749  HA  VAL   109      -6.606 -14.173  -6.330
ATOM    750  CB  VAL   109      -8.221 -15.416  -5.783
ATOM    751  C   VAL   109      -5.992 -15.366  -4.658
ATOM    752  O   VAL   109      -5.720 -14.390  -3.959
ATOM    753  N   VAL   110      -5.690 -16.614  -4.312
ATOM    754  H   VAL   110      -5.938 -17.371  -4.932
ATOM    755  CA  VAL   110      -5.009 -16.916  -3.058
ATOM    756  HA  VAL   110      -5.542 -16.455  -2.238
ATOM    757  CB  VAL   110      -5.009 -18.428  -2.766
ATOM    758  C   VAL   110      -3.570 -16.409  -3.075
ATOM    759  O   VAL   110      -3.068 -15.905  -2.072
ATOM    760  N   LYS   111      -2.914 -16.549  -4.222
ATOM    761  H   LYS   111      -3.375 -16.994  -5.003
ATOM    762  CA  LYS   111      -1.543 -16.078  -4.383
ATOM    763  HA  LYS   111      -0.899 -16.602  -3.695
ATOM    764  CB  LYS   111      -1.023 -16.410  -5.783
ATOM    765  C   LYS   111      -1.443 -14.577  -4.130
ATOM    766  O   LYS   111      -0.608 -14.123  -3.349
ATOM    767  N   CYS   112      -2.302 -13.811  -4.795
ATOM    768  H   CYS   112      -2.983 -14.248  -5.402
ATOM    769  CA  CYS   112      -2.288 -12.358  -4.672
ATOM    770  HA  CYS   112      -1.333 -11.978  -5.008
ATOM    771  CB  CYS   112      -3.337 -11.733  -5.596
ATOM    772  C   CYS   112      -2.530 -11.923  -3.231
ATOM    773  O   CYS   112      -1.894 -10.992  -2.737
ATOM    774  N   LEU   113      -3.455 -12.603  -2.562
ATOM    775  H   LEU   113      -3.962 -13.339  -3.030
ATOM    776  CA  LEU   113      -3.755 -12.313  -1.165
ATOM    777  HA  LEU   113      -4.024 -11.273  -1.063
ATOM    778  CB  LEU   113      -4.980 -13.110  -0.705
ATOM    779  C   LEU   113      -2.563 -12.623  -0.267
ATOM    780  O   LEU   113      -2.216 -11.834   0.612
ATOM    781  N   LYS   114      -1.938 -13.773  -0.496
ATOM    782  H   LYS   114      -2.284 -14.384  -1.222
ATOM    783  CA  LYS   114      -0.767 -14.177   0.274
ATOM    784  HA  LYS   114      -0.999 -14.134   1.329
ATOM    785  CB  LYS   114      -0.407 -15.634  -0.022
ATOM    786  C   LYS   114       0.424 -13.271  -0.020
ATOM    787  O   LYS   114       1.361 -13.186   0.774
ATOM    788  N   LEU   115       0.381 -12.598  -1.166
ATOM    789  H   LEU   115      -0.418 -12.710  -1.772
ATOM    790  CA  LEU   115       1.457 -11.699  -1.566
ATOM    791  HA  LEU   115       2.409 -12.168  -1.367
ATOM    792  CB  LEU   115       1.416 -11.454  -3.076
ATOM    793  C   LEU   115       1.377 -10.373  -0.817
ATOM    794  O   LEU   115       2.284  -9.547  -0.901
ATOM    795  N   GLY   116       0.284 -10.179  -0.085
ATOM    796  H   GLY   116      -0.446 -10.875  -0.094
ATOM    797  CA  GLY   116       0.113  -8.981   0.731
ATOM    798  HA  GLY   116       0.098  -9.259   1.775
ATOM    799  C   GLY   116      -1.179  -8.254   0.379
ATOM    800  O   GLY   116      -1.529  -7.251   1.001
ATOM    801  N   ALA   117      -1.889  -8.767  -0.621
ATOM    802  H   ALA   117      -1.555  -9.603  -1.083
ATOM    803  CA  ALA   117      -3.133  -8.157  -1.073
ATOM    804  HA  ALA   117      -2.931  -7.169  -1.462
ATOM    805  CB  ALA   117      -3.721  -8.943  -2.234
ATOM    806  C   ALA   117      -4.142  -8.054   0.068
ATOM    807  O   ALA   117      -4.495  -9.058   0.689
ATOM    808  N   ALA   118      -4.601  -6.838   0.339
ATOM    809  H   ALA   118      -4.302  -6.061  -0.232
ATOM    810  CA  ALA   118      -5.525  -6.596   1.441
ATOM    811  HA  ALA   118      -5.068  -6.905   2.368
ATOM    812  CB  ALA   118      -5.789  -5.106   1.592
ATOM    813  C   ALA   118      -6.833  -7.353   1.241
ATOM    814  O   ALA   118      -7.433  -7.841   2.198
ATOM    815  N   ASP   119      -7.270  -7.446  -0.012
ATOM    816  H   ASP   119      -6.745  -7.003  -0.751
ATOM    817  CA  ASP   119      -8.489  -8.175  -0.344
ATOM    818  HA  ASP   119      -8.480  -9.136   0.148
ATOM    819  CB  ASP   119      -9.717  -7.439   0.195
ATOM    820  C   ASP   119      -8.616  -8.377  -1.851
ATOM    821  O   ASP   119      -7.914  -7.740  -2.634
ATOM    822  N   TYR   120      -9.519  -9.269  -2.248
ATOM    823  H   TYR   120     -10.003  -9.820  -1.556
ATOM    824  CA  TYR   120      -9.827  -9.469  -3.660
ATOM    825  HA  TYR   120      -9.168  -8.861  -4.261
ATOM    826  CB  TYR   120      -9.553 -10.918  -4.066
ATOM    827  C   TYR   120     -11.276  -9.104  -3.965
ATOM    828  O   TYR   120     -12.148  -9.214  -3.104
ATOM    829  N   LEU   121     -11.525  -8.669  -5.196
ATOM    830  H   LEU   121     -10.755  -8.543  -5.838
ATOM    831  CA  LEU   121     -12.879  -8.366  -5.642
ATOM    832  HA  LEU   121     -13.548  -8.368  -4.794
ATOM    833  CB  LEU   121     -12.949  -6.956  -6.229
ATOM    834  C   LEU   121     -13.361  -9.385  -6.670
ATOM    835  O   LEU   121     -12.629  -9.743  -7.593
ATOM    836  N   VAL   122     -14.594  -9.848  -6.505
ATOM    837  H   VAL   122     -15.134  -9.542  -5.707
ATOM    838  CA  VAL   122     -15.194 -10.788  -7.444
ATOM    839  HA  VAL   122     -14.427 -11.437  -7.841
ATOM    840  CB  VAL   122     -16.213 -11.709  -6.749
ATOM    841  C   VAL   122     -15.883 -10.058  -8.592
ATOM    842  O   VAL   122     -16.594  -9.076  -8.378
ATOM    843  N   LYS   123     -15.668 -10.543  -9.811
ATOM    844  H   LYS   123     -15.086 -11.361  -9.918
ATOM    845  CA  LYS   123     -16.249  -9.922 -10.996
ATOM    846  HA  LYS   123     -16.525  -8.904 -10.770
ATOM    847  CB  LYS   123     -15.213  -9.840 -12.118
ATOM    848  C   LYS   123     -17.478 -10.690 -11.472
ATOM    849  O   LYS   123     -17.587 -11.898 -11.264
ATOM    850  N   PRO   124     -18.401  -9.980 -12.113
ATOM    851  CA  PRO   124     -18.245  -8.547 -12.337
ATOM    852  HA  PRO   124     -17.316  -8.362 -12.856
ATOM    853  CB  PRO   124     -19.350  -8.027 -13.259
ATOM    854  C   PRO   124     -18.256  -7.779 -11.020
ATOM    855  O   PRO   124     -18.826  -8.233 -10.029
ATOM    856  N   LEU   125     -17.622  -6.610 -11.019
ATOM    857  H   LEU   125     -17.196  -6.279 -11.872
ATOM    858  CA  LEU   125     -17.522  -5.794  -9.815
ATOM    859  HA  LEU   125     -17.559  -6.431  -8.944
ATOM    860  CB  LEU   125     -16.170  -5.081  -9.760
ATOM    861  C   LEU   125     -18.655  -4.775  -9.744
ATOM    862  O   LEU   125     -19.221  -4.390 -10.768
ATOM    863  N   ARG   126     -18.982  -4.344  -8.531
ATOM    864  H   ARG   126     -18.482  -4.703  -7.730
ATOM    865  CA  ARG   126     -20.043  -3.365  -8.327
ATOM    866  HA  ARG   126     -20.156  -2.763  -9.217
ATOM    867  CB  ARG   126     -21.388  -4.067  -8.119
ATOM    868  C   ARG   126     -19.737  -2.459  -7.138
ATOM    869  O   ARG   126     -18.957  -2.818  -6.257
ATOM    870  N   THR   127     -20.356  -1.284  -7.122
ATOM    871  H   THR   127     -20.968  -1.038  -7.887
ATOM    872  CA  THR   127     -20.174  -0.338  -6.027
ATOM    873  HA  THR   127     -19.223   0.164  -6.137
ATOM    874  CB  THR   127     -21.242   0.771  -6.054
ATOM    875  C   THR   127     -20.222  -1.041  -4.675
ATOM    876  O   THR   127     -19.478  -0.697  -3.757
ATOM    877  N   ASN   128     -21.103  -2.031  -4.560
ATOM    878  H   ASN   128     -21.668  -2.281  -5.359
ATOM    879  CA  ASN   128     -21.271  -2.765  -3.311
ATOM    880  HA  ASN   128     -21.626  -2.092  -2.544
ATOM    881  CB  ASN   128     -22.352  -3.838  -3.462
ATOM    882  C   ASN   128     -19.959  -3.400  -2.862
ATOM    883  O   ASN   128     -19.417  -3.054  -1.813
ATOM    884  N   GLU   129     -19.456  -4.332  -3.664
ATOM    885  H   GLU   129     -19.923  -4.538  -4.536
ATOM    886  CA  GLU   129     -18.247  -5.069  -3.317
ATOM    887  HA  GLU   129     -18.313  -5.413  -2.295
ATOM    888  CB  GLU   129     -18.120  -6.328  -4.177
ATOM    889  C   GLU   129     -17.005  -4.197  -3.478
ATOM    890  O   GLU   129     -16.085  -4.254  -2.663
ATOM    891  N   LEU   130     -16.989  -3.391  -4.534
ATOM    892  H   LEU   130     -17.751  -3.428  -5.194
ATOM    893  CA  LEU   130     -15.897  -2.453  -4.765
ATOM    894  HA  LEU   130     -14.963  -2.996  -4.828
ATOM    895  CB  LEU   130     -16.067  -1.753  -6.115
ATOM    896  C   LEU   130     -15.812  -1.420  -3.646
ATOM    897  O   LEU   130     -14.721  -1.071  -3.193
ATOM    898  N   LEU   131     -16.966  -0.934  -3.206
ATOM    899  H   LEU   131     -17.826  -1.246  -3.636
ATOM    900  CA  LEU   131     -17.026   0.033  -2.119
ATOM    901  HA  LEU   131     -16.423   0.894  -2.370
ATOM    902  CB  LEU   131     -18.454   0.555  -1.943
ATOM    903  C   LEU   131     -16.526  -0.572  -0.812
ATOM    904  O   LEU   131     -15.928   0.116   0.016
ATOM    905  N   ASN   132     -16.773  -1.866  -0.632
ATOM    906  H   ASN   132     -17.286  -2.371  -1.340
ATOM    907  CA  ASN   132     -16.325  -2.572   0.563
ATOM    908  HA  ASN   132     -16.711  -2.077   1.440
ATOM    909  CB  ASN   132     -16.898  -3.991   0.590
ATOM    910  C   ASN   132     -14.803  -2.621   0.636
ATOM    911  O   ASN   132     -14.208  -2.269   1.655
ATOM    912  N   LEU   133     -14.177  -3.058  -0.454
ATOM    913  H   LEU   133     -14.723  -3.325  -1.261
ATOM    914  CA  LEU   133     -12.725  -3.165  -0.511
ATOM    915  HA  LEU   133     -12.373  -3.761   0.317
ATOM    916  CB  LEU   133     -12.290  -3.904  -1.777
ATOM    917  C   LEU   133     -12.069  -1.787  -0.458
ATOM    918  O   LEU   133     -11.117  -1.570   0.290
ATOM    919  N   TRP   134     -12.586  -0.860  -1.259
ATOM    920  H   TRP   134     -13.362  -1.104  -1.856
ATOM    921  CA  TRP   134     -12.060   0.497  -1.297
ATOM    922  HA  TRP   134     -11.004   0.469  -1.526
ATOM    923  CB  TRP   134     -12.714   1.295  -2.428
ATOM    924  C   TRP   134     -12.271   1.209   0.036
ATOM    925  O   TRP   134     -11.363   1.858   0.555
ATOM    926  N   THR   135     -13.476   1.083   0.583
ATOM    927  H   THR   135     -14.190   0.571   0.086
ATOM    928  CA  THR   135     -13.790   1.662   1.882
ATOM    929  HA  THR   135     -13.779   2.740   1.808
ATOM    930  CB  THR   135     -15.211   1.285   2.339
ATOM    931  C   THR   135     -12.789   1.215   2.942
ATOM    932  O   THR   135     -12.186   2.039   3.628
ATOM    933  N   HIS   136     -12.619  -0.097   3.072
ATOM    934  H   HIS   136     -13.154  -0.722   2.487
ATOM    935  CA  HIS   136     -11.679  -0.655   4.038
ATOM    936  HA  HIS   136     -12.005  -0.413   5.037
ATOM    937  CB  HIS   136     -11.672  -2.182   3.956
ATOM    938  C   HIS   136     -10.272  -0.111   3.816
ATOM    939  O   HIS   136      -9.561   0.207   4.770
ATOM    940  N   MET   137      -9.875  -0.007   2.551
ATOM    941  H   MET   137     -10.504  -0.291   1.814
ATOM    942  CA  MET   137      -8.556   0.506   2.201
ATOM    943  HA  MET   137      -7.798  -0.101   2.674
ATOM    944  CB  MET   137      -8.316   0.382   0.695
ATOM    945  C   MET   137      -8.394   1.956   2.640
ATOM    946  O   MET   137      -7.358   2.338   3.185
ATOM    947  N   TRP   138      -9.425   2.761   2.400
ATOM    948  H   TRP   138     -10.226   2.399   1.903
ATOM    949  CA  TRP   138      -9.428   4.151   2.837
ATOM    950  HA  TRP   138      -8.585   4.667   2.403
ATOM    951  CB  TRP   138     -10.675   4.873   2.321
ATOM    952  C   TRP   138      -9.359   4.252   4.358
ATOM    953  O   TRP   138      -8.598   5.052   4.902
ATOM    954  N   ARG   139     -10.157   3.436   5.036
ATOM    955  H   ARG   139     -10.785   2.828   4.530
ATOM    956  CA  ARG   139     -10.150   3.396   6.495
ATOM    957  HA  ARG   139     -10.490   4.345   6.883
ATOM    958  CB  ARG   139     -11.146   2.352   7.006
ATOM    959  C   ARG   139      -8.754   3.096   7.031
ATOM    960  O   ARG   139      -8.307   3.709   8.002
ATOM    961  N   ARG   140      -8.071   2.153   6.393
ATOM    962  H   ARG   140      -8.503   1.671   5.618
ATOM    963  CA  ARG   140      -6.713   1.793   6.786
ATOM    964  HA  ARG   140      -6.707   1.486   7.821
ATOM    965  CB  ARG   140      -6.226   0.585   5.983
ATOM    966  C   ARG   140      -5.757   2.967   6.600
ATOM    967  O   ARG   140      -4.921   3.241   7.462
ATOM    968  N   ARG   141      -5.886   3.656   5.472
ATOM    969  H   ARG   141      -6.583   3.371   4.797
ATOM    970  CA  ARG   141      -5.046   4.811   5.179
ATOM    971  HA  ARG   141      -4.013   4.505   5.132
ATOM    972  CB  ARG   141      -5.380   5.379   3.798
ATOM    973  C   ARG   141      -5.208   5.892   6.243
ATOM    974  O   ARG   141      -4.227   6.479   6.699
ATOM    975  N   ARG   142      -6.454   6.150   6.634
ATOM    976  H   ARG   142      -7.215   5.624   6.228
ATOM    977  CA  ARG   142      -6.747   7.171   7.633
ATOM    978  HA  ARG   142      -6.311   8.111   7.325
ATOM    979  CB  ARG   142      -8.256   7.415   7.721
ATOM    980  C   ARG   142      -6.199   6.780   8.999
ATOM    981  O   ARG   142      -5.597   7.599   9.696
ATOM    982  N   MET   143      -6.407   5.523   9.379
ATOM    983  H   MET   143      -6.968   4.920   8.794
ATOM    984  CA  MET   143      -5.848   4.993  10.615
ATOM    985  HA  MET   143      -6.302   5.493  11.458
ATOM    986  CB  MET   143      -6.197   3.512  10.769
ATOM    987  C   MET   143      -4.336   5.186  10.665
ATOM    988  O   MET   143      -3.771   5.484  11.717
ATOM    989  N   LEU   144      -3.685   5.011   9.520
ATOM    990  H   LEU   144      -4.209   4.799   8.682
ATOM    991  CA  LEU   144      -2.233   5.115   9.441
ATOM    992  HA  LEU   144      -1.782   4.345  10.045
ATOM    993  CB  LEU   144      -1.756   4.861   8.008
ATOM    994  C   LEU   144      -1.754   6.482   9.918
ATOM    995  O   LEU   144      -0.766   6.582  10.647
ATOM    996  N   GLY   145      -2.456   7.530   9.501
ATOM    997  H   GLY   145      -3.305   7.376   8.976
ATOM    998  CA  GLY   145      -2.034   8.895   9.783
ATOM    999  HA  GLY   145      -1.022   9.039   9.438
ATOM   1000  C   GLY   145      -2.109   9.199  11.276
ATOM   1001  O   GLY   145      -1.589  10.215  11.739
ATOM   1002  N   LEU   146      -2.755   8.311  12.024
ATOM   1003  H   LEU   146      -3.168   7.503  11.580
ATOM   1004  CA  LEU   146      -2.885   8.473  13.467
ATOM   1005  HA  LEU   146      -3.346   9.427  13.681
ATOM   1006  CB  LEU   146      -3.824   7.413  14.044
ATOM   1007  C   LEU   146      -1.526   8.400  14.154
ATOM   1008  O   LEU   146      -1.224   9.199  15.041
ATOM   1009  N   ALA   147      -0.710   7.435  13.740
ATOM   1010  H   ALA   147      -1.036   6.784  13.039
ATOM   1011  CA  ALA   147       0.641   7.296  14.269
ATOM   1012  HA  ALA   147       0.595   7.132  15.335
ATOM   1013  CB  ALA   147       1.310   6.055  13.694
ATOM   1014  C   ALA   147       1.480   8.537  13.978
ATOM   1015  O   ALA   147       2.245   8.991  14.826
ATOM   1016  N   GLU   148       1.327   9.077  12.775
ATOM   1017  H   GLU   148       0.700   8.643  12.115
ATOM   1018  CA  GLU   148       2.045  10.285  12.383
ATOM   1019  HA  GLU   148       3.108  10.120  12.478
ATOM   1020  CB  GLU   148       1.798  10.599  10.905
ATOM   1021  C   GLU   148       1.635  11.475  13.246
ATOM   1022  O   GLU   148       2.476  12.276  13.654
ATOM   1023  N   LYS   149       0.340  11.582  13.520
ATOM   1024  H   LYS   149      -0.304  10.910  13.127
ATOM   1025  CA  LYS   149      -0.176  12.646  14.375
ATOM   1026  HA  LYS   149       0.230  13.595  14.054
ATOM   1027  CB  LYS   149      -1.695  12.764  14.223
ATOM   1028  C   LYS   149       0.188  12.406  15.836
ATOM   1029  O   LYS   149       0.822  13.245  16.474
ATOM   1030  N   ASN   150      -0.217  11.254  16.359
ATOM   1031  H   ASN   150      -0.682  10.580  15.766
ATOM   1032  CA  ASN   150      -0.009  10.937  17.768
ATOM   1033  HA  ASN   150      -0.030  11.846  18.348
ATOM   1034  CB  ASN   150      -1.152  10.069  18.296
ATOM   1035  C   ASN   150       1.327  10.231  17.981
ATOM   1036  O   ASN   150       1.698   9.914  19.110
ATOM   1037  N   MET   151       2.042   9.985  16.888
ATOM   1038  H   MET   151       1.668  10.244  15.987
ATOM   1039  CA  MET   151       3.355   9.354  16.958
ATOM   1040  HA  MET   151       3.774   9.284  15.964
ATOM   1041  CB  MET   151       4.323  10.218  17.766
ATOM   1042  C   MET   151       3.263   7.958  17.568
ATOM   1043  O   MET   151       4.115   7.560  18.362
ATOM   1044  N   LEU   152       2.223   7.221  17.192
ATOM   1045  H   LEU   152       1.590   7.582  16.494
ATOM   1046  CA  LEU   152       1.976   5.900  17.761
ATOM   1047  HA  LEU   152       2.356   5.866  18.770
ATOM   1048  CB  LEU   152       0.472   5.637  17.866
ATOM   1049  C   LEU   152       2.643   4.810  16.929
ATOM   1050  O   LEU   152       2.544   4.802  15.702
ATOM   1051  N   SER   153       3.322   3.890  17.607
ATOM   1052  H   SER   153       3.418   3.986  18.607
ATOM   1053  CA  SER   153       3.930   2.744  16.943
ATOM   1054  HA  SER   153       4.671   3.089  16.236
ATOM   1055  CB  SER   153       4.687   1.879  17.952
ATOM   1056  C   SER   153       2.884   1.906  16.215
ATOM   1057  O   SER   153       1.847   1.563  16.782
ATOM   1058  N   TYR   154       3.164   1.581  14.957
ATOM   1059  H   TYR   154       3.977   1.985  14.514
ATOM   1060  CA  TYR   154       2.327   0.658  14.201
ATOM   1061  HA  TYR   154       2.046  -0.175  14.832
ATOM   1062  CB  TYR   154       1.017   1.334  13.791
ATOM   1063  C   TYR   154       3.056   0.135  12.968
ATOM   1064  O   TYR   154       4.042   0.722  12.524
ATOM   1065  N   ASP   155       2.563  -0.970  12.419
ATOM   1066  H   ASP   155       1.854  -1.491  12.913
ATOM   1067  CA  ASP   155       3.020  -1.448  11.119
ATOM   1068  HA  ASP   155       3.807  -0.805  10.755
ATOM   1069  CB  ASP   155       3.639  -2.840  11.248
ATOM   1070  C   ASP   155       1.877  -1.475  10.109
ATOM   1071  O   ASP   155       0.808  -2.021  10.381
ATOM   1072  N   PHE   156       2.109  -0.881   8.943
ATOM   1073  H   PHE   156       2.998  -0.425   8.792
ATOM   1074  CA  PHE   156       1.116  -0.868   7.878
ATOM   1075  HA  PHE   156       0.126  -0.894   8.309
ATOM   1076  CB  PHE   156       1.197   0.438   7.084
ATOM   1077  C   PHE   156       1.296  -2.061   6.943
ATOM   1078  O   PHE   156       2.362  -2.249   6.359
ATOM   1079  N   ASP   157       0.243  -2.862   6.809
ATOM   1080  H   ASP   157      -0.588  -2.677   7.350
ATOM   1081  CA  ASP   157       0.261  -4.003   5.899
ATOM   1082  HA  ASP   157       1.283  -4.289   5.703
ATOM   1083  CB  ASP   157      -0.398  -5.220   6.553
ATOM   1084  C   ASP   157      -0.435  -3.670   4.586
ATOM   1085  O   ASP   157      -0.522  -4.508   3.688
ATOM   1086  N   LEU   158      -0.931  -2.442   4.477
ATOM   1087  H   LEU   158      -0.799  -1.789   5.239
ATOM   1088  CA  LEU   158      -1.661  -2.011   3.292
ATOM   1089  HA  LEU   158      -2.353  -2.784   2.994
ATOM   1090  CB  LEU   158      -2.515  -0.780   3.604
ATOM   1091  C   LEU   158      -0.710  -1.710   2.138
ATOM   1092  O   LEU   158      -1.142  -1.471   1.010
ATOM   1093  N   VAL   159       0.586  -1.722   2.429
ATOM   1094  H   VAL   159       0.879  -1.960   3.366
ATOM   1095  CA  VAL   159       1.599  -1.399   1.429
ATOM   1096  HA  VAL   159       1.146  -0.834   0.629
ATOM   1097  CB  VAL   159       2.701  -0.497   2.014
ATOM   1098  C   VAL   159       2.237  -2.665   0.863
ATOM   1099  O   VAL   159       2.660  -3.546   1.611
ATOM   1100  N   GLY   160       2.303  -2.745  -0.461
ATOM   1101  H   GLY   160       1.890  -2.012  -1.019
ATOM   1102  CA  GLY   160       2.953  -3.867  -1.128
ATOM   1103  HA  GLY   160       2.483  -4.789  -0.825
ATOM   1104  C   GLY   160       4.441  -3.919  -0.792
ATOM   1105  O   GLY   160       5.149  -2.918  -0.906
ATOM   1106  N   SER   161       4.906  -5.092  -0.377
ATOM   1107  H   SER   161       4.259  -5.851  -0.217
ATOM   1108  CA  SER   161       6.328  -5.314  -0.146
ATOM   1109  HA  SER   161       6.538  -6.372  -0.171
ATOM   1110  CB  SER   161       7.158  -4.692  -1.272
ATOM   1111  C   SER   161       6.763  -4.743   1.200
ATOM   1112  O   SER   161       7.943  -4.774   1.546
ATOM   1113  N   ASP   162       5.802  -4.225   1.956
ATOM   1114  H   ASP   162       4.849  -4.229   1.616
ATOM   1115  CA  ASP   162       6.081  -3.650   3.266
ATOM   1116  HA  ASP   162       6.894  -2.944   3.181
ATOM   1117  CB  ASP   162       4.878  -2.847   3.766
ATOM   1118  C   ASP   162       6.449  -4.728   4.277
ATOM   1119  O   ASP   162       5.702  -5.686   4.477
ATOM   1120  N   GLN   163       7.606  -4.570   4.910
ATOM   1121  H   GLN   163       8.226  -3.825   4.624
ATOM   1122  CA  GLN   163       8.004  -5.442   6.010
ATOM   1123  HA  GLN   163       7.435  -6.359   5.966
ATOM   1124  CB  GLN   163       9.471  -5.851   5.864
ATOM   1125  C   GLN   163       7.779  -4.767   7.357
ATOM   1126  O   GLN   163       7.678  -3.544   7.442
ATOM   1127  N   SER   164       7.701  -5.573   8.412
ATOM   1128  H   SER   164       7.675  -6.571   8.265
ATOM   1129  CA  SER   164       7.655  -5.054   9.774
ATOM   1130  HA  SER   164       7.614  -3.974   9.745
ATOM   1131  CB  SER   164       6.374  -5.505  10.475
ATOM   1132  C   SER   164       8.876  -5.495  10.575
ATOM   1133  O   SER   164       9.245  -6.669  10.565
ATOM   1134  N   ASP   165       9.494  -4.547  11.270
ATOM   1135  H   ASP   165       9.057  -3.642  11.369
ATOM   1136  CA  ASP   165      10.792  -4.780  11.894
ATOM   1137  HA  ASP   165      10.978  -5.841  11.954
ATOM   1138  CB  ASP   165      11.915  -4.207  11.027
ATOM   1139  C   ASP   165      10.849  -4.173  13.291
ATOM   1140  O   ASP   165      10.937  -2.955  13.447
ATOM   1141  N   PRO   166      10.796  -5.031  14.307
ATOM   1142  CA  PRO   166      10.750  -4.575  15.691
ATOM   1143  HA  PRO   166      10.038  -3.769  15.781
ATOM   1144  CB  PRO   166      10.235  -5.692  16.603
ATOM   1145  C   PRO   166      12.121  -4.103  16.163
ATOM   1146  O   PRO   166      13.064  -4.887  16.243
ATOM   1147  N   ASN   167      12.220  -2.814  16.472
ATOM   1148  H   ASN   167      11.408  -2.220  16.379
ATOM   1149  CA  ASN   167      13.471  -2.235  16.947
ATOM   1150  HA  ASN   167      14.300  -2.829  16.588
ATOM   1151  CB  ASN   167      13.671  -0.835  16.361
ATOM   1152  C   ASN   167      13.510  -2.178  18.471
ATOM   1153  O   ASN   167      14.544  -2.438  19.086
ATOM   1154  N   THR   168      12.377  -1.834  19.073
ATOM   1155  H   THR   168      11.576  -1.589  18.511
ATOM   1156  CA  THR   168      12.260  -1.803  20.527
ATOM   1157  HA  THR   168      12.866  -2.589  20.952
ATOM   1158  CB  THR   168      12.807  -0.487  21.109
ATOM   1159  C   THR   168      10.812  -1.982  20.968
ATOM   1160  O   THR   168       9.913  -2.135  20.138
ATOM   1161  N   ASN   169      10.591  -1.961  22.277
ATOM   1162  H   ASN   169      11.367  -1.805  22.905
ATOM   1163  CA  ASN   169       9.257  -2.157  22.833
ATOM   1164  HA  ASN   169       8.844  -3.082  22.459
ATOM   1165  CB  ASN   169       9.327  -2.311  24.353
ATOM   1166  C   ASN   169       8.330  -1.003  22.463
ATOM   1167  O   ASN   169       7.108  -1.139  22.498
ATOM   1168  N   SER   170       8.923   0.133  22.114
ATOM   1169  H   SER   170       9.926   0.157  22.015
ATOM   1170  CA  SER   170       8.157   1.350  21.866
ATOM   1171  HA  SER   170       7.102   1.137  21.948
ATOM   1172  CB  SER   170       8.461   2.400  22.937
ATOM   1173  C   SER   170       8.453   1.916  20.481
ATOM   1174  O   SER   170       8.098   3.054  20.175
ATOM   1175  N   THR   171       9.105   1.112  19.646
ATOM   1176  H   THR   171       9.315   0.169  19.936
ATOM   1177  CA  THR   171       9.526   1.560  18.323
ATOM   1178  HA  THR   171       8.910   2.391  18.011
ATOM   1179  CB  THR   171      10.973   2.087  18.340
ATOM   1180  C   THR   171       9.417   0.435  17.300
ATOM   1181  O   THR   171       9.672  -0.730  17.612
ATOM   1182  N   ASN   172       9.033   0.787  16.078
ATOM   1183  H   ASN   172       8.782   1.751  15.900
ATOM   1184  CA  ASN   172       8.964  -0.176  14.987
ATOM   1185  HA  ASN   172       9.338  -1.131  15.326
ATOM   1186  CB  ASN   172       7.512  -0.418  14.574
ATOM   1187  C   ASN   172       9.781   0.290  13.786
ATOM   1188  O   ASN   172       9.558   1.382  13.259
ATOM   1189  N   LEU   173      10.725  -0.540  13.357
ATOM   1190  H   LEU   173      10.884  -1.402  13.859
ATOM   1191  CA  LEU   173      11.534  -0.243  12.182
ATOM   1192  HA  LEU   173      11.612   0.829  12.061
ATOM   1193  CB  LEU   173      12.963  -0.749  12.374
ATOM   1194  C   LEU   173      10.924  -0.852  10.923
ATOM   1195  O   LEU   173      10.594  -2.037  10.894
ATOM   1196  N   PHE   174      10.779  -0.035   9.886
ATOM   1197  H   PHE   174      11.129   0.911   9.953
ATOM   1198  CA  PHE   174      10.128  -0.466   8.656
ATOM   1199  HA  PHE   174      10.012  -1.540   8.666
ATOM   1200  CB  PHE   174       8.712   0.109   8.569
ATOM   1201  C   PHE   174      10.936  -0.054   7.431
ATOM   1202  O   PHE   174      11.402   1.080   7.333
ATOM   1203  N   SER   175      11.098  -0.984   6.494
ATOM   1204  H   SER   175      10.742  -1.916   6.659
ATOM   1205  CA  SER   175      11.779  -0.697   5.239
ATOM   1206  HA  SER   175      11.476   0.275   4.879
ATOM   1207  CB  SER   175      13.291  -0.612   5.454
ATOM   1208  C   SER   175      11.460  -1.752   4.185
ATOM   1209  O   SER   175      11.305  -2.933   4.499
ATOM   1210  N   ASP   176      11.363  -1.320   2.931
ATOM   1211  H   ASP   176      11.489  -0.337   2.739
ATOM   1212  CA  ASP   176      11.083  -2.229   1.826
ATOM   1213  HA  ASP   176      10.201  -2.807   2.053
ATOM   1214  CB  ASP   176      10.756  -1.442   0.555
ATOM   1215  C   ASP   176      12.257  -3.169   1.572
ATOM   1216  O   ASP   176      12.071  -4.310   1.154
ATOM   1217  N   ASP   177      13.467  -2.681   1.829
ATOM   1218  H   ASP   177      13.552  -1.729   2.158
ATOM   1219  CA  ASP   177      14.671  -3.482   1.650
ATOM   1220  HA  ASP   177      14.557  -4.112   0.780
ATOM   1221  CB  ASP   177      15.874  -2.584   1.364
ATOM   1222  C   ASP   177      14.943  -4.349   2.874
ATOM   1223  O   ASP   177      15.668  -5.342   2.796
ATOM   1224  N   THR   178      14.357  -3.968   4.006
ATOM   1225  H   THR   178      13.752  -3.160   3.999
ATOM   1226  CA  THR   178      14.566  -4.687   5.256
ATOM   1227  HA  THR   178      15.621  -4.720   5.483
ATOM   1228  CB  THR   178      13.899  -3.965   6.442
ATOM   1229  C   THR   178      14.023  -6.111   5.169
ATOM   1230  O   THR   178      12.897  -6.330   4.726
ATOM   1231  N   ASP   179      14.832  -7.074   5.599
ATOM   1232  H   ASP   179      15.755  -6.831   5.927
ATOM   1233  CA  ASP   179      14.422  -8.473   5.604
ATOM   1234  HA  ASP   179      13.420  -8.557   5.213
ATOM   1235  CB  ASP   179      15.309  -9.296   4.665
ATOM   1236  C   ASP   179      14.468  -9.057   7.012
ATOM   1237  O   ASP   179      14.948  -8.412   7.945
ATOM   1238  N   ASP   180      13.967 -10.279   7.158
ATOM   1239  H   ASP   180      13.543 -10.735   6.364
ATOM   1240  CA  ASP   180      14.009 -10.977   8.437
ATOM   1241  HA  ASP   180      13.454 -10.415   9.174
ATOM   1242  CB  ASP   180      13.314 -12.334   8.330
ATOM   1243  C   ASP   180      15.447 -11.161   8.916
ATOM   1244  O   ASP   180      15.763 -10.899  10.076
ATOM   1245  N   ARG   181      16.312 -11.612   8.013
ATOM   1246  H   ARG   181      15.995 -11.783   7.069
ATOM   1247  CA  ARG   181      17.706 -11.870   8.351
ATOM   1248  HA  ARG   181      17.754 -12.541   9.196
ATOM   1249  CB  ARG   181      18.412 -12.591   7.201
ATOM   1250  C   ARG   181      18.441 -10.575   8.688
ATOM   1251  O   ARG   181      19.304 -10.550   9.564
ATOM   1252  N   SER   182      18.089  -9.502   7.985
ATOM   1253  H   SER   182      17.395  -9.596   7.258
ATOM   1254  CA  SER   182      18.682  -8.195   8.238
ATOM   1255  HA  SER   182      19.754  -8.258   8.134
ATOM   1256  CB  SER   182      18.215  -7.183   7.188
ATOM   1257  C   SER   182      18.335  -7.695   9.636
ATOM   1258  O   SER   182      19.176  -7.111  10.322
ATOM   1259  N   LEU   183      17.096  -7.927  10.054
ATOM   1260  H   LEU   183      16.447  -8.387   9.433
ATOM   1261  CA  LEU   183      16.648  -7.534  11.385
ATOM   1262  HA  LEU   183      16.724  -6.462  11.489
ATOM   1263  CB  LEU   183      15.167  -7.871  11.573
ATOM   1264  C   LEU   183      17.481  -8.211  12.469
ATOM   1265  O   LEU   183      17.805  -7.602  13.487
ATOM   1266  N   ARG   184      17.824  -9.474  12.241
ATOM   1267  H   ARG   184      17.524  -9.919  11.383
ATOM   1268  CA  ARG   184      18.621 -10.237  13.194
ATOM   1269  HA  ARG   184      18.326  -9.973  14.200
ATOM   1270  CB  ARG   184      18.341 -11.735  13.051
ATOM   1271  C   ARG   184      20.110  -9.963  13.011
ATOM   1272  O   ARG   184      20.947 -10.527  13.718
ATOM   1273  N   SER   185      20.433  -9.092  12.062
ATOM   1274  H   SER   185      19.699  -8.659  11.518
ATOM   1275  CA  SER   185      21.822  -8.743  11.784
ATOM   1276  HA  SER   185      22.447  -9.611  11.931
ATOM   1277  CB  SER   185      21.991  -8.345  10.316
ATOM   1278  C   SER   185      22.298  -7.614  12.691
ATOM   1279  O   SER   185      23.234  -7.786  13.473
ATOM   1280  N   THR   186      21.653  -6.457  12.578
ATOM   1281  H   THR   186      20.907  -6.375  11.903
ATOM   1282  CA  THR   186      21.992  -5.305  13.405
ATOM   1283  HA  THR   186      22.871  -5.531  13.993
ATOM   1284  CB  THR   186      22.365  -4.084  12.545
ATOM   1285  C   THR   186      20.842  -4.933  14.331
ATOM   1286  O   THR   186      20.844  -3.865  14.944
ATOM   1287  N   ASN   187      19.856  -5.818  14.429
ATOM   1288  H   ASN   187      19.895  -6.662  13.873
ATOM   1289  CA  ASN   187      18.722  -5.608  15.320
ATOM   1290  HA  ASN   187      18.792  -4.626  15.766
ATOM   1291  CB  ASN   187      17.411  -5.618  14.529
ATOM   1292  C   ASN   187      18.678  -6.665  16.418
ATOM   1293  O   ASN   187      18.379  -7.831  16.160
ATOM   1294  N   PRO   188      18.980  -6.250  17.645
ATOM   1295  CA  PRO   188      18.981  -7.160  18.784
ATOM   1296  HA  PRO   188      19.685  -7.960  18.604
ATOM   1297  CB  PRO   188      19.471  -6.442  20.042
ATOM   1298  C   PRO   188      17.594  -7.748  19.020
ATOM   1299  O   PRO   188      17.446  -8.747  19.726
ATOM   1300  N   GLN   189      16.583  -7.122  18.428
ATOM   1301  H   GLN   189      16.768  -6.295  17.880
ATOM   1302  CA  GLN   189      15.211  -7.600  18.548
ATOM   1303  HA  GLN   189      15.081  -8.087  19.504
ATOM   1304  CB  GLN   189      14.231  -6.426  18.539
ATOM   1305  C   GLN   189      14.866  -8.580  17.430
ATOM   1306  O   GLN   189      13.827  -9.237  17.467
TER
CONECT    1    2    3
CONECT    2    1
CONECT    3    1    4    5    6
CONECT    4    3
CONECT    5    3
CONECT    6    3    7    8
CONECT    7    6
CONECT    8    6    9   10
CONECT    9    8
CONECT   10    8   11   12   13
CONECT   11   10
CONECT   12   10
CONECT   13   10   14   15
CONECT   14   13
CONECT   15   13   16   17
CONECT   16   15
CONECT   17   15   18   19   20
CONECT   18   17
CONECT   19   17
CONECT   20   17   21   22
CONECT   21   20
CONECT   22   20   23   24
CONECT   23   22
CONECT   24   22   25   26   27
CONECT   25   24
CONECT   26   24
CONECT   27   24   28   29
CONECT   28   27
CONECT   29   27   30   31
CONECT   30   29
CONECT   31   29   32   33
CONECT   32   31
CONECT   33   31   34   35
CONECT   34   33
CONECT   35   33   36   37
CONECT   36   35
CONECT   37   35   38   39   40
CONECT   38   37
CONECT   39   37
CONECT   40   37   41   42
CONECT   41   40
CONECT   42   40   43   44
CONECT   43   42
CONECT   44   42   45   46   47
CONECT   45   44
CONECT   46   44
CONECT   47   44   48   49
CONECT   48   47
CONECT   49   47   50   51
CONECT   50   49
CONECT   51   49   52   53   54
CONECT   52   51
CONECT   53   51
CONECT   54   51   55   56
CONECT   55   54
CONECT   56   54   57   58
CONECT   57   56
CONECT   58   56   59   60
CONECT   59   58
CONECT   60   58   61   62
CONECT   61   60
CONECT   62   60   63   64
CONECT   63   62
CONECT   64   62   65   66
CONECT   65   64
CONECT   66   64   67   68
CONECT   67   66
CONECT   68   66   69   70
CONECT   69   68
CONECT   70   68   71   72   73
CONECT   71   70
CONECT   72   70
CONECT   73   70   74   75
CONECT   74   73
CONECT   75   73   76   77
CONECT   76   75
CONECT   77   75   78   79
CONECT   78   77
CONECT   79   77   80   81
CONECT   80   79
CONECT   81   79   82   83
CONECT   82   81
CONECT   83   81   84   85   86
CONECT   84   83
CONECT   85   83
CONECT   86   83   87   88
CONECT   87   86
CONECT   88   86   89   90
CONECT   89   88
CONECT   90   88   91   92   93
CONECT   91   90
CONECT   92   90
CONECT   93   90   94   95
CONECT   94   93
CONECT   95   93   96   97
CONECT   96   95
CONECT   97   95   98   99  100
CONECT   98   97
CONECT   99   97
CONECT  100   97  101  102
CONECT  101  100
CONECT  102  100  103  104
CONECT  103  102
CONECT  104  102  105  106  107
CONECT  105  104
CONECT  106  104
CONECT  107  104  108  109
CONECT  108  107
CONECT  109  107  110  111
CONECT  110  109
CONECT  111  109  112  113  114
CONECT  112  111
CONECT  113  111
CONECT  114  111  115  116
CONECT  115  114
CONECT  116  114  117  118
CONECT  117  116
CONECT  118  116  119  120  121
CONECT  119  118
CONECT  120  118
CONECT  121  118  122  123
CONECT  122  121
CONECT  123  121  124  125
CONECT  124  123
CONECT  125  123  126  127  128
CONECT  126  125
CONECT  127  125
CONECT  128  125  129  130
CONECT  129  128
CONECT  130  128  131  132
CONECT  131  130
CONECT  132  130  133  134  135
CONECT  133  132
CONECT  134  132
CONECT  135  132  136  137
CONECT  136  135
CONECT  137  135  138  139
CONECT  138  137
CONECT  139  137  140  141  142
CONECT  140  139
CONECT  141  139
CONECT  142  139  143  144
CONECT  143  142
CONECT  144  142  145  146
CONECT  145  144
CONECT  146  144  147  148  149
CONECT  147  146
CONECT  148  146
CONECT  149  146  150  151
CONECT  150  149  471
CONECT  151  149  152  153
CONECT  152  151
CONECT  153  151  154  155  156
CONECT  154  153
CONECT  155  153
CONECT  156  153  157  158
CONECT  157  156
CONECT  158  156  159  160
CONECT  159  158
CONECT  160  158  161  162  163
CONECT  161  160
CONECT  162  160
CONECT  163  160  164  165
CONECT  164  163
CONECT  165  163  166  167
CONECT  166  165
CONECT  167  165  168  169  170
CONECT  168  167
CONECT  169  167
CONECT  170  167  171  172
CONECT  171  170
CONECT  172  170  173  174
CONECT  173  172
CONECT  174  172  175  176  177
CONECT  175  174
CONECT  176  174
CONECT  177  174  178  179
CONECT  178  177
CONECT  179  177  180  181
CONECT  180  179
CONECT  181  179  182  183  184
CONECT  182  181
CONECT  183  181
CONECT  184  181  185  186
CONECT  185  184
CONECT  186  184  187  188
CONECT  187  186
CONECT  188  186  189  190  191
CONECT  189  188
CONECT  190  188
CONECT  191  188  192  193
CONECT  192  191
CONECT  193  191  194  195
CONECT  194  193
CONECT  195  193  196  197  198
CONECT  196  195
CONECT  197  195
CONECT  198  195  199  200
CONECT  199  198
CONECT  200  198  201  202
CONECT  201  200
CONECT  202  200  203  204  205
CONECT  203  202
CONECT  204  202
CONECT  205  202  206  207
CONECT  206  205
CONECT  207  205  208  209
CONECT  208  207
CONECT  209  207  210  211  212
CONECT  210  209
CONECT  211  209
CONECT  212  209  213  214
CONECT  213  212
CONECT  214  212  215  216
CONECT  215  214
CONECT  216  214  217  218
CONECT  217  216
CONECT  218  216  219  220
CONECT  219  218
CONECT  220  218  221  222
CONECT  221  220
CONECT  222  220  223  224  225
CONECT  223  222
CONECT  224  222
CONECT  225  222  226  227
CONECT  226  225
CONECT  227  225  228  229
CONECT  228  227
CONECT  229  227  230  231  232
CONECT  230  229
CONECT  231  229
CONECT  232  229  233  234
CONECT  233  232
CONECT  234  232  235  236
CONECT  235  234
CONECT  236  234  237  238  239
CONECT  237  236
CONECT  238  236
CONECT  239  236  240  241
CONECT  240  239
CONECT  241  239  242  243
CONECT  242  241
CONECT  243  241  244  245  246
CONECT  244  243
CONECT  245  243
CONECT  246  243  247  248
CONECT  247  246
CONECT  248  246  249  250
CONECT  249  248
CONECT  250  248  251  252  253
CONECT  251  250
CONECT  252  250
CONECT  253  250  254  255
CONECT  254  253
CONECT  255  253  256  257
CONECT  256  255
CONECT  257  255  258  259  260
CONECT  258  257
CONECT  259  257
CONECT  260  257  261  262
CONECT  261  260
CONECT  262  260  263  264
CONECT  263  262
CONECT  264  262  265  266  267
CONECT  265  264
CONECT  266  264
CONECT  267  264  268  269
CONECT  268  267
CONECT  269  267  270  271
CONECT  270  269
CONECT  271  269  272  273  274
CONECT  272  271
CONECT  273  271
CONECT  274  271  275  276
CONECT  275  274
CONECT  276  274  277  278
CONECT  277  276
CONECT  278  276  279  280  281
CONECT  279  278
CONECT  280  278
CONECT  281  278  282  283
CONECT  282  281
CONECT  283  281  284  285
CONECT  284  283
CONECT  285  283  286  287  288
CONECT  286  285
CONECT  287  285
CONECT  288  285  289  290
CONECT  289  288
CONECT  290  288  291  292
CONECT  291  290
CONECT  292  290  293  294  295
CONECT  293  292
CONECT  294  292
CONECT  295  292  296  297
CONECT  296  295
CONECT  297  295  298  299
CONECT  298  297
CONECT  299  297  300  301  302
CONECT  300  299
CONECT  301  299
CONECT  302  299  303  304
CONECT  303  302
CONECT  304  302  305  306
CONECT  305  304
CONECT  306  304  307  308  309
CONECT  307  306
CONECT  308  306
CONECT  309  306  310  311
CONECT  310  309
CONECT  311  309  312  313
CONECT  312  311
CONECT  313  311  314  315  316
CONECT  314  313
CONECT  315  313
CONECT  316  313  317  318
CONECT  317  316
CONECT  318  316  319  320
CONECT  319  318
CONECT  320  318  321  322  323
CONECT  321  320
CONECT  322  320
CONECT  323  320  324  325
CONECT  324  323
CONECT  325  323  326  327
CONECT  326  325
CONECT  327  325  328  329  330
CONECT  328  327
CONECT  329  327
CONECT  330  327  331  332
CONECT  331  330
CONECT  332  330  333  334
CONECT  333  332
CONECT  334  332  335  336  337
CONECT  335  334
CONECT  336  334
CONECT  337  334  338  339
CONECT  338  337
CONECT  339  337  340  341
CONECT  340  339
CONECT  341  339  342  343  344
CONECT  342  341
CONECT  343  341
CONECT  344  341  345  346
CONECT  345  344
CONECT  346  344  347  348
CONECT  347  346
CONECT  348  346  349  350  351
CONECT  349  348
CONECT  350  348
CONECT  351  348  352  353
CONECT  352  351
CONECT  353  351  354  355
CONECT  354  353
CONECT  355  353  356  357  358
CONECT  356  355
CONECT  357  355
CONECT  358  355  359  360
CONECT  359  358
CONECT  360  358  361  362
CONECT  361  360
CONECT  362  360  363  364  365
CONECT  363  362
CONECT  364  362
CONECT  365  362  366  367
CONECT  366  365
CONECT  367  365  368  369
CONECT  368  367
CONECT  369  367  370  371  372
CONECT  370  369
CONECT  371  369
CONECT  372  369  373  374
CONECT  373  372
CONECT  374  372  375  376
CONECT  375  374
CONECT  376  374  377  378  379
CONECT  377  376
CONECT  378  376
CONECT  379  376  380  381
CONECT  380  379
CONECT  381  379  382  383
CONECT  382  381
CONECT  383  381  384  385  386
CONECT  384  383
CONECT  385  383
CONECT  386  383  387  388
CONECT  387  386
CONECT  388  386  389  390
CONECT  389  388
CONECT  390  388  391  392  393
CONECT  391  390
CONECT  392  390
CONECT  393  390  394  395
CONECT  394  393
CONECT  395  393  396  397
CONECT  396  395
CONECT  397  395  398  399  400
CONECT  398  397
CONECT  399  397
CONECT  400  397  401  402
CONECT  401  400
CONECT  402  400  403  404
CONECT  403  402
CONECT  404  402  405  406  407
CONECT  405  404
CONECT  406  404
CONECT  407  404  408  409
CONECT  408  407
CONECT  409  407  410  411
CONECT  410  409
CONECT  411  409  412  413  414
CONECT  412  411
CONECT  413  411
CONECT  414  411  415  416
CONECT  415  414
CONECT  416  414  417  418
CONECT  417  416
CONECT  418  416  419  420  421
CONECT  419  418
CONECT  420  418
CONECT  421  418  422  423
CONECT  422  421
CONECT  423  421  424  425
CONECT  424  423
CONECT  425  423  426  427
CONECT  426  425
CONECT  427  425  428  429
CONECT  428  427
CONECT  429  427  430
CONECT  430  429  431  432  433
CONECT  431  430
CONECT  432  430
CONECT  433  430  434  435
CONECT  434  433
CONECT  435  433  436  437
CONECT  436  435
CONECT  437  435  438  439  440
CONECT  438  437
CONECT  439  437
CONECT  440  437  441  442
CONECT  441  440
CONECT  442  440  443  444
CONECT  443  442
CONECT  444  442  445  446  447
CONECT  445  444
CONECT  446  444
CONECT  447  444  448  449
CONECT  448  447
CONECT  449  447  450  451
CONECT  450  449
CONECT  451  449  452  453  454
CONECT  452  451
CONECT  453  451
CONECT  454  451  455  456
CONECT  455  454
CONECT  456  454  457  458
CONECT  457  456
CONECT  458  456  459  460  461
CONECT  459  458
CONECT  460  458
CONECT  461  458  462  463
CONECT  462  461
CONECT  463  461  464  465
CONECT  464  463
CONECT  465  463  466  467  468
CONECT  466  465
CONECT  467  465
CONECT  468  465  469  470
CONECT  469  468  671
CONECT  470  468  471  472
CONECT  471  150  470
CONECT  472  470  473  474  475
CONECT  473  472
CONECT  474  472
CONECT  475  472  476  477
CONECT  476  475
CONECT  477  475  478  479
CONECT  478  477
CONECT  479  477  480  481  482
CONECT  480  479
CONECT  481  479
CONECT  482  479  483  484
CONECT  483  482
CONECT  484  482  485  486
CONECT  485  484
CONECT  486  484  487  488  489
CONECT  487  486
CONECT  488  486
CONECT  489  486  490  491
CONECT  490  489
CONECT  491  489  492  493
CONECT  492  491
CONECT  493  491  494  495  496
CONECT  494  493
CONECT  495  493
CONECT  496  493  497  498
CONECT  497  496
CONECT  498  496  499  500
CONECT  499  498
CONECT  500  498  501  502  503
CONECT  501  500
CONECT  502  500
CONECT  503  500  504  505
CONECT  504  503
CONECT  505  503  506  507
CONECT  506  505
CONECT  507  505  508  509  510
CONECT  508  507
CONECT  509  507
CONECT  510  507  511  512
CONECT  511  510
CONECT  512  510  513
CONECT  513  512  514  515  516
CONECT  514  513
CONECT  515  513
CONECT  516  513  517  518
CONECT  517  516
CONECT  518  516  519  520
CONECT  519  518
CONECT  520  518  521  522  523
CONECT  521  520
CONECT  522  520
CONECT  523  520  524  525
CONECT  524  523
CONECT  525  523  526  527
CONECT  526  525
CONECT  527  525  528  529  530
CONECT  528  527
CONECT  529  527
CONECT  530  527  531  532
CONECT  531  530
CONECT  532  530  533  534
CONECT  533  532
CONECT  534  532  535  536  537
CONECT  535  534
CONECT  536  534
CONECT  537  534  538  539
CONECT  538  537
CONECT  539  537  540  541
CONECT  540  539
CONECT  541  539  542  543
CONECT  542  541
CONECT  543  541  544  545
CONECT  544  543
CONECT  545  543  546  547
CONECT  546  545
CONECT  547  545  548  549  550
CONECT  548  547
CONECT  549  547
CONECT  550  547  551  552
CONECT  551  550
CONECT  552  550  553  554
CONECT  553  552
CONECT  554  552  555  556  557
CONECT  555  554
CONECT  556  554
CONECT  557  554  558  559
CONECT  558  557
CONECT  559  557  560  561
CONECT  560  559
CONECT  561  559  562  563  564
CONECT  562  561
CONECT  563  561
CONECT  564  561  565  566
CONECT  565  564
CONECT  566  564  567  568
CONECT  567  566
CONECT  568  566  569  570  571
CONECT  569  568
CONECT  570  568
CONECT  571  568  572  573
CONECT  572  571
CONECT  573  571  574  575
CONECT  574  573
CONECT  575  573  576  577  578
CONECT  576  575
CONECT  577  575
CONECT  578  575  579  580
CONECT  579  578
CONECT  580  578  581  582
CONECT  581  580
CONECT  582  580  583  584  585
CONECT  583  582
CONECT  584  582
CONECT  585  582  586  587
CONECT  586  585
CONECT  587  585  588  589
CONECT  588  587
CONECT  589  587  590  591  592
CONECT  590  589
CONECT  591  589
CONECT  592  589  593  594
CONECT  593  592
CONECT  594  592  595  596
CONECT  595  594
CONECT  596  594  597  598  599
CONECT  597  596
CONECT  598  596
CONECT  599  596  600  601
CONECT  600  599
CONECT  601  599  602  603
CONECT  602  601
CONECT  603  601  604  605  606
CONECT  604  603
CONECT  605  603
CONECT  606  603  607  608
CONECT  607  606
CONECT  608  606  609  610
CONECT  609  608
CONECT  610  608  611  612  613
CONECT  611  610
CONECT  612  610
CONECT  613  610  614  615
CONECT  614  613
CONECT  615  613  616  617
CONECT  616  615
CONECT  617  615  618  619  620
CONECT  618  617
CONECT  619  617
CONECT  620  617  621  622
CONECT  621  620
CONECT  622  620  623  624
CONECT  623  622
CONECT  624  622  625  626  627
CONECT  625  624
CONECT  626  624
CONECT  627  624  628  629
CONECT  628  627
CONECT  629  627  630  631
CONECT  630  629
CONECT  631  629  632  633  634
CONECT  632  631
CONECT  633  631
CONECT  634  631  635  636
CONECT  635  634
CONECT  636  634  637  638
CONECT  637  636
CONECT  638  636  639  640  641
CONECT  639  638
CONECT  640  638
CONECT  641  638  642  643
CONECT  642  641
CONECT  643  641  644  645
CONECT  644  643
CONECT  645  643  646  647  648
CONECT  646  645
CONECT  647  645
CONECT  648  645  649  650
CONECT  649  648
CONECT  650  648  651  652
CONECT  651  650
CONECT  652  650  653  654  655
CONECT  653  652
CONECT  654  652
CONECT  655  652  656  657
CONECT  656  655
CONECT  657  655  658
CONECT  658  657  659  660  661
CONECT  659  658
CONECT  660  658
CONECT  661  658  662  663
CONECT  662  661
CONECT  663  661  664  665
CONECT  664  663
CONECT  665  663  666  667  668
CONECT  666  665
CONECT  667  665
CONECT  668  665  669  670
CONECT  669  668
CONECT  670  668  671  672
CONECT  671  469  670
CONECT  672  670  673  674  675
CONECT  673  672
CONECT  674  672
CONECT  675  672  676  677
CONECT  676  675
CONECT  677  675  678  679
CONECT  678  677
CONECT  679  677  680  681  682
CONECT  680  679
CONECT  681  679
CONECT  682  679  683  684
CONECT  683  682
CONECT  684  682  685  686
CONECT  685  684
CONECT  686  684  687  688  689
CONECT  687  686
CONECT  688  686
CONECT  689  686  690  691
CONECT  690  689
CONECT  691  689  692  693
CONECT  692  691
CONECT  693  691  694  695  696
CONECT  694  693
CONECT  695  693
CONECT  696  693  697  698
CONECT  697  696
CONECT  698  696  699  700
CONECT  699  698
CONECT  700  698  701  702  703
CONECT  701  700
CONECT  702  700
CONECT  703  700  704  705
CONECT  704  703
CONECT  705  703  706  707
CONECT  706  705
CONECT  707  705  708  709  710
CONECT  708  707
CONECT  709  707
CONECT  710  707  711  712
CONECT  711  710
CONECT  712  710  713  714
CONECT  713  712
CONECT  714  712  715  716  717
CONECT  715  714
CONECT  716  714
CONECT  717  714  718  719
CONECT  718  717
CONECT  719  717  720  721
CONECT  720  719
CONECT  721  719  722  723  724
CONECT  722  721
CONECT  723  721
CONECT  724  721  725  726
CONECT  725  724
CONECT  726  724  727  728
CONECT  727  726
CONECT  728  726  729  730  731
CONECT  729  728
CONECT  730  728
CONECT  731  728  732  733
CONECT  732  731
CONECT  733  731  734
CONECT  734  733  735  736  737
CONECT  735  734
CONECT  736  734
CONECT  737  734  738  739
CONECT  738  737
CONECT  739  737  740  741
CONECT  740  739
CONECT  741  739  742  743  744
CONECT  742  741
CONECT  743  741
CONECT  744  741  745  746
CONECT  745  744
CONECT  746  744  747  748
CONECT  747  746
CONECT  748  746  749  750  751
CONECT  749  748
CONECT  750  748
CONECT  751  748  752  753
CONECT  752  751
CONECT  753  751  754  755
CONECT  754  753
CONECT  755  753  756  757  758
CONECT  756  755
CONECT  757  755
CONECT  758  755  759  760
CONECT  759  758
CONECT  760  758  761  762
CONECT  761  760
CONECT  762  760  763  764  765
CONECT  763  762
CONECT  764  762
CONECT  765  762  766  767
CONECT  766  765
CONECT  767  765  768  769
CONECT  768  767
CONECT  769  767  770  771  772
CONECT  770  769
CONECT  771  769
CONECT  772  769  773  774
CONECT  773  772
CONECT  774  772  775  776
CONECT  775  774
CONECT  776  774  777  778  779
CONECT  777  776
CONECT  778  776
CONECT  779  776  780  781
CONECT  780  779
CONECT  781  779  782  783
CONECT  782  781
CONECT  783  781  784  785  786
CONECT  784  783
CONECT  785  783
CONECT  786  783  787  788
CONECT  787  786
CONECT  788  786  789  790
CONECT  789  788
CONECT  790  788  791  792  793
CONECT  791  790
CONECT  792  790
CONECT  793  790  794  795
CONECT  794  793
CONECT  795  793  796  797
CONECT  796  795
CONECT  797  795  798  799
CONECT  798  797
CONECT  799  797  800  801
CONECT  800  799
CONECT  801  799  802  803
CONECT  802  801
CONECT  803  801  804  805  806
CONECT  804  803
CONECT  805  803
CONECT  806  803  807  808
CONECT  807  806
CONECT  808  806  809  810
CONECT  809  808
CONECT  810  808  811  812  813
CONECT  811  810
CONECT  812  810
CONECT  813  810  814  815
CONECT  814  813
CONECT  815  813  816  817
CONECT  816  815
CONECT  817  815  818  819  820
CONECT  818  817
CONECT  819  817
CONECT  820  817  821  822
CONECT  821  820
CONECT  822  820  823  824
CONECT  823  822
CONECT  824  822  825  826  827
CONECT  825  824
CONECT  826  824
CONECT  827  824  828  829
CONECT  828  827
CONECT  829  827  830  831
CONECT  830  829
CONECT  831  829  832  833  834
CONECT  832  831
CONECT  833  831
CONECT  834  831  835  836
CONECT  835  834
CONECT  836  834  837  838
CONECT  837  836
CONECT  838  836  839  840  841
CONECT  839  838
CONECT  840  838
CONECT  841  838  842  843
CONECT  842  841
CONECT  843  841  844  845
CONECT  844  843
CONECT  845  843  846  847  848
CONECT  846  845
CONECT  847  845
CONECT  848  845  849  850
CONECT  849  848
CONECT  850  848  851
CONECT  851  850  852  853  854
CONECT  852  851
CONECT  853  851
CONECT  854  851  855  856
CONECT  855  854
CONECT  856  854  857  858
CONECT  857  856
CONECT  858  856  859  860  861
CONECT  859  858
CONECT  860  858
CONECT  861  858  862  863
CONECT  862  861
CONECT  863  861  864  865
CONECT  864  863
CONECT  865  863  866  867  868
CONECT  866  865
CONECT  867  865
CONECT  868  865  869  870
CONECT  869  868
CONECT  870  868  871  872
CONECT  871  870
CONECT  872  870  873  874  875
CONECT  873  872
CONECT  874  872
CONECT  875  872  876  877
CONECT  876  875
CONECT  877  875  878  879
CONECT  878  877
CONECT  879  877  880  881  882
CONECT  880  879
CONECT  881  879
CONECT  882  879  883  884
CONECT  883  882
CONECT  884  882  885  886
CONECT  885  884
CONECT  886  884  887  888  889
CONECT  887  886
CONECT  888  886
CONECT  889  886  890  891
CONECT  890  889
CONECT  891  889  892  893
CONECT  892  891
CONECT  893  891  894  895  896
CONECT  894  893
CONECT  895  893
CONECT  896  893  897  898
CONECT  897  896
CONECT  898  896  899  900
CONECT  899  898
CONECT  900  898  901  902  903
CONECT  901  900
CONECT  902  900
CONECT  903  900  904  905
CONECT  904  903
CONECT  905  903  906  907
CONECT  906  905
CONECT  907  905  908  909  910
CONECT  908  907
CONECT  909  907
CONECT  910  907  911  912
CONECT  911  910
CONECT  912  910  913  914
CONECT  913  912
CONECT  914  912  915  916  917
CONECT  915  914
CONECT  916  914
CONECT  917  914  918  919
CONECT  918  917
CONECT  919  917  920  921
CONECT  920  919
CONECT  921  919  922  923  924
CONECT  922  921
CONECT  923  921
CONECT  924  921  925  926
CONECT  925  924
CONECT  926  924  927  928
CONECT  927  926
CONECT  928  926  929  930  931
CONECT  929  928
CONECT  930  928
CONECT  931  928  932  933
CONECT  932  931
CONECT  933  931  934  935
CONECT  934  933
CONECT  935  933  936  937  938
CONECT  936  935
CONECT  937  935
CONECT  938  935  939  940
CONECT  939  938
CONECT  940  938  941  942
CONECT  941  940
CONECT  942  940  943  944  945
CONECT  943  942
CONECT  944  942
CONECT  945  942  946  947
CONECT  946  945
CONECT  947  945  948  949
CONECT  948  947
CONECT  949  947  950  951  952
CONECT  950  949
CONECT  951  949
CONECT  952  949  953  954
CONECT  953  952
CONECT  954  952  955  956
CONECT  955  954
CONECT  956  954  957  958  959
CONECT  957  956
CONECT  958  956
CONECT  959  956  960  961
CONECT  960  959
CONECT  961  959  962  963
CONECT  962  961
CONECT  963  961  964  965  966
CONECT  964  963
CONECT  965  963
CONECT  966  963  967  968
CONECT  967  966
CONECT  968  966  969  970
CONECT  969  968
CONECT  970  968  971  972  973
CONECT  971  970
CONECT  972  970
CONECT  973  970  974  975
CONECT  974  973
CONECT  975  973  976  977
CONECT  976  975
CONECT  977  975  978  979  980
CONECT  978  977
CONECT  979  977
CONECT  980  977  981  982
CONECT  981  980
CONECT  982  980  983  984
CONECT  983  982
CONECT  984  982  985  986  987
CONECT  985  984
CONECT  986  984
CONECT  987  984  988  989
CONECT  988  987
CONECT  989  987  990  991
CONECT  990  989
CONECT  991  989  992  993  994
CONECT  992  991
CONECT  993  991
CONECT  994  991  995  996
CONECT  995  994
CONECT  996  994  997  998
CONECT  997  996
CONECT  998  996  999 1000
CONECT  999  998
CONECT 1000  998 1001 1002
CONECT 1001 1000
CONECT 1002 1000 1003 1004
CONECT 1003 1002
CONECT 1004 1002 1005 1006 1007
CONECT 1005 1004
CONECT 1006 1004
CONECT 1007 1004 1008 1009
CONECT 1008 1007
CONECT 1009 1007 1010 1011
CONECT 1010 1009
CONECT 1011 1009 1012 1013 1014
CONECT 1012 1011
CONECT 1013 1011
CONECT 1014 1011 1015 1016
CONECT 1015 1014
CONECT 1016 1014 1017 1018
CONECT 1017 1016
CONECT 1018 1016 1019 1020 1021
CONECT 1019 1018
CONECT 1020 1018
CONECT 1021 1018 1022 1023
CONECT 1022 1021
CONECT 1023 1021 1024 1025
CONECT 1024 1023
CONECT 1025 1023 1026 1027 1028
CONECT 1026 1025
CONECT 1027 1025
CONECT 1028 1025 1029 1030
CONECT 1029 1028
CONECT 1030 1028 1031 1032
CONECT 1031 1030
CONECT 1032 1030 1033 1034 1035
CONECT 1033 1032
CONECT 1034 1032
CONECT 1035 1032 1036 1037
CONECT 1036 1035
CONECT 1037 1035 1038 1039
CONECT 1038 1037
CONECT 1039 1037 1040 1041 1042
CONECT 1040 1039
CONECT 1041 1039
CONECT 1042 1039 1043 1044
CONECT 1043 1042
CONECT 1044 1042 1045 1046
CONECT 1045 1044
CONECT 1046 1044 1047 1048 1049
CONECT 1047 1046
CONECT 1048 1046
CONECT 1049 1046 1050 1051
CONECT 1050 1049
CONECT 1051 1049 1052 1053
CONECT 1052 1051
CONECT 1053 1051 1054 1055 1056
CONECT 1054 1053
CONECT 1055 1053
CONECT 1056 1053 1057 1058
CONECT 1057 1056
CONECT 1058 1056 1059 1060
CONECT 1059 1058
CONECT 1060 1058 1061 1062 1063
CONECT 1061 1060
CONECT 1062 1060
CONECT 1063 1060 1064 1065
CONECT 1064 1063
CONECT 1065 1063 1066 1067
CONECT 1066 1065
CONECT 1067 1065 1068 1069 1070
CONECT 1068 1067
CONECT 1069 1067
CONECT 1070 1067 1071 1072
CONECT 1071 1070
CONECT 1072 1070 1073 1074
CONECT 1073 1072
CONECT 1074 1072 1075 1076 1077
CONECT 1075 1074
CONECT 1076 1074
CONECT 1077 1074 1078 1079
CONECT 1078 1077
CONECT 1079 1077 1080 1081
CONECT 1080 1079
CONECT 1081 1079 1082 1083 1084
CONECT 1082 1081
CONECT 1083 1081
CONECT 1084 1081 1085 1086
CONECT 1085 1084
CONECT 1086 1084 1087 1088
CONECT 1087 1086
CONECT 1088 1086 1089 1090 1091
CONECT 1089 1088
CONECT 1090 1088
CONECT 1091 1088 1092 1093
CONECT 1092 1091
CONECT 1093 1091 1094 1095
CONECT 1094 1093
CONECT 1095 1093 1096 1097 1098
CONECT 1096 1095
CONECT 1097 1095
CONECT 1098 1095 1099 1100
CONECT 1099 1098
CONECT 1100 1098 1101 1102
CONECT 1101 1100
CONECT 1102 1100 1103 1104
CONECT 1103 1102
CONECT 1104 1102 1105 1106
CONECT 1105 1104
CONECT 1106 1104 1107 1108
CONECT 1107 1106
CONECT 1108 1106 1109 1110 1111
CONECT 1109 1108
CONECT 1110 1108
CONECT 1111 1108 1112 1113
CONECT 1112 1111
CONECT 1113 1111 1114 1115
CONECT 1114 1113
CONECT 1115 1113 1116 1117 1118
CONECT 1116 1115
CONECT 1117 1115
CONECT 1118 1115 1119 1120
CONECT 1119 1118
CONECT 1120 1118 1121 1122
CONECT 1121 1120
CONECT 1122 1120 1123 1124 1125
CONECT 1123 1122
CONECT 1124 1122
CONECT 1125 1122 1126 1127
CONECT 1126 1125
CONECT 1127 1125 1128 1129
CONECT 1128 1127
CONECT 1129 1127 1130 1131 1132
CONECT 1130 1129
CONECT 1131 1129
CONECT 1132 1129 1133 1134
CONECT 1133 1132
CONECT 1134 1132 1135 1136
CONECT 1135 1134
CONECT 1136 1134 1137 1138 1139
CONECT 1137 1136
CONECT 1138 1136
CONECT 1139 1136 1140 1141
CONECT 1140 1139
CONECT 1141 1139 1142
CONECT 1142 1141 1143 1144 1145
CONECT 1143 1142
CONECT 1144 1142
CONECT 1145 1142 1146 1147
CONECT 1146 1145
CONECT 1147 1145 1148 1149
CONECT 1148 1147
CONECT 1149 1147 1150 1151 1152
CONECT 1150 1149
CONECT 1151 1149
CONECT 1152 1149 1153 1154
CONECT 1153 1152
CONECT 1154 1152 1155 1156
CONECT 1155 1154
CONECT 1156 1154 1157 1158 1159
CONECT 1157 1156
CONECT 1158 1156
CONECT 1159 1156 1160 1161
CONECT 1160 1159
CONECT 1161 1159 1162 1163
CONECT 1162 1161
CONECT 1163 1161 1164 1165 1166
CONECT 1164 1163
CONECT 1165 1163
CONECT 1166 1163 1167 1168
CONECT 1167 1166
CONECT 1168 1166 1169 1170
CONECT 1169 1168
CONECT 1170 1168 1171 1172 1173
CONECT 1171 1170
CONECT 1172 1170
CONECT 1173 1170 1174 1175
CONECT 1174 1173
CONECT 1175 1173 1176 1177
CONECT 1176 1175
CONECT 1177 1175 1178 1179 1180
CONECT 1178 1177
CONECT 1179 1177
CONECT 1180 1177 1181 1182
CONECT 1181 1180
CONECT 1182 1180 1183 1184
CONECT 1183 1182
CONECT 1184 1182 1185 1186 1187
CONECT 1185 1184
CONECT 1186 1184
CONECT 1187 1184 1188 1189
CONECT 1188 1187
CONECT 1189 1187 1190 1191
CONECT 1190 1189
CONECT 1191 1189 1192 1193 1194
CONECT 1192 1191
CONECT 1193 1191
CONECT 1194 1191 1195 1196
CONECT 1195 1194
CONECT 1196 1194 1197 1198
CONECT 1197 1196
CONECT 1198 1196 1199 1200 1201
CONECT 1199 1198
CONECT 1200 1198
CONECT 1201 1198 1202 1203
CONECT 1202 1201
CONECT 1203 1201 1204 1205
CONECT 1204 1203
CONECT 1205 1203 1206 1207 1208
CONECT 1206 1205
CONECT 1207 1205
CONECT 1208 1205 1209 1210
CONECT 1209 1208
CONECT 1210 1208 1211 1212
CONECT 1211 1210
CONECT 1212 1210 1213 1214 1215
CONECT 1213 1212
CONECT 1214 1212
CONECT 1215 1212 1216 1217
CONECT 1216 1215
CONECT 1217 1215 1218 1219
CONECT 1218 1217
CONECT 1219 1217 1220 1221 1222
CONECT 1220 1219
CONECT 1221 1219
CONECT 1222 1219 1223 1224
CONECT 1223 1222
CONECT 1224 1222 1225 1226
CONECT 1225 1224
CONECT 1226 1224 1227 1228 1229
CONECT 1227 1226
CONECT 1228 1226
CONECT 1229 1226 1230 1231
CONECT 1230 1229
CONECT 1231 1229 1232 1233
CONECT 1232 1231
CONECT 1233 1231 1234 1235 1236
CONECT 1234 1233
CONECT 1235 1233
CONECT 1236 1233 1237 1238
CONECT 1237 1236
CONECT 1238 1236 1239 1240
CONECT 1239 1238
CONECT 1240 1238 1241 1242 1243
CONECT 1241 1240
CONECT 1242 1240
CONECT 1243 1240 1244 1245
CONECT 1244 1243
CONECT 1245 1243 1246 1247
CONECT 1246 1245
CONECT 1247 1245 1248 1249 1250
CONECT 1248 1247
CONECT 1249 1247
CONECT 1250 1247 1251 1252
CONECT 1251 1250
CONECT 1252 1250 1253 1254
CONECT 1253 1252
CONECT 1254 1252 1255 1256 1257
CONECT 1255 1254
CONECT 1256 1254
CONECT 1257 1254 1258 1259
CONECT 1258 1257
CONECT 1259 1257 1260 1261
CONECT 1260 1259
CONECT 1261 1259 1262 1263 1264
CONECT 1262 1261
CONECT 1263 1261
CONECT 1264 1261 1265 1266
CONECT 1265 1264
CONECT 1266 1264 1267 1268
CONECT 1267 1266
CONECT 1268 1266 1269 1270 1271
CONECT 1269 1268
CONECT 1270 1268
CONECT 1271 1268 1272 1273
CONECT 1272 1271
CONECT 1273 1271 1274 1275
CONECT 1274 1273
CONECT 1275 1273 1276 1277 1278
CONECT 1276 1275
CONECT 1277 1275
CONECT 1278 1275 1279 1280
CONECT 1279 1278
CONECT 1280 1278 1281 1282
CONECT 1281 1280
CONECT 1282 1280 1283 1284 1285
CONECT 1283 1282
CONECT 1284 1282
CONECT 1285 1282 1286 1287
CONECT 1286 1285
CONECT 1287 1285 1288 1289
CONECT 1288 1287
CONECT 1289 1287 1290 1291 1292
CONECT 1290 1289
CONECT 1291 1289
CONECT 1292 1289 1293 1294
CONECT 1293 1292
CONECT 1294 1292 1295
CONECT 1295 1294 1296 1297 1298
CONECT 1296 1295
CONECT 1297 1295
CONECT 1298 1295 1299 1300
CONECT 1299 1298
CONECT 1300 1298 1301 1302
CONECT 1301 1300
CONECT 1302 1300 1303 1304 1305
CONECT 1303 1302
CONECT 1304 1302
CONECT 1305 1302 1306
CONECT 1306 1305
END
