# Supplementary material for: Structural insights into the function of the core-circadian factor TIMING OF CAB2 EXPRESSION 1 (TOC1)
Source: J Circadian Rhythms. 2008 Feb 25;6:3. doi: 10.1186/1740-3391-6-3 (PMC2292679; doi:10.1186/1740-3391-6-3)
Supplement: Additional file 2 — Structural file. Structure of AtTOC1_dom2 [file 1740-3391-6-3-S2.pdb]

SOURCE    DECOY 12 IDENTIFIER S_0181_4435
SOURCE    CLUSTER 6 MEMBER 1 FILE aaseth.out.clusters
REMARK    SCORE           score:          -87.53
REMARK    SCORE             env:          -39.86
REMARK    SCORE            pair:          -57.52
REMARK    SCORE             vdw:            9.85
REMARK    SCORE              hs:            0.00
REMARK    SCORE              ss:            0.00
REMARK    SCORE           sheet:            0.00
REMARK    SCORE              cb:           79.61
REMARK    SCORE          rsigma:            0.00
REMARK    SCORE         hb_srbb:          -99.96
REMARK    SCORE         hb_lrbb:           -3.95
REMARK    SCORE              rg:           19.24
REMARK    SCORE              co:           37.39
REMARK    SCORE            rama:          -24.74
REMARK    SCORE     description:     S_0181_4435
ATOM      1  N   ARG     1       1.053   0.383  -0.955  1.00  0.00      S_01   1
ATOM      2  H   ARG     1       1.585  -0.344  -1.412  1.00  0.00      S_01   1
ATOM      3  CA  ARG     1       0.014   0.009  -0.004  1.00  0.00      S_01   1
ATOM      4  HA  ARG     1      -0.627   0.859   0.181  1.00  0.00      S_01   1
ATOM      5  CB  ARG     1      -0.888  -1.077  -0.593  1.00  0.00      S_01   1
ATOM      6  C   ARG     1       0.617  -0.468   1.313  1.00  0.00      S_01   1
ATOM      7  O   ARG     1       1.430  -1.392   1.336  1.00  0.00      S_01   1
ATOM      8  N   GLY     2       0.213   0.168   2.408  1.00  0.00      S_01   2
ATOM      9  H   GLY     2      -0.465   0.912   2.323  1.00  0.00      S_01   2
ATOM     10  CA  GLY     2       0.723  -0.181   3.729  1.00  0.00      S_01   2
ATOM     11 1HA  GLY     2      -0.002   0.098   4.480  1.00  0.00      S_01   2
ATOM     12  C   GLY     2       2.046   0.522   4.013  1.00  0.00      S_01   2
ATOM     13  O   GLY     2       2.761   0.165   4.949  1.00  0.00      S_01   2
ATOM     14  N   ASN     3       2.364   1.523   3.198  1.00  0.00      S_01   3
ATOM     15  H   ASN     3       1.658   1.902   2.584  1.00  0.00      S_01   3
ATOM     16  CA  ASN     3       3.708   2.088   3.169  1.00  0.00      S_01   3
ATOM     17  HA  ASN     3       4.383   1.440   3.708  1.00  0.00      S_01   3
ATOM     18  CB  ASN     3       4.235   2.144   1.734  1.00  0.00      S_01   3
ATOM     19  C   ASN     3       3.735   3.480   3.791  1.00  0.00      S_01   3
ATOM     20  O   ASN     3       4.749   4.176   3.737  1.00  0.00      S_01   3
ATOM     21  N   LEU     4       2.613   3.881   4.382  1.00  0.00      S_01   4
ATOM     22  H   LEU     4       1.810   3.269   4.378  1.00  0.00      S_01   4
ATOM     23  CA  LEU     4       2.513   5.180   5.035  1.00  0.00      S_01   4
ATOM     24  HA  LEU     4       3.472   5.675   5.001  1.00  0.00      S_01   4
ATOM     25  CB  LEU     4       1.544   6.088   4.276  1.00  0.00      S_01   4
ATOM     26  C   LEU     4       2.067   5.035   6.486  1.00  0.00      S_01   4
ATOM     27  O   LEU     4       2.563   5.732   7.371  1.00  0.00      S_01   4
ATOM     28  N   SER     5       1.128   4.125   6.723  1.00  0.00      S_01   5
ATOM     29  H   SER     5       0.904   3.451   6.005  1.00  0.00      S_01   5
ATOM     30  CA  SER     5       0.414   4.074   7.993  1.00  0.00      S_01   5
ATOM     31  HA  SER     5      -0.046   5.032   8.186  1.00  0.00      S_01   5
ATOM     32  CB  SER     5      -0.733   3.064   7.922  1.00  0.00      S_01   5
ATOM     33  C   SER     5       1.353   3.720   9.141  1.00  0.00      S_01   5
ATOM     34  O   SER     5       1.330   4.358  10.194  1.00  0.00      S_01   5
ATOM     35  N   HIS     6       2.179   2.701   8.930  1.00  0.00      S_01   6
ATOM     36  H   HIS     6       2.118   2.189   8.062  1.00  0.00      S_01   6
ATOM     37  CA  HIS     6       3.173   2.302   9.920  1.00  0.00      S_01   6
ATOM     38  HA  HIS     6       2.975   2.810  10.853  1.00  0.00      S_01   6
ATOM     39  CB  HIS     6       3.058   0.807  10.223  1.00  0.00      S_01   6
ATOM     40  C   HIS     6       4.585   2.635   9.450  1.00  0.00      S_01   6
ATOM     41  O   HIS     6       4.873   2.606   8.253  1.00  0.00      S_01   6
ATOM     42  N   GLN     7       5.461   2.950  10.398  1.00  0.00      S_01   7
ATOM     43  H   GLN     7       5.123   3.189  11.320  1.00  0.00      S_01   7
ATOM     44  CA  GLN     7       6.896   2.959  10.143  1.00  0.00      S_01   7
ATOM     45  HA  GLN     7       7.098   3.523   9.244  1.00  0.00      S_01   7
ATOM     46  CB  GLN     7       7.636   3.684  11.269  1.00  0.00      S_01   7
ATOM     47  C   GLN     7       7.438   1.542   9.987  1.00  0.00      S_01   7
ATOM     48  O   GLN     7       7.327   0.721  10.898  1.00  0.00      S_01   7
ATOM     49  N   GLU     8       8.023   1.262   8.828  1.00  0.00      S_01   8
ATOM     50  H   GLU     8       8.112   1.990   8.133  1.00  0.00      S_01   8
ATOM     51  CA  GLU     8       8.540  -0.069   8.532  1.00  0.00      S_01   8
ATOM     52  HA  GLU     8       7.745  -0.794   8.631  1.00  0.00      S_01   8
ATOM     53  CB  GLU     8       9.006  -0.152   7.077  1.00  0.00      S_01   8
ATOM     54  C   GLU     8       9.684  -0.437   9.471  1.00  0.00      S_01   8
ATOM     55  O   GLU     8       9.854  -1.602   9.830  1.00  0.00      S_01   8
ATOM     56  N   ASN     9      10.466   0.563   9.863  1.00  0.00      S_01   9
ATOM     57  H   ASN     9      10.297   1.491   9.502  1.00  0.00      S_01   9
ATOM     58  CA  ASN     9      11.562   0.355  10.802  1.00  0.00      S_01   9
ATOM     59  HA  ASN     9      12.214  -0.420  10.428  1.00  0.00      S_01   9
ATOM     60  CB  ASN     9      12.424   1.615  10.907  1.00  0.00      S_01   9
ATOM     61  C   ASN     9      11.041  -0.039  12.180  1.00  0.00      S_01   9
ATOM     62  O   ASN     9      11.719  -0.735  12.935  1.00  0.00      S_01   9
ATOM     63  N   GLU    10       9.832   0.410  12.501  1.00  0.00      S_01  10
ATOM     64  H   GLU    10       9.332   0.991  11.843  1.00  0.00      S_01  10
ATOM     65  CA  GLU    10       9.208   0.086  13.778  1.00  0.00      S_01  10
ATOM     66  HA  GLU    10       9.923   0.230  14.575  1.00  0.00      S_01  10
ATOM     67  CB  GLU    10       8.054   1.048  14.070  1.00  0.00      S_01  10
ATOM     68  C   GLU    10       8.708  -1.354  13.798  1.00  0.00      S_01  10
ATOM     69  O   GLU    10       8.753  -2.023  14.831  1.00  0.00      S_01  10
ATOM     70  N   TRP    11       8.232  -1.826  12.651  1.00  0.00      S_01  11
ATOM     71  H   TRP    11       8.192  -1.216  11.847  1.00  0.00      S_01  11
ATOM     72  CA  TRP    11       7.766  -3.202  12.523  1.00  0.00      S_01  11
ATOM     73  HA  TRP    11       7.096  -3.433  13.338  1.00  0.00      S_01  11
ATOM     74  CB  TRP    11       6.946  -3.373  11.242  1.00  0.00      S_01  11
ATOM     75  C   TRP    11       8.934  -4.182  12.532  1.00  0.00      S_01  11
ATOM     76  O   TRP    11       8.800  -5.319  12.985  1.00  0.00      S_01  11
ATOM     77  N   SER    12      10.080  -3.735  12.028  1.00  0.00      S_01  12
ATOM     78  H   SER    12      10.112  -2.811  11.623  1.00  0.00      S_01  12
ATOM     79  CA  SER    12      11.292  -4.545  12.044  1.00  0.00      S_01  12
ATOM     80  HA  SER    12      11.089  -5.507  11.597  1.00  0.00      S_01  12
ATOM     81  CB  SER    12      12.379  -3.901  11.181  1.00  0.00      S_01  12
ATOM     82  C   SER    12      11.803  -4.745  13.467  1.00  0.00      S_01  12
ATOM     83  O   SER    12      12.219  -5.842  13.839  1.00  0.00      S_01  12
ATOM     84  N   VAL    13      11.767  -3.678  14.259  1.00  0.00      S_01  13
ATOM     85  H   VAL    13      11.430  -2.801  13.887  1.00  0.00      S_01  13
ATOM     86  CA  VAL    13      12.202  -3.740  15.649  1.00  0.00      S_01  13
ATOM     87  HA  VAL    13      13.226  -4.081  15.691  1.00  0.00      S_01  13
ATOM     88  CB  VAL    13      12.192  -2.347  16.306  1.00  0.00      S_01  13
ATOM     89  C   VAL    13      11.318  -4.681  16.461  1.00  0.00      S_01  13
ATOM     90  O   VAL    13      11.812  -5.473  17.264  1.00  0.00      S_01  13
ATOM     91  N   ALA    14      10.010  -4.588  16.248  1.00  0.00      S_01  14
ATOM     92  H   ALA    14       9.668  -3.923  15.568  1.00  0.00      S_01  14
ATOM     93  CA  ALA    14       9.055  -5.421  16.969  1.00  0.00      S_01  14
ATOM     94  HA  ALA    14       9.158  -5.250  18.031  1.00  0.00      S_01  14
ATOM     95  CB  ALA    14       7.631  -5.014  16.624  1.00  0.00      S_01  14
ATOM     96  C   ALA    14       9.276  -6.900  16.669  1.00  0.00      S_01  14
ATOM     97  O   ALA    14       9.016  -7.759  17.511  1.00  0.00      S_01  14
ATOM     98  N   THR    15       9.757  -7.188  15.464  1.00  0.00      S_01  15
ATOM     99  H   THR    15       9.946  -6.436  14.817  1.00  0.00      S_01  15
ATOM    100  CA  THR    15      10.018  -8.562  15.053  1.00  0.00      S_01  15
ATOM    101  HA  THR    15      10.558  -9.076  15.835  1.00  0.00      S_01  15
ATOM    102  CB  THR    15       8.710  -9.351  14.854  1.00  0.00      S_01  15
ATOM    103  C   THR    15      10.828  -8.607  13.762  1.00  0.00      S_01  15
ATOM    104  O   THR    15      11.203  -7.569  13.216  1.00  0.00      S_01  15
ATOM    105  N   ALA    16      11.096  -9.816  13.278  1.00  0.00      S_01  16
ATOM    106  H   ALA    16      10.790 -10.630  13.792  1.00  0.00      S_01  16
ATOM    107  CA  ALA    16      11.819  -9.997  12.025  1.00  0.00      S_01  16
ATOM    108  HA  ALA    16      12.248  -9.055  11.718  1.00  0.00      S_01  16
ATOM    109  CB  ALA    16      12.996 -10.939  12.223  1.00  0.00      S_01  16
ATOM    110  C   ALA    16      10.897 -10.517  10.927  1.00  0.00      S_01  16
ATOM    111  O   ALA    16       9.789 -10.978  11.200  1.00  0.00      S_01  16
ATOM    112  N   PRO    17      11.363 -10.440   9.685  1.00  0.00      S_01  17
ATOM    113  CA  PRO    17      10.656 -11.045   8.562  1.00  0.00      S_01  17
ATOM    114  HA  PRO    17       9.669 -10.614   8.484  1.00  0.00      S_01  17
ATOM    115  CB  PRO    17      11.363 -10.720   7.245  1.00  0.00      S_01  17
ATOM    116  C   PRO    17      10.538 -12.556   8.735  1.00  0.00      S_01  17
ATOM    117  O   PRO    17       9.685 -13.196   8.121  1.00  0.00      S_01  17
ATOM    118  N   VAL    18      11.401 -13.120   9.574  1.00  0.00      S_01  18
ATOM    119  H   VAL    18      12.088 -12.541  10.036  1.00  0.00      S_01  18
ATOM    120  CA  VAL    18      11.381 -14.552   9.845  1.00  0.00      S_01  18
ATOM    121  HA  VAL    18      11.210 -15.090   8.925  1.00  0.00      S_01  18
ATOM    122  CB  VAL    18      12.740 -15.044  10.378  1.00  0.00      S_01  18
ATOM    123  C   VAL    18      10.292 -14.907  10.852  1.00  0.00      S_01  18
ATOM    124  O   VAL    18      10.059 -16.081  11.141  1.00  0.00      S_01  18
ATOM    125  N   HIS    19       9.628 -13.886  11.383  1.00  0.00      S_01  19
ATOM    126  H   HIS    19       9.869 -12.945  11.107  1.00  0.00      S_01  19
ATOM    127  CA  HIS    19       8.559 -14.089  12.354  1.00  0.00      S_01  19
ATOM    128  HA  HIS    19       8.494 -15.138  12.603  1.00  0.00      S_01  19
ATOM    129  CB  HIS    19       8.880 -13.364  13.663  1.00  0.00      S_01  19
ATOM    130  C   HIS    19       7.218 -13.612  11.806  1.00  0.00      S_01  19
ATOM    131  O   HIS    19       6.231 -13.533  12.536  1.00  0.00      S_01  19
ATOM    132  N   ALA    20       7.191 -13.295  10.515  1.00  0.00      S_01  20
ATOM    133  H   ALA    20       8.029 -13.409   9.963  1.00  0.00      S_01  20
ATOM    134  CA  ALA    20       5.983 -12.787   9.876  1.00  0.00      S_01  20
ATOM    135  HA  ALA    20       5.292 -12.446  10.633  1.00  0.00      S_01  20
ATOM    136  CB  ALA    20       6.304 -11.563   9.033  1.00  0.00      S_01  20
ATOM    137  C   ALA    20       5.316 -13.862   9.025  1.00  0.00      S_01  20
ATOM    138  O   ALA    20       4.114 -13.805   8.766  1.00  0.00      S_01  20
ATOM    139  N   ARG    21       6.103 -14.842   8.593  1.00  0.00      S_01  21
ATOM    140  H   ARG    21       7.040 -14.918   8.962  1.00  0.00      S_01  21
ATOM    141  CA  ARG    21       5.650 -15.808   7.600  1.00  0.00      S_01  21
ATOM    142  HA  ARG    21       5.237 -15.284   6.750  1.00  0.00      S_01  21
ATOM    143  CB  ARG    21       6.831 -16.617   7.061  1.00  0.00      S_01  21
ATOM    144  C   ARG    21       4.596 -16.744   8.182  1.00  0.00      S_01  21
ATOM    145  O   ARG    21       3.898 -17.442   7.447  1.00  0.00      S_01  21
ATOM    146  N   ASP    22       4.486 -16.751   9.507  1.00  0.00      S_01  22
ATOM    147  H   ASP    22       5.084 -16.149  10.054  1.00  0.00      S_01  22
ATOM    148  CA  ASP    22       3.523 -17.607  10.190  1.00  0.00      S_01  22
ATOM    149  HA  ASP    22       3.495 -18.574   9.708  1.00  0.00      S_01  22
ATOM    150  CB  ASP    22       3.967 -17.869  11.631  1.00  0.00      S_01  22
ATOM    151  C   ASP    22       2.129 -16.991  10.175  1.00  0.00      S_01  22
ATOM    152  O   ASP    22       1.974 -15.787   9.972  1.00  0.00      S_01  22
ATOM    153  N   GLY    23       1.116 -17.824  10.392  1.00  0.00      S_01  23
ATOM    154  H   GLY    23       1.306 -18.810  10.507  1.00  0.00      S_01  23
ATOM    155  CA  GLY    23      -0.261 -17.353  10.469  1.00  0.00      S_01  23
ATOM    156 1HA  GLY    23      -0.349 -16.410   9.949  1.00  0.00      S_01  23
ATOM    157  C   GLY    23      -0.704 -17.177  11.918  1.00  0.00      S_01  23
ATOM    158  O   GLY    23       0.118 -16.944  12.804  1.00  0.00      S_01  23
ATOM    159  N   GLY    24      -2.007 -17.290  12.151  1.00  0.00      S_01  24
ATOM    160  H   GLY    24      -2.630 -17.486  11.380  1.00  0.00      S_01  24
ATOM    161  CA  GLY    24      -2.562 -17.138  13.491  1.00  0.00      S_01  24
ATOM    162 1HA  GLY    24      -1.811 -17.396  14.223  1.00  0.00      S_01  24
ATOM    163  C   GLY    24      -3.787 -18.025  13.685  1.00  0.00      S_01  24
ATOM    164  O   GLY    24      -4.145 -18.807  12.804  1.00  0.00      S_01  24
ATOM    165  N   LEU    25      -4.427 -17.897  14.842  1.00  0.00      S_01  25
ATOM    166  H   LEU    25      -4.087 -17.231  15.522  1.00  0.00      S_01  25
ATOM    167  CA  LEU    25      -5.607 -18.693  15.157  1.00  0.00      S_01  25
ATOM    168  HA  LEU    25      -5.421 -19.727  14.908  1.00  0.00      S_01  25
ATOM    169  CB  LEU    25      -5.886 -18.666  16.661  1.00  0.00      S_01  25
ATOM    170  C   LEU    25      -6.828 -18.197  14.389  1.00  0.00      S_01  25
ATOM    171  O   LEU    25      -7.007 -16.994  14.198  1.00  0.00      S_01  25
ATOM    172  N   GLY    26      -7.665 -19.131  13.951  1.00  0.00      S_01  26
ATOM    173  H   GLY    26      -7.449 -20.103  14.119  1.00  0.00      S_01  26
ATOM    174  CA  GLY    26      -8.887 -18.789  13.233  1.00  0.00      S_01  26
ATOM    175 1HA  GLY    26      -8.687 -17.981  12.545  1.00  0.00      S_01  26
ATOM    176  C   GLY    26      -9.995 -18.374  14.196  1.00  0.00      S_01  26
ATOM    177  O   GLY    26     -11.134 -18.823  14.077  1.00  0.00      S_01  26
ATOM    178  N   ALA    27      -9.651 -17.513  15.149  1.00  0.00      S_01  27
ATOM    179  H   ALA    27      -8.693 -17.199  15.206  1.00  0.00      S_01  27
ATOM    180  CA  ALA    27     -10.622 -17.012  16.115  1.00  0.00      S_01  27
ATOM    181  HA  ALA    27     -11.597 -17.418  15.889  1.00  0.00      S_01  27
ATOM    182  CB  ALA    27     -10.284 -17.509  17.512  1.00  0.00      S_01  27
ATOM    183  C   ALA    27     -10.688 -15.489  16.091  1.00  0.00      S_01  27
ATOM    184  O   ALA    27      -9.924 -14.814  16.781  1.00  0.00      S_01  27
ATOM    185  N   ASP    28     -11.605 -14.954  15.291  1.00  0.00      S_01  28
ATOM    186  H   ASP    28     -12.209 -15.563  14.759  1.00  0.00      S_01  28
ATOM    187  CA  ASP    28     -11.761 -13.510  15.163  1.00  0.00      S_01  28
ATOM    188  HA  ASP    28     -12.555 -13.294  14.464  1.00  0.00      S_01  28
ATOM    189  CB  ASP    28     -12.195 -12.898  16.496  1.00  0.00      S_01  28
ATOM    190  C   ASP    28     -10.470 -12.856  14.682  1.00  0.00      S_01  28
ATOM    191  O   ASP    28     -10.013 -11.866  15.255  1.00  0.00      S_01  28
ATOM    192  N   GLY    29      -9.885 -13.416  13.628  1.00  0.00      S_01  29
ATOM    193  H   GLY    29     -10.318 -14.219  13.195  1.00  0.00      S_01  29
ATOM    194  CA  GLY    29      -8.636 -12.901  13.081  1.00  0.00      S_01  29
ATOM    195 1HA  GLY    29      -8.470 -11.898  13.445  1.00  0.00      S_01  29
ATOM    196  C   GLY    29      -8.664 -12.891  11.557  1.00  0.00      S_01  29
ATOM    197  O   GLY    29      -9.678 -13.222  10.943  1.00  0.00      S_01  29
ATOM    198  N   THR    30      -7.544 -12.509  10.952  1.00  0.00      S_01  30
ATOM    199  H   THR    30      -6.721 -12.329  11.508  1.00  0.00      S_01  30
ATOM    200  CA  THR    30      -7.474 -12.341   9.505  1.00  0.00      S_01  30
ATOM    201  HA  THR    30      -8.179 -11.584   9.195  1.00  0.00      S_01  30
ATOM    202  CB  THR    30      -6.088 -11.836   9.062  1.00  0.00      S_01  30
ATOM    203  C   THR    30      -7.782 -13.649   8.783  1.00  0.00      S_01  30
ATOM    204  O   THR    30      -8.340 -13.646   7.686  1.00  0.00      S_01  30
ATOM    205  N   ALA    31      -7.415 -14.764   9.406  1.00  0.00      S_01  31
ATOM    206  H   ALA    31      -6.899 -14.697  10.272  1.00  0.00      S_01  31
ATOM    207  CA  ALA    31      -7.736 -16.081   8.871  1.00  0.00      S_01  31
ATOM    208  HA  ALA    31      -7.441 -16.131   7.833  1.00  0.00      S_01  31
ATOM    209  CB  ALA    31      -6.923 -17.154   9.580  1.00  0.00      S_01  31
ATOM    210  C   ALA    31      -9.228 -16.376   8.989  1.00  0.00      S_01  31
ATOM    211  O   ALA    31      -9.834 -16.937   8.076  1.00  0.00      S_01  31
ATOM    212  N   THR    32      -9.813 -15.994  10.120  1.00  0.00      S_01  32
ATOM    213  H   THR    32      -9.256 -15.552  10.837  1.00  0.00      S_01  32
ATOM    214  CA  THR    32     -11.239 -16.196  10.350  1.00  0.00      S_01  32
ATOM    215  HA  THR    32     -11.486 -17.234  10.185  1.00  0.00      S_01  32
ATOM    216  CB  THR    32     -11.622 -15.897  11.811  1.00  0.00      S_01  32
ATOM    217  C   THR    32     -12.077 -15.320   9.425  1.00  0.00      S_01  32
ATOM    218  O   THR    32     -13.111 -15.750   8.915  1.00  0.00      S_01  32
ATOM    219  N   SER    33     -11.623 -14.088   9.214  1.00  0.00      S_01  33
ATOM    220  H   SER    33     -10.796 -13.777   9.703  1.00  0.00      S_01  33
ATOM    221  CA  SER    33     -12.289 -13.175   8.293  1.00  0.00      S_01  33
ATOM    222  HA  SER    33     -13.258 -12.908   8.688  1.00  0.00      S_01  33
ATOM    223  CB  SER    33     -11.506 -11.865   8.178  1.00  0.00      S_01  33
ATOM    224  C   SER    33     -12.458 -13.806   6.915  1.00  0.00      S_01  33
ATOM    225  O   SER    33     -13.540 -13.760   6.329  1.00  0.00      S_01  33
ATOM    226  N   SER    34     -11.382 -14.396   6.404  1.00  0.00      S_01  34
ATOM    227  H   SER    34     -10.533 -14.428   6.949  1.00  0.00      S_01  34
ATOM    228  CA  SER    34     -11.397 -14.998   5.076  1.00  0.00      S_01  34
ATOM    229  HA  SER    34     -11.704 -14.260   4.350  1.00  0.00      S_01  34
ATOM    230  CB  SER    34      -9.987 -15.428   4.667  1.00  0.00      S_01  34
ATOM    231  C   SER    34     -12.346 -16.191   5.021  1.00  0.00      S_01  34
ATOM    232  O   SER    34     -13.064 -16.380   4.040  1.00  0.00      S_01  34
ATOM    233  N   LEU    35     -12.342 -16.992   6.082  1.00  0.00      S_01  35
ATOM    234  H   LEU    35     -11.735 -16.776   6.860  1.00  0.00      S_01  35
ATOM    235  CA  LEU    35     -13.190 -18.176   6.150  1.00  0.00      S_01  35
ATOM    236  HA  LEU    35     -12.973 -18.824   5.314  1.00  0.00      S_01  35
ATOM    237  CB  LEU    35     -12.874 -18.990   7.406  1.00  0.00      S_01  35
ATOM    238  C   LEU    35     -14.668 -17.797   6.129  1.00  0.00      S_01  35
ATOM    239  O   LEU    35     -15.482 -18.471   5.498  1.00  0.00      S_01  35
ATOM    240  N   ALA    36     -15.006 -16.715   6.823  1.00  0.00      S_01  36
ATOM    241  H   ALA    36     -14.295 -16.225   7.347  1.00  0.00      S_01  36
ATOM    242  CA  ALA    36     -16.376 -16.218   6.847  1.00  0.00      S_01  36
ATOM    243  HA  ALA    36     -17.040 -17.007   7.169  1.00  0.00      S_01  36
ATOM    244  CB  ALA    36     -16.521 -15.112   7.881  1.00  0.00      S_01  36
ATOM    245  C   ALA    36     -16.807 -15.723   5.471  1.00  0.00      S_01  36
ATOM    246  O   ALA    36     -17.926 -15.984   5.028  1.00  0.00      S_01  36
ATOM    247  N   VAL    37     -15.913 -15.006   4.798  1.00  0.00      S_01  37
ATOM    248  H   VAL    37     -15.040 -14.763   5.245  1.00  0.00      S_01  37
ATOM    249  CA  VAL    37     -16.157 -14.563   3.431  1.00  0.00      S_01  37
ATOM    250  HA  VAL    37     -17.040 -13.940   3.407  1.00  0.00      S_01  37
ATOM    251  CB  VAL    37     -15.006 -13.684   2.908  1.00  0.00      S_01  37
ATOM    252  C   VAL    37     -16.347 -15.749   2.491  1.00  0.00      S_01  37
ATOM    253  O   VAL    37     -17.256 -15.757   1.661  1.00  0.00      S_01  37
ATOM    254  N   THR    38     -15.482 -16.749   2.628  1.00  0.00      S_01  38
ATOM    255  H   THR    38     -14.760 -16.683   3.331  1.00  0.00      S_01  38
ATOM    256  CA  THR    38     -15.551 -17.940   1.790  1.00  0.00      S_01  38
ATOM    257  HA  THR    38     -15.365 -17.668   0.762  1.00  0.00      S_01  38
ATOM    258  CB  THR    38     -14.455 -18.957   2.164  1.00  0.00      S_01  38
ATOM    259  C   THR    38     -16.914 -18.614   1.899  1.00  0.00      S_01  38
ATOM    260  O   THR    38     -17.525 -18.968   0.891  1.00  0.00      S_01  38
ATOM    261  N   ALA    39     -17.386 -18.788   3.129  1.00  0.00      S_01  39
ATOM    262  H   ALA    39     -16.837 -18.473   3.916  1.00  0.00      S_01  39
ATOM    263  CA  ALA    39     -18.676 -19.424   3.373  1.00  0.00      S_01  39
ATOM    264  HA  ALA    39     -18.677 -20.413   2.938  1.00  0.00      S_01  39
ATOM    265  CB  ALA    39     -18.892 -19.631   4.864  1.00  0.00      S_01  39
ATOM    266  C   ALA    39     -19.815 -18.605   2.777  1.00  0.00      S_01  39
ATOM    267  O   ALA    39     -20.706 -19.146   2.123  1.00  0.00      S_01  39
ATOM    268  N   ILE    40     -19.780 -17.296   3.007  1.00  0.00      S_01  40
ATOM    269  H   ILE    40     -19.005 -16.909   3.526  1.00  0.00      S_01  40
ATOM    270  CA  ILE    40     -20.832 -16.406   2.531  1.00  0.00      S_01  40
ATOM    271  HA  ILE    40     -21.516 -16.959   1.905  1.00  0.00      S_01  40
ATOM    272  CB  ILE    40     -21.675 -15.854   3.695  1.00  0.00      S_01  40
ATOM    273  C   ILE    40     -20.250 -15.239   1.739  1.00  0.00      S_01  40
ATOM    274  O   ILE    40     -19.829 -14.235   2.314  1.00  0.00      S_01  40
ATOM    275  N   GLU    41     -20.230 -15.378   0.418  1.00  0.00      S_01  41
ATOM    276  H   GLU    41     -20.650 -16.198   0.003  1.00  0.00      S_01  41
ATOM    277  CA  GLU    41     -19.618 -14.379  -0.449  1.00  0.00      S_01  41
ATOM    278  HA  GLU    41     -19.702 -13.404   0.010  1.00  0.00      S_01  41
ATOM    279  CB  GLU    41     -18.119 -14.645  -0.599  1.00  0.00      S_01  41
ATOM    280  C   GLU    41     -20.285 -14.354  -1.820  1.00  0.00      S_01  41
ATOM    281  O   GLU    41     -21.031 -15.267  -2.175  1.00  0.00      S_01  41
ATOM    282  N   PRO    42     -20.013 -13.302  -2.586  1.00  0.00      S_01  42
ATOM    283  CA  PRO    42     -20.531 -13.189  -3.944  1.00  0.00      S_01  42
ATOM    284  HA  PRO    42     -21.610 -13.248  -3.924  1.00  0.00      S_01  42
ATOM    285  CB  PRO    42     -20.195 -11.818  -4.533  1.00  0.00      S_01  42
ATOM    286  C   PRO    42     -19.979 -14.294  -4.839  1.00  0.00      S_01  42
ATOM    287  O   PRO    42     -18.812 -14.671  -4.727  1.00  0.00      S_01  42
ATOM    288  N   PRO    43     -20.824 -14.809  -5.726  1.00  0.00      S_01  43
ATOM    289  CA  PRO    43     -20.428 -15.883  -6.628  1.00  0.00      S_01  43
ATOM    290  HA  PRO    43     -20.206 -16.771  -6.054  1.00  0.00      S_01  43
ATOM    291  CB  PRO    43     -21.586 -16.259  -7.555  1.00  0.00      S_01  43
ATOM    292  C   PRO    43     -19.205 -15.491  -7.450  1.00  0.00      S_01  43
ATOM    293  O   PRO    43     -18.359 -16.329  -7.761  1.00  0.00      S_01  43
ATOM    294  N   LEU    44     -19.118 -14.211  -7.798  1.00  0.00      S_01  44
ATOM    295  H   LEU    44     -19.845 -13.572  -7.509  1.00  0.00      S_01  44
ATOM    296  CA  LEU    44     -18.001 -13.706  -8.587  1.00  0.00      S_01  44
ATOM    297  HA  LEU    44     -17.918 -14.277  -9.500  1.00  0.00      S_01  44
ATOM    298  CB  LEU    44     -18.260 -12.261  -9.018  1.00  0.00      S_01  44
ATOM    299  C   LEU    44     -16.692 -13.795  -7.810  1.00  0.00      S_01  44
ATOM    300  O   LEU    44     -15.649 -14.132  -8.370  1.00  0.00      S_01  44
ATOM    301  N   ASP    45     -16.755 -13.491  -6.518  1.00  0.00      S_01  45
ATOM    302  H   ASP    45     -17.642 -13.221  -6.119  1.00  0.00      S_01  45
ATOM    303  CA  ASP    45     -15.576 -13.538  -5.662  1.00  0.00      S_01  45
ATOM    304  HA  ASP    45     -14.868 -12.788  -5.982  1.00  0.00      S_01  45
ATOM    305  CB  ASP    45     -15.945 -13.179  -4.221  1.00  0.00      S_01  45
ATOM    306  C   ASP    45     -14.916 -14.912  -5.707  1.00  0.00      S_01  45
ATOM    307  O   ASP    45     -13.713 -15.026  -5.941  1.00  0.00      S_01  45
ATOM    308  N   HIS    46     -15.711 -15.953  -5.481  1.00  0.00      S_01  46
ATOM    309  H   HIS    46     -16.686 -15.791  -5.273  1.00  0.00      S_01  46
ATOM    310  CA  HIS    46     -15.212 -17.322  -5.526  1.00  0.00      S_01  46
ATOM    311  HA  HIS    46     -14.469 -17.460  -4.755  1.00  0.00      S_01  46
ATOM    312  CB  HIS    46     -16.335 -18.312  -5.209  1.00  0.00      S_01  46
ATOM    313  C   HIS    46     -14.600 -17.642  -6.885  1.00  0.00      S_01  46
ATOM    314  O   HIS    46     -13.510 -18.208  -6.968  1.00  0.00      S_01  46
ATOM    315  N   LEU    47     -15.307 -17.274  -7.949  1.00  0.00      S_01  47
ATOM    316  H   LEU    47     -16.185 -16.794  -7.813  1.00  0.00      S_01  47
ATOM    317  CA  LEU    47     -14.849 -17.547  -9.306  1.00  0.00      S_01  47
ATOM    318  HA  LEU    47     -14.600 -18.594  -9.398  1.00  0.00      S_01  47
ATOM    319  CB  LEU    47     -15.973 -17.292 -10.312  1.00  0.00      S_01  47
ATOM    320  C   LEU    47     -13.629 -16.702  -9.656  1.00  0.00      S_01  47
ATOM    321  O   LEU    47     -12.652 -17.205 -10.210  1.00  0.00      S_01  47
ATOM    322  N   ALA    48     -13.694 -15.415  -9.330  1.00  0.00      S_01  48
ATOM    323  H   ALA    48     -14.479 -15.084  -8.788  1.00  0.00      S_01  48
ATOM    324  CA  ALA    48     -12.661 -14.469  -9.735  1.00  0.00      S_01  48
ATOM    325  HA  ALA    48     -12.603 -14.439 -10.813  1.00  0.00      S_01  48
ATOM    326  CB  ALA    48     -13.035 -13.059  -9.304  1.00  0.00      S_01  48
ATOM    327  C   ALA    48     -11.302 -14.859  -9.163  1.00  0.00      S_01  48
ATOM    328  O   ALA    48     -10.286 -14.801  -9.857  1.00  0.00      S_01  48
ATOM    329  N   GLY    49     -11.290 -15.255  -7.895  1.00  0.00      S_01  49
ATOM    330  H   GLY    49     -12.161 -15.300  -7.385  1.00  0.00      S_01  49
ATOM    331  CA  GLY    49     -10.053 -15.628  -7.220  1.00  0.00      S_01  49
ATOM    332 1HA  GLY    49      -9.248 -15.000  -7.571  1.00  0.00      S_01  49
ATOM    333  C   GLY    49      -9.704 -17.091  -7.475  1.00  0.00      S_01  49
ATOM    334  O   GLY    49      -8.781 -17.633  -6.869  1.00  0.00      S_01  49
ATOM    335  N   SER    50     -10.450 -17.723  -8.375  1.00  0.00      S_01  50
ATOM    336  H   SER    50     -11.154 -17.206  -8.882  1.00  0.00      S_01  50
ATOM    337  CA  SER    50     -10.277 -19.144  -8.651  1.00  0.00      S_01  50
ATOM    338  HA  SER    50      -9.735 -19.605  -7.839  1.00  0.00      S_01  50
ATOM    339  CB  SER    50     -11.634 -19.848  -8.704  1.00  0.00      S_01  50
ATOM    340  C   SER    50      -9.521 -19.365  -9.957  1.00  0.00      S_01  50
ATOM    341  O   SER    50      -9.239 -18.417 -10.690  1.00  0.00      S_01  50
ATOM    342  N   HIS    51      -9.195 -20.621 -10.241  1.00  0.00      S_01  51
ATOM    343  H   HIS    51      -9.414 -21.349  -9.576  1.00  0.00      S_01  51
ATOM    344  CA  HIS    51      -8.529 -20.977 -11.488  1.00  0.00      S_01  51
ATOM    345  HA  HIS    51      -7.980 -20.123 -11.859  1.00  0.00      S_01  51
ATOM    346  CB  HIS    51      -7.489 -22.073 -11.247  1.00  0.00      S_01  51
ATOM    347  C   HIS    51      -9.534 -21.431 -12.541  1.00  0.00      S_01  51
ATOM    348  O   HIS    51      -9.160 -21.790 -13.657  1.00  0.00      S_01  51
ATOM    349  N   HIS    52     -10.813 -21.413 -12.177  1.00  0.00      S_01  52
ATOM    350  H   HIS    52     -11.051 -21.162 -11.229  1.00  0.00      S_01  52
ATOM    351  CA  HIS    52     -11.880 -21.746 -13.113  1.00  0.00      S_01  52
ATOM    352  HA  HIS    52     -11.581 -22.592 -13.714  1.00  0.00      S_01  52
ATOM    353  CB  HIS    52     -13.135 -22.189 -12.358  1.00  0.00      S_01  52
ATOM    354  C   HIS    52     -12.204 -20.566 -14.023  1.00  0.00      S_01  52
ATOM    355  O   HIS    52     -11.865 -19.423 -13.718  1.00  0.00      S_01  52
ATOM    356  N   GLU    53     -12.863 -20.851 -15.141  1.00  0.00      S_01  53
ATOM    357  H   GLU    53     -13.067 -21.816 -15.360  1.00  0.00      S_01  53
ATOM    358  CA  GLU    53     -13.301 -19.807 -16.060  1.00  0.00      S_01  53
ATOM    359  HA  GLU    53     -12.438 -19.293 -16.458  1.00  0.00      S_01  53
ATOM    360  CB  GLU    53     -14.018 -20.420 -17.265  1.00  0.00      S_01  53
ATOM    361  C   GLU    53     -14.213 -18.804 -15.361  1.00  0.00      S_01  53
ATOM    362  O   GLU    53     -15.216 -19.181 -14.754  1.00  0.00      S_01  53
ATOM    363  N   PRO    54     -13.858 -17.527 -15.452  1.00  0.00      S_01  54
ATOM    364  CA  PRO    54     -14.627 -16.471 -14.804  1.00  0.00      S_01  54
ATOM    365  HA  PRO    54     -14.701 -16.676 -13.747  1.00  0.00      S_01  54
ATOM    366  CB  PRO    54     -13.901 -15.129 -14.923  1.00  0.00      S_01  54
ATOM    367  C   PRO    54     -16.027 -16.363 -15.400  1.00  0.00      S_01  54
ATOM    368  O   PRO    54     -16.910 -15.727 -14.825  1.00  0.00      S_01  54
ATOM    369  N   MET    55     -16.222 -16.989 -16.557  1.00  0.00      S_01  55
ATOM    370  H   MET    55     -15.458 -17.502 -16.973  1.00  0.00      S_01  55
ATOM    371  CA  MET    55     -17.510 -16.954 -17.239  1.00  0.00      S_01  55
ATOM    372  HA  MET    55     -18.030 -16.044 -16.979  1.00  0.00      S_01  55
ATOM    373  CB  MET    55     -17.312 -16.906 -18.755  1.00  0.00      S_01  55
ATOM    374  C   MET    55     -18.368 -18.156 -16.860  1.00  0.00      S_01  55
ATOM    375  O   MET    55     -19.537 -18.240 -17.236  1.00  0.00      S_01  55
ATOM    376  N   LYS    56     -17.779 -19.085 -16.114  1.00  0.00      S_01  56
ATOM    377  H   LYS    56     -16.812 -18.963 -15.849  1.00  0.00      S_01  56
ATOM    378  CA  LYS    56     -18.493 -20.275 -15.668  1.00  0.00      S_01  56
ATOM    379  HA  LYS    56     -19.188 -20.586 -16.434  1.00  0.00      S_01  56
ATOM    380  CB  LYS    56     -17.523 -21.443 -15.480  1.00  0.00      S_01  56
ATOM    381  C   LYS    56     -19.251 -20.010 -14.371  1.00  0.00      S_01  56
ATOM    382  O   LYS    56     -18.758 -19.314 -13.484  1.00  0.00      S_01  56
ATOM    383  N   ARG    57     -20.452 -20.570 -14.268  1.00  0.00      S_01  57
ATOM    384  H   ARG    57     -20.796 -21.138 -15.029  1.00  0.00      S_01  57
ATOM    385  CA  ARG    57     -21.284 -20.386 -13.086  1.00  0.00      S_01  57
ATOM    386  HA  ARG    57     -21.480 -19.334 -12.944  1.00  0.00      S_01  57
ATOM    387  CB  ARG    57     -22.651 -21.045 -13.285  1.00  0.00      S_01  57
ATOM    388  C   ARG    57     -20.607 -20.950 -11.841  1.00  0.00      S_01  57
ATOM    389  O   ARG    57     -19.897 -21.953 -11.910  1.00  0.00      S_01  57
ATOM    390  N   ASN    58     -20.831 -20.298 -10.705  1.00  0.00      S_01  58
ATOM    391  H   ASN    58     -21.402 -19.465 -10.720  1.00  0.00      S_01  58
ATOM    392  CA  ASN    58     -20.273 -20.753  -9.437  1.00  0.00      S_01  58
ATOM    393  HA  ASN    58     -19.201 -20.845  -9.528  1.00  0.00      S_01  58
ATOM    394  CB  ASN    58     -20.516 -19.714  -8.341  1.00  0.00      S_01  58
ATOM    395  C   ASN    58     -20.865 -22.097  -9.026  1.00  0.00      S_01  58
ATOM    396  O   ASN    58     -22.014 -22.404  -9.344  1.00  0.00      S_01  58
ATOM    397  N   SER    59     -20.073 -22.894  -8.316  1.00  0.00      S_01  59
ATOM    398  H   SER    59     -19.141 -22.582  -8.084  1.00  0.00      S_01  59
ATOM    399  CA  SER    59     -20.515 -24.208  -7.864  1.00  0.00      S_01  59
ATOM    400  HA  SER    59     -20.865 -24.781  -8.710  1.00  0.00      S_01  59
ATOM    401  CB  SER    59     -19.341 -24.997  -7.281  1.00  0.00      S_01  59
ATOM    402  C   SER    59     -21.631 -24.090  -6.833  1.00  0.00      S_01  59
ATOM    403  O   SER    59     -21.806 -23.043  -6.210  1.00  0.00      S_01  59
ATOM    404  N   ASN    60     -22.385 -25.171  -6.657  1.00  0.00      S_01  60
ATOM    405  H   ASN    60     -22.203 -25.993  -7.215  1.00  0.00      S_01  60
ATOM    406  CA  ASN    60     -23.466 -25.200  -5.679  1.00  0.00      S_01  60
ATOM    407  HA  ASN    60     -24.177 -24.419  -5.905  1.00  0.00      S_01  60
ATOM    408  CB  ASN    60     -24.241 -26.516  -5.777  1.00  0.00      S_01  60
ATOM    409  C   ASN    60     -22.935 -25.009  -4.263  1.00  0.00      S_01  60
ATOM    410  O   ASN    60     -21.872 -25.524  -3.914  1.00  0.00      S_01  60
ATOM    411  N   PRO    61     -23.680 -24.267  -3.451  1.00  0.00      S_01  61
ATOM    412  CA  PRO    61     -23.290 -24.014  -2.069  1.00  0.00      S_01  61
ATOM    413  HA  PRO    61     -22.301 -23.581  -2.048  1.00  0.00      S_01  61
ATOM    414  CB  PRO    61     -24.218 -22.978  -1.432  1.00  0.00      S_01  61
ATOM    415  C   PRO    61     -23.300 -25.300  -1.250  1.00  0.00      S_01  61
ATOM    416  O   PRO    61     -22.421 -25.523  -0.417  1.00  0.00      S_01  61
ATOM    417  N   ALA    62     -24.298 -26.143  -1.492  1.00  0.00      S_01  62
ATOM    418  H   ALA    62     -25.001 -25.891  -2.172  1.00  0.00      S_01  62
ATOM    419  CA  ALA    62     -24.405 -27.423  -0.802  1.00  0.00      S_01  62
ATOM    420  HA  ALA    62     -24.484 -27.253   0.262  1.00  0.00      S_01  62
ATOM    421  CB  ALA    62     -25.689 -28.135  -1.200  1.00  0.00      S_01  62
ATOM    422  C   ALA    62     -23.195 -28.306  -1.087  1.00  0.00      S_01  62
ATOM    423  O   ALA    62     -22.616 -28.896  -0.174  1.00  0.00      S_01  62
ATOM    424  N   GLN    63     -22.817 -28.392  -2.358  1.00  0.00      S_01  63
ATOM    425  H   GLN    63     -23.346 -27.897  -3.063  1.00  0.00      S_01  63
ATOM    426  CA  GLN    63     -21.660 -29.181  -2.762  1.00  0.00      S_01  63
ATOM    427  HA  GLN    63     -21.679 -30.134  -2.254  1.00  0.00      S_01  63
ATOM    428  CB  GLN    63     -21.725 -29.501  -4.257  1.00  0.00      S_01  63
ATOM    429  C   GLN    63     -20.358 -28.457  -2.437  1.00  0.00      S_01  63
ATOM    430  O   GLN    63     -19.343 -29.087  -2.140  1.00  0.00      S_01  63
ATOM    431  N   PHE    64     -20.394 -27.130  -2.496  1.00  0.00      S_01  64
ATOM    432  H   PHE    64     -21.263 -26.671  -2.730  1.00  0.00      S_01  64
ATOM    433  CA  PHE    64     -19.212 -26.318  -2.231  1.00  0.00      S_01  64
ATOM    434  HA  PHE    64     -18.422 -26.601  -2.912  1.00  0.00      S_01  64
ATOM    435  CB  PHE    64     -19.501 -24.842  -2.512  1.00  0.00      S_01  64
ATOM    436  C   PHE    64     -18.732 -26.494  -0.795  1.00  0.00      S_01  64
ATOM    437  O   PHE    64     -17.536 -26.417  -0.515  1.00  0.00      S_01  64
ATOM    438  N   SER    65     -19.673 -26.732   0.113  1.00  0.00      S_01  65
ATOM    439  H   SER    65     -20.641 -26.759  -0.176  1.00  0.00      S_01  65
ATOM    440  CA  SER    65     -19.346 -26.954   1.516  1.00  0.00      S_01  65
ATOM    441  HA  SER    65     -18.306 -26.718   1.685  1.00  0.00      S_01  65
ATOM    442  CB  SER    65     -20.144 -26.003   2.410  1.00  0.00      S_01  65
ATOM    443  C   SER    65     -19.611 -28.400   1.922  1.00  0.00      S_01  65
ATOM    444  O   SER    65     -19.663 -28.723   3.109  1.00  0.00      S_01  65
ATOM    445  N   SER    66     -19.776 -29.267   0.928  1.00  0.00      S_01  66
ATOM    446  H   SER    66     -19.730 -28.938  -0.025  1.00  0.00      S_01  66
ATOM    447  CA  SER    66     -20.022 -30.682   1.179  1.00  0.00      S_01  66
ATOM    448  HA  SER    66     -20.788 -30.786   1.933  1.00  0.00      S_01  66
ATOM    449  CB  SER    66     -20.573 -31.362  -0.076  1.00  0.00      S_01  66
ATOM    450  C   SER    66     -18.753 -31.389   1.644  1.00  0.00      S_01  66
ATOM    451  O   SER    66     -17.728 -30.751   1.884  1.00  0.00      S_01  66
ATOM    452  N   ALA    67     -18.829 -32.710   1.768  1.00  0.00      S_01  67
ATOM    453  H   ALA    67     -19.709 -33.171   1.590  1.00  0.00      S_01  67
ATOM    454  CA  ALA    67     -17.673 -33.511   2.154  1.00  0.00      S_01  67
ATOM    455  HA  ALA    67     -17.404 -33.285   3.175  1.00  0.00      S_01  67
ATOM    456  CB  ALA    67     -18.025 -34.991   2.139  1.00  0.00      S_01  67
ATOM    457  C   ALA    67     -16.482 -33.236   1.242  1.00  0.00      S_01  67
ATOM    458  O   ALA    67     -16.629 -33.147   0.023  1.00  0.00      S_01  67
ATOM    459  N   PRO    68     -15.303 -33.102   1.841  1.00  0.00      S_01  68
ATOM    460  CA  PRO    68     -14.089 -32.811   1.087  1.00  0.00      S_01  68
ATOM    461  HA  PRO    68     -14.197 -31.861   0.585  1.00  0.00      S_01  68
ATOM    462  CB  PRO    68     -12.897 -32.654   2.032  1.00  0.00      S_01  68
ATOM    463  C   PRO    68     -13.804 -33.901   0.059  1.00  0.00      S_01  68
ATOM    464  O   PRO    68     -12.962 -33.731  -0.822  1.00  0.00      S_01  68
ATOM    465  N   LYS    69     -14.511 -35.020   0.179  1.00  0.00      S_01  69
ATOM    466  H   LYS    69     -15.195 -35.093   0.919  1.00  0.00      S_01  69
ATOM    467  CA  LYS    69     -14.324 -36.145  -0.729  1.00  0.00      S_01  69
ATOM    468  HA  LYS    69     -13.610 -35.875  -1.494  1.00  0.00      S_01  69
ATOM    469  CB  LYS    69     -13.715 -37.337   0.012  1.00  0.00      S_01  69
ATOM    470  C   LYS    69     -15.640 -36.551  -1.383  1.00  0.00      S_01  69
ATOM    471  O   LYS    69     -15.856 -37.723  -1.691  1.00  0.00      S_01  69
ATOM    472  N   LYS    70     -16.517 -35.574  -1.592  1.00  0.00      S_01  70
ATOM    473  H   LYS    70     -16.275 -34.631  -1.325  1.00  0.00      S_01  70
ATOM    474  CA  LYS    70     -17.819 -35.829  -2.197  1.00  0.00      S_01  70
ATOM    475  HA  LYS    70     -18.370 -36.527  -1.584  1.00  0.00      S_01  70
ATOM    476  CB  LYS    70     -18.654 -34.548  -2.233  1.00  0.00      S_01  70
ATOM    477  C   LYS    70     -17.671 -36.398  -3.605  1.00  0.00      S_01  70
ATOM    478  O   LYS    70     -18.617 -36.951  -4.164  1.00  0.00      S_01  70
ATOM    479  N   SER    71     -16.477 -36.257  -4.172  1.00  0.00      S_01  71
ATOM    480  H   SER    71     -15.747 -35.773  -3.668  1.00  0.00      S_01  71
ATOM    481  CA  SER    71     -16.193 -36.783  -5.501  1.00  0.00      S_01  71
ATOM    482  HA  SER    71     -17.087 -37.231  -5.910  1.00  0.00      S_01  71
ATOM    483  CB  SER    71     -15.816 -35.649  -6.457  1.00  0.00      S_01  71
ATOM    484  C   SER    71     -15.079 -37.823  -5.457  1.00  0.00      S_01  71
ATOM    485  O   SER    71     -14.391 -38.053  -6.451  1.00  0.00      S_01  71
ATOM    486  N   ARG    72     -14.907 -38.449  -4.297  1.00  0.00      S_01  72
ATOM    487  H   ARG    72     -15.530 -38.243  -3.530  1.00  0.00      S_01  72
ATOM    488  CA  ARG    72     -13.841 -39.426  -4.105  1.00  0.00      S_01  72
ATOM    489  HA  ARG    72     -14.100 -40.084  -3.288  1.00  0.00      S_01  72
ATOM    490  CB  ARG    72     -13.704 -40.320  -5.339  1.00  0.00      S_01  72
ATOM    491  C   ARG    72     -12.513 -38.740  -3.804  1.00  0.00      S_01  72
ATOM    492  O   ARG    72     -12.034 -38.762  -2.670  1.00  0.00      S_01  72
ATOM    493  N   LEU    73     -11.921 -38.132  -4.827  1.00  0.00      S_01  73
ATOM    494  H   LEU    73     -12.341 -38.191  -5.744  1.00  0.00      S_01  73
ATOM    495  CA  LEU    73     -10.682 -37.382  -4.661  1.00  0.00      S_01  73
ATOM    496  HA  LEU    73      -9.937 -38.015  -4.203  1.00  0.00      S_01  73
ATOM    497  CB  LEU    73     -10.113 -36.979  -6.022  1.00  0.00      S_01  73
ATOM    498  C   LEU    73     -10.899 -36.145  -3.796  1.00  0.00      S_01  73
ATOM    499  O   LEU    73     -11.962 -35.526  -3.835  1.00  0.00      S_01  73
ATOM    500  N   LYS    74      -9.883 -35.789  -3.016  1.00  0.00      S_01  74
ATOM    501  H   LYS    74      -9.019 -36.309  -3.066  1.00  0.00      S_01  74
ATOM    502  CA  LYS    74      -9.985 -34.668  -2.090  1.00  0.00      S_01  74
ATOM    503  HA  LYS    74     -10.892 -34.760  -1.511  1.00  0.00      S_01  74
ATOM    504  CB  LYS    74      -8.836 -34.701  -1.080  1.00  0.00      S_01  74
ATOM    505  C   LYS    74      -9.990 -33.337  -2.834  1.00  0.00      S_01  74
ATOM    506  O   LYS    74      -9.173 -33.111  -3.727  1.00  0.00      S_01  74
ATOM    507  N   ILE    75     -10.915 -32.459  -2.460  1.00  0.00      S_01  75
ATOM    508  H   ILE    75     -11.566 -32.711  -1.731  1.00  0.00      S_01  75
ATOM    509  CA  ILE    75     -11.014 -31.141  -3.076  1.00  0.00      S_01  75
ATOM    510  HA  ILE    75     -11.455 -31.235  -4.058  1.00  0.00      S_01  75
ATOM    511  CB  ILE    75     -11.951 -30.215  -2.279  1.00  0.00      S_01  75
ATOM    512  C   ILE    75      -9.644 -30.483  -3.195  1.00  0.00      S_01  75
ATOM    513  O   ILE    75      -8.917 -30.359  -2.209  1.00  0.00      S_01  75
ATOM    514  N   GLY    76      -9.298 -30.062  -4.407  1.00  0.00      S_01  76
ATOM    515  H   GLY    76      -9.921 -30.233  -5.183  1.00  0.00      S_01  76
ATOM    516  CA  GLY    76      -8.042 -29.360  -4.645  1.00  0.00      S_01  76
ATOM    517 1HA  GLY    76      -7.228 -29.923  -4.212  1.00  0.00      S_01  76
ATOM    518  C   GLY    76      -8.070 -27.961  -4.040  1.00  0.00      S_01  76
ATOM    519  O   GLY    76      -7.075 -27.495  -3.484  1.00  0.00      S_01  76
ATOM    520  N   GLU    77      -9.214 -27.295  -4.154  1.00  0.00      S_01  77
ATOM    521  H   GLU    77      -9.976 -27.711  -4.669  1.00  0.00      S_01  77
ATOM    522  CA  GLU    77      -9.398 -25.979  -3.555  1.00  0.00      S_01  77
ATOM    523  HA  GLU    77      -8.661 -25.296  -3.952  1.00  0.00      S_01  77
ATOM    524  CB  GLU    77     -10.760 -25.399  -3.941  1.00  0.00      S_01  77
ATOM    525  C   GLU    77      -9.266 -26.041  -2.037  1.00  0.00      S_01  77
ATOM    526  O   GLU    77      -8.742 -25.119  -1.411  1.00  0.00      S_01  77
ATOM    527  N   SER    78      -9.745 -27.133  -1.450  1.00  0.00      S_01  78
ATOM    528  H   SER    78     -10.145 -27.863  -2.022  1.00  0.00      S_01  78
ATOM    529  CA  SER    78      -9.708 -27.305  -0.003  1.00  0.00      S_01  78
ATOM    530  HA  SER    78      -9.990 -26.379   0.476  1.00  0.00      S_01  78
ATOM    531  CB  SER    78     -10.744 -28.340   0.440  1.00  0.00      S_01  78
ATOM    532  C   SER    78      -8.318 -27.719   0.468  1.00  0.00      S_01  78
ATOM    533  O   SER    78      -7.913 -27.407   1.588  1.00  0.00      S_01  78
ATOM    534  N   SER    79      -7.592 -28.424  -0.394  1.00  0.00      S_01  79
ATOM    535  H   SER    79      -7.967 -28.613  -1.313  1.00  0.00      S_01  79
ATOM    536  CA  SER    79      -6.270 -28.930  -0.048  1.00  0.00      S_01  79
ATOM    537  HA  SER    79      -6.300 -29.374   0.936  1.00  0.00      S_01  79
ATOM    538  CB  SER    79      -5.858 -30.052  -1.003  1.00  0.00      S_01  79
ATOM    539  C   SER    79      -5.230 -27.815  -0.070  1.00  0.00      S_01  79
ATOM    540  O   SER    79      -4.427 -27.683   0.854  1.00  0.00      S_01  79
ATOM    541  N   ALA    80      -5.250 -27.014  -1.131  1.00  0.00      S_01  80
ATOM    542  H   ALA    80      -5.979 -27.130  -1.820  1.00  0.00      S_01  80
ATOM    543  CA  ALA    80      -4.247 -25.974  -1.325  1.00  0.00      S_01  80
ATOM    544  HA  ALA    80      -3.264 -26.420  -1.348  1.00  0.00      S_01  80
ATOM    545  CB  ALA    80      -4.428 -25.309  -2.681  1.00  0.00      S_01  80
ATOM    546  C   ALA    80      -4.307 -24.935  -0.209  1.00  0.00      S_01  80
ATOM    547  O   ALA    80      -3.277 -24.513   0.315  1.00  0.00      S_01  80
ATOM    548  N   PHE    81      -5.521 -24.528   0.148  1.00  0.00      S_01  81
ATOM    549  H   PHE    81      -6.327 -24.904  -0.330  1.00  0.00      S_01  81
ATOM    550  CA  PHE    81      -5.718 -23.552   1.214  1.00  0.00      S_01  81
ATOM    551  HA  PHE    81      -5.215 -22.632   0.957  1.00  0.00      S_01  81
ATOM    552  CB  PHE    81      -7.201 -23.197   1.347  1.00  0.00      S_01  81
ATOM    553  C   PHE    81      -5.182 -24.072   2.544  1.00  0.00      S_01  81
ATOM    554  O   PHE    81      -4.481 -23.359   3.262  1.00  0.00      S_01  81
ATOM    555  N   PHE    82      -5.517 -25.317   2.865  1.00  0.00      S_01  82
ATOM    556  H   PHE    82      -6.093 -25.851   2.230  1.00  0.00      S_01  82
ATOM    557  CA  PHE    82      -5.074 -25.932   4.110  1.00  0.00      S_01  82
ATOM    558  HA  PHE    82      -5.338 -25.294   4.941  1.00  0.00      S_01  82
ATOM    559  CB  PHE    82      -5.808 -27.254   4.346  1.00  0.00      S_01  82
ATOM    560  C   PHE    82      -3.567 -26.163   4.106  1.00  0.00      S_01  82
ATOM    561  O   PHE    82      -2.931 -26.196   5.160  1.00  0.00      S_01  82
ATOM    562  N   THR    83      -3.001 -26.324   2.914  1.00  0.00      S_01  83
ATOM    563  H   THR    83      -3.584 -26.327   2.089  1.00  0.00      S_01  83
ATOM    564  CA  THR    83      -1.561 -26.495   2.766  1.00  0.00      S_01  83
ATOM    565  HA  THR    83      -1.252 -27.400   3.269  1.00  0.00      S_01  83
ATOM    566  CB  THR    83      -1.162 -26.673   1.290  1.00  0.00      S_01  83
ATOM    567  C   THR    83      -0.802 -25.307   3.348  1.00  0.00      S_01  83
ATOM    568  O   THR    83       0.249 -25.473   3.967  1.00  0.00      S_01  83
ATOM    569  N   TYR    84      -1.341 -24.109   3.145  1.00  0.00      S_01  84
ATOM    570  H   TYR    84      -2.204 -24.040   2.624  1.00  0.00      S_01  84
ATOM    571  CA  TYR    84      -0.719 -22.893   3.654  1.00  0.00      S_01  84
ATOM    572  HA  TYR    84       0.293 -22.823   3.282  1.00  0.00      S_01  84
ATOM    573  CB  TYR    84      -1.448 -21.656   3.123  1.00  0.00      S_01  84
ATOM    574  C   TYR    84      -0.703 -22.878   5.178  1.00  0.00      S_01  84
ATOM    575  O   TYR    84       0.339 -22.662   5.796  1.00  0.00      S_01  84
ATOM    576  N   VAL    85      -1.866 -23.108   5.780  1.00  0.00      S_01  85
ATOM    577  H   VAL    85      -2.678 -23.318   5.217  1.00  0.00      S_01  85
ATOM    578  CA  VAL    85      -2.000 -23.066   7.231  1.00  0.00      S_01  85
ATOM    579  HA  VAL    85      -1.658 -22.109   7.596  1.00  0.00      S_01  85
ATOM    580  CB  VAL    85      -3.472 -23.185   7.666  1.00  0.00      S_01  85
ATOM    581  C   VAL    85      -1.193 -24.179   7.892  1.00  0.00      S_01  85
ATOM    582  O   VAL    85      -0.629 -23.994   8.969  1.00  0.00      S_01  85
ATOM    583  N   LYS    86      -1.144 -25.336   7.238  1.00  0.00      S_01  86
ATOM    584  H   LYS    86      -1.635 -25.426   6.360  1.00  0.00      S_01  86
ATOM    585  CA  LYS    86      -0.400 -26.477   7.756  1.00  0.00      S_01  86
ATOM    586  HA  LYS    86      -0.696 -26.666   8.778  1.00  0.00      S_01  86
ATOM    587  CB  LYS    86      -0.752 -27.745   6.975  1.00  0.00      S_01  86
ATOM    588  C   LYS    86       1.103 -26.227   7.700  1.00  0.00      S_01  86
ATOM    589  O   LYS    86       1.846 -26.650   8.586  1.00  0.00      S_01  86
ATOM    590  N   SER    87       1.545 -25.538   6.653  1.00  0.00      S_01  87
ATOM    591  H   SER    87       0.892 -25.268   5.931  1.00  0.00      S_01  87
ATOM    592  CA  SER    87       2.947 -25.160   6.521  1.00  0.00      S_01  87
ATOM    593  HA  SER    87       3.567 -26.038   6.622  1.00  0.00      S_01  87
ATOM    594  CB  SER    87       3.223 -24.610   5.120  1.00  0.00      S_01  87
ATOM    595  C   SER    87       3.343 -24.133   7.575  1.00  0.00      S_01  87
ATOM    596  O   SER    87       4.390 -24.255   8.212  1.00  0.00      S_01  87
ATOM    597  N   THR    88       2.501 -23.121   7.755  1.00  0.00      S_01  88
ATOM    598  H   THR    88       1.684 -23.050   7.164  1.00  0.00      S_01  88
ATOM    599  CA  THR    88       2.724 -22.111   8.782  1.00  0.00      S_01  88
ATOM    600  HA  THR    88       3.733 -21.734   8.703  1.00  0.00      S_01  88
ATOM    601  CB  THR    88       1.801 -20.894   8.588  1.00  0.00      S_01  88
ATOM    602  C   THR    88       2.505 -22.686  10.178  1.00  0.00      S_01  88
ATOM    603  O   THR    88       3.222 -22.346  11.119  1.00  0.00      S_01  88
ATOM    604  N   VAL    89       1.510 -23.558  10.303  1.00  0.00      S_01  89
ATOM    605  H   VAL    89       0.935 -23.767   9.500  1.00  0.00      S_01  89
ATOM    606  CA  VAL    89       1.228 -24.221  11.571  1.00  0.00      S_01  89
ATOM    607  HA  VAL    89       1.155 -23.482  12.355  1.00  0.00      S_01  89
ATOM    608  CB  VAL    89      -0.134 -24.940  11.541  1.00  0.00      S_01  89
ATOM    609  C   VAL    89       2.317 -25.229  11.921  1.00  0.00      S_01  89
ATOM    610  O   VAL    89       2.549 -25.524  13.093  1.00  0.00      S_01  89
ATOM    611  N   LEU    90       2.983 -25.753  10.897  1.00  0.00      S_01  90
ATOM    612  H   LEU    90       2.721 -25.494   9.956  1.00  0.00      S_01  90
ATOM    613  CA  LEU    90       4.080 -26.692  11.096  1.00  0.00      S_01  90
ATOM    614  HA  LEU    90       3.733 -27.533  11.678  1.00  0.00      S_01  90
ATOM    615  CB  LEU    90       4.541 -27.269   9.757  1.00  0.00      S_01  90
ATOM    616  C   LEU    90       5.251 -26.027  11.812  1.00  0.00      S_01  90
ATOM    617  O   LEU    90       5.795 -26.572  12.772  1.00  0.00      S_01  90
ATOM    618  N   ARG    91       5.635 -24.847  11.337  1.00  0.00      S_01  91
ATOM    619  H   ARG    91       5.158 -24.459  10.536  1.00  0.00      S_01  91
ATOM    620  CA  ARG    91       6.729 -24.096  11.943  1.00  0.00      S_01  91
ATOM    621  HA  ARG    91       7.636 -24.679  11.894  1.00  0.00      S_01  91
ATOM    622  CB  ARG    91       7.006 -22.818  11.149  1.00  0.00      S_01  91
ATOM    623  C   ARG    91       6.423 -23.753  13.397  1.00  0.00      S_01  91
ATOM    624  O   ARG    91       7.285 -23.872  14.268  1.00  0.00      S_01  91
ATOM    625  N   THR    92       5.190 -23.327  13.653  1.00  0.00      S_01  92
ATOM    626  H   THR    92       4.529 -23.248  12.893  1.00  0.00      S_01  92
ATOM    627  CA  THR    92       4.766 -22.972  15.002  1.00  0.00      S_01  92
ATOM    628  HA  THR    92       5.345 -22.129  15.350  1.00  0.00      S_01  92
ATOM    629  CB  THR    92       3.295 -22.517  15.030  1.00  0.00      S_01  92
ATOM    630  C   THR    92       4.945 -24.143  15.962  1.00  0.00      S_01  92
ATOM    631  O   THR    92       5.464 -23.979  17.066  1.00  0.00      S_01  92
ATOM    632  N   ASN    93       4.511 -25.324  15.535  1.00  0.00      S_01  93
ATOM    633  H   ASN    93       4.083 -25.390  14.622  1.00  0.00      S_01  93
ATOM    634  CA  ASN    93       4.638 -26.527  16.348  1.00  0.00      S_01  93
ATOM    635  HA  ASN    93       4.429 -26.288  17.380  1.00  0.00      S_01  93
ATOM    636  CB  ASN    93       3.592 -27.565  15.937  1.00  0.00      S_01  93
ATOM    637  C   ASN    93       6.038 -27.122  16.238  1.00  0.00      S_01  93
ATOM    638  O   ASN    93       6.289 -28.233  16.705  1.00  0.00      S_01  93
ATOM    639  N   GLY    94       6.946 -26.375  15.618  1.00  0.00      S_01  94
ATOM    640  H   GLY    94       6.675 -25.474  15.253  1.00  0.00      S_01  94
ATOM    641  CA  GLY    94       8.323 -26.824  15.452  1.00  0.00      S_01  94
ATOM    642 1HA  GLY    94       8.860 -26.119  14.835  1.00  0.00      S_01  94
ATOM    643  C   GLY    94       8.379 -28.206  14.809  1.00  0.00      S_01  94
ATOM    644  O   GLY    94       9.141 -29.072  15.240  1.00  0.00      S_01  94
ATOM    645  N   GLN    95       7.566 -28.406  13.776  1.00  0.00      S_01  95
ATOM    646  H   GLN    95       6.957 -27.658  13.478  1.00  0.00      S_01  95
ATOM    647  CA  GLN    95       7.532 -29.678  13.064  1.00  0.00      S_01  95
ATOM    648  HA  GLN    95       8.337 -30.308  13.412  1.00  0.00      S_01  95
ATOM    649  CB  GLN    95       6.240 -30.434  13.378  1.00  0.00      S_01  95
ATOM    650  C   GLN    95       7.664 -29.470  11.559  1.00  0.00      S_01  95
ATOM    651  O   GLN    95       7.536 -28.350  11.063  1.00  0.00      S_01  95
ATOM    652  N   ASP    96       7.922 -30.556  10.837  1.00  0.00      S_01  96
ATOM    653  H   ASP    96       8.106 -31.429  11.310  1.00  0.00      S_01  96
ATOM    654  CA  ASP    96       7.944 -30.519   9.379  1.00  0.00      S_01  96
ATOM    655  HA  ASP    96       8.373 -29.584   9.049  1.00  0.00      S_01  96
ATOM    656  CB  ASP    96       8.857 -31.617   8.830  1.00  0.00      S_01  96
ATOM    657  C   ASP    96       6.541 -30.667   8.802  1.00  0.00      S_01  96
ATOM    658  O   ASP    96       5.611 -31.068   9.501  1.00  0.00      S_01  96
ATOM    659  N   PRO    97       6.395 -30.340   7.522  1.00  0.00      S_01  97
ATOM    660  CA  PRO    97       5.120 -30.495   6.832  1.00  0.00      S_01  97
ATOM    661  HA  PRO    97       4.353 -29.954   7.366  1.00  0.00      S_01  97
ATOM    662  CB  PRO    97       5.185 -29.866   5.439  1.00  0.00      S_01  97
ATOM    663  C   PRO    97       4.726 -31.965   6.726  1.00  0.00      S_01  97
ATOM    664  O   PRO    97       3.542 -32.301   6.729  1.00  0.00      S_01  97
ATOM    665  N   PRO    98       5.726 -32.835   6.632  1.00  0.00      S_01  98
ATOM    666  CA  PRO    98       5.485 -34.266   6.492  1.00  0.00      S_01  98
ATOM    667  HA  PRO    98       4.908 -34.448   5.598  1.00  0.00      S_01  98
ATOM    668  CB  PRO    98       6.806 -35.015   6.300  1.00  0.00      S_01  98
ATOM    669  C   PRO    98       4.740 -34.821   7.702  1.00  0.00      S_01  98
ATOM    670  O   PRO    98       4.062 -35.844   7.609  1.00  0.00      S_01  98
ATOM    671  N   LEU    99       4.869 -34.138   8.835  1.00  0.00      S_01  99
ATOM    672  H   LEU    99       5.410 -33.285   8.836  1.00  0.00      S_01  99
ATOM    673  CA  LEU    99       4.251 -34.589  10.076  1.00  0.00      S_01  99
ATOM    674  HA  LEU    99       4.195 -35.668  10.078  1.00  0.00      S_01  99
ATOM    675  CB  LEU    99       5.121 -34.210  11.276  1.00  0.00      S_01  99
ATOM    676  C   LEU    99       2.851 -34.007  10.238  1.00  0.00      S_01  99
ATOM    677  O   LEU    99       2.087 -34.435  11.103  1.00  0.00      S_01  99
ATOM    678  N   VAL   100       2.523 -33.028   9.402  1.00  0.00      S_01 100
ATOM    679  H   VAL   100       3.207 -32.700   8.735  1.00  0.00      S_01 100
ATOM    680  CA  VAL   100       1.200 -32.415   9.421  1.00  0.00      S_01 100
ATOM    681  HA  VAL   100       1.062 -31.884  10.352  1.00  0.00      S_01 100
ATOM    682  CB  VAL   100       1.048 -31.363   8.307  1.00  0.00      S_01 100
ATOM    683  C   VAL   100       0.104 -33.465   9.268  1.00  0.00      S_01 100
ATOM    684  O   VAL   100       0.259 -34.434   8.526  1.00  0.00      S_01 100
ATOM    685  N   ASP   101      -1.004 -33.264   9.976  1.00  0.00      S_01 101
ATOM    686  H   ASP   101      -0.967 -32.663  10.786  1.00  0.00      S_01 101
ATOM    687  CA  ASP   101      -2.269 -33.890   9.612  1.00  0.00      S_01 101
ATOM    688  HA  ASP   101      -2.173 -34.964   9.684  1.00  0.00      S_01 101
ATOM    689  CB  ASP   101      -3.366 -33.498  10.604  1.00  0.00      S_01 101
ATOM    690  C   ASP   101      -2.684 -33.511   8.194  1.00  0.00      S_01 101
ATOM    691  O   ASP   101      -2.935 -32.341   7.903  1.00  0.00      S_01 101
ATOM    692  N   GLY   102      -2.755 -34.507   7.317  1.00  0.00      S_01 102
ATOM    693  H   GLY   102      -2.481 -35.436   7.604  1.00  0.00      S_01 102
ATOM    694  CA  GLY   102      -3.218 -34.293   5.951  1.00  0.00      S_01 102
ATOM    695 1HA  GLY   102      -2.585 -33.566   5.466  1.00  0.00      S_01 102
ATOM    696  C   GLY   102      -4.663 -33.806   5.929  1.00  0.00      S_01 102
ATOM    697  O   GLY   102      -5.102 -33.182   4.963  1.00  0.00      S_01 102
ATOM    698  N   ASN   103      -5.396 -34.094   6.999  1.00  0.00      S_01 103
ATOM    699  H   ASN   103      -4.996 -34.662   7.731  1.00  0.00      S_01 103
ATOM    700  CA  ASN   103      -6.765 -33.611   7.142  1.00  0.00      S_01 103
ATOM    701  HA  ASN   103      -7.270 -33.672   6.190  1.00  0.00      S_01 103
ATOM    702  CB  ASN   103      -7.553 -34.512   8.095  1.00  0.00      S_01 103
ATOM    703  C   ASN   103      -6.792 -32.170   7.641  1.00  0.00      S_01 103
ATOM    704  O   ASN   103      -7.343 -31.881   8.703  1.00  0.00      S_01 103
ATOM    705  N   GLY   104      -6.193 -31.270   6.868  1.00  0.00      S_01 104
ATOM    706  H   GLY   104      -5.879 -31.544   5.948  1.00  0.00      S_01 104
ATOM    707  CA  GLY   104      -5.977 -29.899   7.314  1.00  0.00      S_01 104
ATOM    708 1HA  GLY   104      -5.397 -29.904   8.225  1.00  0.00      S_01 104
ATOM    709  C   GLY   104      -7.302 -29.184   7.558  1.00  0.00      S_01 104
ATOM    710  O   GLY   104      -7.345 -28.147   8.220  1.00  0.00      S_01 104
ATOM    711  N   SER   105      -8.380 -29.745   7.020  1.00  0.00      S_01 105
ATOM    712  H   SER   105      -8.284 -30.624   6.531  1.00  0.00      S_01 105
ATOM    713  CA  SER   105      -9.696 -29.126   7.119  1.00  0.00      S_01 105
ATOM    714  HA  SER   105      -9.590 -28.052   7.103  1.00  0.00      S_01 105
ATOM    715  CB  SER   105     -10.548 -29.483   5.899  1.00  0.00      S_01 105
ATOM    716  C   SER   105     -10.410 -29.549   8.398  1.00  0.00      S_01 105
ATOM    717  O   SER   105     -11.466 -29.014   8.737  1.00  0.00      S_01 105
ATOM    718  N   LEU   106      -9.827 -30.511   9.105  1.00  0.00      S_01 106
ATOM    719  H   LEU   106      -8.915 -30.844   8.825  1.00  0.00      S_01 106
ATOM    720  CA  LEU   106     -10.469 -31.099  10.275  1.00  0.00      S_01 106
ATOM    721  HA  LEU   106     -11.488 -31.361  10.032  1.00  0.00      S_01 106
ATOM    722  CB  LEU   106      -9.778 -32.407  10.664  1.00  0.00      S_01 106
ATOM    723  C   LEU   106     -10.460 -30.131  11.454  1.00  0.00      S_01 106
ATOM    724  O   LEU   106     -11.417 -30.068  12.224  1.00  0.00      S_01 106
ATOM    725  N   HIS   107      -9.372 -29.379  11.587  1.00  0.00      S_01 107
ATOM    726  H   HIS   107      -8.612 -29.492  10.932  1.00  0.00      S_01 107
ATOM    727  CA  HIS   107      -9.248 -28.394  12.655  1.00  0.00      S_01 107
ATOM    728  HA  HIS   107      -9.568 -28.832  13.588  1.00  0.00      S_01 107
ATOM    729  CB  HIS   107      -7.783 -28.001  12.855  1.00  0.00      S_01 107
ATOM    730  C   HIS   107     -10.087 -27.154  12.361  1.00  0.00      S_01 107
ATOM    731  O   HIS   107     -10.625 -26.527  13.274  1.00  0.00      S_01 107
ATOM    732  N   LEU   108     -10.194 -26.807  11.083  1.00  0.00      S_01 108
ATOM    733  H   LEU   108      -9.679 -27.327  10.387  1.00  0.00      S_01 108
ATOM    734  CA  LEU   108     -11.037 -25.695  10.659  1.00  0.00      S_01 108
ATOM    735  HA  LEU   108     -10.720 -24.792  11.160  1.00  0.00      S_01 108
ATOM    736  CB  LEU   108     -10.862 -25.431   9.162  1.00  0.00      S_01 108
ATOM    737  C   LEU   108     -12.505 -25.964  10.976  1.00  0.00      S_01 108
ATOM    738  O   LEU   108     -13.232 -25.067  11.402  1.00  0.00      S_01 108
ATOM    739  N   HIS   109     -12.933 -27.204  10.764  1.00  0.00      S_01 109
ATOM    740  H   HIS   109     -12.288 -27.893  10.406  1.00  0.00      S_01 109
ATOM    741  CA  HIS   109     -14.311 -27.595  11.035  1.00  0.00      S_01 109
ATOM    742  HA  HIS   109     -14.975 -27.051  10.379  1.00  0.00      S_01 109
ATOM    743  CB  HIS   109     -14.522 -29.076  10.712  1.00  0.00      S_01 109
ATOM    744  C   HIS   109     -14.689 -27.316  12.486  1.00  0.00      S_01 109
ATOM    745  O   HIS   109     -15.770 -26.799  12.768  1.00  0.00      S_01 109
ATOM    746  N   ARG   110     -13.791 -27.661  13.402  1.00  0.00      S_01 110
ATOM    747  H   ARG   110     -12.928 -28.095  13.107  1.00  0.00      S_01 110
ATOM    748  CA  ARG   110     -14.019 -27.431  14.824  1.00  0.00      S_01 110
ATOM    749  HA  ARG   110     -14.963 -27.868  15.112  1.00  0.00      S_01 110
ATOM    750  CB  ARG   110     -12.953 -28.142  15.660  1.00  0.00      S_01 110
ATOM    751  C   ARG   110     -14.030 -25.940  15.146  1.00  0.00      S_01 110
ATOM    752  O   ARG   110     -14.892 -25.461  15.881  1.00  0.00      S_01 110
ATOM    753  N   GLY   111     -13.066 -25.213  14.590  1.00  0.00      S_01 111
ATOM    754  H   GLY   111     -12.403 -25.662  13.975  1.00  0.00      S_01 111
ATOM    755  CA  GLY   111     -12.940 -23.783  14.847  1.00  0.00      S_01 111
ATOM    756 1HA  GLY   111     -12.770 -23.620  15.901  1.00  0.00      S_01 111
ATOM    757  C   GLY   111     -14.195 -23.033  14.413  1.00  0.00      S_01 111
ATOM    758  O   GLY   111     -14.676 -22.146  15.119  1.00  0.00      S_01 111
ATOM    759  N   LEU   112     -14.721 -23.394  13.247  1.00  0.00      S_01 112
ATOM    760  H   LEU   112     -14.281 -24.132  12.717  1.00  0.00      S_01 112
ATOM    761  CA  LEU   112     -15.917 -22.752  12.714  1.00  0.00      S_01 112
ATOM    762  HA  LEU   112     -15.717 -21.705  12.542  1.00  0.00      S_01 112
ATOM    763  CB  LEU   112     -16.277 -23.341  11.348  1.00  0.00      S_01 112
ATOM    764  C   LEU   112     -17.093 -22.895  13.673  1.00  0.00      S_01 112
ATOM    765  O   LEU   112     -17.849 -21.947  13.890  1.00  0.00      S_01 112
ATOM    766  N   ALA   113     -17.243 -24.085  14.245  1.00  0.00      S_01 113
ATOM    767  H   ALA   113     -16.582 -24.819  14.035  1.00  0.00      S_01 113
ATOM    768  CA  ALA   113     -18.337 -24.359  15.170  1.00  0.00      S_01 113
ATOM    769  HA  ALA   113     -19.280 -24.167  14.678  1.00  0.00      S_01 113
ATOM    770  CB  ALA   113     -18.360 -25.834  15.541  1.00  0.00      S_01 113
ATOM    771  C   ALA   113     -18.231 -23.494  16.421  1.00  0.00      S_01 113
ATOM    772  O   ALA   113     -19.237 -23.012  16.941  1.00  0.00      S_01 113
ATOM    773  N   GLU   114     -17.006 -23.303  16.900  1.00  0.00      S_01 114
ATOM    774  H   GLU   114     -16.223 -23.740  16.436  1.00  0.00      S_01 114
ATOM    775  CA  GLU   114     -16.764 -22.478  18.078  1.00  0.00      S_01 114
ATOM    776  HA  GLU   114     -17.263 -22.913  18.931  1.00  0.00      S_01 114
ATOM    777  CB  GLU   114     -15.274 -22.462  18.424  1.00  0.00      S_01 114
ATOM    778  C   GLU   114     -17.268 -21.054  17.867  1.00  0.00      S_01 114
ATOM    779  O   GLU   114     -17.723 -20.401  18.806  1.00  0.00      S_01 114
ATOM    780  N   LYS   115     -17.184 -20.579  16.628  1.00  0.00      S_01 115
ATOM    781  H   LYS   115     -16.834 -21.179  15.895  1.00  0.00      S_01 115
ATOM    782  CA  LYS   115     -17.585 -19.216  16.301  1.00  0.00      S_01 115
ATOM    783  HA  LYS   115     -17.051 -18.523  16.934  1.00  0.00      S_01 115
ATOM    784  CB  LYS   115     -17.185 -18.870  14.866  1.00  0.00      S_01 115
ATOM    785  C   LYS   115     -19.086 -19.023  16.488  1.00  0.00      S_01 115
ATOM    786  O   LYS   115     -19.579 -17.895  16.509  1.00  0.00      S_01 115
ATOM    787  N   PHE   116     -19.808 -20.131  16.624  1.00  0.00      S_01 116
ATOM    788  H   PHE   116     -19.339 -21.025  16.631  1.00  0.00      S_01 116
ATOM    789  CA  PHE   116     -21.259 -20.087  16.764  1.00  0.00      S_01 116
ATOM    790  HA  PHE   116     -21.700 -19.763  15.833  1.00  0.00      S_01 116
ATOM    791  CB  PHE   116     -21.814 -21.489  17.027  1.00  0.00      S_01 116
ATOM    792  C   PHE   116     -21.677 -19.140  17.883  1.00  0.00      S_01 116
ATOM    793  O   PHE   116     -22.698 -18.459  17.784  1.00  0.00      S_01 116
ATOM    794  N   GLN   117     -20.881 -19.101  18.947  1.00  0.00      S_01 117
ATOM    795  H   GLN   117     -20.062 -19.690  18.970  1.00  0.00      S_01 117
ATOM    796  CA  GLN   117     -21.161 -18.228  20.081  1.00  0.00      S_01 117
ATOM    797  HA  GLN   117     -22.093 -18.523  20.541  1.00  0.00      S_01 117
ATOM    798  CB  GLN   117     -20.089 -18.392  21.160  1.00  0.00      S_01 117
ATOM    799  C   GLN   117     -21.248 -16.769  19.646  1.00  0.00      S_01 117
ATOM    800  O   GLN   117     -22.220 -16.077  19.951  1.00  0.00      S_01 117
ATOM    801  N   VAL   118     -20.227 -16.308  18.932  1.00  0.00      S_01 118
ATOM    802  H   VAL   118     -19.467 -16.932  18.700  1.00  0.00      S_01 118
ATOM    803  CA  VAL   118     -20.174 -14.924  18.476  1.00  0.00      S_01 118
ATOM    804  HA  VAL   118     -20.300 -14.262  19.319  1.00  0.00      S_01 118
ATOM    805  CB  VAL   118     -18.800 -14.581  17.871  1.00  0.00      S_01 118
ATOM    806  C   VAL   118     -21.259 -14.642  17.442  1.00  0.00      S_01 118
ATOM    807  O   VAL   118     -21.815 -13.545  17.394  1.00  0.00      S_01 118
ATOM    808  N   VAL   119     -21.555 -15.640  16.615  1.00  0.00      S_01 119
ATOM    809  H   VAL   119     -21.033 -16.503  16.679  1.00  0.00      S_01 119
ATOM    810  CA  VAL   119     -22.612 -15.522  15.619  1.00  0.00      S_01 119
ATOM    811  HA  VAL   119     -22.465 -14.620  15.042  1.00  0.00      S_01 119
ATOM    812  CB  VAL   119     -22.568 -16.683  14.608  1.00  0.00      S_01 119
ATOM    813  C   VAL   119     -23.988 -15.484  16.277  1.00  0.00      S_01 119
ATOM    814  O   VAL   119     -24.826 -14.648  15.938  1.00  0.00      S_01 119
ATOM    815  N   ALA   120     -24.213 -16.396  17.217  1.00  0.00      S_01 120
ATOM    816  H   ALA   120     -23.482 -17.052  17.452  1.00  0.00      S_01 120
ATOM    817  CA  ALA   120     -25.489 -16.473  17.920  1.00  0.00      S_01 120
ATOM    818  HA  ALA   120     -26.277 -16.683  17.212  1.00  0.00      S_01 120
ATOM    819  CB  ALA   120     -25.488 -17.642  18.893  1.00  0.00      S_01 120
ATOM    820  C   ALA   120     -25.796 -15.170  18.650  1.00  0.00      S_01 120
ATOM    821  O   ALA   120     -26.958 -14.829  18.870  1.00  0.00      S_01 120
ATOM    822  N   SER   121     -24.746 -14.445  19.024  1.00  0.00      S_01 121
ATOM    823  H   SER   121     -23.817 -14.771  18.797  1.00  0.00      S_01 121
ATOM    824  CA  SER   121     -24.900 -13.192  19.753  1.00  0.00      S_01 121
ATOM    825  HA  SER   121     -25.593 -13.333  20.569  1.00  0.00      S_01 121
ATOM    826  CB  SER   121     -23.574 -12.778  20.394  1.00  0.00      S_01 121
ATOM    827  C   SER   121     -25.410 -12.082  18.839  1.00  0.00      S_01 121
ATOM    828  O   SER   121     -25.916 -11.063  19.308  1.00  0.00      S_01 121
ATOM    829  N   GLU   122     -25.272 -12.287  17.534  1.00  0.00      S_01 122
ATOM    830  H   GLU   122     -24.853 -13.148  17.212  1.00  0.00      S_01 122
ATOM    831  CA  GLU   122     -25.708 -11.300  16.553  1.00  0.00      S_01 122
ATOM    832  HA  GLU   122     -25.663 -10.314  16.990  1.00  0.00      S_01 122
ATOM    833  CB  GLU   122     -24.754 -11.275  15.357  1.00  0.00      S_01 122
ATOM    834  C   GLU   122     -27.131 -11.583  16.082  1.00  0.00      S_01 122
ATOM    835  O   GLU   122     -27.619 -10.960  15.140  1.00  0.00      S_01 122
ATOM    836  N   GLY   123     -27.792 -12.527  16.745  1.00  0.00      S_01 123
ATOM    837  H   GLY   123     -27.333 -13.006  17.507  1.00  0.00      S_01 123
ATOM    838  CA  GLY   123     -29.162 -12.889  16.401  1.00  0.00      S_01 123
ATOM    839 1HA  GLY   123     -29.618 -13.404  17.233  1.00  0.00      S_01 123
ATOM    840  C   GLY   123     -29.202 -13.783  15.166  1.00  0.00      S_01 123
ATOM    841  O   GLY   123     -30.253 -13.959  14.550  1.00  0.00      S_01 123
ATOM    842  N   ILE   124     -28.051 -14.344  14.810  1.00  0.00      S_01 124
ATOM    843  H   ILE   124     -27.222 -14.154  15.355  1.00  0.00      S_01 124
ATOM    844  CA  ILE   124     -27.955 -15.228  13.654  1.00  0.00      S_01 124
ATOM    845  HA  ILE   124     -28.628 -14.885  12.882  1.00  0.00      S_01 124
ATOM    846  CB  ILE   124     -26.546 -15.194  13.034  1.00  0.00      S_01 124
ATOM    847  C   ILE   124     -28.302 -16.665  14.029  1.00  0.00      S_01 124
ATOM    848  O   ILE   124     -27.983 -17.125  15.125  1.00  0.00      S_01 124
ATOM    849  N   ASN   125     -28.956 -17.369  13.110  1.00  0.00      S_01 125
ATOM    850  H   ASN   125     -29.279 -16.906  12.273  1.00  0.00      S_01 125
ATOM    851  CA  ASN   125     -29.219 -18.793  13.280  1.00  0.00      S_01 125
ATOM    852  HA  ASN   125     -28.935 -19.095  14.278  1.00  0.00      S_01 125
ATOM    853  CB  ASN   125     -30.718 -19.078  13.165  1.00  0.00      S_01 125
ATOM    854  C   ASN   125     -28.447 -19.622  12.260  1.00  0.00      S_01 125
ATOM    855  O   ASN   125     -28.462 -20.852  12.306  1.00  0.00      S_01 125
ATOM    856  N   ASN   126     -27.774 -18.941  11.339  1.00  0.00      S_01 126
ATOM    857  H   ASN   126     -27.797 -17.931  11.359  1.00  0.00      S_01 126
ATOM    858  CA  ASN   126     -27.002 -19.613  10.300  1.00  0.00      S_01 126
ATOM    859  HA  ASN   126     -26.629 -20.553  10.680  1.00  0.00      S_01 126
ATOM    860  CB  ASN   126     -27.897 -19.965   9.110  1.00  0.00      S_01 126
ATOM    861  C   ASN   126     -25.831 -18.751   9.839  1.00  0.00      S_01 126
ATOM    862  O   ASN   126     -25.673 -17.613  10.281  1.00  0.00      S_01 126
ATOM    863  N   THR   127     -25.013 -19.302   8.948  1.00  0.00      S_01 127
ATOM    864  H   THR   127     -25.225 -20.221   8.588  1.00  0.00      S_01 127
ATOM    865  CA  THR   127     -23.817 -18.613   8.477  1.00  0.00      S_01 127
ATOM    866  HA  THR   127     -23.190 -18.364   9.320  1.00  0.00      S_01 127
ATOM    867  CB  THR   127     -22.966 -19.518   7.567  1.00  0.00      S_01 127
ATOM    868  C   THR   127     -24.177 -17.340   7.718  1.00  0.00      S_01 127
ATOM    869  O   THR   127     -23.574 -16.288   7.930  1.00  0.00      S_01 127
ATOM    870  N   LYS   128     -25.165 -17.443   6.834  1.00  0.00      S_01 128
ATOM    871  H   LYS   128     -25.603 -18.341   6.689  1.00  0.00      S_01 128
ATOM    872  CA  LYS   128     -25.631 -16.293   6.069  1.00  0.00      S_01 128
ATOM    873  HA  LYS   128     -24.813 -15.890   5.490  1.00  0.00      S_01 128
ATOM    874  CB  LYS   128     -26.695 -16.719   5.055  1.00  0.00      S_01 128
ATOM    875  C   LYS   128     -26.187 -15.209   6.987  1.00  0.00      S_01 128
ATOM    876  O   LYS   128     -25.936 -14.021   6.783  1.00  0.00      S_01 128
ATOM    877  N   GLN   129     -26.942 -15.626   7.998  1.00  0.00      S_01 129
ATOM    878  H   GLN   129     -27.103 -16.616   8.115  1.00  0.00      S_01 129
ATOM    879  CA  GLN   129     -27.543 -14.691   8.941  1.00  0.00      S_01 129
ATOM    880  HA  GLN   129     -28.115 -13.952   8.401  1.00  0.00      S_01 129
ATOM    881  CB  GLN   129     -28.541 -15.414   9.849  1.00  0.00      S_01 129
ATOM    882  C   GLN   129     -26.479 -13.995   9.783  1.00  0.00      S_01 129
ATOM    883  O   GLN   129     -26.593 -12.808  10.088  1.00  0.00      S_01 129
ATOM    884  N   ALA   130     -25.444 -14.741  10.154  1.00  0.00      S_01 130
ATOM    885  H   ALA   130     -25.402 -15.706   9.859  1.00  0.00      S_01 130
ATOM    886  CA  ALA   130     -24.367 -14.203  10.977  1.00  0.00      S_01 130
ATOM    887  HA  ALA   130     -24.759 -13.917  11.941  1.00  0.00      S_01 130
ATOM    888  CB  ALA   130     -23.328 -15.277  11.259  1.00  0.00      S_01 130
ATOM    889  C   ALA   130     -23.718 -12.993  10.312  1.00  0.00      S_01 130
ATOM    890  O   ALA   130     -23.437 -11.990  10.968  1.00  0.00      S_01 130
ATOM    891  N   ARG   131     -23.482 -13.096   9.009  1.00  0.00      S_01 131
ATOM    892  H   ARG   131     -23.691 -13.965   8.538  1.00  0.00      S_01 131
ATOM    893  CA  ARG   131     -22.930 -11.986   8.240  1.00  0.00      S_01 131
ATOM    894  HA  ARG   131     -22.031 -11.629   8.719  1.00  0.00      S_01 131
ATOM    895  CB  ARG   131     -22.507 -12.458   6.847  1.00  0.00      S_01 131
ATOM    896  C   ARG   131     -23.933 -10.843   8.124  1.00  0.00      S_01 131
ATOM    897  O   ARG   131     -23.592  -9.681   8.347  1.00  0.00      S_01 131
ATOM    898  N   ARG   132     -25.170 -11.181   7.775  1.00  0.00      S_01 132
ATOM    899  H   ARG   132     -25.377 -12.148   7.573  1.00  0.00      S_01 132
ATOM    900  CA  ARG   132     -26.235 -10.190   7.676  1.00  0.00      S_01 132
ATOM    901  HA  ARG   132     -25.873  -9.325   7.140  1.00  0.00      S_01 132
ATOM    902  CB  ARG   132     -27.401 -10.738   6.851  1.00  0.00      S_01 132
ATOM    903  C   ARG   132     -26.723  -9.765   9.056  1.00  0.00      S_01 132
ATOM    904  O   ARG   132     -27.588  -8.898   9.180  1.00  0.00      S_01 132
ATOM    905  N   ALA   133     -26.164 -10.382  10.092  1.00  0.00      S_01 133
ATOM    906  H   ALA   133     -25.439 -11.066   9.925  1.00  0.00      S_01 133
ATOM    907  CA  ALA   133     -26.569 -10.097  11.463  1.00  0.00      S_01 133
ATOM    908  HA  ALA   133     -27.611  -9.812  11.479  1.00  0.00      S_01 133
ATOM    909  CB  ALA   133     -26.474 -11.353  12.316  1.00  0.00      S_01 133
ATOM    910  C   ALA   133     -25.727  -8.978  12.066  1.00  0.00      S_01 133
ATOM    911  O   ALA   133     -25.929  -8.586  13.215  1.00  0.00      S_01 133
ATOM    912  N   THR   134     -24.782  -8.467  11.283  1.00  0.00      S_01 134
ATOM    913  H   THR   134     -24.608  -8.891  10.382  1.00  0.00      S_01 134
ATOM    914  CA  THR   134     -23.991  -7.312  11.689  1.00  0.00      S_01 134
ATOM    915  HA  THR   134     -24.491  -6.800  12.498  1.00  0.00      S_01 134
ATOM    916  CB  THR   134     -22.617  -7.735  12.241  1.00  0.00      S_01 134
ATOM    917  C   THR   134     -23.787  -6.347  10.527  1.00  0.00      S_01 134
ATOM    918  O   THR   134     -23.850  -6.740   9.362  1.00  0.00      S_01 134
ATOM    919  N   PRO   135     -23.542  -5.081  10.851  1.00  0.00      S_01 135
ATOM    920  CA  PRO   135     -23.277  -4.068   9.836  1.00  0.00      S_01 135
ATOM    921  HA  PRO   135     -24.089  -4.052   9.123  1.00  0.00      S_01 135
ATOM    922  CB  PRO   135     -23.243  -2.674  10.467  1.00  0.00      S_01 135
ATOM    923  C   PRO   135     -21.967  -4.346   9.108  1.00  0.00      S_01 135
ATOM    924  O   PRO   135     -21.061  -4.974   9.657  1.00  0.00      S_01 135
ATOM    925  N   LYS   136     -21.873  -3.874   7.869  1.00  0.00      S_01 136
ATOM    926  H   LYS   136     -22.643  -3.347   7.483  1.00  0.00      S_01 136
ATOM    927  CA  LYS   136     -20.686  -4.098   7.052  1.00  0.00      S_01 136
ATOM    928  HA  LYS   136     -20.572  -5.156   6.865  1.00  0.00      S_01 136
ATOM    929  CB  LYS   136     -20.848  -3.443   5.679  1.00  0.00      S_01 136
ATOM    930  C   LYS   136     -19.434  -3.567   7.741  1.00  0.00      S_01 136
ATOM    931  O   LYS   136     -18.396  -4.229   7.763  1.00  0.00      S_01 136
ATOM    932  N   SER   137     -19.538  -2.367   8.304  1.00  0.00      S_01 137
ATOM    933  H   SER   137     -20.429  -1.892   8.288  1.00  0.00      S_01 137
ATOM    934  CA  SER   137     -18.399  -1.718   8.942  1.00  0.00      S_01 137
ATOM    935  HA  SER   137     -17.610  -1.581   8.218  1.00  0.00      S_01 137
ATOM    936  CB  SER   137     -18.779  -0.316   9.420  1.00  0.00      S_01 137
ATOM    937  C   SER   137     -17.877  -2.547  10.112  1.00  0.00      S_01 137
ATOM    938  O   SER   137     -16.672  -2.602  10.357  1.00  0.00      S_01 137
ATOM    939  N   THR   138     -18.792  -3.189  10.830  1.00  0.00      S_01 138
ATOM    940  H   THR   138     -19.766  -3.101  10.579  1.00  0.00      S_01 138
ATOM    941  CA  THR   138     -18.426  -4.018  11.972  1.00  0.00      S_01 138
ATOM    942  HA  THR   138     -17.861  -3.429  12.679  1.00  0.00      S_01 138
ATOM    943  CB  THR   138     -19.670  -4.512  12.733  1.00  0.00      S_01 138
ATOM    944  C   THR   138     -17.597  -5.222  11.537  1.00  0.00      S_01 138
ATOM    945  O   THR   138     -16.538  -5.495  12.101  1.00  0.00      S_01 138
ATOM    946  N   VAL   139     -18.086  -5.937  10.529  1.00  0.00      S_01 139
ATOM    947  H   VAL   139     -18.961  -5.661  10.108  1.00  0.00      S_01 139
ATOM    948  CA  VAL   139     -17.391  -7.112  10.015  1.00  0.00      S_01 139
ATOM    949  HA  VAL   139     -17.176  -7.788  10.829  1.00  0.00      S_01 139
ATOM    950  CB  VAL   139     -18.271  -7.902   9.029  1.00  0.00      S_01 139
ATOM    951  C   VAL   139     -16.090  -6.722   9.321  1.00  0.00      S_01 139
ATOM    952  O   VAL   139     -15.066  -7.387   9.482  1.00  0.00      S_01 139
ATOM    953  N   LEU   140     -16.136  -5.641   8.550  1.00  0.00      S_01 140
ATOM    954  H   LEU   140     -17.002  -5.126   8.478  1.00  0.00      S_01 140
ATOM    955  CA  LEU   140     -14.971  -5.181   7.804  1.00  0.00      S_01 140
ATOM    956  HA  LEU   140     -14.642  -5.961   7.133  1.00  0.00      S_01 140
ATOM    957  CB  LEU   140     -15.339  -3.990   6.917  1.00  0.00      S_01 140
ATOM    958  C   LEU   140     -13.830  -4.803   8.743  1.00  0.00      S_01 140
ATOM    959  O   LEU   140     -12.667  -5.100   8.472  1.00  0.00      S_01 140
ATOM    960  N   ARG   141     -14.171  -4.146   9.846  1.00  0.00      S_01 141
ATOM    961  H   ARG   141     -15.147  -3.951  10.021  1.00  0.00      S_01 141
ATOM    962  CA  ARG   141     -13.174  -3.698  10.811  1.00  0.00      S_01 141
ATOM    963  HA  ARG   141     -12.376  -3.188  10.292  1.00  0.00      S_01 141
ATOM    964  CB  ARG   141     -13.779  -2.670  11.769  1.00  0.00      S_01 141
ATOM    965  C   ARG   141     -12.600  -4.873  11.596  1.00  0.00      S_01 141
ATOM    966  O   ARG   141     -11.395  -4.942  11.836  1.00  0.00      S_01 141
ATOM    967  N   THR   142     -13.472  -5.795  11.994  1.00  0.00      S_01 142
ATOM    968  H   THR   142     -14.453  -5.661  11.796  1.00  0.00      S_01 142
ATOM    969  CA  THR   142     -13.047  -6.993  12.707  1.00  0.00      S_01 142
ATOM    970  HA  THR   142     -12.251  -6.741  13.392  1.00  0.00      S_01 142
ATOM    971  CB  THR   142     -14.184  -7.567  13.573  1.00  0.00      S_01 142
ATOM    972  C   THR   142     -12.564  -8.069  11.740  1.00  0.00      S_01 142
ATOM    973  O   THR   142     -11.556  -8.730  11.985  1.00  0.00      S_01 142
ATOM    974  N   ASN   143     -13.292  -8.239  10.641  1.00  0.00      S_01 143
ATOM    975  H   ASN   143     -14.104  -7.657  10.494  1.00  0.00      S_01 143
ATOM    976  CA  ASN   143     -12.946  -9.242   9.641  1.00  0.00      S_01 143
ATOM    977  HA  ASN   143     -12.775 -10.191  10.128  1.00  0.00      S_01 143
ATOM    978  CB  ASN   143     -14.116  -9.467   8.681  1.00  0.00      S_01 143
ATOM    979  C   ASN   143     -11.699  -8.838   8.862  1.00  0.00      S_01 143
ATOM    980  O   ASN   143     -10.936  -9.691   8.409  1.00  0.00      S_01 143
ATOM    981  N   GLY   144     -11.499  -7.533   8.710  1.00  0.00      S_01 144
ATOM    982  H   GLY   144     -12.137  -6.884   9.148  1.00  0.00      S_01 144
ATOM    983  CA  GLY   144     -10.384  -7.015   7.927  1.00  0.00      S_01 144
ATOM    984 1HA  GLY   144     -10.146  -7.710   7.136  1.00  0.00      S_01 144
ATOM    985  C   GLY   144      -9.152  -6.797   8.800  1.00  0.00      S_01 144
ATOM    986  O   GLY   144      -8.182  -6.169   8.376  1.00  0.00      S_01 144
ATOM    987  N   GLN   145      -9.198  -7.321  10.021  1.00  0.00      S_01 145
ATOM    988  H   GLN   145     -10.007  -7.859  10.295  1.00  0.00      S_01 145
ATOM    989  CA  GLN   145      -8.110  -7.138  10.974  1.00  0.00      S_01 145
ATOM    990  HA  GLN   145      -7.892  -6.085  11.074  1.00  0.00      S_01 145
ATOM    991  CB  GLN   145      -8.531  -7.614  12.366  1.00  0.00      S_01 145
ATOM    992  C   GLN   145      -6.853  -7.877  10.525  1.00  0.00      S_01 145
ATOM    993  O   GLN   145      -6.879  -9.088  10.305  1.00  0.00      S_01 145
ATOM    994  N   ASP   146      -5.756  -7.140  10.392  1.00  0.00      S_01 146
ATOM    995  H   ASP   146      -5.796  -6.153  10.604  1.00  0.00      S_01 146
ATOM    996  CA  ASP   146      -4.494  -7.719   9.946  1.00  0.00      S_01 146
ATOM    997  HA  ASP   146      -4.492  -8.779  10.151  1.00  0.00      S_01 146
ATOM    998  CB  ASP   146      -4.348  -7.583   8.429  1.00  0.00      S_01 146
ATOM    999  C   ASP   146      -3.308  -7.064  10.647  1.00  0.00      S_01 146
ATOM   1000  O   ASP   146      -3.409  -5.939  11.138  1.00  0.00      S_01 146
ATOM   1001  N   PRO   147      -2.186  -7.775  10.691  1.00  0.00      S_01 147
ATOM   1002  CA  PRO   147      -0.977  -7.260  11.323  1.00  0.00      S_01 147
ATOM   1003  HA  PRO   147      -1.207  -6.933  12.326  1.00  0.00      S_01 147
ATOM   1004  CB  PRO   147       0.064  -8.371  11.471  1.00  0.00      S_01 147
ATOM   1005  C   PRO   147      -0.393  -6.096  10.530  1.00  0.00      S_01 147
ATOM   1006  O   PRO   147      -0.715  -5.908   9.357  1.00  0.00      S_01 147
ATOM   1007  N   PRO   148       0.468  -5.318  11.178  1.00  0.00      S_01 148
ATOM   1008  CA  PRO   148       1.128  -4.195  10.523  1.00  0.00      S_01 148
ATOM   1009  HA  PRO   148       0.390  -3.462  10.234  1.00  0.00      S_01 148
ATOM   1010  CB  PRO   148       2.069  -3.484  11.498  1.00  0.00      S_01 148
ATOM   1011  C   PRO   148       1.900  -4.652   9.290  1.00  0.00      S_01 148
ATOM   1012  O   PRO   148       2.359  -3.833   8.494  1.00  0.00      S_01 148
ATOM   1013  N   LEU   149       2.040  -5.965   9.138  1.00  0.00      S_01 149
ATOM   1014  H   LEU   149       1.638  -6.585   9.827  1.00  0.00      S_01 149
ATOM   1015  CA  LEU   149       2.759  -6.533   8.004  1.00  0.00      S_01 149
ATOM   1016  HA  LEU   149       3.388  -5.776   7.561  1.00  0.00      S_01 149
ATOM   1017  CB  LEU   149       3.702  -7.644   8.470  1.00  0.00      S_01 149
ATOM   1018  C   LEU   149       1.794  -7.071   6.953  1.00  0.00      S_01 149
ATOM   1019  O   LEU   149       2.212  -7.547   5.898  1.00  0.00      S_01 149
ATOM   1020  N   VAL   150       0.500  -6.991   7.248  1.00  0.00      S_01 150
ATOM   1021  H   VAL   150       0.222  -6.612   8.142  1.00  0.00      S_01 150
ATOM   1022  CA  VAL   150      -0.527  -7.437   6.316  1.00  0.00      S_01 150
ATOM   1023  HA  VAL   150      -0.061  -7.925   5.473  1.00  0.00      S_01 150
ATOM   1024  CB  VAL   150      -1.452  -8.490   6.956  1.00  0.00      S_01 150
ATOM   1025  C   VAL   150      -1.371  -6.266   5.823  1.00  0.00      S_01 150
ATOM   1026  O   VAL   150      -2.012  -5.574   6.613  1.00  0.00      S_01 150
ATOM   1027  N   ASN   151      -1.364  -6.050   4.511  1.00  0.00      S_01 151
ATOM   1028  H   ASN   151      -0.830  -6.664   3.914  1.00  0.00      S_01 151
ATOM   1029  CA  ASN   151      -2.109  -4.948   3.913  1.00  0.00      S_01 151
ATOM   1030  HA  ASN   151      -2.143  -4.119   4.604  1.00  0.00      S_01 151
ATOM   1031  CB  ASN   151      -1.389  -4.428   2.667  1.00  0.00      S_01 151
ATOM   1032  C   ASN   151      -3.530  -5.373   3.558  1.00  0.00      S_01 151
ATOM   1033  O   ASN   151      -4.264  -4.632   2.903  1.00  0.00      S_01 151
ATOM   1034  N   GLY   152      -3.912  -6.569   3.994  1.00  0.00      S_01 152
ATOM   1035  H   GLY   152      -3.246  -7.150   4.483  1.00  0.00      S_01 152
ATOM   1036  CA  GLY   152      -5.268  -7.064   3.785  1.00  0.00      S_01 152
ATOM   1037 1HA  GLY   152      -5.476  -7.853   4.492  1.00  0.00      S_01 152
ATOM   1038  C   GLY   152      -5.449  -7.592   2.366  1.00  0.00      S_01 152
ATOM   1039  O   GLY   152      -6.412  -8.302   2.076  1.00  0.00      S_01 152
ATOM   1040  N   ASN   153      -4.517  -7.242   1.486  1.00  0.00      S_01 153
ATOM   1041  H   ASN   153      -3.749  -6.660   1.788  1.00  0.00      S_01 153
ATOM   1042  CA  ASN   153      -4.575  -7.676   0.095  1.00  0.00      S_01 153
ATOM   1043  HA  ASN   153      -5.494  -7.328  -0.353  1.00  0.00      S_01 153
ATOM   1044  CB  ASN   153      -3.445  -7.035  -0.714  1.00  0.00      S_01 153
ATOM   1045  C   ASN   153      -4.500  -9.195  -0.012  1.00  0.00      S_01 153
ATOM   1046  O   ASN   153      -3.737  -9.841   0.706  1.00  0.00      S_01 153
ATOM   1047  N   GLY   154      -5.298  -9.760  -0.913  1.00  0.00      S_01 154
ATOM   1048  H   GLY   154      -5.974  -9.188  -1.399  1.00  0.00      S_01 154
ATOM   1049  CA  GLY   154      -5.222 -11.183  -1.219  1.00  0.00      S_01 154
ATOM   1050 1HA  GLY   154      -6.025 -11.451  -1.890  1.00  0.00      S_01 154
ATOM   1051  C   GLY   154      -5.317 -12.025   0.049  1.00  0.00      S_01 154
ATOM   1052  O   GLY   154      -4.566 -12.984   0.227  1.00  0.00      S_01 154
ATOM   1053  N   SER   155      -6.245 -11.660   0.927  1.00  0.00      S_01 155
ATOM   1054  H   SER   155      -6.787 -10.826   0.753  1.00  0.00      S_01 155
ATOM   1055  CA  SER   155      -6.502 -12.433   2.137  1.00  0.00      S_01 155
ATOM   1056  HA  SER   155      -5.697 -13.136   2.292  1.00  0.00      S_01 155
ATOM   1057  CB  SER   155      -6.507 -11.521   3.365  1.00  0.00      S_01 155
ATOM   1058  C   SER   155      -7.823 -13.188   2.039  1.00  0.00      S_01 155
ATOM   1059  O   SER   155      -8.173 -13.965   2.927  1.00  0.00      S_01 155
ATOM   1060  N   HIS   156      -8.554 -12.953   0.954  1.00  0.00      S_01 156
ATOM   1061  H   HIS   156      -8.235 -12.267   0.285  1.00  0.00      S_01 156
ATOM   1062  CA  HIS   156      -9.805 -13.660   0.705  1.00  0.00      S_01 156
ATOM   1063  HA  HIS   156     -10.383 -13.700   1.616  1.00  0.00      S_01 156
ATOM   1064  CB  HIS   156     -10.661 -12.894  -0.305  1.00  0.00      S_01 156
ATOM   1065  C   HIS   156      -9.546 -15.078   0.204  1.00  0.00      S_01 156
ATOM   1066  O   HIS   156     -10.251 -16.016   0.577  1.00  0.00      S_01 156
ATOM   1067  N   HIS   157      -8.532 -15.226  -0.641  1.00  0.00      S_01 157
ATOM   1068  H   HIS   157      -7.974 -14.420  -0.886  1.00  0.00      S_01 157
ATOM   1069  CA  HIS   157      -8.204 -16.521  -1.225  1.00  0.00      S_01 157
ATOM   1070  HA  HIS   157      -8.175 -17.269  -0.447  1.00  0.00      S_01 157
ATOM   1071  CB  HIS   157      -9.300 -16.964  -2.196  1.00  0.00      S_01 157
ATOM   1072  C   HIS   157      -6.857 -16.478  -1.939  1.00  0.00      S_01 157
ATOM   1073  O   HIS   157      -6.294 -15.406  -2.159  1.00  0.00      S_01 157
ATOM   1074  N   LEU   158      -6.346 -17.652  -2.298  1.00  0.00      S_01 158
ATOM   1075  H   LEU   158      -6.821 -18.500  -2.024  1.00  0.00      S_01 158
ATOM   1076  CA  LEU   158      -5.118 -17.746  -3.078  1.00  0.00      S_01 158
ATOM   1077  HA  LEU   158      -4.808 -16.757  -3.383  1.00  0.00      S_01 158
ATOM   1078  CB  LEU   158      -3.979 -18.298  -2.219  1.00  0.00      S_01 158
ATOM   1079  C   LEU   158      -5.314 -18.620  -4.313  1.00  0.00      S_01 158
ATOM   1080  O   LEU   158      -5.938 -19.679  -4.243  1.00  0.00      S_01 158
ATOM   1081  N   HIS   159      -4.778 -18.169  -5.442  1.00  0.00      S_01 159
ATOM   1082  H   HIS   159      -4.269 -17.296  -5.431  1.00  0.00      S_01 159
ATOM   1083  CA  HIS   159      -4.904 -18.902  -6.696  1.00  0.00      S_01 159
ATOM   1084  HA  HIS   159      -5.741 -19.581  -6.633  1.00  0.00      S_01 159
ATOM   1085  CB  HIS   159      -5.225 -17.945  -7.846  1.00  0.00      S_01 159
ATOM   1086  C   HIS   159      -3.634 -19.687  -7.006  1.00  0.00      S_01 159
ATOM   1087  O   HIS   159      -2.525 -19.171  -6.868  1.00  0.00      S_01 159
ATOM   1088  N   ARG   160      -3.804 -20.936  -7.426  1.00  0.00      S_01 160
ATOM   1089  H   ARG   160      -4.742 -21.294  -7.539  1.00  0.00      S_01 160
ATOM   1090  CA  ARG   160      -2.672 -21.804  -7.729  1.00  0.00      S_01 160
ATOM   1091  HA  ARG   160      -2.055 -21.911  -6.849  1.00  0.00      S_01 160
ATOM   1092  CB  ARG   160      -3.155 -23.213  -8.077  1.00  0.00      S_01 160
ATOM   1093  C   ARG   160      -1.834 -21.239  -8.871  1.00  0.00      S_01 160
ATOM   1094  O   ARG   160      -0.605 -21.298  -8.840  1.00  0.00      S_01 160
ATOM   1095  N   GLY   161      -2.508 -20.693  -9.878  1.00  0.00      S_01 161
ATOM   1096  H   GLY   161      -3.517 -20.704  -9.858  1.00  0.00      S_01 161
ATOM   1097  CA  GLY   161      -1.826 -20.078 -11.011  1.00  0.00      S_01 161
ATOM   1098 1HA  GLY   161      -1.182 -20.805 -11.482  1.00  0.00      S_01 161
ATOM   1099  C   GLY   161      -0.998 -18.876 -10.569  1.00  0.00      S_01 161
ATOM   1100  O   GLY   161       0.133 -18.690 -11.019  1.00  0.00      S_01 161
ATOM   1101  N   ALA   162      -1.568 -18.063  -9.686  1.00  0.00      S_01 162
ATOM   1102  H   ALA   162      -2.492 -18.281  -9.342  1.00  0.00      S_01 162
ATOM   1103  CA  ALA   162      -0.894 -16.864  -9.202  1.00  0.00      S_01 162
ATOM   1104  HA  ALA   162      -0.775 -16.164 -10.016  1.00  0.00      S_01 162
ATOM   1105  CB  ALA   162      -1.755 -16.151  -8.170  1.00  0.00      S_01 162
ATOM   1106  C   ALA   162       0.474 -17.199  -8.616  1.00  0.00      S_01 162
ATOM   1107  O   ALA   162       1.451 -16.488  -8.849  1.00  0.00      S_01 162
ATOM   1108  N   ALA   163       0.535 -18.286  -7.854  1.00  0.00      S_01 163
ATOM   1109  H   ALA   163      -0.305 -18.823  -7.694  1.00  0.00      S_01 163
ATOM   1110  CA  ALA   163       1.785 -18.725  -7.244  1.00  0.00      S_01 163
ATOM   1111  HA  ALA   163       2.117 -17.984  -6.532  1.00  0.00      S_01 163
ATOM   1112  CB  ALA   163       1.565 -19.997  -6.440  1.00  0.00      S_01 163
ATOM   1113  C   ALA   163       2.867 -18.939  -8.297  1.00  0.00      S_01 163
ATOM   1114  O   ALA   163       4.000 -18.484  -8.138  1.00  0.00      S_01 163
ATOM   1115  N   GLU   164       2.510 -19.635  -9.372  1.00  0.00      S_01 164
ATOM   1116  H   GLU   164       1.591 -20.050  -9.406  1.00  0.00      S_01 164
ATOM   1117  CA  GLU   164       3.413 -19.813 -10.503  1.00  0.00      S_01 164
ATOM   1118  HA  GLU   164       4.283 -20.369 -10.186  1.00  0.00      S_01 164
ATOM   1119  CB  GLU   164       2.747 -20.658 -11.591  1.00  0.00      S_01 164
ATOM   1120  C   GLU   164       3.850 -18.470 -11.077  1.00  0.00      S_01 164
ATOM   1121  O   GLU   164       5.014 -18.285 -11.435  1.00  0.00      S_01 164
ATOM   1122  N   LYS   165       2.910 -17.534 -11.162  1.00  0.00      S_01 165
ATOM   1123  H   LYS   165       2.028 -17.678 -10.691  1.00  0.00      S_01 165
ATOM   1124  CA  LYS   165       3.119 -16.304 -11.917  1.00  0.00      S_01 165
ATOM   1125  HA  LYS   165       3.335 -16.547 -12.947  1.00  0.00      S_01 165
ATOM   1126  CB  LYS   165       1.839 -15.467 -11.942  1.00  0.00      S_01 165
ATOM   1127  C   LYS   165       4.268 -15.488 -11.335  1.00  0.00      S_01 165
ATOM   1128  O   LYS   165       5.097 -14.953 -12.071  1.00  0.00      S_01 165
ATOM   1129  N   PHE   166       4.311 -15.397 -10.010  1.00  0.00      S_01 166
ATOM   1130  H   PHE   166       3.592 -15.848  -9.462  1.00  0.00      S_01 166
ATOM   1131  CA  PHE   166       5.368 -14.662  -9.326  1.00  0.00      S_01 166
ATOM   1132  HA  PHE   166       5.386 -13.643  -9.682  1.00  0.00      S_01 166
ATOM   1133  CB  PHE   166       5.078 -14.578  -7.826  1.00  0.00      S_01 166
ATOM   1134  C   PHE   166       6.729 -15.307  -9.562  1.00  0.00      S_01 166
ATOM   1135  O   PHE   166       7.702 -14.626  -9.887  1.00  0.00      S_01 166
ATOM   1136  N   GLN   167       6.791 -16.624  -9.395  1.00  0.00      S_01 167
ATOM   1137  H   GLN   167       5.950 -17.130  -9.157  1.00  0.00      S_01 167
ATOM   1138  CA  GLN   167       8.042 -17.358  -9.547  1.00  0.00      S_01 167
ATOM   1139  HA  GLN   167       8.780 -16.955  -8.870  1.00  0.00      S_01 167
ATOM   1140  CB  GLN   167       7.857 -18.822  -9.144  1.00  0.00      S_01 167
ATOM   1141  C   GLN   167       8.562 -17.270 -10.978  1.00  0.00      S_01 167
ATOM   1142  O   GLN   167       9.770 -17.303 -11.212  1.00  0.00      S_01 167
ATOM   1143  N   VAL   168       7.643 -17.159 -11.931  1.00  0.00      S_01 168
ATOM   1144  H   VAL   168       6.674 -17.050 -11.669  1.00  0.00      S_01 168
ATOM   1145  CA  VAL   168       7.997 -17.190 -13.345  1.00  0.00      S_01 168
ATOM   1146  HA  VAL   168       8.533 -18.102 -13.562  1.00  0.00      S_01 168
ATOM   1147  CB  VAL   168       6.745 -17.210 -14.240  1.00  0.00      S_01 168
ATOM   1148  C   VAL   168       8.862 -15.991 -13.723  1.00  0.00      S_01 168
ATOM   1149  O   VAL   168       9.828 -16.123 -14.474  1.00  0.00      S_01 168
ATOM   1150  N   VAL   169       8.507 -14.823 -13.198  1.00  0.00      S_01 169
ATOM   1151  H   VAL   169       7.691 -14.778 -12.605  1.00  0.00      S_01 169
ATOM   1152  CA  VAL   169       9.266 -13.605 -13.456  1.00  0.00      S_01 169
ATOM   1153  HA  VAL   169       9.338 -13.445 -14.522  1.00  0.00      S_01 169
ATOM   1154  CB  VAL   169       8.551 -12.364 -12.889  1.00  0.00      S_01 169
ATOM   1155  C   VAL   169      10.666 -13.691 -12.859  1.00  0.00      S_01 169
ATOM   1156  O   VAL   169      11.640 -13.251 -13.469  1.00  0.00      S_01 169
ATOM   1157  N   ALA   170      10.760 -14.260 -11.661  1.00  0.00      S_01 170
ATOM   1158  H   ALA   170       9.919 -14.581 -11.202  1.00  0.00      S_01 170
ATOM   1159  CA  ALA   170      12.044 -14.434 -10.994  1.00  0.00      S_01 170
ATOM   1160  HA  ALA   170      12.500 -13.468 -10.834  1.00  0.00      S_01 170
ATOM   1161  CB  ALA   170      11.845 -15.028  -9.608  1.00  0.00      S_01 170
ATOM   1162  C   ALA   170      12.981 -15.309 -11.820  1.00  0.00      S_01 170
ATOM   1163  O   ALA   170      14.162 -14.998 -11.973  1.00  0.00      S_01 170
ATOM   1164  N   SER   171      12.446 -16.404 -12.350  1.00  0.00      S_01 171
ATOM   1165  H   SER   171      11.486 -16.634 -12.139  1.00  0.00      S_01 171
ATOM   1166  CA  SER   171      13.210 -17.281 -13.229  1.00  0.00      S_01 171
ATOM   1167  HA  SER   171      13.882 -17.886 -12.639  1.00  0.00      S_01 171
ATOM   1168  CB  SER   171      12.281 -18.262 -13.947  1.00  0.00      S_01 171
ATOM   1169  C   SER   171      14.012 -16.478 -14.248  1.00  0.00      S_01 171
ATOM   1170  O   SER   171      15.121 -16.861 -14.620  1.00  0.00      S_01 171
ATOM   1171  N   GLU   172      13.443 -15.363 -14.696  1.00  0.00      S_01 172
ATOM   1172  H   GLU   172      12.572 -15.058 -14.287  1.00  0.00      S_01 172
ATOM   1173  CA  GLU   172      14.046 -14.570 -15.760  1.00  0.00      S_01 172
ATOM   1174  HA  GLU   172      14.620 -15.215 -16.409  1.00  0.00      S_01 172
ATOM   1175  CB  GLU   172      12.962 -13.945 -16.641  1.00  0.00      S_01 172
ATOM   1176  C   GLU   172      14.952 -13.483 -15.193  1.00  0.00      S_01 172
ATOM   1177  O   GLU   172      15.430 -12.616 -15.924  1.00  0.00      S_01 172
ATOM   1178  N   GLY   173      15.183 -13.535 -13.885  1.00  0.00      S_01 173
ATOM   1179  H   GLY   173      14.722 -14.243 -13.332  1.00  0.00      S_01 173
ATOM   1180  CA  GLY   173      16.085 -12.596 -13.229  1.00  0.00      S_01 173
ATOM   1181 1HA  GLY   173      16.415 -13.012 -12.288  1.00  0.00      S_01 173
ATOM   1182  C   GLY   173      15.401 -11.256 -12.979  1.00  0.00      S_01 173
ATOM   1183  O   GLY   173      16.058 -10.218 -12.899  1.00  0.00      S_01 173
ATOM   1184  N   ILE   174      14.078 -11.287 -12.858  1.00  0.00      S_01 174
ATOM   1185  H   ILE   174      13.597 -12.172 -12.934  1.00  0.00      S_01 174
ATOM   1186  CA  ILE   174      13.303 -10.075 -12.618  1.00  0.00      S_01 174
ATOM   1187  HA  ILE   174      13.463  -9.379 -13.429  1.00  0.00      S_01 174
ATOM   1188  CB  ILE   174      11.790 -10.367 -12.603  1.00  0.00      S_01 174
ATOM   1189  C   ILE   174      13.698  -9.420 -11.299  1.00  0.00      S_01 174
ATOM   1190  O   ILE   174      13.955  -8.217 -11.246  1.00  0.00      S_01 174
ATOM   1191  N   ASN   175      13.743 -10.218 -10.238  1.00  0.00      S_01 175
ATOM   1192  H   ASN   175      13.534 -11.200 -10.351  1.00  0.00      S_01 175
ATOM   1193  CA  ASN   175      14.087  -9.713  -8.914  1.00  0.00      S_01 175
ATOM   1194  HA  ASN   175      13.648  -8.736  -8.776  1.00  0.00      S_01 175
ATOM   1195  CB  ASN   175      13.480 -10.603  -7.827  1.00  0.00      S_01 175
ATOM   1196  C   ASN   175      15.598  -9.622  -8.734  1.00  0.00      S_01 175
ATOM   1197  O   ASN   175      16.083  -9.038  -7.765  1.00  0.00      S_01 175
ATOM   1198  N   ASN   176      16.337 -10.203  -9.673  1.00  0.00      S_01 176
ATOM   1199  H   ASN   176      15.877 -10.684 -10.433  1.00  0.00      S_01 176
ATOM   1200  CA  ASN   176      17.794 -10.163  -9.636  1.00  0.00      S_01 176
ATOM   1201  HA  ASN   176      18.129 -10.199  -8.609  1.00  0.00      S_01 176
ATOM   1202  CB  ASN   176      18.381 -11.403 -10.313  1.00  0.00      S_01 176
ATOM   1203  C   ASN   176      18.329  -8.900 -10.301  1.00  0.00      S_01 176
ATOM   1204  O   ASN   176      19.048  -8.969 -11.298  1.00  0.00      S_01 176
ATOM   1205  N   THR   177      17.973  -7.747  -9.744  1.00  0.00      S_01 177
ATOM   1206  H   THR   177      17.462  -7.759  -8.872  1.00  0.00      S_01 177
ATOM   1207  CA  THR   177      18.301  -6.466 -10.357  1.00  0.00      S_01 177
ATOM   1208  HA  THR   177      19.267  -6.533 -10.836  1.00  0.00      S_01 177
ATOM   1209  CB  THR   177      17.301  -6.100 -11.469  1.00  0.00      S_01 177
ATOM   1210  C   THR   177      18.326  -5.348  -9.320  1.00  0.00      S_01 177
ATOM   1211  O   THR   177      17.747  -5.477  -8.240  1.00  0.00      S_01 177
ATOM   1212  N   LYS   178      18.998  -4.252  -9.654  1.00  0.00      S_01 178
ATOM   1213  H   LYS   178      19.528  -4.243 -10.514  1.00  0.00      S_01 178
ATOM   1214  CA  LYS   178      18.992  -3.062  -8.811  1.00  0.00      S_01 178
ATOM   1215  HA  LYS   178      18.131  -3.087  -8.160  1.00  0.00      S_01 178
ATOM   1216  CB  LYS   178      20.215  -3.049  -7.892  1.00  0.00      S_01 178
ATOM   1217  C   LYS   178      18.955  -1.791  -9.653  1.00  0.00      S_01 178
ATOM   1218  O   LYS   178      18.091  -0.934  -9.464  1.00  0.00      S_01 178
ATOM   1219  N   GLN   179      19.898  -1.675 -10.582  1.00  0.00      S_01 179
ATOM   1220  H   GLN   179      20.582  -2.411 -10.684  1.00  0.00      S_01 179
ATOM   1221  CA  GLN   179      19.971  -0.512 -11.458  1.00  0.00      S_01 179
ATOM   1222  HA  GLN   179      20.136   0.376 -10.865  1.00  0.00      S_01 179
ATOM   1223  CB  GLN   179      21.176  -0.621 -12.395  1.00  0.00      S_01 179
ATOM   1224  C   GLN   179      18.690  -0.350 -12.269  1.00  0.00      S_01 179
ATOM   1225  O   GLN   179      18.200   0.763 -12.458  1.00  0.00      S_01 179
ATOM   1226  N   ALA   180      18.153  -1.469 -12.746  1.00  0.00      S_01 180
ATOM   1227  H   ALA   180      18.590  -2.354 -12.533  1.00  0.00      S_01 180
ATOM   1228  CA  ALA   180      16.949  -1.450 -13.568  1.00  0.00      S_01 180
ATOM   1229  HA  ALA   180      17.068  -0.731 -14.365  1.00  0.00      S_01 180
ATOM   1230  CB  ALA   180      16.755  -2.794 -14.253  1.00  0.00      S_01 180
ATOM   1231  C   ALA   180      15.720  -1.091 -12.739  1.00  0.00      S_01 180
ATOM   1232  O   ALA   180      14.838  -0.367 -13.200  1.00  0.00      S_01 180
ATOM   1233  N   HIS   181      15.669  -1.603 -11.513  1.00  0.00      S_01 181
ATOM   1234  H   HIS   181      16.423  -2.196 -11.196  1.00  0.00      S_01 181
ATOM   1235  CA  HIS   181      14.554  -1.330 -10.615  1.00  0.00      S_01 181
ATOM   1236  HA  HIS   181      13.623  -1.514 -11.131  1.00  0.00      S_01 181
ATOM   1237  CB  HIS   181      14.575  -2.293  -9.427  1.00  0.00      S_01 181
ATOM   1238  C   HIS   181      14.584   0.113 -10.121  1.00  0.00      S_01 181
ATOM   1239  O   HIS   181      13.546   0.767 -10.020  1.00  0.00      S_01 181
ATOM   1240  N   ARG   182      15.781   0.603  -9.813  1.00  0.00      S_01 182
ATOM   1241  H   ARG   182      16.595   0.015  -9.921  1.00  0.00      S_01 182
ATOM   1242  CA  ARG   182      15.948   1.966  -9.324  1.00  0.00      S_01 182
ATOM   1243  HA  ARG   182      15.360   2.101  -8.428  1.00  0.00      S_01 182
ATOM   1244  CB  ARG   182      17.401   2.214  -8.914  1.00  0.00      S_01 182
ATOM   1245  C   ARG   182      15.518   2.985 -10.373  1.00  0.00      S_01 182
ATOM   1246  O   ARG   182      14.805   3.942 -10.068  1.00  0.00      S_01 182
ATOM   1247  N   SER   183      15.955   2.774 -11.610  1.00  0.00      S_01 183
ATOM   1248  H   SER   183      16.563   1.988 -11.789  1.00  0.00      S_01 183
ATOM   1249  CA  SER   183      15.580   3.648 -12.715  1.00  0.00      S_01 183
ATOM   1250  HA  SER   183      16.030   4.620 -12.574  1.00  0.00      S_01 183
ATOM   1251  CB  SER   183      16.139   3.114 -14.035  1.00  0.00      S_01 183
ATOM   1252  C   SER   183      14.065   3.798 -12.810  1.00  0.00      S_01 183
ATOM   1253  O   SER   183      13.548   4.908 -12.934  1.00  0.00      S_01 183
ATOM   1254  N   ARG   184      13.359   2.674 -12.750  1.00  0.00      S_01 184
ATOM   1255  H   ARG   184      13.843   1.795 -12.633  1.00  0.00      S_01 184
ATOM   1256  CA  ARG   184      11.905   2.676 -12.850  1.00  0.00      S_01 184
ATOM   1257  HA  ARG   184      11.606   3.204 -13.743  1.00  0.00      S_01 184
ATOM   1258  CB  ARG   184      11.377   1.249 -13.008  1.00  0.00      S_01 184
ATOM   1259  C   ARG   184      11.270   3.338 -11.632  1.00  0.00      S_01 184
ATOM   1260  O   ARG   184      10.268   4.044 -11.749  1.00  0.00      S_01 184
ATOM   1261  N   GLY   185      11.859   3.106 -10.463  1.00  0.00      S_01 185
ATOM   1262  H   GLY   185      12.652   2.482 -10.428  1.00  0.00      S_01 185
ATOM   1263  CA  GLY   185      11.390   3.729  -9.232  1.00  0.00      S_01 185
ATOM   1264 1HA  GLY   185      12.191   3.742  -8.507  1.00  0.00      S_01 185
ATOM   1265  C   GLY   185      10.195   2.978  -8.654  1.00  0.00      S_01 185
ATOM   1266  O   GLY   185       9.473   3.500  -7.805  1.00  0.00      S_01 185
ATOM   1267  N   THR   186       9.992   1.750  -9.121  1.00  0.00      S_01 186
ATOM   1268  H   THR   186      10.611   1.385  -9.831  1.00  0.00      S_01 186
ATOM   1269  CA  THR   186       8.899   0.917  -8.635  1.00  0.00      S_01 186
ATOM   1270  HA  THR   186       7.975   1.474  -8.677  1.00  0.00      S_01 186
ATOM   1271  CB  THR   186       8.690  -0.318  -9.531  1.00  0.00      S_01 186
ATOM   1272  C   THR   186       9.151   0.457  -7.203  1.00  0.00      S_01 186
ATOM   1273  O   THR   186      10.296   0.256  -6.798  1.00  0.00      S_01 186
ATOM   1274  N   GLU   187       8.075   0.293  -6.441  1.00  0.00      S_01 187
ATOM   1275  H   GLU   187       7.162   0.477  -6.833  1.00  0.00      S_01 187
ATOM   1276  CA  GLU   187       8.177  -0.147  -5.055  1.00  0.00      S_01 187
ATOM   1277  HA  GLU   187       8.998   0.364  -4.575  1.00  0.00      S_01 187
ATOM   1278  CB  GLU   187       6.922   0.248  -4.274  1.00  0.00      S_01 187
ATOM   1279  C   GLU   187       8.395  -1.653  -4.968  1.00  0.00      S_01 187
ATOM   1280  O   GLU   187       9.086  -2.140  -4.073  1.00  0.00      S_01 187
ATOM   1281  N   GLN   188       7.802  -2.387  -5.904  1.00  0.00      S_01 188
ATOM   1282  H   GLN   188       7.243  -1.927  -6.609  1.00  0.00      S_01 188
ATOM   1283  CA  GLN   188       7.937  -3.838  -5.940  1.00  0.00      S_01 188
ATOM   1284  HA  GLN   188       7.714  -4.245  -4.965  1.00  0.00      S_01 188
ATOM   1285  CB  GLN   188       6.908  -4.448  -6.895  1.00  0.00      S_01 188
ATOM   1286  C   GLN   188       9.345  -4.251  -6.354  1.00  0.00      S_01 188
ATOM   1287  O   GLN   188       9.941  -5.147  -5.756  1.00  0.00      S_01 188
ATOM   1288  N   TYR   189       9.872  -3.592  -7.381  1.00  0.00      S_01 189
ATOM   1289  H   TYR   189       9.315  -2.897  -7.857  1.00  0.00      S_01 189
ATOM   1290  CA  TYR   189      11.234  -3.845  -7.836  1.00  0.00      S_01 189
ATOM   1291  HA  TYR   189      11.345  -4.893  -8.073  1.00  0.00      S_01 189
ATOM   1292  CB  TYR   189      11.514  -3.088  -9.136  1.00  0.00      S_01 189
ATOM   1293  C   TYR   189      12.253  -3.454  -6.772  1.00  0.00      S_01 189
ATOM   1294  O   TYR   189      13.169  -4.218  -6.465  1.00  0.00      S_01 189
ATOM   1295  N   HIS   190      12.089  -2.260  -6.212  1.00  0.00      S_01 190
ATOM   1296  H   HIS   190      11.335  -1.668  -6.529  1.00  0.00      S_01 190
ATOM   1297  CA  HIS   190      12.969  -1.783  -5.153  1.00  0.00      S_01 190
ATOM   1298  HA  HIS   190      13.995  -2.006  -5.409  1.00  0.00      S_01 190
ATOM   1299  CB  HIS   190      12.887  -0.260  -5.033  1.00  0.00      S_01 190
ATOM   1300  C   HIS   190      12.627  -2.432  -3.816  1.00  0.00      S_01 190
ATOM   1301  O   HIS   190      13.505  -2.940  -3.118  1.00  0.00      S_01 190
ATOM   1302  N   SER   191      11.345  -2.413  -3.466  1.00  0.00      S_01 191
ATOM   1303  H   SER   191      10.677  -1.956  -4.070  1.00  0.00      S_01 191
ATOM   1304  CA  SER   191      10.878  -3.033  -2.232  1.00  0.00      S_01 191
ATOM   1305  HA  SER   191      11.372  -2.573  -1.388  1.00  0.00      S_01 191
ATOM   1306  CB  SER   191       9.383  -2.775  -2.035  1.00  0.00      S_01 191
ATOM   1307  C   SER   191      11.157  -4.532  -2.228  1.00  0.00      S_01 191
ATOM   1308  O   SER   191      11.339  -5.137  -1.172  1.00  0.00      S_01 191
ATOM   1309  N   GLN   192      11.189  -5.126  -3.417  1.00  0.00      S_01 192
ATOM   1310  H   GLN   192      10.973  -4.585  -4.242  1.00  0.00      S_01 192
ATOM   1311  CA  GLN   192      11.527  -6.537  -3.560  1.00  0.00      S_01 192
ATOM   1312  HA  GLN   192      11.141  -7.087  -2.714  1.00  0.00      S_01 192
ATOM   1313  CB  GLN   192      10.845  -7.129  -4.794  1.00  0.00      S_01 192
ATOM   1314  C   GLN   192      13.036  -6.735  -3.649  1.00  0.00      S_01 192
ATOM   1315  O   GLN   192      13.526  -7.865  -3.630  1.00  0.00      S_01 192
ATOM   1316  N   GLY   193      13.769  -5.631  -3.747  1.00  0.00      S_01 193
ATOM   1317  H   GLY   193      13.306  -4.734  -3.767  1.00  0.00      S_01 193
ATOM   1318  CA  GLY   193      15.224  -5.681  -3.827  1.00  0.00      S_01 193
ATOM   1319 1HA  GLY   193      15.524  -6.552  -4.390  1.00  0.00      S_01 193
ATOM   1320  C   GLY   193      15.851  -5.733  -2.438  1.00  0.00      S_01 193
ATOM   1321  O   GLY   193      15.147  -5.746  -1.428  1.00  0.00      S_01 193
ATOM   1322  N   GLU   194      17.179  -5.764  -2.394  1.00  0.00      S_01 194
ATOM   1323  H   GLU   194      17.702  -5.655  -3.252  1.00  0.00      S_01 194
ATOM   1324  CA  GLU   194      17.900  -5.949  -1.141  1.00  0.00      S_01 194
ATOM   1325  HA  GLU   194      18.963  -5.902  -1.327  1.00  0.00      S_01 194
ATOM   1326  CB  GLU   194      17.591  -4.807  -0.171  1.00  0.00      S_01 194
ATOM   1327  C   GLU   194      17.556  -7.289  -0.500  1.00  0.00      S_01 194
ATOM   1328  O   GLU   194      17.217  -7.354   0.682  1.00  0.00      S_01 194
ATOM   1329  N   THR   195      17.645  -8.357  -1.287  1.00  0.00      S_01 195
ATOM   1330  H   THR   195      17.900  -8.233  -2.256  1.00  0.00      S_01 195
ATOM   1331  CA  THR   195      17.384  -9.701  -0.787  1.00  0.00      S_01 195
ATOM   1332  HA  THR   195      16.411  -9.728  -0.318  1.00  0.00      S_01 195
ATOM   1333  CB  THR   195      17.329 -10.729  -1.933  1.00  0.00      S_01 195
ATOM   1334  C   THR   195      18.446 -10.131   0.219  1.00  0.00      S_01 195
ATOM   1335  O   THR   195      18.133 -10.729   1.249  1.00  0.00      S_01 195
ATOM   1336  N   LEU   196      19.702  -9.824  -0.086  1.00  0.00      S_01 196
ATOM   1337  H   LEU   196      19.897  -9.368  -0.966  1.00  0.00      S_01 196
ATOM   1338  CA  LEU   196      20.806 -10.128   0.817  1.00  0.00      S_01 196
ATOM   1339  HA  LEU   196      20.672 -11.116   1.229  1.00  0.00      S_01 196
ATOM   1340  CB  LEU   196      22.129 -10.168   0.050  1.00  0.00      S_01 196
ATOM   1341  C   LEU   196      20.888  -9.110   1.950  1.00  0.00      S_01 196
ATOM   1342  O   LEU   196      21.209  -9.457   3.086  1.00  0.00      S_01 196
ATOM   1343  N   GLN   197      20.595  -7.853   1.632  1.00  0.00      S_01 197
ATOM   1344  H   GLN   197      20.350  -7.631   0.678  1.00  0.00      S_01 197
ATOM   1345  CA  GLN   197      20.619  -6.787   2.626  1.00  0.00      S_01 197
ATOM   1346  HA  GLN   197      21.522  -6.862   3.214  1.00  0.00      S_01 197
ATOM   1347  CB  GLN   197      20.675  -5.419   1.943  1.00  0.00      S_01 197
ATOM   1348  C   GLN   197      19.405  -6.864   3.547  1.00  0.00      S_01 197
ATOM   1349  O   GLN   197      19.378  -6.239   4.607  1.00  0.00      S_01 197
ATOM   1350  N   ASN   198      18.404  -7.634   3.134  1.00  0.00      S_01 198
ATOM   1351  H   ASN   198      18.493  -8.130   2.259  1.00  0.00      S_01 198
ATOM   1352  CA  ASN   198      17.179  -7.780   3.912  1.00  0.00      S_01 198
ATOM   1353  HA  ASN   198      16.941  -6.841   4.389  1.00  0.00      S_01 198
ATOM   1354  CB  ASN   198      15.996  -8.097   2.994  1.00  0.00      S_01 198
ATOM   1355  C   ASN   198      17.325  -8.866   4.972  1.00  0.00      S_01 198
ATOM   1356  O   ASN   198      16.624  -8.858   5.984  1.00  0.00      S_01 198
ATOM   1357  N   GLY   199      18.241  -9.800   4.733  1.00  0.00      S_01 199
ATOM   1358  H   GLY   199      18.731  -9.793   3.850  1.00  0.00      S_01 199
ATOM   1359  CA  GLY   199      18.555 -10.833   5.712  1.00  0.00      S_01 199
ATOM   1360 1HA  GLY   199      19.408 -11.402   5.374  1.00  0.00      S_01 199
ATOM   1361  C   GLY   199      17.370 -11.770   5.925  1.00  0.00      S_01 199
ATOM   1362  O   GLY   199      17.145 -12.260   7.031  1.00  0.00      S_01 199
ATOM   1363  N   ALA   200      16.617 -12.014   4.857  1.00  0.00      S_01 200
ATOM   1364  H   ALA   200      16.837 -11.556   3.985  1.00  0.00      S_01 200
ATOM   1365  CA  ALA   200      15.481 -12.927   4.914  1.00  0.00      S_01 200
ATOM   1366  HA  ALA   200      15.682 -13.707   5.634  1.00  0.00      S_01 200
ATOM   1367  CB  ALA   200      14.245 -12.204   5.426  1.00  0.00      S_01 200
ATOM   1368  C   ALA   200      15.208 -13.553   3.550  1.00  0.00      S_01 200
ATOM   1369  O   ALA   200      15.610 -13.015   2.518  1.00  0.00      S_01 200
ATOM   1370  N   SER   201      14.523 -14.692   3.554  1.00  0.00      S_01 201
ATOM   1371  H   SER   201      14.291 -15.123   4.437  1.00  0.00      S_01 201
ATOM   1372  CA  SER   201      14.098 -15.334   2.316  1.00  0.00      S_01 201
ATOM   1373  HA  SER   201      13.945 -14.583   1.555  1.00  0.00      S_01 201
ATOM   1374  CB  SER   201      15.198 -16.254   1.784  1.00  0.00      S_01 201
ATOM   1375  C   SER   201      12.808 -16.122   2.518  1.00  0.00      S_01 201
ATOM   1376  O   SER   201      12.588 -16.709   3.577  1.00  0.00      S_01 201
ATOM   1377  N   TYR   202      11.959 -16.129   1.496  1.00  0.00      S_01 202
ATOM   1378  H   TYR   202      12.172 -15.581   0.675  1.00  0.00      S_01 202
ATOM   1379  CA  TYR   202      10.727 -16.909   1.529  1.00  0.00      S_01 202
ATOM   1380  HA  TYR   202      10.231 -16.759   2.476  1.00  0.00      S_01 202
ATOM   1381  CB  TYR   202       9.751 -16.415   0.459  1.00  0.00      S_01 202
ATOM   1382  C   TYR   202      11.010 -18.395   1.334  1.00  0.00      S_01 202
ATOM   1383  O   TYR   202      11.947 -18.771   0.629  1.00  0.00      S_01 202
ATOM   1384  N   PRO   203      10.195 -19.235   1.964  1.00  0.00      S_01 203
ATOM   1385  CA  PRO   203      10.391 -20.679   1.909  1.00  0.00      S_01 203
ATOM   1386  HA  PRO   203      11.361 -20.926   2.315  1.00  0.00      S_01 203
ATOM   1387  CB  PRO   203       9.370 -21.392   2.797  1.00  0.00      S_01 203
ATOM   1388  C   PRO   203      10.293 -21.195   0.478  1.00  0.00      S_01 203
ATOM   1389  O   PRO   203       9.664 -20.570  -0.376  1.00  0.00      S_01 203
ATOM   1390  N   HIS   204      10.918 -22.340   0.223  1.00  0.00      S_01 204
ATOM   1391  H   HIS   204      11.414 -22.806   0.968  1.00  0.00      S_01 204
ATOM   1392  CA  HIS   204      10.905 -22.940  -1.106  1.00  0.00      S_01 204
ATOM   1393  HA  HIS   204      10.630 -22.193  -1.836  1.00  0.00      S_01 204
ATOM   1394  CB  HIS   204      12.307 -23.412  -1.494  1.00  0.00      S_01 204
ATOM   1395  C   HIS   204       9.922 -24.104  -1.176  1.00  0.00      S_01 204
ATOM   1396  O   HIS   204       9.340 -24.500  -0.165  1.00  0.00      S_01 204
ATOM   1397  N   SER   205       9.742 -24.649  -2.374  1.00  0.00      S_01 205
ATOM   1398  H   SER   205      10.255 -24.283  -3.163  1.00  0.00      S_01 205
ATOM   1399  CA  SER   205       8.822 -25.762  -2.580  1.00  0.00      S_01 205
ATOM   1400  HA  SER   205       8.887 -26.442  -1.743  1.00  0.00      S_01 205
ATOM   1401  CB  SER   205       7.375 -25.263  -2.605  1.00  0.00      S_01 205
ATOM   1402  C   SER   205       9.141 -26.510  -3.870  1.00  0.00      S_01 205
ATOM   1403  O   SER   205       9.960 -26.062  -4.672  1.00  0.00      S_01 205
ATOM   1404  N   LEU   206       8.489 -27.652  -4.062  1.00  0.00      S_01 206
ATOM   1405  H   LEU   206       7.905 -28.015  -3.323  1.00  0.00      S_01 206
ATOM   1406  CA  LEU   206       8.595 -28.393  -5.313  1.00  0.00      S_01 206
ATOM   1407  HA  LEU   206       9.616 -28.360  -5.665  1.00  0.00      S_01 206
ATOM   1408  CB  LEU   206       8.276 -29.873  -5.088  1.00  0.00      S_01 206
ATOM   1409  C   LEU   206       7.671 -27.814  -6.378  1.00  0.00      S_01 206
ATOM   1410  O   LEU   206       8.083 -27.588  -7.516  1.00  0.00      S_01 206
ATOM   1411  N   GLU   207       6.419 -27.574  -6.001  1.00  0.00      S_01 207
ATOM   1412  H   GLU   207       6.117 -27.867  -5.083  1.00  0.00      S_01 207
ATOM   1413  CA  GLU   207       5.470 -26.900  -6.879  1.00  0.00      S_01 207
ATOM   1414  HA  GLU   207       5.754 -27.062  -7.909  1.00  0.00      S_01 207
ATOM   1415  CB  GLU   207       4.074 -27.508  -6.728  1.00  0.00      S_01 207
ATOM   1416  C   GLU   207       5.423 -25.403  -6.595  1.00  0.00      S_01 207
ATOM   1417  O   GLU   207       4.907 -24.973  -5.563  1.00  0.00      S_01 207
ATOM   1418  N   ARG   208       5.965 -24.613  -7.516  1.00  0.00      S_01 208
ATOM   1419  H   ARG   208       6.326 -25.024  -8.365  1.00  0.00      S_01 208
ATOM   1420  CA  ARG   208       6.053 -23.169  -7.332  1.00  0.00      S_01 208
ATOM   1421  HA  ARG   208       6.633 -22.953  -6.447  1.00  0.00      S_01 208
ATOM   1422  CB  ARG   208       6.807 -22.526  -8.497  1.00  0.00      S_01 208
ATOM   1423  C   ARG   208       4.668 -22.546  -7.197  1.00  0.00      S_01 208
ATOM   1424  O   ARG   208       4.517 -21.460  -6.637  1.00  0.00      S_01 208
ATOM   1425  N   SER   209       3.659 -23.240  -7.712  1.00  0.00      S_01 209
ATOM   1426  H   SER   209       3.847 -24.130  -8.151  1.00  0.00      S_01 209
ATOM   1427  CA  SER   209       2.286 -22.751  -7.661  1.00  0.00      S_01 209
ATOM   1428  HA  SER   209       2.241 -21.761  -8.090  1.00  0.00      S_01 209
ATOM   1429  CB  SER   209       1.373 -23.625  -8.522  1.00  0.00      S_01 209
ATOM   1430  C   SER   209       1.770 -22.707  -6.227  1.00  0.00      S_01 209
ATOM   1431  O   SER   209       0.759 -22.066  -5.940  1.00  0.00      S_01 209
ATOM   1432  N   ARG   210       2.470 -23.393  -5.330  1.00  0.00      S_01 210
ATOM   1433  H   ARG   210       3.274 -23.924  -5.634  1.00  0.00      S_01 210
ATOM   1434  CA  ARG   210       2.109 -23.400  -3.917  1.00  0.00      S_01 210
ATOM   1435  HA  ARG   210       1.053 -23.194  -3.815  1.00  0.00      S_01 210
ATOM   1436  CB  ARG   210       2.326 -24.789  -3.315  1.00  0.00      S_01 210
ATOM   1437  C   ARG   210       2.907 -22.360  -3.139  1.00  0.00      S_01 210
ATOM   1438  O   ARG   210       2.638 -22.108  -1.964  1.00  0.00      S_01 210
ATOM   1439  N   THR   211       3.890 -21.758  -3.801  1.00  0.00      S_01 211
ATOM   1440  H   THR   211       4.053 -22.002  -4.767  1.00  0.00      S_01 211
ATOM   1441  CA  THR   211       4.740 -20.757  -3.168  1.00  0.00      S_01 211
ATOM   1442  HA  THR   211       5.148 -21.158  -2.252  1.00  0.00      S_01 211
ATOM   1443  CB  THR   211       5.951 -20.404  -4.052  1.00  0.00      S_01 211
ATOM   1444  C   THR   211       3.958 -19.484  -2.862  1.00  0.00      S_01 211
ATOM   1445  O   THR   211       3.045 -19.113  -3.599  1.00  0.00      S_01 211
ATOM   1446  N   LEU   212       4.322 -18.820  -1.770  1.00  0.00      S_01 212
ATOM   1447  H   LEU   212       5.041 -19.207  -1.175  1.00  0.00      S_01 212
ATOM   1448  CA  LEU   212       3.710 -17.547  -1.407  1.00  0.00      S_01 212
ATOM   1449  HA  LEU   212       3.134 -17.174  -2.241  1.00  0.00      S_01 212
ATOM   1450  CB  LEU   212       2.715 -17.738  -0.261  1.00  0.00      S_01 212
ATOM   1451  C   LEU   212       4.766 -16.518  -1.018  1.00  0.00      S_01 212
ATOM   1452  O   LEU   212       4.741 -15.975   0.086  1.00  0.00      S_01 212
ATOM   1453  N   PRO   213       5.694 -16.255  -1.933  1.00  0.00      S_01 213
ATOM   1454  CA  PRO   213       6.823 -15.378  -1.649  1.00  0.00      S_01 213
ATOM   1455  HA  PRO   213       7.455 -15.835  -0.901  1.00  0.00      S_01 213
ATOM   1456  CB  PRO   213       7.698 -15.210  -2.893  1.00  0.00      S_01 213
ATOM   1457  C   PRO   213       6.352 -14.015  -1.152  1.00  0.00      S_01 213
ATOM   1458  O   PRO   213       7.110 -13.277  -0.523  1.00  0.00      S_01 213
ATOM   1459  N   THR   214       5.096 -13.689  -1.439  1.00  0.00      S_01 214
ATOM   1460  H   THR   214       4.522 -14.343  -1.951  1.00  0.00      S_01 214
ATOM   1461  CA  THR   214       4.526 -12.409  -1.034  1.00  0.00      S_01 214
ATOM   1462  HA  THR   214       5.026 -11.609  -1.560  1.00  0.00      S_01 214
ATOM   1463  CB  THR   214       3.039 -12.306  -1.422  1.00  0.00      S_01 214
ATOM   1464  C   THR   214       4.665 -12.195   0.469  1.00  0.00      S_01 214
ATOM   1465  O   THR   214       5.124 -11.144   0.916  1.00  0.00      S_01 214
ATOM   1466  N   SER   215       4.265 -13.198   1.245  1.00  0.00      S_01 215
ATOM   1467  H   SER   215       3.906 -14.039   0.815  1.00  0.00      S_01 215
ATOM   1468  CA  SER   215       4.330 -13.115   2.699  1.00  0.00      S_01 215
ATOM   1469  HA  SER   215       3.809 -12.229   3.033  1.00  0.00      S_01 215
ATOM   1470  CB  SER   215       3.598 -14.298   3.336  1.00  0.00      S_01 215
ATOM   1471  C   SER   215       5.775 -13.069   3.184  1.00  0.00      S_01 215
ATOM   1472  O   SER   215       6.072 -13.457   4.314  1.00  0.00      S_01 215
ATOM   1473  N   MET   216       6.668 -12.593   2.324  1.00  0.00      S_01 216
ATOM   1474  H   MET   216       6.362 -12.308   1.404  1.00  0.00      S_01 216
ATOM   1475  CA  MET   216       8.078 -12.470   2.672  1.00  0.00      S_01 216
ATOM   1476  HA  MET   216       8.227 -12.799   3.690  1.00  0.00      S_01 216
ATOM   1477  CB  MET   216       8.928 -13.398   1.802  1.00  0.00      S_01 216
ATOM   1478  C   MET   216       8.560 -11.031   2.528  1.00  0.00      S_01 216
ATOM   1479  O   MET   216       8.796 -10.553   1.418  1.00  0.00      S_01 216
ATOM   1480  N   GLU   217       8.702 -10.344   3.657  1.00  0.00      S_01 217
ATOM   1481  H   GLU   217       8.578 -10.818   4.540  1.00  0.00      S_01 217
ATOM   1482  CA  GLU   217       9.033  -8.924   3.653  1.00  0.00      S_01 217
ATOM   1483  HA  GLU   217       8.219  -8.366   3.214  1.00  0.00      S_01 217
ATOM   1484  CB  GLU   217       9.176  -8.403   5.084  1.00  0.00      S_01 217
ATOM   1485  C   GLU   217      10.313  -8.658   2.868  1.00  0.00      S_01 217
ATOM   1486  O   GLU   217      10.376  -7.731   2.060  1.00  0.00      S_01 217
ATOM   1487  N   SER   218      11.331  -9.476   3.111  1.00  0.00      S_01 218
ATOM   1488  H   SER   218      11.208 -10.233   3.769  1.00  0.00      S_01 218
ATOM   1489  CA  SER   218      12.621  -9.311   2.453  1.00  0.00      S_01 218
ATOM   1490  HA  SER   218      13.081  -8.393   2.788  1.00  0.00      S_01 218
ATOM   1491  CB  SER   218      13.578 -10.433   2.860  1.00  0.00      S_01 218
ATOM   1492  C   SER   218      12.467  -9.278   0.936  1.00  0.00      S_01 218
ATOM   1493  O   SER   218      13.252  -8.639   0.236  1.00  0.00      S_01 218
ATOM   1494  N   HIS   219      11.449  -9.970   0.435  1.00  0.00      S_01 219
ATOM   1495  H   HIS   219      10.820 -10.447   1.066  1.00  0.00      S_01 219
ATOM   1496  CA  HIS   219      11.216 -10.060  -1.001  1.00  0.00      S_01 219
ATOM   1497  HA  HIS   219      11.998  -9.530  -1.526  1.00  0.00      S_01 219
ATOM   1498  CB  HIS   219      11.306 -11.514  -1.469  1.00  0.00      S_01 219
ATOM   1499  C   HIS   219       9.861  -9.471  -1.379  1.00  0.00      S_01 219
ATOM   1500  O   HIS   219       9.081  -9.079  -0.511  1.00  0.00      S_01 219
ATOM   1501  N   GLY   220       9.588  -9.411  -2.678  1.00  0.00      S_01 220
ATOM   1502  H   GLY   220      10.284  -9.723  -3.341  1.00  0.00      S_01 220
ATOM   1503  CA  GLY   220       8.312  -8.908  -3.171  1.00  0.00      S_01 220
ATOM   1504 1HA  GLY   220       8.366  -8.776  -4.241  1.00  0.00      S_01 220
ATOM   1505  C   GLY   220       7.952  -7.580  -2.513  1.00  0.00      S_01 220
ATOM   1506  O   GLY   220       8.798  -6.932  -1.896  1.00  0.00      S_01 220
ATOM   1507  N   ARG   221       6.692  -7.180  -2.649  1.00  0.00      S_01 221
ATOM   1508  H   ARG   221       6.043  -7.762  -3.160  1.00  0.00      S_01 221
ATOM   1509  CA  ARG   221       6.221  -5.922  -2.081  1.00  0.00      S_01 221
ATOM   1510  HA  ARG   221       7.009  -5.477  -1.492  1.00  0.00      S_01 221
ATOM   1511  CB  ARG   221       5.907  -4.917  -3.191  1.00  0.00      S_01 221
ATOM   1512  C   ARG   221       4.991  -6.138  -1.206  1.00  0.00      S_01 221
ATOM   1513  O   ARG   221       4.499  -7.259  -1.076  1.00  0.00      S_01 221
ATOM   1514  N   ASN   222       4.499  -5.058  -0.609  1.00  0.00      S_01 222
ATOM   1515  H   ASN   222       5.010  -4.189  -0.666  1.00  0.00      S_01 222
ATOM   1516  CA  ASN   222       3.242  -5.096   0.128  1.00  0.00      S_01 222
ATOM   1517  HA  ASN   222       3.099  -4.159   0.646  1.00  0.00      S_01 222
ATOM   1518  CB  ASN   222       2.060  -5.228  -0.835  1.00  0.00      S_01 222
ATOM   1519  C   ASN   222       3.227  -6.241   1.136  1.00  0.00      S_01 222
ATOM   1520  O   ASN   222       2.349  -7.103   1.097  1.00  0.00      S_01 222
ATOM   1521  N   TYR   223       4.205  -6.243   2.036  1.00  0.00      S_01 223
ATOM   1522  H   TYR   223       4.924  -5.536   1.982  1.00  0.00      S_01 223
ATOM   1523  CA  TYR   223       4.265  -7.239   3.099  1.00  0.00      S_01 223
ATOM   1524  HA  TYR   223       3.926  -8.191   2.720  1.00  0.00      S_01 223
ATOM   1525  CB  TYR   223       5.711  -7.456   3.548  1.00  0.00      S_01 223
ATOM   1526  C   TYR   223       3.403  -6.829   4.288  1.00  0.00      S_01 223
ATOM   1527  O   TYR   223       2.985  -7.670   5.083  1.00  0.00      S_01 223
TER
