# Supplementary material for: Structural insights into the function of the core-circadian factor TIMING OF CAB2 EXPRESSION 1 (TOC1)
Source: J Circadian Rhythms. 2008 Feb 25;6:3. doi: 10.1186/1740-3391-6-3 (PMC2292679; doi:10.1186/1740-3391-6-3)
Supplement: Additional file 3 — Structural file. Structure of AtTOC1_dom3 [file 1740-3391-6-3-S3.pdb]

SOURCE    DECOY 11 IDENTIFIER S_0281_5599
SOURCE    CLUSTER 2 MEMBER 1 FILE aaseth.out.clusters
REMARK    SCORE           score:         -129.87
REMARK    SCORE             env:          -28.87
REMARK    SCORE            pair:         -107.57
REMARK    SCORE             vdw:            6.57
REMARK    SCORE              hs:            0.00
REMARK    SCORE              ss:            0.00
REMARK    SCORE           sheet:            0.00
REMARK    SCORE              cb:           79.44
REMARK    SCORE          rsigma:            0.00
REMARK    SCORE         hb_srbb:          -62.72
REMARK    SCORE         hb_lrbb:           -1.70
REMARK    SCORE              rg:           19.27
REMARK    SCORE              co:           27.02
REMARK    SCORE            rama:            7.00
REMARK    SCORE     description:     S_0281_5599
ATOM      1  N   GLN     1       1.031   0.387  -0.971  1.00  0.00      S_02   1
ATOM      2  H   GLN     1       1.565  -0.339  -1.428  1.00  0.00      S_02   1
ATOM      3  CA  GLN     1      -0.008   0.013  -0.019  1.00  0.00      S_02   1
ATOM      4  HA  GLN     1      -0.935   0.494  -0.292  1.00  0.00      S_02   1
ATOM      5  CB  GLN     1      -0.279  -1.491  -0.086  1.00  0.00      S_02   1
ATOM      6  C   GLN     1       0.375   0.414   1.401  1.00  0.00      S_02   1
ATOM      7  O   GLN     1       1.556   0.551   1.721  1.00  0.00      S_02   1
ATOM      8  N   GLU     2      -0.631   0.601   2.249  1.00  0.00      S_02   2
ATOM      9  H   GLU     2      -1.579   0.496   1.919  1.00  0.00      S_02   2
ATOM     10  CA  GLU     2      -0.400   0.954   3.645  1.00  0.00      S_02   2
ATOM     11  HA  GLU     2       0.490   1.561   3.721  1.00  0.00      S_02   2
ATOM     12  CB  GLU     2      -1.545   1.820   4.175  1.00  0.00      S_02   2
ATOM     13  C   GLU     2      -0.242  -0.292   4.510  1.00  0.00      S_02   2
ATOM     14  O   GLU     2       0.017  -0.198   5.710  1.00  0.00      S_02   2
ATOM     15  N   GLY     3      -0.399  -1.458   3.893  1.00  0.00      S_02   3
ATOM     16  H   GLY     3      -0.655  -1.468   2.916  1.00  0.00      S_02   3
ATOM     17  CA  GLY     3      -0.212  -2.725   4.590  1.00  0.00      S_02   3
ATOM     18 1HA  GLY     3       0.086  -3.485   3.883  1.00  0.00      S_02   3
ATOM     19  C   GLY     3      -1.492  -3.161   5.295  1.00  0.00      S_02   3
ATOM     20  O   GLY     3      -1.497  -4.138   6.044  1.00  0.00      S_02   3
ATOM     21  N   ASN     4      -2.574  -2.430   5.051  1.00  0.00      S_02   4
ATOM     22  H   ASN     4      -2.498  -1.626   4.445  1.00  0.00      S_02   4
ATOM     23  CA  ASN     4      -3.869  -2.759   5.635  1.00  0.00      S_02   4
ATOM     24  HA  ASN     4      -3.740  -3.011   6.678  1.00  0.00      S_02   4
ATOM     25  CB  ASN     4      -4.795  -1.541   5.608  1.00  0.00      S_02   4
ATOM     26  C   ASN     4      -4.521  -3.930   4.907  1.00  0.00      S_02   4
ATOM     27  O   ASN     4      -4.440  -4.035   3.683  1.00  0.00      S_02   4
ATOM     28  N   MET     5      -5.168  -4.807   5.668  1.00  0.00      S_02   5
ATOM     29  H   MET     5      -5.161  -4.688   6.671  1.00  0.00      S_02   5
ATOM     30  CA  MET     5      -5.888  -5.936   5.092  1.00  0.00      S_02   5
ATOM     31  HA  MET     5      -5.568  -6.084   4.071  1.00  0.00      S_02   5
ATOM     32  CB  MET     5      -5.540  -7.228   5.833  1.00  0.00      S_02   5
ATOM     33  C   MET     5      -7.395  -5.703   5.123  1.00  0.00      S_02   5
ATOM     34  O   MET     5      -7.949  -5.298   6.145  1.00  0.00      S_02   5
ATOM     35  N   ASN     6      -8.052  -5.962   3.997  1.00  0.00      S_02   6
ATOM     36  H   ASN     6      -7.551  -6.359   3.215  1.00  0.00      S_02   6
ATOM     37  CA  ASN     6      -9.478  -5.688   3.862  1.00  0.00      S_02   6
ATOM     38  HA  ASN     6      -9.853  -5.267   4.784  1.00  0.00      S_02   6
ATOM     39  CB  ASN     6      -9.720  -4.627   2.787  1.00  0.00      S_02   6
ATOM     40  C   ASN     6     -10.255  -6.958   3.530  1.00  0.00      S_02   6
ATOM     41  O   ASN     6      -9.666  -8.008   3.273  1.00  0.00      S_02   6
ATOM     42  N   ILE     7     -11.580  -6.854   3.539  1.00  0.00      S_02   7
ATOM     43  H   ILE     7     -12.002  -5.956   3.727  1.00  0.00      S_02   7
ATOM     44  CA  ILE     7     -12.439  -8.004   3.283  1.00  0.00      S_02   7
ATOM     45  HA  ILE     7     -11.830  -8.879   3.114  1.00  0.00      S_02   7
ATOM     46  CB  ILE     7     -13.322  -8.331   4.502  1.00  0.00      S_02   7
ATOM     47  C   ILE     7     -13.333  -7.765   2.070  1.00  0.00      S_02   7
ATOM     48  O   ILE     7     -14.480  -7.341   2.206  1.00  0.00      S_02   7
ATOM     49  N   PRO     8     -12.799  -8.040   0.885  1.00  0.00      S_02   8
ATOM     50  CA  PRO     8     -13.523  -7.796  -0.357  1.00  0.00      S_02   8
ATOM     51  HA  PRO     8     -13.714  -6.738  -0.460  1.00  0.00      S_02   8
ATOM     52  CB  PRO     8     -12.667  -8.189  -1.563  1.00  0.00      S_02   8
ATOM     53  C   PRO     8     -14.845  -8.556  -0.383  1.00  0.00      S_02   8
ATOM     54  O   PRO     8     -14.937  -9.677   0.117  1.00  0.00      S_02   8
ATOM     55  N   GLN     9     -15.865  -7.938  -0.970  1.00  0.00      S_02   9
ATOM     56  H   GLN     9     -15.728  -7.012  -1.347  1.00  0.00      S_02   9
ATOM     57  CA  GLN     9     -17.177  -8.564  -1.082  1.00  0.00      S_02   9
ATOM     58  HA  GLN     9     -17.469  -8.963  -0.122  1.00  0.00      S_02   9
ATOM     59  CB  GLN     9     -18.238  -7.523  -1.445  1.00  0.00      S_02   9
ATOM     60  C   GLN     9     -17.167  -9.685  -2.116  1.00  0.00      S_02   9
ATOM     61  O   GLN     9     -17.739 -10.752  -1.895  1.00  0.00      S_02   9
ATOM     62  N   VAL    10     -16.514  -9.434  -3.246  1.00  0.00      S_02  10
ATOM     63  H   VAL    10     -16.095  -8.525  -3.381  1.00  0.00      S_02  10
ATOM     64  CA  VAL    10     -16.386 -10.438  -4.296  1.00  0.00      S_02  10
ATOM     65  HA  VAL    10     -17.369 -10.737  -4.630  1.00  0.00      S_02  10
ATOM     66  CB  VAL    10     -15.672  -9.870  -5.536  1.00  0.00      S_02  10
ATOM     67  C   VAL    10     -15.624 -11.662  -3.799  1.00  0.00      S_02  10
ATOM     68  O   VAL    10     -16.055 -12.797  -3.998  1.00  0.00      S_02  10
ATOM     69  N   ALA    11     -14.488 -11.423  -3.151  1.00  0.00      S_02  11
ATOM     70  H   ALA    11     -14.186 -10.467  -3.025  1.00  0.00      S_02  11
ATOM     71  CA  ALA    11     -13.668 -12.503  -2.617  1.00  0.00      S_02  11
ATOM     72  HA  ALA    11     -13.381 -13.167  -3.419  1.00  0.00      S_02  11
ATOM     73  CB  ALA    11     -12.367 -11.953  -2.054  1.00  0.00      S_02  11
ATOM     74  C   ALA    11     -14.421 -13.291  -1.550  1.00  0.00      S_02  11
ATOM     75  O   ALA    11     -14.413 -14.522  -1.553  1.00  0.00      S_02  11
ATOM     76  N   MET    12     -15.070 -12.574  -0.639  1.00  0.00      S_02  12
ATOM     77  H   MET    12     -15.057 -11.566  -0.706  1.00  0.00      S_02  12
ATOM     78  CA  MET    12     -15.802 -13.204   0.453  1.00  0.00      S_02  12
ATOM     79  HA  MET    12     -16.342 -14.060   0.078  1.00  0.00      S_02  12
ATOM     80  CB  MET    12     -14.832 -13.745   1.506  1.00  0.00      S_02  12
ATOM     81  C   MET    12     -16.781 -12.227   1.096  1.00  0.00      S_02  12
ATOM     82  O   MET    12     -16.901 -11.080   0.667  1.00  0.00      S_02  12
ATOM     83  N   ASN    13     -17.479 -12.690   2.128  1.00  0.00      S_02  13
ATOM     84  H   ASN    13     -17.381 -13.660   2.393  1.00  0.00      S_02  13
ATOM     85  CA  ASN    13     -18.383 -11.835   2.887  1.00  0.00      S_02  13
ATOM     86  HA  ASN    13     -18.951 -12.437   3.581  1.00  0.00      S_02  13
ATOM     87  CB  ASN    13     -17.591 -10.843   3.741  1.00  0.00      S_02  13
ATOM     88  C   ASN    13     -19.339 -11.086   1.965  1.00  0.00      S_02  13
ATOM     89  O   ASN    13     -19.484  -9.867   2.062  1.00  0.00      S_02  13
ATOM     90  N   ARG    14     -19.988 -11.823   1.069  1.00  0.00      S_02  14
ATOM     91  H   ARG    14     -19.781 -12.809   1.001  1.00  0.00      S_02  14
ATOM     92  CA  ARG    14     -20.991 -11.244   0.183  1.00  0.00      S_02  14
ATOM     93  HA  ARG    14     -21.360 -10.323   0.610  1.00  0.00      S_02  14
ATOM     94  CB  ARG    14     -20.364 -10.864  -1.160  1.00  0.00      S_02  14
ATOM     95  C   ARG    14     -22.154 -12.206  -0.035  1.00  0.00      S_02  14
ATOM     96  O   ARG    14     -22.097 -13.367   0.369  1.00  0.00      S_02  14
ATOM     97  N   SER    15     -23.209 -11.714  -0.677  1.00  0.00      S_02  15
ATOM     98  H   SER    15     -23.226 -10.733  -0.918  1.00  0.00      S_02  15
ATOM     99  CA  SER    15     -24.344 -12.554  -1.042  1.00  0.00      S_02  15
ATOM    100  HA  SER    15     -24.871 -12.856  -0.149  1.00  0.00      S_02  15
ATOM    101  CB  SER    15     -25.351 -11.760  -1.877  1.00  0.00      S_02  15
ATOM    102  C   SER    15     -23.889 -13.792  -1.807  1.00  0.00      S_02  15
ATOM    103  O   SER    15     -22.808 -13.808  -2.395  1.00  0.00      S_02  15
ATOM    104  N   LYS    16     -24.722 -14.828  -1.796  1.00  0.00      S_02  16
ATOM    105  H   LYS    16     -25.583 -14.761  -1.272  1.00  0.00      S_02  16
ATOM    106  CA  LYS    16     -24.425 -16.058  -2.519  1.00  0.00      S_02  16
ATOM    107  HA  LYS    16     -23.490 -16.467  -2.166  1.00  0.00      S_02  16
ATOM    108  CB  LYS    16     -25.486 -17.121  -2.227  1.00  0.00      S_02  16
ATOM    109  C   LYS    16     -24.335 -15.807  -4.021  1.00  0.00      S_02  16
ATOM    110  O   LYS    16     -23.412 -16.280  -4.685  1.00  0.00      S_02  16
ATOM    111  N   ASP    17     -25.298 -15.059  -4.549  1.00  0.00      S_02  17
ATOM    112  H   ASP    17     -26.023 -14.694  -3.949  1.00  0.00      S_02  17
ATOM    113  CA  ASP    17     -25.335 -14.753  -5.974  1.00  0.00      S_02  17
ATOM    114  HA  ASP    17     -25.462 -15.666  -6.536  1.00  0.00      S_02  17
ATOM    115  CB  ASP    17     -26.550 -13.884  -6.304  1.00  0.00      S_02  17
ATOM    116  C   ASP    17     -24.055 -14.055  -6.422  1.00  0.00      S_02  17
ATOM    117  O   ASP    17     -23.484 -14.390  -7.460  1.00  0.00      S_02  17
ATOM    118  N   SER    18     -23.609 -13.083  -5.632  1.00  0.00      S_02  18
ATOM    119  H   SER    18     -24.102 -12.882  -4.774  1.00  0.00      S_02  18
ATOM    120  CA  SER    18     -22.427 -12.300  -5.973  1.00  0.00      S_02  18
ATOM    121  HA  SER    18     -22.525 -11.921  -6.980  1.00  0.00      S_02  18
ATOM    122  CB  SER    18     -22.320 -11.071  -5.069  1.00  0.00      S_02  18
ATOM    123  C   SER    18     -21.159 -13.141  -5.867  1.00  0.00      S_02  18
ATOM    124  O   SER    18     -20.225 -12.974  -6.651  1.00  0.00      S_02  18
ATOM    125  N   SER    19     -21.134 -14.044  -4.892  1.00  0.00      S_02  19
ATOM    126  H   SER    19     -21.900 -14.081  -4.236  1.00  0.00      S_02  19
ATOM    127  CA  SER    19     -20.028 -14.983  -4.747  1.00  0.00      S_02  19
ATOM    128  HA  SER    19     -19.101 -14.436  -4.656  1.00  0.00      S_02  19
ATOM    129  CB  SER    19     -20.172 -15.783  -3.451  1.00  0.00      S_02  19
ATOM    130  C   SER    19     -19.946 -15.928  -5.940  1.00  0.00      S_02  19
ATOM    131  O   SER    19     -18.857 -16.256  -6.411  1.00  0.00      S_02  19
ATOM    132  N   GLN    20     -21.105 -16.363  -6.425  1.00  0.00      S_02  20
ATOM    133  H   GLN    20     -21.964 -16.068  -5.984  1.00  0.00      S_02  20
ATOM    134  CA  GLN    20     -21.167 -17.256  -7.575  1.00  0.00      S_02  20
ATOM    135  HA  GLN    20     -20.494 -18.087  -7.423  1.00  0.00      S_02  20
ATOM    136  CB  GLN    20     -22.565 -17.865  -7.706  1.00  0.00      S_02  20
ATOM    137  C   GLN    20     -20.792 -16.527  -8.861  1.00  0.00      S_02  20
ATOM    138  O   GLN    20     -20.124 -17.086  -9.731  1.00  0.00      S_02  20
ATOM    139  N   VAL    21     -21.225 -15.275  -8.973  1.00  0.00      S_02  21
ATOM    140  H   VAL    21     -21.813 -14.891  -8.247  1.00  0.00      S_02  21
ATOM    141  CA  VAL    21     -20.873 -14.443 -10.117  1.00  0.00      S_02  21
ATOM    142  HA  VAL    21     -21.145 -14.951 -11.030  1.00  0.00      S_02  21
ATOM    143  CB  VAL    21     -21.663 -13.121 -10.117  1.00  0.00      S_02  21
ATOM    144  C   VAL    21     -19.380 -14.132 -10.134  1.00  0.00      S_02  21
ATOM    145  O   VAL    21     -18.792 -13.923 -11.195  1.00  0.00      S_02  21
ATOM    146  N   ASP    22     -18.773 -14.102  -8.952  1.00  0.00      S_02  22
ATOM    147  H   ASP    22     -19.321 -14.237  -8.114  1.00  0.00      S_02  22
ATOM    148  CA  ASP    22     -17.337 -13.879  -8.833  1.00  0.00      S_02  22
ATOM    149  HA  ASP    22     -17.060 -13.006  -9.405  1.00  0.00      S_02  22
ATOM    150  CB  ASP    22     -16.961 -13.569  -7.383  1.00  0.00      S_02  22
ATOM    151  C   ASP    22     -16.549 -15.085  -9.333  1.00  0.00      S_02  22
ATOM    152  O   ASP    22     -15.539 -14.937 -10.021  1.00  0.00      S_02  22
ATOM    153  N   GLY    23     -17.017 -16.278  -8.983  1.00  0.00      S_02  23
ATOM    154  H   GLY    23     -17.862 -16.333  -8.432  1.00  0.00      S_02  23
ATOM    155  CA  GLY    23     -16.344 -17.511  -9.374  1.00  0.00      S_02  23
ATOM    156 1HA  GLY    23     -15.298 -17.447  -9.112  1.00  0.00      S_02  23
ATOM    157  C   GLY    23     -16.479 -17.762 -10.872  1.00  0.00      S_02  23
ATOM    158  O   GLY    23     -15.566 -18.288 -11.508  1.00  0.00      S_02  23
ATOM    159  N   SER    24     -17.625 -17.383 -11.429  1.00  0.00      S_02  24
ATOM    160  H   SER    24     -18.340 -16.968 -10.849  1.00  0.00      S_02  24
ATOM    161  CA  SER    24     -17.874 -17.549 -12.856  1.00  0.00      S_02  24
ATOM    162  HA  SER    24     -17.225 -18.317 -13.248  1.00  0.00      S_02  24
ATOM    163  CB  SER    24     -19.302 -18.043 -13.096  1.00  0.00      S_02  24
ATOM    164  C   SER    24     -17.636 -16.247 -13.613  1.00  0.00      S_02  24
ATOM    165  O   SER    24     -17.534 -15.178 -13.011  1.00  0.00      S_02  24
ATOM    166  N   GLY    25     -17.547 -16.345 -14.935  1.00  0.00      S_02  25
ATOM    167  H   GLY    25     -17.586 -17.258 -15.365  1.00  0.00      S_02  25
ATOM    168  CA  GLY    25     -17.396 -15.168 -15.782  1.00  0.00      S_02  25
ATOM    169 1HA  GLY    25     -17.441 -15.463 -16.820  1.00  0.00      S_02  25
ATOM    170  C   GLY    25     -16.072 -14.460 -15.512  1.00  0.00      S_02  25
ATOM    171  O   GLY    25     -15.304 -14.871 -14.641  1.00  0.00      S_02  25
ATOM    172  N   PHE    26     -15.811 -13.396 -16.263  1.00  0.00      S_02  26
ATOM    173  H   PHE    26     -16.481 -13.112 -16.964  1.00  0.00      S_02  26
ATOM    174  CA  PHE    26     -14.583 -12.627 -16.102  1.00  0.00      S_02  26
ATOM    175  HA  PHE    26     -13.860 -13.214 -15.556  1.00  0.00      S_02  26
ATOM    176  CB  PHE    26     -13.949 -12.339 -17.464  1.00  0.00      S_02  26
ATOM    177  C   PHE    26     -14.844 -11.321 -15.359  1.00  0.00      S_02  26
ATOM    178  O   PHE    26     -15.793 -10.600 -15.665  1.00  0.00      S_02  26
ATOM    179  N   SER    27     -13.994 -11.022 -14.381  1.00  0.00      S_02  27
ATOM    180  H   SER    27     -13.244 -11.664 -14.169  1.00  0.00      S_02  27
ATOM    181  CA  SER    27     -14.118  -9.793 -13.608  1.00  0.00      S_02  27
ATOM    182  HA  SER    27     -14.400  -8.982 -14.263  1.00  0.00      S_02  27
ATOM    183  CB  SER    27     -15.246  -9.917 -12.581  1.00  0.00      S_02  27
ATOM    184  C   SER    27     -12.808  -9.448 -12.908  1.00  0.00      S_02  27
ATOM    185  O   SER    27     -11.878 -10.254 -12.877  1.00  0.00      S_02  27
ATOM    186  N   ALA    28     -12.741  -8.245 -12.347  1.00  0.00      S_02  28
ATOM    187  H   ALA    28     -13.533  -7.623 -12.421  1.00  0.00      S_02  28
ATOM    188  CA  ALA    28     -11.554  -7.800 -11.626  1.00  0.00      S_02  28
ATOM    189  HA  ALA    28     -10.693  -7.866 -12.275  1.00  0.00      S_02  28
ATOM    190  CB  ALA    28     -11.678  -6.329 -11.258  1.00  0.00      S_02  28
ATOM    191  C   ALA    28     -11.317  -8.645 -10.379  1.00  0.00      S_02  28
ATOM    192  O   ALA    28     -12.173  -8.721  -9.498  1.00  0.00      S_02  28
ATOM    193  N   PRO    29     -10.150  -9.277 -10.312  1.00  0.00      S_02  29
ATOM    194  CA  PRO    29      -9.806 -10.131  -9.182  1.00  0.00      S_02  29
ATOM    195  HA  PRO    29     -10.563 -10.893  -9.062  1.00  0.00      S_02  29
ATOM    196  CB  PRO    29      -8.498 -10.877  -9.453  1.00  0.00      S_02  29
ATOM    197  C   PRO    29      -9.691  -9.323  -7.894  1.00  0.00      S_02  29
ATOM    198  O   PRO    29      -9.482  -8.110  -7.927  1.00  0.00      S_02  29
ATOM    199  N   ASN    30      -9.829 -10.003  -6.760  1.00  0.00      S_02  30
ATOM    200  H   ASN    30     -10.028 -10.992  -6.801  1.00  0.00      S_02  30
ATOM    201  CA  ASN    30      -9.700  -9.357  -5.459  1.00  0.00      S_02  30
ATOM    202  HA  ASN    30     -10.454  -8.590  -5.362  1.00  0.00      S_02  30
ATOM    203  CB  ASN    30      -9.972 -10.358  -4.335  1.00  0.00      S_02  30
ATOM    204  C   ASN    30      -8.318  -8.736  -5.285  1.00  0.00      S_02  30
ATOM    205  O   ASN    30      -7.301  -9.384  -5.533  1.00  0.00      S_02  30
ATOM    206  N   ALA    31      -8.289  -7.478  -4.858  1.00  0.00      S_02  31
ATOM    207  H   ALA    31      -9.158  -7.015  -4.634  1.00  0.00      S_02  31
ATOM    208  CA  ALA    31      -7.035  -6.750  -4.705  1.00  0.00      S_02  31
ATOM    209  HA  ALA    31      -6.655  -6.479  -5.679  1.00  0.00      S_02  31
ATOM    210  CB  ALA    31      -7.271  -5.436  -3.976  1.00  0.00      S_02  31
ATOM    211  C   ALA    31      -5.996  -7.590  -3.969  1.00  0.00      S_02  31
ATOM    212  O   ALA    31      -4.818  -7.589  -4.326  1.00  0.00      S_02  31
ATOM    213  N   TYR    32      -6.441  -8.305  -2.941  1.00  0.00      S_02  32
ATOM    214  H   TYR    32      -7.426  -8.286  -2.718  1.00  0.00      S_02  32
ATOM    215  CA  TYR    32      -5.544  -9.118  -2.128  1.00  0.00      S_02  32
ATOM    216  HA  TYR    32      -4.879  -8.473  -1.573  1.00  0.00      S_02  32
ATOM    217  CB  TYR    32      -6.335  -9.907  -1.084  1.00  0.00      S_02  32
ATOM    218  C   TYR    32      -4.725 -10.069  -2.994  1.00  0.00      S_02  32
ATOM    219  O   TYR    32      -5.201 -10.558  -4.018  1.00  0.00      S_02  32
ATOM    220  N   PRO    33      -3.490 -10.327  -2.576  1.00  0.00      S_02  33
ATOM    221  CA  PRO    33      -2.633 -11.287  -3.261  1.00  0.00      S_02  33
ATOM    222  HA  PRO    33      -2.450 -10.949  -4.271  1.00  0.00      S_02  33
ATOM    223  CB  PRO    33      -1.262 -11.359  -2.586  1.00  0.00      S_02  33
ATOM    224  C   PRO    33      -3.274 -12.670  -3.297  1.00  0.00      S_02  33
ATOM    225  O   PRO    33      -3.098 -13.422  -4.256  1.00  0.00      S_02  33
ATOM    226  N   TYR    34      -4.018 -13.000  -2.246  1.00  0.00      S_02  34
ATOM    227  H   TYR    34      -4.170 -12.317  -1.518  1.00  0.00      S_02  34
ATOM    228  CA  TYR    34      -4.619 -14.322  -2.117  1.00  0.00      S_02  34
ATOM    229  HA  TYR    34      -3.848 -15.076  -2.184  1.00  0.00      S_02  34
ATOM    230  CB  TYR    34      -5.254 -14.489  -0.735  1.00  0.00      S_02  34
ATOM    231  C   TYR    34      -5.660 -14.563  -3.205  1.00  0.00      S_02  34
ATOM    232  O   TYR    34      -5.550 -15.509  -3.985  1.00  0.00      S_02  34
ATOM    233  N   TYR    35      -6.670 -13.700  -3.252  1.00  0.00      S_02  35
ATOM    234  H   TYR    35      -6.642 -12.878  -2.666  1.00  0.00      S_02  35
ATOM    235  CA  TYR    35      -7.817 -13.910  -4.126  1.00  0.00      S_02  35
ATOM    236  HA  TYR    35      -8.226 -14.895  -3.954  1.00  0.00      S_02  35
ATOM    237  CB  TYR    35      -8.938 -12.925  -3.787  1.00  0.00      S_02  35
ATOM    238  C   TYR    35      -7.425 -13.773  -5.594  1.00  0.00      S_02  35
ATOM    239  O   TYR    35      -7.944 -14.484  -6.454  1.00  0.00      S_02  35
ATOM    240  N   MET    36      -6.506 -12.853  -5.872  1.00  0.00      S_02  36
ATOM    241  H   MET    36      -6.194 -12.233  -5.139  1.00  0.00      S_02  36
ATOM    242  CA  MET    36      -5.937 -12.718  -7.207  1.00  0.00      S_02  36
ATOM    243  HA  MET    36      -6.717 -12.453  -7.905  1.00  0.00      S_02  36
ATOM    244  CB  MET    36      -4.929 -11.568  -7.246  1.00  0.00      S_02  36
ATOM    245  C   MET    36      -5.272 -14.015  -7.657  1.00  0.00      S_02  36
ATOM    246  O   MET    36      -5.367 -14.401  -8.822  1.00  0.00      S_02  36
ATOM    247  N   HIS    37      -4.598 -14.682  -6.726  1.00  0.00      S_02  37
ATOM    248  H   HIS    37      -4.628 -14.358  -5.770  1.00  0.00      S_02  37
ATOM    249  CA  HIS    37      -3.816 -15.869  -7.049  1.00  0.00      S_02  37
ATOM    250  HA  HIS    37      -3.075 -15.620  -7.794  1.00  0.00      S_02  37
ATOM    251  CB  HIS    37      -3.037 -16.348  -5.823  1.00  0.00      S_02  37
ATOM    252  C   HIS    37      -4.707 -16.990  -7.574  1.00  0.00      S_02  37
ATOM    253  O   HIS    37      -4.289 -17.788  -8.413  1.00  0.00      S_02  37
ATOM    254  N   GLY    38      -5.938 -17.044  -7.075  1.00  0.00      S_02  38
ATOM    255  H   GLY    38      -6.207 -16.387  -6.357  1.00  0.00      S_02  38
ATOM    256  CA  GLY    38      -6.909 -18.029  -7.536  1.00  0.00      S_02  38
ATOM    257 1HA  GLY    38      -7.821 -17.527  -7.825  1.00  0.00      S_02  38
ATOM    258  C   GLY    38      -7.216 -19.053  -6.448  1.00  0.00      S_02  38
ATOM    259  O   GLY    38      -7.711 -20.144  -6.730  1.00  0.00      S_02  38
ATOM    260  N   VAL    39      -6.918 -18.693  -5.203  1.00  0.00      S_02  39
ATOM    261  H   VAL    39      -6.479 -17.798  -5.041  1.00  0.00      S_02  39
ATOM    262  CA  VAL    39      -7.208 -19.558  -4.066  1.00  0.00      S_02  39
ATOM    263  HA  VAL    39      -7.391 -20.563  -4.416  1.00  0.00      S_02  39
ATOM    264  CB  VAL    39      -6.005 -19.656  -3.110  1.00  0.00      S_02  39
ATOM    265  C   VAL    39      -8.423 -19.060  -3.290  1.00  0.00      S_02  39
ATOM    266  O   VAL    39      -8.778 -17.884  -3.363  1.00  0.00      S_02  39
ATOM    267  N   MET    40      -9.056 -19.963  -2.548  1.00  0.00      S_02  40
ATOM    268  H   MET    40      -8.744 -20.923  -2.569  1.00  0.00      S_02  40
ATOM    269  CA  MET    40     -10.189 -19.603  -1.705  1.00  0.00      S_02  40
ATOM    270  HA  MET    40     -10.802 -18.876  -2.217  1.00  0.00      S_02  40
ATOM    271  CB  MET    40     -11.088 -20.818  -1.468  1.00  0.00      S_02  40
ATOM    272  C   MET    40      -9.724 -19.027  -0.372  1.00  0.00      S_02  40
ATOM    273  O   MET    40      -8.991 -19.677   0.374  1.00  0.00      S_02  40
ATOM    274  N   ASN    41     -10.154 -17.805  -0.078  1.00  0.00      S_02  41
ATOM    275  H   ASN    41     -10.766 -17.330  -0.726  1.00  0.00      S_02  41
ATOM    276  CA  ASN    41      -9.765 -17.131   1.155  1.00  0.00      S_02  41
ATOM    277  HA  ASN    41      -8.719 -16.867   1.106  1.00  0.00      S_02  41
ATOM    278  CB  ASN    41     -10.526 -15.812   1.308  1.00  0.00      S_02  41
ATOM    279  C   ASN    41     -10.009 -18.021   2.370  1.00  0.00      S_02  41
ATOM    280  O   ASN    41      -9.131 -18.183   3.218  1.00  0.00      S_02  41
ATOM    281  N   GLN    42     -11.205 -18.595   2.446  1.00  0.00      S_02  42
ATOM    282  H   GLN    42     -11.881 -18.422   1.716  1.00  0.00      S_02  42
ATOM    283  CA  GLN    42     -11.566 -19.468   3.556  1.00  0.00      S_02  42
ATOM    284  HA  GLN    42     -11.523 -18.911   4.481  1.00  0.00      S_02  42
ATOM    285  CB  GLN    42     -13.014 -19.941   3.417  1.00  0.00      S_02  42
ATOM    286  C   GLN    42     -10.628 -20.668   3.642  1.00  0.00      S_02  42
ATOM    287  O   GLN    42     -10.054 -20.945   4.695  1.00  0.00      S_02  42
ATOM    288  N   VAL    43     -10.478 -21.376   2.527  1.00  0.00      S_02  43
ATOM    289  H   VAL    43     -10.970 -21.089   1.693  1.00  0.00      S_02  43
ATOM    290  CA  VAL    43      -9.622 -22.555   2.477  1.00  0.00      S_02  43
ATOM    291  HA  VAL    43      -9.800 -23.166   3.349  1.00  0.00      S_02  43
ATOM    292  CB  VAL    43      -9.952 -23.442   1.263  1.00  0.00      S_02  43
ATOM    293  C   VAL    43      -8.148 -22.164   2.424  1.00  0.00      S_02  43
ATOM    294  O   VAL    43      -7.304 -22.803   3.051  1.00  0.00      S_02  43
ATOM    295  N   MET    44      -7.847 -21.111   1.671  1.00  0.00      S_02  44
ATOM    296  H   MET    44      -8.576 -20.670   1.129  1.00  0.00      S_02  44
ATOM    297  CA  MET    44      -6.492 -20.578   1.606  1.00  0.00      S_02  44
ATOM    298  HA  MET    44      -5.816 -21.351   1.273  1.00  0.00      S_02  44
ATOM    299  CB  MET    44      -6.404 -19.464   0.561  1.00  0.00      S_02  44
ATOM    300  C   MET    44      -6.039 -20.058   2.966  1.00  0.00      S_02  44
ATOM    301  O   MET    44      -4.912 -20.308   3.393  1.00  0.00      S_02  44
ATOM    302  N   MET    45      -6.925 -19.333   3.642  1.00  0.00      S_02  45
ATOM    303  H   MET    45      -7.813 -19.117   3.213  1.00  0.00      S_02  45
ATOM    304  CA  MET    45      -6.647 -18.842   4.987  1.00  0.00      S_02  45
ATOM    305  HA  MET    45      -5.740 -18.256   4.976  1.00  0.00      S_02  45
ATOM    306  CB  MET    45      -7.755 -17.895   5.451  1.00  0.00      S_02  45
ATOM    307  C   MET    45      -6.495 -19.995   5.974  1.00  0.00      S_02  45
ATOM    308  O   MET    45      -5.673 -19.937   6.889  1.00  0.00      S_02  45
ATOM    309  N   GLN    46      -7.292 -21.040   5.783  1.00  0.00      S_02  46
ATOM    310  H   GLN    46      -7.983 -21.004   5.046  1.00  0.00      S_02  46
ATOM    311  CA  GLN    46      -7.196 -22.238   6.608  1.00  0.00      S_02  46
ATOM    312  HA  GLN    46      -7.346 -21.975   7.644  1.00  0.00      S_02  46
ATOM    313  CB  GLN    46      -8.314 -23.222   6.258  1.00  0.00      S_02  46
ATOM    314  C   GLN    46      -5.837 -22.912   6.446  1.00  0.00      S_02  46
ATOM    315  O   GLN    46      -5.198 -23.286   7.430  1.00  0.00      S_02  46
ATOM    316  N   SER    47      -5.401 -23.062   5.200  1.00  0.00      S_02  47
ATOM    317  H   SER    47      -6.014 -22.827   4.433  1.00  0.00      S_02  47
ATOM    318  CA  SER    47      -4.060 -23.556   4.912  1.00  0.00      S_02  47
ATOM    319  HA  SER    47      -3.937 -24.537   5.347  1.00  0.00      S_02  47
ATOM    320  CB  SER    47      -3.868 -23.737   3.405  1.00  0.00      S_02  47
ATOM    321  C   SER    47      -2.994 -22.617   5.467  1.00  0.00      S_02  47
ATOM    322  O   SER    47      -3.159 -21.397   5.449  1.00  0.00      S_02  47
ATOM    323  N   ALA    48      -1.903 -23.193   5.959  1.00  0.00      S_02  48
ATOM    324  H   ALA    48      -1.831 -24.200   5.949  1.00  0.00      S_02  48
ATOM    325  CA  ALA    48      -0.806 -22.408   6.513  1.00  0.00      S_02  48
ATOM    326  HA  ALA    48      -1.165 -21.425   6.779  1.00  0.00      S_02  48
ATOM    327  CB  ALA    48      -0.313 -23.029   7.811  1.00  0.00      S_02  48
ATOM    328  C   ALA    48       0.339 -22.279   5.514  1.00  0.00      S_02  48
ATOM    329  O   ALA    48       1.314 -21.569   5.762  1.00  0.00      S_02  48
ATOM    330  N   ALA    49       0.214 -22.970   4.386  1.00  0.00      S_02  49
ATOM    331  H   ALA    49      -0.616 -23.526   4.239  1.00  0.00      S_02  49
ATOM    332  CA  ALA    49       1.245 -22.946   3.355  1.00  0.00      S_02  49
ATOM    333  HA  ALA    49       2.186 -22.649   3.794  1.00  0.00      S_02  49
ATOM    334  CB  ALA    49       1.473 -24.344   2.801  1.00  0.00      S_02  49
ATOM    335  C   ALA    49       0.880 -21.979   2.233  1.00  0.00      S_02  49
ATOM    336  O   ALA    49       0.996 -22.311   1.053  1.00  0.00      S_02  49
ATOM    337  N   MET    50       0.439 -20.784   2.609  1.00  0.00      S_02  50
ATOM    338  H   MET    50       0.366 -20.574   3.594  1.00  0.00      S_02  50
ATOM    339  CA  MET    50       0.058 -19.767   1.636  1.00  0.00      S_02  50
ATOM    340  HA  MET    50      -0.248 -20.245   0.717  1.00  0.00      S_02  50
ATOM    341  CB  MET    50      -1.161 -18.984   2.128  1.00  0.00      S_02  50
ATOM    342  C   MET    50       1.214 -18.813   1.353  1.00  0.00      S_02  50
ATOM    343  O   MET    50       1.323 -18.263   0.258  1.00  0.00      S_02  50
ATOM    344  N   MET    51       2.073 -18.622   2.349  1.00  0.00      S_02  51
ATOM    345  H   MET    51       1.984 -19.175   3.189  1.00  0.00      S_02  51
ATOM    346  CA  MET    51       3.142 -17.635   2.259  1.00  0.00      S_02  51
ATOM    347  HA  MET    51       2.719 -16.642   2.293  1.00  0.00      S_02  51
ATOM    348  CB  MET    51       4.071 -17.738   3.470  1.00  0.00      S_02  51
ATOM    349  C   MET    51       3.941 -17.803   0.970  1.00  0.00      S_02  51
ATOM    350  O   MET    51       4.302 -16.822   0.320  1.00  0.00      S_02  51
ATOM    351  N   PRO    52       4.214 -19.052   0.608  1.00  0.00      S_02  52
ATOM    352  CA  PRO    52       5.064 -19.348  -0.539  1.00  0.00      S_02  52
ATOM    353  HA  PRO    52       6.032 -18.891  -0.397  1.00  0.00      S_02  52
ATOM    354  CB  PRO    52       5.320 -20.853  -0.641  1.00  0.00      S_02  52
ATOM    355  C   PRO    52       4.443 -18.834  -1.833  1.00  0.00      S_02  52
ATOM    356  O   PRO    52       5.094 -18.809  -2.878  1.00  0.00      S_02  52
ATOM    357  N   GLN    53       3.182 -18.423  -1.756  1.00  0.00      S_02  53
ATOM    358  H   GLN    53       2.729 -18.391  -0.854  1.00  0.00      S_02  53
ATOM    359  CA  GLN    53       2.434 -18.018  -2.941  1.00  0.00      S_02  53
ATOM    360  HA  GLN    53       2.958 -18.346  -3.827  1.00  0.00      S_02  53
ATOM    361  CB  GLN    53       1.070 -18.710  -2.977  1.00  0.00      S_02  53
ATOM    362  C   GLN    53       2.255 -16.504  -2.988  1.00  0.00      S_02  53
ATOM    363  O   GLN    53       1.733 -15.961  -3.962  1.00  0.00      S_02  53
ATOM    364  N   TYR    54       2.692 -15.828  -1.931  1.00  0.00      S_02  54
ATOM    365  H   TYR    54       3.153 -16.327  -1.184  1.00  0.00      S_02  54
ATOM    366  CA  TYR    54       2.522 -14.384  -1.821  1.00  0.00      S_02  54
ATOM    367  HA  TYR    54       2.193 -13.987  -2.770  1.00  0.00      S_02  54
ATOM    368  CB  TYR    54       1.415 -14.049  -0.819  1.00  0.00      S_02  54
ATOM    369  C   TYR    54       3.824 -13.705  -1.410  1.00  0.00      S_02  54
ATOM    370  O   TYR    54       4.626 -14.276  -0.670  1.00  0.00      S_02  54
ATOM    371  N   GLY    55       4.028 -12.485  -1.893  1.00  0.00      S_02  55
ATOM    372  H   GLY    55       3.362 -12.097  -2.547  1.00  0.00      S_02  55
ATOM    373  CA  GLY    55       5.188 -11.691  -1.506  1.00  0.00      S_02  55
ATOM    374 1HA  GLY    55       6.054 -12.332  -1.429  1.00  0.00      S_02  55
ATOM    375  C   GLY    55       4.955 -10.989  -0.172  1.00  0.00      S_02  55
ATOM    376  O   GLY    55       5.881 -10.820   0.622  1.00  0.00      S_02  55
ATOM    377  N   HIS    56       3.713 -10.582   0.068  1.00  0.00      S_02  56
ATOM    378  H   HIS    56       3.006 -10.716  -0.641  1.00  0.00      S_02  56
ATOM    379  CA  HIS    56       3.345  -9.947   1.328  1.00  0.00      S_02  56
ATOM    380  HA  HIS    56       3.918  -9.041   1.456  1.00  0.00      S_02  56
ATOM    381  CB  HIS    56       1.877  -9.516   1.302  1.00  0.00      S_02  56
ATOM    382  C   HIS    56       3.596 -10.879   2.509  1.00  0.00      S_02  56
ATOM    383  O   HIS    56       3.199 -12.044   2.489  1.00  0.00      S_02  56
ATOM    384  N   GLN    57       4.259 -10.358   3.536  1.00  0.00      S_02  57
ATOM    385  H   GLN    57       4.579  -9.401   3.481  1.00  0.00      S_02  57
ATOM    386  CA  GLN    57       4.534 -11.130   4.742  1.00  0.00      S_02  57
ATOM    387  HA  GLN    57       4.874 -12.118   4.467  1.00  0.00      S_02  57
ATOM    388  CB  GLN    57       5.679 -10.496   5.535  1.00  0.00      S_02  57
ATOM    389  C   GLN    57       3.291 -11.247   5.618  1.00  0.00      S_02  57
ATOM    390  O   GLN    57       2.947 -10.319   6.350  1.00  0.00      S_02  57
ATOM    391  N   ILE    58       2.622 -12.392   5.538  1.00  0.00      S_02  58
ATOM    392  H   ILE    58       2.988 -13.136   4.961  1.00  0.00      S_02  58
ATOM    393  CA  ILE    58       1.374 -12.603   6.261  1.00  0.00      S_02  58
ATOM    394  HA  ILE    58       0.670 -11.828   5.996  1.00  0.00      S_02  58
ATOM    395  CB  ILE    58       0.708 -13.933   5.863  1.00  0.00      S_02  58
ATOM    396  C   ILE    58       1.601 -12.590   7.769  1.00  0.00      S_02  58
ATOM    397  O   ILE    58       0.733 -12.169   8.533  1.00  0.00      S_02  58
ATOM    398  N   PRO    59       2.773 -13.053   8.189  1.00  0.00      S_02  59
ATOM    399  CA  PRO    59       3.137 -13.048   9.601  1.00  0.00      S_02  59
ATOM    400  HA  PRO    59       2.380 -13.568  10.170  1.00  0.00      S_02  59
ATOM    401  CB  PRO    59       4.437 -13.824   9.823  1.00  0.00      S_02  59
ATOM    402  C   PRO    59       3.280 -11.624  10.129  1.00  0.00      S_02  59
ATOM    403  O   PRO    59       2.858 -11.320  11.244  1.00  0.00      S_02  59
ATOM    404  N   HIS    60       3.879 -10.756   9.320  1.00  0.00      S_02  60
ATOM    405  H   HIS    60       4.237 -11.078   8.432  1.00  0.00      S_02  60
ATOM    406  CA  HIS    60       4.031  -9.352   9.680  1.00  0.00      S_02  60
ATOM    407  HA  HIS    60       4.422  -9.278  10.684  1.00  0.00      S_02  60
ATOM    408  CB  HIS    60       5.062  -8.675   8.775  1.00  0.00      S_02  60
ATOM    409  C   HIS    60       2.698  -8.614   9.599  1.00  0.00      S_02  60
ATOM    410  O   HIS    60       2.418  -7.730  10.408  1.00  0.00      S_02  60
ATOM    411  N   CYS    61       1.881  -8.985   8.619  1.00  0.00      S_02  61
ATOM    412  H   CYS    61       2.185  -9.695   7.967  1.00  0.00      S_02  61
ATOM    413  CA  CYS    61       0.559  -8.393   8.459  1.00  0.00      S_02  61
ATOM    414  HA  CYS    61       0.584  -7.362   8.781  1.00  0.00      S_02  61
ATOM    415  CB  CYS    61       0.160  -8.362   6.982  1.00  0.00      S_02  61
ATOM    416  C   CYS    61      -0.487  -9.153   9.268  1.00  0.00      S_02  61
ATOM    417  O   CYS    61      -1.599  -8.666   9.476  1.00  0.00      S_02  61
ATOM    418  N   GLN    62      -0.123 -10.348   9.721  1.00  0.00      S_02  62
ATOM    419  H   GLN    62       0.833 -10.650   9.601  1.00  0.00      S_02  62
ATOM    420  CA  GLN    62      -1.069 -11.234  10.389  1.00  0.00      S_02  62
ATOM    421  HA  GLN    62      -2.002 -11.241   9.844  1.00  0.00      S_02  62
ATOM    422  CB  GLN    62      -0.559 -12.677  10.367  1.00  0.00      S_02  62
ATOM    423  C   GLN    62      -1.323 -10.790  11.825  1.00  0.00      S_02  62
ATOM    424  O   GLN    62      -0.391 -10.659  12.618  1.00  0.00      S_02  62
ATOM    425  N   PRO    63      -2.590 -10.559  12.153  1.00  0.00      S_02  63
ATOM    426  CA  PRO    63      -2.969 -10.132  13.495  1.00  0.00      S_02  63
ATOM    427  HA  PRO    63      -2.380  -9.272  13.778  1.00  0.00      S_02  63
ATOM    428  CB  PRO    63      -4.427  -9.669  13.518  1.00  0.00      S_02  63
ATOM    429  C   PRO    63      -2.757 -11.250  14.510  1.00  0.00      S_02  63
ATOM    430  O   PRO    63      -2.506 -12.397  14.141  1.00  0.00      S_02  63
ATOM    431  N   ASN    64      -2.861 -10.907  15.790  1.00  0.00      S_02  64
ATOM    432  H   ASN    64      -3.067  -9.947  16.027  1.00  0.00      S_02  64
ATOM    433  CA  ASN    64      -2.685 -11.881  16.860  1.00  0.00      S_02  64
ATOM    434  HA  ASN    64      -1.701 -12.322  16.788  1.00  0.00      S_02  64
ATOM    435  CB  ASN    64      -2.738 -11.193  18.225  1.00  0.00      S_02  64
ATOM    436  C   ASN    64      -3.740 -12.979  16.786  1.00  0.00      S_02  64
ATOM    437  O   ASN    64      -3.518 -14.099  17.246  1.00  0.00      S_02  64
ATOM    438  N   HIS    65      -4.888 -12.651  16.203  1.00  0.00      S_02  65
ATOM    439  H   HIS    65      -5.017 -11.707  15.867  1.00  0.00      S_02  65
ATOM    440  CA  HIS    65      -5.967 -13.618  16.036  1.00  0.00      S_02  65
ATOM    441  HA  HIS    65      -5.662 -14.571  16.442  1.00  0.00      S_02  65
ATOM    442  CB  HIS    65      -7.197 -13.192  16.841  1.00  0.00      S_02  65
ATOM    443  C   HIS    65      -6.335 -13.785  14.566  1.00  0.00      S_02  65
ATOM    444  O   HIS    65      -6.078 -12.902  13.747  1.00  0.00      S_02  65
ATOM    445  N   PRO    66      -6.938 -14.923  14.238  1.00  0.00      S_02  66
ATOM    446  CA  PRO    66      -7.238 -15.946  15.232  1.00  0.00      S_02  66
ATOM    447  HA  PRO    66      -7.761 -15.497  16.064  1.00  0.00      S_02  66
ATOM    448  CB  PRO    66      -8.189 -16.994  14.653  1.00  0.00      S_02  66
ATOM    449  C   PRO    66      -5.963 -16.615  15.736  1.00  0.00      S_02  66
ATOM    450  O   PRO    66      -4.941 -16.621  15.050  1.00  0.00      S_02  66
ATOM    451  N   ASN    67      -6.032 -17.178  16.938  1.00  0.00      S_02  67
ATOM    452  H   ASN    67      -6.904 -17.149  17.446  1.00  0.00      S_02  67
ATOM    453  CA  ASN    67      -4.880 -17.838  17.541  1.00  0.00      S_02  67
ATOM    454  HA  ASN    67      -3.991 -17.255  17.352  1.00  0.00      S_02  67
ATOM    455  CB  ASN    67      -5.031 -17.893  19.063  1.00  0.00      S_02  67
ATOM    456  C   ASN    67      -4.694 -19.245  16.982  1.00  0.00      S_02  67
ATOM    457  O   ASN    67      -3.618 -19.831  17.094  1.00  0.00      S_02  67
ATOM    458  N   GLY    68      -5.751 -19.780  16.379  1.00  0.00      S_02  68
ATOM    459  H   GLY    68      -6.600 -19.239  16.301  1.00  0.00      S_02  68
ATOM    460  CA  GLY    68      -5.715 -21.129  15.827  1.00  0.00      S_02  68
ATOM    461 1HA  GLY    68      -5.666 -21.847  16.632  1.00  0.00      S_02  68
ATOM    462  C   GLY    68      -4.514 -21.317  14.906  1.00  0.00      S_02  68
ATOM    463  O   GLY    68      -4.303 -20.536  13.978  1.00  0.00      S_02  68
ATOM    464  N   MET    69      -3.730 -22.357  15.168  1.00  0.00      S_02  69
ATOM    465  H   MET    69      -3.965 -22.969  15.937  1.00  0.00      S_02  69
ATOM    466  CA  MET    69      -2.539 -22.638  14.376  1.00  0.00      S_02  69
ATOM    467  HA  MET    69      -1.997 -21.720  14.202  1.00  0.00      S_02  69
ATOM    468  CB  MET    69      -1.584 -23.550  15.149  1.00  0.00      S_02  69
ATOM    469  C   MET    69      -2.903 -23.273  13.038  1.00  0.00      S_02  69
ATOM    470  O   MET    69      -2.027 -23.627  12.249  1.00  0.00      S_02  69
ATOM    471  N   THR    70      -4.201 -23.415  12.791  1.00  0.00      S_02  70
ATOM    472  H   THR    70      -4.870 -23.129  13.491  1.00  0.00      S_02  70
ATOM    473  CA  THR    70      -4.685 -23.974  11.534  1.00  0.00      S_02  70
ATOM    474  HA  THR    70      -3.847 -24.167  10.880  1.00  0.00      S_02  70
ATOM    475  CB  THR    70      -5.375 -25.334  11.749  1.00  0.00      S_02  70
ATOM    476  C   THR    70      -5.659 -23.023  10.846  1.00  0.00      S_02  70
ATOM    477  O   THR    70      -6.174 -23.320   9.768  1.00  0.00      S_02  70
ATOM    478  N   GLY    71      -5.906 -21.880  11.476  1.00  0.00      S_02  71
ATOM    479  H   GLY    71      -5.417 -21.676  12.336  1.00  0.00      S_02  71
ATOM    480  CA  GLY    71      -6.865 -20.911  10.958  1.00  0.00      S_02  71
ATOM    481 1HA  GLY    71      -7.380 -21.334  10.108  1.00  0.00      S_02  71
ATOM    482  C   GLY    71      -6.172 -19.618  10.541  1.00  0.00      S_02  71
ATOM    483  O   GLY    71      -6.151 -19.266   9.362  1.00  0.00      S_02  71
ATOM    484  N   TYR    72      -5.606 -18.915  11.517  1.00  0.00      S_02  72
ATOM    485  H   TYR    72      -5.959 -19.007  12.459  1.00  0.00      S_02  72
ATOM    486  CA  TYR    72      -4.489 -18.013  11.263  1.00  0.00      S_02  72
ATOM    487  HA  TYR    72      -4.725 -17.375  10.424  1.00  0.00      S_02  72
ATOM    488  CB  TYR    72      -4.274 -17.078  12.454  1.00  0.00      S_02  72
ATOM    489  C   TYR    72      -3.210 -18.789  10.967  1.00  0.00      S_02  72
ATOM    490  O   TYR    72      -3.103 -19.973  11.288  1.00  0.00      S_02  72
ATOM    491  N   PRO    73      -2.243 -18.115  10.353  1.00  0.00      S_02  73
ATOM    492  CA  PRO    73      -1.001 -18.759   9.944  1.00  0.00      S_02  73
ATOM    493  HA  PRO    73      -1.226 -19.613   9.323  1.00  0.00      S_02  73
ATOM    494  CB  PRO    73      -0.168 -17.814   9.075  1.00  0.00      S_02  73
ATOM    495  C   PRO    73      -0.189 -19.210  11.154  1.00  0.00      S_02  73
ATOM    496  O   PRO    73      -0.308 -18.642  12.240  1.00  0.00      S_02  73
ATOM    497  N   TYR    74       0.635 -20.234  10.959  1.00  0.00      S_02  74
ATOM    498  H   TYR    74       0.696 -20.648  10.039  1.00  0.00      S_02  74
ATOM    499  CA  TYR    74       1.453 -20.775  12.037  1.00  0.00      S_02  74
ATOM    500  HA  TYR    74       0.815 -21.092  12.849  1.00  0.00      S_02  74
ATOM    501  CB  TYR    74       2.194 -22.030  11.570  1.00  0.00      S_02  74
ATOM    502  C   TYR    74       2.449 -19.739  12.548  1.00  0.00      S_02  74
ATOM    503  O   TYR    74       2.802 -19.732  13.727  1.00  0.00      S_02  74
ATOM    504  N   TYR    75       2.897 -18.865  11.653  1.00  0.00      S_02  75
ATOM    505  H   TYR    75       2.516 -18.879  10.717  1.00  0.00      S_02  75
ATOM    506  CA  TYR    75       3.925 -17.886  11.986  1.00  0.00      S_02  75
ATOM    507  HA  TYR    75       4.781 -18.392  12.408  1.00  0.00      S_02  75
ATOM    508  CB  TYR    75       4.430 -17.188  10.721  1.00  0.00      S_02  75
ATOM    509  C   TYR    75       3.402 -16.855  12.980  1.00  0.00      S_02  75
ATOM    510  O   TYR    75       4.179 -16.134  13.607  1.00  0.00      S_02  75
ATOM    511  N   HIS    76       2.082 -16.790  13.120  1.00  0.00      S_02  76
ATOM    512  H   HIS    76       1.498 -17.392  12.557  1.00  0.00      S_02  76
ATOM    513  CA  HIS    76       1.456 -15.873  14.064  1.00  0.00      S_02  76
ATOM    514  HA  HIS    76       2.074 -14.995  14.177  1.00  0.00      S_02  76
ATOM    515  CB  HIS    76       0.115 -15.377  13.520  1.00  0.00      S_02  76
ATOM    516  C   HIS    76       1.257 -16.533  15.424  1.00  0.00      S_02  76
ATOM    517  O   HIS    76       1.177 -15.855  16.449  1.00  0.00      S_02  76
ATOM    518  N   HIS    77       1.178 -17.860  15.427  1.00  0.00      S_02  77
ATOM    519  H   HIS    77       1.233 -18.357  14.550  1.00  0.00      S_02  77
ATOM    520  CA  HIS    77       1.013 -18.615  16.663  1.00  0.00      S_02  77
ATOM    521  HA  HIS    77       0.151 -18.245  17.199  1.00  0.00      S_02  77
ATOM    522  CB  HIS    77       0.718 -20.085  16.358  1.00  0.00      S_02  77
ATOM    523  C   HIS    77       2.249 -18.501  17.548  1.00  0.00      S_02  77
ATOM    524  O   HIS    77       3.370 -18.743  17.100  1.00  0.00      S_02  77
ATOM    525  N   PRO    78       2.038 -18.131  18.807  1.00  0.00      S_02  78
ATOM    526  CA  PRO    78       3.119 -18.086  19.784  1.00  0.00      S_02  78
ATOM    527  HA  PRO    78       3.914 -17.457  19.412  1.00  0.00      S_02  78
ATOM    528  CB  PRO    78       2.640 -17.435  21.083  1.00  0.00      S_02  78
ATOM    529  C   PRO    78       3.665 -19.481  20.068  1.00  0.00      S_02  78
ATOM    530  O   PRO    78       2.914 -20.394  20.412  1.00  0.00      S_02  78
ATOM    531  N   MET    79       4.976 -19.639  19.920  1.00  0.00      S_02  79
ATOM    532  H   MET    79       5.551 -18.831  19.730  1.00  0.00      S_02  79
ATOM    533  CA  MET    79       5.606 -20.950  20.025  1.00  0.00      S_02  79
ATOM    534  HA  MET    79       4.846 -21.705  20.163  1.00  0.00      S_02  79
ATOM    535  CB  MET    79       6.322 -21.307  18.721  1.00  0.00      S_02  79
ATOM    536  C   MET    79       6.588 -20.998  21.191  1.00  0.00      S_02  79
ATOM    537  O   MET    79       7.331 -20.045  21.430  1.00  0.00      S_02  79
ATOM    538  N   ASN    80       6.586 -22.113  21.914  1.00  0.00      S_02  80
ATOM    539  H   ASN    80       5.963 -22.865  21.657  1.00  0.00      S_02  80
ATOM    540  CA  ASN    80       7.460 -22.278  23.070  1.00  0.00      S_02  80
ATOM    541  HA  ASN    80       7.219 -21.533  23.813  1.00  0.00      S_02  80
ATOM    542  CB  ASN    80       7.214 -23.633  23.738  1.00  0.00      S_02  80
ATOM    543  C   ASN    80       8.927 -22.147  22.675  1.00  0.00      S_02  80
ATOM    544  O   ASN    80       9.717 -21.523  23.383  1.00  0.00      S_02  80
ATOM    545  N   THR    81       9.284 -22.740  21.540  1.00  0.00      S_02  81
ATOM    546  H   THR    81       8.632 -23.360  21.082  1.00  0.00      S_02  81
ATOM    547  CA  THR    81      10.594 -22.517  20.939  1.00  0.00      S_02  81
ATOM    548  HA  THR    81      11.314 -22.304  21.714  1.00  0.00      S_02  81
ATOM    549  CB  THR    81      11.107 -23.779  20.220  1.00  0.00      S_02  81
ATOM    550  C   THR    81      10.556 -21.359  19.948  1.00  0.00      S_02  81
ATOM    551  O   THR    81       9.772 -21.366  18.999  1.00  0.00      S_02  81
ATOM    552  N   SER    82      11.408 -20.364  20.174  1.00  0.00      S_02  82
ATOM    553  H   SER    82      12.015 -20.411  20.980  1.00  0.00      S_02  82
ATOM    554  CA  SER    82      11.489 -19.208  19.290  1.00  0.00      S_02  82
ATOM    555  HA  SER    82      10.534 -18.704  19.268  1.00  0.00      S_02  82
ATOM    556  CB  SER    82      12.490 -18.186  19.834  1.00  0.00      S_02  82
ATOM    557  C   SER    82      11.879 -19.621  17.875  1.00  0.00      S_02  82
ATOM    558  O   SER    82      12.599 -20.600  17.681  1.00  0.00      S_02  82
ATOM    559  N   LEU    83      11.397 -18.869  16.891  1.00  0.00      S_02  83
ATOM    560  H   LEU    83      10.823 -18.071  17.118  1.00  0.00      S_02  83
ATOM    561  CA  LEU    83      11.678 -19.168  15.491  1.00  0.00      S_02  83
ATOM    562  HA  LEU    83      11.398 -20.189  15.278  1.00  0.00      S_02  83
ATOM    563  CB  LEU    83      10.818 -18.295  14.575  1.00  0.00      S_02  83
ATOM    564  C   LEU    83      13.155 -18.969  15.170  1.00  0.00      S_02  83
ATOM    565  O   LEU    83      13.695 -19.603  14.264  1.00  0.00      S_02  83
ATOM    566  N   GLN    84      13.805 -18.084  15.920  1.00  0.00      S_02  84
ATOM    567  H   GLN    84      13.293 -17.555  16.612  1.00  0.00      S_02  84
ATOM    568  CA  GLN    84      15.237 -17.857  15.770  1.00  0.00      S_02  84
ATOM    569  HA  GLN    84      15.447 -17.538  14.760  1.00  0.00      S_02  84
ATOM    570  CB  GLN    84      15.696 -16.713  16.676  1.00  0.00      S_02  84
ATOM    571  C   GLN    84      16.031 -19.121  16.079  1.00  0.00      S_02  84
ATOM    572  O   GLN    84      17.101 -19.348  15.513  1.00  0.00      S_02  84
ATOM    573  N   HIS    85      15.501 -19.942  16.979  1.00  0.00      S_02  85
ATOM    574  H   HIS    85      14.608 -19.711  17.390  1.00  0.00      S_02  85
ATOM    575  CA  HIS    85      16.175 -21.168  17.389  1.00  0.00      S_02  85
ATOM    576  HA  HIS    85      17.216 -20.958  17.585  1.00  0.00      S_02  85
ATOM    577  CB  HIS    85      15.594 -21.684  18.708  1.00  0.00      S_02  85
ATOM    578  C   HIS    85      16.067 -22.243  16.313  1.00  0.00      S_02  85
ATOM    579  O   HIS    85      17.075 -22.787  15.862  1.00  0.00      S_02  85
ATOM    580  N   SER    86      14.838 -22.545  15.906  1.00  0.00      S_02  86
ATOM    581  H   SER    86      14.062 -21.985  16.229  1.00  0.00      S_02  86
ATOM    582  CA  SER    86      14.582 -23.663  15.006  1.00  0.00      S_02  86
ATOM    583  HA  SER    86      15.508 -24.179  14.801  1.00  0.00      S_02  86
ATOM    584  CB  SER    86      13.667 -24.691  15.676  1.00  0.00      S_02  86
ATOM    585  C   SER    86      13.964 -23.186  13.696  1.00  0.00      S_02  86
ATOM    586  O   SER    86      12.742 -23.117  13.564  1.00  0.00      S_02  86
ATOM    587  N   GLN    87      14.816 -22.858  12.731  1.00  0.00      S_02  87
ATOM    588  H   GLN    87      15.797 -23.066  12.849  1.00  0.00      S_02  87
ATOM    589  CA  GLN    87      14.371 -22.203  11.506  1.00  0.00      S_02  87
ATOM    590  HA  GLN    87      13.556 -21.532  11.732  1.00  0.00      S_02  87
ATOM    591  CB  GLN    87      15.488 -21.331  10.929  1.00  0.00      S_02  87
ATOM    592  C   GLN    87      13.916 -23.225  10.469  1.00  0.00      S_02  87
ATOM    593  O   GLN    87      14.584 -23.437   9.457  1.00  0.00      S_02  87
ATOM    594  N   MET    88      12.775 -23.855  10.728  1.00  0.00      S_02  88
ATOM    595  H   MET    88      12.238 -23.587  11.541  1.00  0.00      S_02  88
ATOM    596  CA  MET    88      12.279 -24.924   9.870  1.00  0.00      S_02  88
ATOM    597  HA  MET    88      13.004 -25.724   9.834  1.00  0.00      S_02  88
ATOM    598  CB  MET    88      11.006 -25.537  10.459  1.00  0.00      S_02  88
ATOM    599  C   MET    88      12.011 -24.417   8.457  1.00  0.00      S_02  88
ATOM    600  O   MET    88      11.927 -25.201   7.511  1.00  0.00      S_02  88
ATOM    601  N   SER    89      11.878 -23.102   8.321  1.00  0.00      S_02  89
ATOM    602  H   SER    89      11.936 -22.514   9.140  1.00  0.00      S_02  89
ATOM    603  CA  SER    89      11.650 -22.486   7.019  1.00  0.00      S_02  89
ATOM    604  HA  SER    89      10.695 -22.807   6.631  1.00  0.00      S_02  89
ATOM    605  CB  SER    89      11.560 -20.965   7.155  1.00  0.00      S_02  89
ATOM    606  C   SER    89      12.751 -22.859   6.032  1.00  0.00      S_02  89
ATOM    607  O   SER    89      13.883 -23.139   6.426  1.00  0.00      S_02  89
ATOM    608  N   LEU    90      12.411 -22.862   4.747  1.00  0.00      S_02  90
ATOM    609  H   LEU    90      11.459 -22.643   4.490  1.00  0.00      S_02  90
ATOM    610  CA  LEU    90      13.376 -23.174   3.700  1.00  0.00      S_02  90
ATOM    611  HA  LEU    90      14.176 -23.771   4.113  1.00  0.00      S_02  90
ATOM    612  CB  LEU    90      12.728 -24.033   2.613  1.00  0.00      S_02  90
ATOM    613  C   LEU    90      13.955 -21.903   3.088  1.00  0.00      S_02  90
ATOM    614  O   LEU    90      14.804 -21.962   2.198  1.00  0.00      S_02  90
ATOM    615  N   GLN    91      13.491 -20.755   3.570  1.00  0.00      S_02  91
ATOM    616  H   GLN    91      12.749 -20.773   4.255  1.00  0.00      S_02  91
ATOM    617  CA  GLN    91      14.026 -19.470   3.137  1.00  0.00      S_02  91
ATOM    618  HA  GLN    91      15.092 -19.554   2.991  1.00  0.00      S_02  91
ATOM    619  CB  GLN    91      13.445 -19.079   1.776  1.00  0.00      S_02  91
ATOM    620  C   GLN    91      13.738 -18.378   4.162  1.00  0.00      S_02  91
ATOM    621  O   GLN    91      12.767 -18.461   4.915  1.00  0.00      S_02  91
ATOM    622  N   ASN    92      14.587 -17.357   4.186  1.00  0.00      S_02  92
ATOM    623  H   ASN    92      15.399 -17.377   3.585  1.00  0.00      S_02  92
ATOM    624  CA  ASN    92      14.377 -16.206   5.057  1.00  0.00      S_02  92
ATOM    625  HA  ASN    92      14.425 -16.522   6.088  1.00  0.00      S_02  92
ATOM    626  CB  ASN    92      15.503 -15.186   4.877  1.00  0.00      S_02  92
ATOM    627  C   ASN    92      13.028 -15.549   4.788  1.00  0.00      S_02  92
ATOM    628  O   ASN    92      12.693 -15.243   3.643  1.00  0.00      S_02  92
ATOM    629  N   GLY    93      12.257 -15.336   5.849  1.00  0.00      S_02  93
ATOM    630  H   GLY    93      12.607 -15.572   6.767  1.00  0.00      S_02  93
ATOM    631  CA  GLY    93      10.919 -14.771   5.723  1.00  0.00      S_02  93
ATOM    632 1HA  GLY    93      10.702 -14.164   6.590  1.00  0.00      S_02  93
ATOM    633  C   GLY    93       9.867 -15.867   5.594  1.00  0.00      S_02  93
ATOM    634  O   GLY    93       8.824 -15.669   4.971  1.00  0.00      S_02  93
ATOM    635  N   GLN    94      10.148 -17.023   6.186  1.00  0.00      S_02  94
ATOM    636  H   GLN    94      11.032 -17.130   6.662  1.00  0.00      S_02  94
ATOM    637  CA  GLN    94       9.212 -18.141   6.168  1.00  0.00      S_02  94
ATOM    638  HA  GLN    94       8.565 -18.054   5.307  1.00  0.00      S_02  94
ATOM    639  CB  GLN    94       9.961 -19.464   5.999  1.00  0.00      S_02  94
ATOM    640  C   GLN    94       8.368 -18.175   7.437  1.00  0.00      S_02  94
ATOM    641  O   GLN    94       8.732 -17.581   8.452  1.00  0.00      S_02  94
ATOM    642  N   MET    95       7.239 -18.873   7.373  1.00  0.00      S_02  95
ATOM    643  H   MET    95       6.977 -19.306   6.498  1.00  0.00      S_02  95
ATOM    644  CA  MET    95       6.369 -19.031   8.532  1.00  0.00      S_02  95
ATOM    645  HA  MET    95       6.451 -18.160   9.165  1.00  0.00      S_02  95
ATOM    646  CB  MET    95       4.903 -19.098   8.096  1.00  0.00      S_02  95
ATOM    647  C   MET    95       6.735 -20.277   9.331  1.00  0.00      S_02  95
ATOM    648  O   MET    95       6.796 -21.380   8.787  1.00  0.00      S_02  95
ATOM    649  N   SER    96       6.978 -20.094  10.625  1.00  0.00      S_02  96
ATOM    650  H   SER    96       6.830 -19.180  11.028  1.00  0.00      S_02  96
ATOM    651  CA  SER    96       7.451 -21.178  11.477  1.00  0.00      S_02  96
ATOM    652  HA  SER    96       7.788 -21.999  10.861  1.00  0.00      S_02  96
ATOM    653  CB  SER    96       8.671 -20.731  12.285  1.00  0.00      S_02  96
ATOM    654  C   SER    96       6.351 -21.664  12.414  1.00  0.00      S_02  96
ATOM    655  O   SER    96       5.962 -20.962  13.347  1.00  0.00      S_02  96
ATOM    656  N   MET    97       5.853 -22.870  12.159  1.00  0.00      S_02  97
ATOM    657  H   MET    97       6.237 -23.409  11.396  1.00  0.00      S_02  97
ATOM    658  CA  MET    97       4.767 -23.433  12.952  1.00  0.00      S_02  97
ATOM    659  HA  MET    97       3.898 -22.796  12.877  1.00  0.00      S_02  97
ATOM    660  CB  MET    97       4.342 -24.792  12.390  1.00  0.00      S_02  97
ATOM    661  C   MET    97       5.169 -23.574  14.416  1.00  0.00      S_02  97
ATOM    662  O   MET    97       6.354 -23.638  14.741  1.00  0.00      S_02  97
ATOM    663  N   VAL    98       4.173 -23.622  15.296  1.00  0.00      S_02  98
ATOM    664  H   VAL    98       3.222 -23.537  14.967  1.00  0.00      S_02  98
ATOM    665  CA  VAL    98       4.419 -23.793  16.723  1.00  0.00      S_02  98
ATOM    666  HA  VAL    98       5.153 -23.072  17.051  1.00  0.00      S_02  98
ATOM    667  CB  VAL    98       3.152 -23.514  17.551  1.00  0.00      S_02  98
ATOM    668  C   VAL    98       4.917 -25.201  17.031  1.00  0.00      S_02  98
ATOM    669  O   VAL    98       4.329 -26.189  16.590  1.00  0.00      S_02  98
ATOM    670  N   HIS    99       6.004 -25.286  17.791  1.00  0.00      S_02  99
ATOM    671  H   HIS    99       6.439 -24.438  18.123  1.00  0.00      S_02  99
ATOM    672  CA  HIS    99       6.584 -26.573  18.157  1.00  0.00      S_02  99
ATOM    673  HA  HIS    99       6.901 -27.092  17.264  1.00  0.00      S_02  99
ATOM    674  CB  HIS    99       7.848 -26.371  18.996  1.00  0.00      S_02  99
ATOM    675  C   HIS    99       5.582 -27.434  18.917  1.00  0.00      S_02  99
ATOM    676  O   HIS    99       5.792 -28.633  19.101  1.00  0.00      S_02  99
ATOM    677  N   HIS   100       4.492 -26.814  19.358  1.00  0.00      S_02 100
ATOM    678  H   HIS   100       4.418 -25.812  19.251  1.00  0.00      S_02 100
ATOM    679  CA  HIS   100       3.400 -27.543  19.992  1.00  0.00      S_02 100
ATOM    680  HA  HIS   100       3.763 -28.493  20.354  1.00  0.00      S_02 100
ATOM    681  CB  HIS   100       2.896 -26.788  21.224  1.00  0.00      S_02 100
ATOM    682  C   HIS   100       2.252 -27.776  19.016  1.00  0.00      S_02 100
ATOM    683  O   HIS   100       2.106 -27.053  18.030  1.00  0.00      S_02 100
ATOM    684  N   SER   101       1.440 -28.791  19.296  1.00  0.00      S_02 101
ATOM    685  H   SER   101       1.631 -29.364  20.105  1.00  0.00      S_02 101
ATOM    686  CA  SER   101       0.282 -29.097  18.465  1.00  0.00      S_02 101
ATOM    687  HA  SER   101       0.532 -28.937  17.427  1.00  0.00      S_02 101
ATOM    688  CB  SER   101      -0.087 -30.577  18.585  1.00  0.00      S_02 101
ATOM    689  C   SER   101      -0.912 -28.227  18.841  1.00  0.00      S_02 101
ATOM    690  O   SER   101      -1.782 -27.958  18.013  1.00  0.00      S_02 101
ATOM    691  N   TRP   102      -0.948 -27.789  20.095  1.00  0.00      S_02 102
ATOM    692  H   TRP   102      -0.249 -28.112  20.749  1.00  0.00      S_02 102
ATOM    693  CA  TRP   102      -1.969 -26.855  20.552  1.00  0.00      S_02 102
ATOM    694  HA  TRP   102      -2.941 -27.196  20.227  1.00  0.00      S_02 102
ATOM    695  CB  TRP   102      -2.023 -26.825  22.081  1.00  0.00      S_02 102
ATOM    696  C   TRP   102      -1.716 -25.452  20.010  1.00  0.00      S_02 102
ATOM    697  O   TRP   102      -0.584 -24.969  20.016  1.00  0.00      S_02 102
ATOM    698  N   SER   103      -2.777 -24.804  19.541  1.00  0.00      S_02 103
ATOM    699  H   SER   103      -3.675 -25.266  19.540  1.00  0.00      S_02 103
ATOM    700  CA  SER   103      -2.679 -23.443  19.028  1.00  0.00      S_02 103
ATOM    701  HA  SER   103      -1.746 -23.325  18.496  1.00  0.00      S_02 103
ATOM    702  CB  SER   103      -3.784 -23.175  18.004  1.00  0.00      S_02 103
ATOM    703  C   SER   103      -2.752 -22.421  20.158  1.00  0.00      S_02 103
ATOM    704  O   SER   103      -3.290 -22.703  21.229  1.00  0.00      S_02 103
ATOM    705  N   PRO   104      -2.209 -21.233  19.912  1.00  0.00      S_02 104
ATOM    706  CA  PRO   104      -2.265 -20.149  20.884  1.00  0.00      S_02 104
ATOM    707  HA  PRO   104      -1.791 -20.463  21.802  1.00  0.00      S_02 104
ATOM    708  CB  PRO   104      -1.463 -18.943  20.389  1.00  0.00      S_02 104
ATOM    709  C   PRO   104      -3.705 -19.738  21.170  1.00  0.00      S_02 104
ATOM    710  O   PRO   104      -3.981 -19.045  22.149  1.00  0.00      S_02 104
ATOM    711  N   ALA   105      -4.621 -20.170  20.308  1.00  0.00      S_02 105
ATOM    712  H   ALA   105      -4.331 -20.744  19.530  1.00  0.00      S_02 105
ATOM    713  CA  ALA   105      -6.032 -19.837  20.459  1.00  0.00      S_02 105
ATOM    714  HA  ALA   105      -6.132 -18.781  20.666  1.00  0.00      S_02 105
ATOM    715  CB  ALA   105      -6.774 -20.070  19.152  1.00  0.00      S_02 105
ATOM    716  C   ALA   105      -6.671 -20.639  21.587  1.00  0.00      S_02 105
ATOM    717  O   ALA   105      -6.197 -21.719  21.939  1.00  0.00      S_02 105
ATOM    718  N   GLY   106      -7.750 -20.104  22.150  1.00  0.00      S_02 106
ATOM    719  H   GLY   106      -8.072 -19.200  21.835  1.00  0.00      S_02 106
ATOM    720  CA  GLY   106      -8.481 -20.789  23.209  1.00  0.00      S_02 106
ATOM    721 1HA  GLY   106      -8.190 -21.829  23.233  1.00  0.00      S_02 106
ATOM    722  C   GLY   106      -9.987 -20.687  22.995  1.00  0.00      S_02 106
ATOM    723  O   GLY   106     -10.478 -19.713  22.425  1.00  0.00      S_02 106
ATOM    724  N   ASN   107     -10.715 -21.699  23.455  1.00  0.00      S_02 107
ATOM    725  H   ASN   107     -10.251 -22.470  23.913  1.00  0.00      S_02 107
ATOM    726  CA  ASN   107     -12.166 -21.725  23.315  1.00  0.00      S_02 107
ATOM    727  HA  ASN   107     -12.431 -21.547  22.283  1.00  0.00      S_02 107
ATOM    728  CB  ASN   107     -12.712 -23.113  23.656  1.00  0.00      S_02 107
ATOM    729  C   ASN   107     -12.824 -20.671  24.199  1.00  0.00      S_02 107
ATOM    730  O   ASN   107     -12.200 -20.139  25.117  1.00  0.00      S_02 107
ATOM    731  N   PRO   108     -14.088 -20.374  23.915  1.00  0.00      S_02 108
ATOM    732  CA  PRO   108     -14.847 -19.417  24.711  1.00  0.00      S_02 108
ATOM    733  HA  PRO   108     -14.310 -18.481  24.757  1.00  0.00      S_02 108
ATOM    734  CB  PRO   108     -16.185 -19.102  24.038  1.00  0.00      S_02 108
ATOM    735  C   PRO   108     -15.082 -19.939  26.125  1.00  0.00      S_02 108
ATOM    736  O   PRO   108     -15.208 -21.144  26.339  1.00  0.00      S_02 108
ATOM    737  N   PRO   109     -15.140 -19.023  27.086  1.00  0.00      S_02 109
ATOM    738  CA  PRO   109     -15.360 -19.388  28.480  1.00  0.00      S_02 109
ATOM    739  HA  PRO   109     -14.572 -20.051  28.807  1.00  0.00      S_02 109
ATOM    740  CB  PRO   109     -15.269 -18.153  29.379  1.00  0.00      S_02 109
ATOM    741  C   PRO   109     -16.710 -20.072  28.665  1.00  0.00      S_02 109
ATOM    742  O   PRO   109     -17.019 -20.577  29.744  1.00  0.00      S_02 109
ATOM    743  N   SER   110     -17.511 -20.086  27.604  1.00  0.00      S_02 110
ATOM    744  H   SER   110     -17.174 -19.712  26.728  1.00  0.00      S_02 110
ATOM    745  CA  SER   110     -18.863 -20.626  27.671  1.00  0.00      S_02 110
ATOM    746  HA  SER   110     -19.310 -20.360  28.618  1.00  0.00      S_02 110
ATOM    747  CB  SER   110     -19.747 -19.994  26.595  1.00  0.00      S_02 110
ATOM    748  C   SER   110     -18.858 -22.144  27.521  1.00  0.00      S_02 110
ATOM    749  O   SER   110     -19.797 -22.821  27.939  1.00  0.00      S_02 110
ATOM    750  N   ASN   111     -17.796 -22.671  26.922  1.00  0.00      S_02 111
ATOM    751  H   ASN   111     -17.111 -22.057  26.505  1.00  0.00      S_02 111
ATOM    752  CA  ASN   111     -17.593 -24.113  26.851  1.00  0.00      S_02 111
ATOM    753  HA  ASN   111     -18.551 -24.609  26.806  1.00  0.00      S_02 111
ATOM    754  CB  ASN   111     -16.863 -24.488  25.560  1.00  0.00      S_02 111
ATOM    755  C   ASN   111     -16.814 -24.620  28.060  1.00  0.00      S_02 111
ATOM    756  O   ASN   111     -15.592 -24.483  28.125  1.00  0.00      S_02 111
ATOM    757  N   GLU   112     -17.528 -25.208  29.014  1.00  0.00      S_02 112
ATOM    758  H   GLU   112     -18.524 -25.320  28.885  1.00  0.00      S_02 112
ATOM    759  CA  GLU   112     -16.913 -25.694  30.243  1.00  0.00      S_02 112
ATOM    760  HA  GLU   112     -16.091 -25.048  30.514  1.00  0.00      S_02 112
ATOM    761  CB  GLU   112     -17.905 -25.621  31.405  1.00  0.00      S_02 112
ATOM    762  C   GLU   112     -16.404 -27.122  30.077  1.00  0.00      S_02 112
ATOM    763  O   GLU   112     -17.058 -28.077  30.496  1.00  0.00      S_02 112
ATOM    764  N   VAL   113     -15.233 -27.260  29.464  1.00  0.00      S_02 113
ATOM    765  H   VAL   113     -14.762 -26.439  29.111  1.00  0.00      S_02 113
ATOM    766  CA  VAL   113     -14.610 -28.566  29.287  1.00  0.00      S_02 113
ATOM    767  HA  VAL   113     -15.373 -29.306  29.095  1.00  0.00      S_02 113
ATOM    768  CB  VAL   113     -13.681 -28.587  28.059  1.00  0.00      S_02 113
ATOM    769  C   VAL   113     -13.812 -28.968  30.523  1.00  0.00      S_02 113
ATOM    770  O   VAL   113     -13.614 -30.154  30.787  1.00  0.00      S_02 113
ATOM    771  N   ARG   114     -13.357 -27.973  31.277  1.00  0.00      S_02 114
ATOM    772  H   ARG   114     -13.601 -27.023  31.038  1.00  0.00      S_02 114
ATOM    773  CA  ARG   114     -12.514 -28.218  32.441  1.00  0.00      S_02 114
ATOM    774  HA  ARG   114     -11.609 -28.719  32.131  1.00  0.00      S_02 114
ATOM    775  CB  ARG   114     -12.068 -26.895  33.067  1.00  0.00      S_02 114
ATOM    776  C   ARG   114     -13.238 -29.070  33.478  1.00  0.00      S_02 114
ATOM    777  O   ARG   114     -12.623 -29.888  34.162  1.00  0.00      S_02 114
ATOM    778  N   VAL   115     -14.548 -28.872  33.588  1.00  0.00      S_02 115
ATOM    779  H   VAL   115     -14.993 -28.187  32.996  1.00  0.00      S_02 115
ATOM    780  CA  VAL   115     -15.357 -29.620  34.543  1.00  0.00      S_02 115
ATOM    781  HA  VAL   115     -14.723 -30.285  35.110  1.00  0.00      S_02 115
ATOM    782  CB  VAL   115     -16.020 -28.687  35.573  1.00  0.00      S_02 115
ATOM    783  C   VAL   115     -16.438 -30.429  33.835  1.00  0.00      S_02 115
ATOM    784  O   VAL   115     -17.372 -30.924  34.467  1.00  0.00      S_02 115
ATOM    785  N   ASN   116     -16.305 -30.561  32.519  1.00  0.00      S_02 116
ATOM    786  H   ASN   116     -15.516 -30.130  32.059  1.00  0.00      S_02 116
ATOM    787  CA  ASN   116     -17.269 -31.311  31.723  1.00  0.00      S_02 116
ATOM    788  HA  ASN   116     -18.267 -31.113  32.085  1.00  0.00      S_02 116
ATOM    789  CB  ASN   116     -17.247 -30.837  30.268  1.00  0.00      S_02 116
ATOM    790  C   ASN   116     -16.993 -32.809  31.789  1.00  0.00      S_02 116
ATOM    791  O   ASN   116     -15.871 -33.231  32.071  1.00  0.00      S_02 116
ATOM    792  N   LYS   117     -18.022 -33.608  31.529  1.00  0.00      S_02 117
ATOM    793  H   LYS   117     -18.928 -33.200  31.347  1.00  0.00      S_02 117
ATOM    794  CA  LYS   117     -17.878 -35.059  31.499  1.00  0.00      S_02 117
ATOM    795  HA  LYS   117     -17.446 -35.397  32.429  1.00  0.00      S_02 117
ATOM    796  CB  LYS   117     -19.249 -35.732  31.402  1.00  0.00      S_02 117
ATOM    797  C   LYS   117     -16.994 -35.501  30.338  1.00  0.00      S_02 117
ATOM    798  O   LYS   117     -16.895 -34.812  29.323  1.00  0.00      S_02 117
ATOM    799  N   LEU   118     -16.353 -36.655  30.495  1.00  0.00      S_02 118
ATOM    800  H   LEU   118     -16.422 -37.140  31.378  1.00  0.00      S_02 118
ATOM    801  CA  LEU   118     -15.554 -37.239  29.424  1.00  0.00      S_02 118
ATOM    802  HA  LEU   118     -14.763 -36.556  29.152  1.00  0.00      S_02 118
ATOM    803  CB  LEU   118     -14.861 -38.514  29.908  1.00  0.00      S_02 118
ATOM    804  C   LEU   118     -16.410 -37.541  28.199  1.00  0.00      S_02 118
ATOM    805  O   LEU   118     -15.996 -37.297  27.065  1.00  0.00      S_02 118
ATOM    806  N   ASP   119     -17.605 -38.073  28.434  1.00  0.00      S_02 119
ATOM    807  H   ASP   119     -17.911 -38.192  29.389  1.00  0.00      S_02 119
ATOM    808  CA  ASP   119     -18.485 -38.490  27.349  1.00  0.00      S_02 119
ATOM    809  HA  ASP   119     -17.960 -39.181  26.705  1.00  0.00      S_02 119
ATOM    810  CB  ASP   119     -19.687 -39.259  27.899  1.00  0.00      S_02 119
ATOM    811  C   ASP   119     -18.957 -37.293  26.531  1.00  0.00      S_02 119
ATOM    812  O   ASP   119     -19.158 -37.396  25.321  1.00  0.00      S_02 119
ATOM    813  N   ARG   120     -19.133 -36.158  27.200  1.00  0.00      S_02 120
ATOM    814  H   ARG   120     -19.031 -36.159  28.205  1.00  0.00      S_02 120
ATOM    815  CA  ARG   120     -19.470 -34.913  26.521  1.00  0.00      S_02 120
ATOM    816  HA  ARG   120     -20.326 -35.071  25.882  1.00  0.00      S_02 120
ATOM    817  CB  ARG   120     -19.892 -33.847  27.534  1.00  0.00      S_02 120
ATOM    818  C   ARG   120     -18.298 -34.406  25.686  1.00  0.00      S_02 120
ATOM    819  O   ARG   120     -18.484 -33.914  24.573  1.00  0.00      S_02 120
ATOM    820  N   ARG   121     -17.092 -34.531  26.230  1.00  0.00      S_02 121
ATOM    821  H   ARG   121     -17.011 -34.903  27.165  1.00  0.00      S_02 121
ATOM    822  CA  ARG   121     -15.884 -34.143  25.512  1.00  0.00      S_02 121
ATOM    823  HA  ARG   121     -15.933 -33.092  25.266  1.00  0.00      S_02 121
ATOM    824  CB  ARG   121     -14.653 -34.310  26.405  1.00  0.00      S_02 121
ATOM    825  C   ARG   121     -15.718 -34.956  24.233  1.00  0.00      S_02 121
ATOM    826  O   ARG   121     -15.272 -34.438  23.209  1.00  0.00      S_02 121
ATOM    827  N   GLU   122     -16.080 -36.234  24.298  1.00  0.00      S_02 122
ATOM    828  H   GLU   122     -16.418 -36.605  25.175  1.00  0.00      S_02 122
ATOM    829  CA  GLU   122     -16.000 -37.113  23.138  1.00  0.00      S_02 122
ATOM    830  HA  GLU   122     -14.979 -37.158  22.789  1.00  0.00      S_02 122
ATOM    831  CB  GLU   122     -16.376 -38.545  23.525  1.00  0.00      S_02 122
ATOM    832  C   GLU   122     -16.901 -36.621  22.011  1.00  0.00      S_02 122
ATOM    833  O   GLU   122     -16.470 -36.507  20.863  1.00  0.00      S_02 122
ATOM    834  N   GLU   123     -18.155 -36.331  22.345  1.00  0.00      S_02 123
ATOM    835  H   GLU   123     -18.462 -36.498  23.293  1.00  0.00      S_02 123
ATOM    836  CA  GLU   123     -19.097 -35.780  21.379  1.00  0.00      S_02 123
ATOM    837  HA  GLU   123     -18.906 -36.205  20.405  1.00  0.00      S_02 123
ATOM    838  CB  GLU   123     -20.529 -36.181  21.739  1.00  0.00      S_02 123
ATOM    839  C   GLU   123     -18.982 -34.261  21.302  1.00  0.00      S_02 123
ATOM    840  O   GLU   123     -18.985 -33.683  20.215  1.00  0.00      S_02 123
ATOM    841  N   ALA   124     -18.880 -33.620  22.462  1.00  0.00      S_02 124
ATOM    842  H   ALA   124     -18.840 -34.155  23.317  1.00  0.00      S_02 124
ATOM    843  CA  ALA   124     -18.825 -32.165  22.531  1.00  0.00      S_02 124
ATOM    844  HA  ALA   124     -19.756 -31.752  22.173  1.00  0.00      S_02 124
ATOM    845  CB  ALA   124     -18.701 -31.707  23.976  1.00  0.00      S_02 124
ATOM    846  C   ALA   124     -17.672 -31.617  21.696  1.00  0.00      S_02 124
ATOM    847  O   ALA   124     -17.882 -30.839  20.765  1.00  0.00      S_02 124
ATOM    848  N   LEU   125     -16.455 -32.027  22.036  1.00  0.00      S_02 125
ATOM    849  H   LEU   125     -16.352 -32.689  22.792  1.00  0.00      S_02 125
ATOM    850  CA  LEU   125     -15.264 -31.547  21.346  1.00  0.00      S_02 125
ATOM    851  HA  LEU   125     -15.164 -30.482  21.499  1.00  0.00      S_02 125
ATOM    852  CB  LEU   125     -14.006 -32.178  21.945  1.00  0.00      S_02 125
ATOM    853  C   LEU   125     -15.336 -31.840  19.851  1.00  0.00      S_02 125
ATOM    854  O   LEU   125     -14.908 -31.031  19.028  1.00  0.00      S_02 125
ATOM    855  N   LEU   126     -15.881 -33.003  19.507  1.00  0.00      S_02 126
ATOM    856  H   LEU   126     -16.181 -33.639  20.232  1.00  0.00      S_02 126
ATOM    857  CA  LEU   126     -16.058 -33.383  18.111  1.00  0.00      S_02 126
ATOM    858  HA  LEU   126     -15.096 -33.407  17.620  1.00  0.00      S_02 126
ATOM    859  CB  LEU   126     -16.618 -34.803  18.009  1.00  0.00      S_02 126
ATOM    860  C   LEU   126     -16.975 -32.404  17.385  1.00  0.00      S_02 126
ATOM    861  O   LEU   126     -16.684 -31.978  16.267  1.00  0.00      S_02 126
ATOM    862  N   LYS   127     -18.084 -32.052  18.027  1.00  0.00      S_02 127
ATOM    863  H   LYS   127     -18.274 -32.451  18.935  1.00  0.00      S_02 127
ATOM    864  CA  LYS   127     -19.032 -31.104  17.455  1.00  0.00      S_02 127
ATOM    865  HA  LYS   127     -19.187 -31.334  16.412  1.00  0.00      S_02 127
ATOM    866  CB  LYS   127     -20.401 -31.244  18.125  1.00  0.00      S_02 127
ATOM    867  C   LYS   127     -18.528 -29.671  17.590  1.00  0.00      S_02 127
ATOM    868  O   LYS   127     -18.716 -28.850  16.692  1.00  0.00      S_02 127
ATOM    869  N   PHE   128     -17.887 -29.377  18.716  1.00  0.00      S_02 128
ATOM    870  H   PHE   128     -17.794 -30.087  19.429  1.00  0.00      S_02 128
ATOM    871  CA  PHE   128     -17.314 -28.057  18.950  1.00  0.00      S_02 128
ATOM    872  HA  PHE   128     -18.090 -27.310  18.876  1.00  0.00      S_02 128
ATOM    873  CB  PHE   128     -16.767 -27.955  20.375  1.00  0.00      S_02 128
ATOM    874  C   PHE   128     -16.213 -27.747  17.942  1.00  0.00      S_02 128
ATOM    875  O   PHE   128     -16.112 -26.627  17.443  1.00  0.00      S_02 128
ATOM    876  N   ARG   129     -15.389 -28.747  17.648  1.00  0.00      S_02 129
ATOM    877  H   ARG   129     -15.504 -29.634  18.117  1.00  0.00      S_02 129
ATOM    878  CA  ARG   129     -14.322 -28.598  16.665  1.00  0.00      S_02 129
ATOM    879  HA  ARG   129     -13.712 -27.745  16.923  1.00  0.00      S_02 129
ATOM    880  CB  ARG   129     -13.388 -29.809  16.699  1.00  0.00      S_02 129
ATOM    881  C   ARG   129     -14.888 -28.411  15.261  1.00  0.00      S_02 129
ATOM    882  O   ARG   129     -14.378 -27.611  14.477  1.00  0.00      S_02 129
ATOM    883  N   ARG   130     -15.945 -29.155  14.951  1.00  0.00      S_02 130
ATOM    884  H   ARG   130     -16.306 -29.805  15.634  1.00  0.00      S_02 130
ATOM    885  CA  ARG   130     -16.595 -29.057  13.650  1.00  0.00      S_02 130
ATOM    886  HA  ARG   130     -15.883 -29.290  12.873  1.00  0.00      S_02 130
ATOM    887  CB  ARG   130     -17.708 -30.101  13.527  1.00  0.00      S_02 130
ATOM    888  C   ARG   130     -17.160 -27.660  13.420  1.00  0.00      S_02 130
ATOM    889  O   ARG   130     -16.988 -27.079  12.348  1.00  0.00      S_02 130
ATOM    890  N   LYS   131     -17.835 -27.125  14.433  1.00  0.00      S_02 131
ATOM    891  H   LYS   131     -17.956 -27.661  15.280  1.00  0.00      S_02 131
ATOM    892  CA  LYS   131     -18.406 -25.786  14.351  1.00  0.00      S_02 131
ATOM    893  HA  LYS   131     -19.088 -25.736  13.516  1.00  0.00      S_02 131
ATOM    894  CB  LYS   131     -19.242 -25.484  15.596  1.00  0.00      S_02 131
ATOM    895  C   LYS   131     -17.317 -24.732  14.183  1.00  0.00      S_02 131
ATOM    896  O   LYS   131     -17.485 -23.766  13.439  1.00  0.00      S_02 131
ATOM    897  N   ARG   132     -16.201 -24.925  14.878  1.00  0.00      S_02 132
ATOM    898  H   ARG   132     -16.129 -25.734  15.478  1.00  0.00      S_02 132
ATOM    899  CA  ARG   132     -15.078 -23.999  14.797  1.00  0.00      S_02 132
ATOM    900  HA  ARG   132     -15.419 -22.998  15.018  1.00  0.00      S_02 132
ATOM    901  CB  ARG   132     -14.030 -24.331  15.861  1.00  0.00      S_02 132
ATOM    902  C   ARG   132     -14.442 -24.023  13.411  1.00  0.00      S_02 132
ATOM    903  O   ARG   132     -14.201 -22.976  12.809  1.00  0.00      S_02 132
ATOM    904  N   ASN   133     -14.173 -25.224  12.909  1.00  0.00      S_02 133
ATOM    905  H   ASN   133     -14.378 -26.045  13.462  1.00  0.00      S_02 133
ATOM    906  CA  ASN   133     -13.591 -25.388  11.583  1.00  0.00      S_02 133
ATOM    907  HA  ASN   133     -12.627 -24.903  11.551  1.00  0.00      S_02 133
ATOM    908  CB  ASN   133     -13.329 -26.867  11.292  1.00  0.00      S_02 133
ATOM    909  C   ASN   133     -14.494 -24.795  10.507  1.00  0.00      S_02 133
ATOM    910  O   ASN   133     -14.023 -24.130   9.584  1.00  0.00      S_02 133
ATOM    911  N   GLN   134     -15.795 -25.039  10.632  1.00  0.00      S_02 134
ATOM    912  H   GLN   134     -16.117 -25.606  11.404  1.00  0.00      S_02 134
ATOM    913  CA  GLN   134     -16.768 -24.511   9.684  1.00  0.00      S_02 134
ATOM    914  HA  GLN   134     -16.447 -24.732   8.677  1.00  0.00      S_02 134
ATOM    915  CB  GLN   134     -18.119 -25.210   9.857  1.00  0.00      S_02 134
ATOM    916  C   GLN   134     -16.934 -23.004   9.846  1.00  0.00      S_02 134
ATOM    917  O   GLN   134     -17.094 -22.278   8.864  1.00  0.00      S_02 134
ATOM    918  N   ARG   135     -16.894 -22.539  11.090  1.00  0.00      S_02 135
ATOM    919  H   ARG   135     -16.635 -23.164  11.840  1.00  0.00      S_02 135
ATOM    920  CA  ARG   135     -17.213 -21.151  11.400  1.00  0.00      S_02 135
ATOM    921  HA  ARG   135     -17.612 -20.668  10.520  1.00  0.00      S_02 135
ATOM    922  CB  ARG   135     -18.318 -21.078  12.457  1.00  0.00      S_02 135
ATOM    923  C   ARG   135     -15.979 -20.395  11.880  1.00  0.00      S_02 135
ATOM    924  O   ARG   135     -16.089 -19.357  12.533  1.00  0.00      S_02 135
ATOM    925  N   CYS   136     -14.804 -20.921  11.551  1.00  0.00      S_02 136
ATOM    926  H   CYS   136     -14.780 -21.746  10.968  1.00  0.00      S_02 136
ATOM    927  CA  CYS   136     -13.548 -20.339  12.009  1.00  0.00      S_02 136
ATOM    928  HA  CYS   136     -13.499 -20.390  13.086  1.00  0.00      S_02 136
ATOM    929  CB  CYS   136     -12.360 -21.154  11.494  1.00  0.00      S_02 136
ATOM    930  C   CYS   136     -13.419 -18.886  11.563  1.00  0.00      S_02 136
ATOM    931  O   CYS   136     -12.887 -18.048  12.291  1.00  0.00      S_02 136
ATOM    932  N   PHE   137     -13.909 -18.595  10.362  1.00  0.00      S_02 137
ATOM    933  H   PHE   137     -14.386 -19.314   9.838  1.00  0.00      S_02 137
ATOM    934  CA  PHE   137     -13.776 -17.264   9.782  1.00  0.00      S_02 137
ATOM    935  HA  PHE   137     -12.861 -16.808  10.133  1.00  0.00      S_02 137
ATOM    936  CB  PHE   137     -13.645 -17.353   8.261  1.00  0.00      S_02 137
ATOM    937  C   PHE   137     -14.960 -16.379  10.156  1.00  0.00      S_02 137
ATOM    938  O   PHE   137     -14.828 -15.159  10.256  1.00  0.00      S_02 137
ATOM    939  N   ASP   138     -16.116 -17.001  10.361  1.00  0.00      S_02 138
ATOM    940  H   ASP   138     -16.134 -18.011  10.387  1.00  0.00      S_02 138
ATOM    941  CA  ASP   138     -17.360 -16.264  10.550  1.00  0.00      S_02 138
ATOM    942  HA  ASP   138     -17.359 -15.388   9.919  1.00  0.00      S_02 138
ATOM    943  CB  ASP   138     -18.555 -17.106  10.098  1.00  0.00      S_02 138
ATOM    944  C   ASP   138     -17.536 -15.843  12.005  1.00  0.00      S_02 138
ATOM    945  O   ASP   138     -17.337 -14.679  12.352  1.00  0.00      S_02 138
ATOM    946  N   LYS   139     -17.910 -16.797  12.851  1.00  0.00      S_02 139
ATOM    947  H   LYS   139     -18.069 -17.730  12.501  1.00  0.00      S_02 139
ATOM    948  CA  LYS   139     -18.096 -16.530  14.272  1.00  0.00      S_02 139
ATOM    949  HA  LYS   139     -18.747 -15.677  14.396  1.00  0.00      S_02 139
ATOM    950  CB  LYS   139     -18.807 -17.704  14.949  1.00  0.00      S_02 139
ATOM    951  C   LYS   139     -16.764 -16.256  14.962  1.00  0.00      S_02 139
ATOM    952  O   LYS   139     -16.693 -15.473  15.908  1.00  0.00      S_02 139
ATOM    953  N   LYS   140     -15.710 -16.907  14.480  1.00  0.00      S_02 140
ATOM    954  H   LYS   140     -15.837 -17.551  13.712  1.00  0.00      S_02 140
ATOM    955  CA  LYS   140     -14.374 -16.717  15.032  1.00  0.00      S_02 140
ATOM    956  HA  LYS   140     -14.361 -17.038  16.064  1.00  0.00      S_02 140
ATOM    957  CB  LYS   140     -13.361 -17.602  14.303  1.00  0.00      S_02 140
ATOM    958  C   LYS   140     -13.947 -15.255  14.950  1.00  0.00      S_02 140
ATOM    959  O   LYS   140     -13.437 -14.692  15.919  1.00  0.00      S_02 140
ATOM    960  N   ILE   141     -14.157 -14.647  13.788  1.00  0.00      S_02 141
ATOM    961  H   ILE   141     -14.565 -15.169  13.026  1.00  0.00      S_02 141
ATOM    962  CA  ILE   141     -13.815 -13.244  13.584  1.00  0.00      S_02 141
ATOM    963  HA  ILE   141     -12.770 -13.092  13.812  1.00  0.00      S_02 141
ATOM    964  CB  ILE   141     -13.992 -12.828  12.112  1.00  0.00      S_02 141
ATOM    965  C   ILE   141     -14.665 -12.335  14.465  1.00  0.00      S_02 141
ATOM    966  O   ILE   141     -14.210 -11.279  14.905  1.00  0.00      S_02 141
ATOM    967  N   ARG   142     -15.901 -12.752  14.719  1.00  0.00      S_02 142
ATOM    968  H   ARG   142     -16.237 -13.594  14.273  1.00  0.00      S_02 142
ATOM    969  CA  ARG   142     -16.784 -12.027  15.624  1.00  0.00      S_02 142
ATOM    970  HA  ARG   142     -16.919 -11.018  15.263  1.00  0.00      S_02 142
ATOM    971  CB  ARG   142     -18.177 -12.659  15.635  1.00  0.00      S_02 142
ATOM    972  C   ARG   142     -16.214 -11.990  17.038  1.00  0.00      S_02 142
ATOM    973  O   ARG   142     -16.085 -10.922  17.638  1.00  0.00      S_02 142
ATOM    974  N   TYR   143     -15.876 -13.162  17.565  1.00  0.00      S_02 143
ATOM    975  H   TYR   143     -15.952 -13.996  17.001  1.00  0.00      S_02 143
ATOM    976  CA  TYR   143     -15.398 -13.275  18.938  1.00  0.00      S_02 143
ATOM    977  HA  TYR   143     -16.133 -12.860  19.611  1.00  0.00      S_02 143
ATOM    978  CB  TYR   143     -15.247 -14.745  19.334  1.00  0.00      S_02 143
ATOM    979  C   TYR   143     -14.072 -12.544  19.122  1.00  0.00      S_02 143
ATOM    980  O   TYR   143     -13.826 -11.937  20.164  1.00  0.00      S_02 143
ATOM    981  N   VAL   144     -13.221 -12.608  18.103  1.00  0.00      S_02 144
ATOM    982  H   VAL   144     -13.486 -13.115  17.271  1.00  0.00      S_02 144
ATOM    983  CA  VAL   144     -11.913 -11.966  18.156  1.00  0.00      S_02 144
ATOM    984  HA  VAL   144     -11.372 -12.320  19.021  1.00  0.00      S_02 144
ATOM    985  CB  VAL   144     -11.050 -12.340  16.936  1.00  0.00      S_02 144
ATOM    986  C   VAL   144     -12.047 -10.448  18.226  1.00  0.00      S_02 144
ATOM    987  O   VAL   144     -11.238  -9.773  18.862  1.00  0.00      S_02 144
ATOM    988  N   ASN   145     -13.073  -9.918  17.568  1.00  0.00      S_02 145
ATOM    989  H   ASN   145     -13.734 -10.531  17.113  1.00  0.00      S_02 145
ATOM    990  CA  ASN   145     -13.267  -8.476  17.485  1.00  0.00      S_02 145
ATOM    991  HA  ASN   145     -12.307  -7.986  17.417  1.00  0.00      S_02 145
ATOM    992  CB  ASN   145     -14.019  -8.109  16.204  1.00  0.00      S_02 145
ATOM    993  C   ASN   145     -14.020  -7.951  18.703  1.00  0.00      S_02 145
ATOM    994  O   ASN   145     -13.807  -6.818  19.136  1.00  0.00      S_02 145
ATOM    995  N   ARG   146     -14.902  -8.781  19.251  1.00  0.00      S_02 146
ATOM    996  H   ARG   146     -15.005  -9.710  18.870  1.00  0.00      S_02 146
ATOM    997  CA  ARG   146     -15.724  -8.384  20.388  1.00  0.00      S_02 146
ATOM    998  HA  ARG   146     -16.421  -7.620  20.079  1.00  0.00      S_02 146
ATOM    999  CB  ARG   146     -16.575  -9.561  20.870  1.00  0.00      S_02 146
ATOM   1000  C   ARG   146     -14.865  -7.856  21.532  1.00  0.00      S_02 146
ATOM   1001  O   ARG   146     -15.269  -6.945  22.255  1.00  0.00      S_02 146
ATOM   1002  N   LYS   147     -13.678  -8.433  21.690  1.00  0.00      S_02 147
ATOM   1003  H   LYS   147     -13.419  -9.199  21.084  1.00  0.00      S_02 147
ATOM   1004  CA  LYS   147     -12.741  -7.990  22.715  1.00  0.00      S_02 147
ATOM   1005  HA  LYS   147     -13.229  -8.003  23.678  1.00  0.00      S_02 147
ATOM   1006  CB  LYS   147     -11.567  -8.964  22.825  1.00  0.00      S_02 147
ATOM   1007  C   LYS   147     -12.229  -6.583  22.423  1.00  0.00      S_02 147
ATOM   1008  O   LYS   147     -11.878  -5.838  23.338  1.00  0.00      S_02 147
ATOM   1009  N   ARG   148     -12.189  -6.227  21.144  1.00  0.00      S_02 148
ATOM   1010  H   ARG   148     -12.431  -6.906  20.436  1.00  0.00      S_02 148
ATOM   1011  CA  ARG   148     -11.804  -4.881  20.735  1.00  0.00      S_02 148
ATOM   1012  HA  ARG   148     -11.000  -4.530  21.364  1.00  0.00      S_02 148
ATOM   1013  CB  ARG   148     -11.249  -4.893  19.309  1.00  0.00      S_02 148
ATOM   1014  C   ARG   148     -12.983  -3.918  20.831  1.00  0.00      S_02 148
ATOM   1015  O   ARG   148     -12.844  -2.800  21.327  1.00  0.00      S_02 148
ATOM   1016  N   LEU   149     -14.142  -4.359  20.352  1.00  0.00      S_02 149
ATOM   1017  H   LEU   149     -14.191  -5.290  19.964  1.00  0.00      S_02 149
ATOM   1018  CA  LEU   149     -15.343  -3.533  20.373  1.00  0.00      S_02 149
ATOM   1019  HA  LEU   149     -15.170  -2.631  19.803  1.00  0.00      S_02 149
ATOM   1020  CB  LEU   149     -16.501  -4.253  19.679  1.00  0.00      S_02 149
ATOM   1021  C   LEU   149     -15.734  -3.164  21.800  1.00  0.00      S_02 149
ATOM   1022  O   LEU   149     -16.087  -2.019  22.081  1.00  0.00      S_02 149
ATOM   1023  N   ALA   150     -15.670  -4.143  22.697  1.00  0.00      S_02 150
ATOM   1024  H   ALA   150     -15.443  -5.078  22.390  1.00  0.00      S_02 150
ATOM   1025  CA  ALA   150     -15.919  -3.902  24.113  1.00  0.00      S_02 150
ATOM   1026  HA  ALA   150     -16.949  -3.608  24.253  1.00  0.00      S_02 150
ATOM   1027  CB  ALA   150     -15.748  -5.187  24.908  1.00  0.00      S_02 150
ATOM   1028  C   ALA   150     -15.001  -2.812  24.657  1.00  0.00      S_02 150
ATOM   1029  O   ALA   150     -15.444  -1.914  25.373  1.00  0.00      S_02 150
ATOM   1030  N   GLU   151     -13.720  -2.897  24.311  1.00  0.00      S_02 151
ATOM   1031  H   GLU   151     -13.422  -3.654  23.713  1.00  0.00      S_02 151
ATOM   1032  CA  GLU   151     -12.736  -1.926  24.774  1.00  0.00      S_02 151
ATOM   1033  HA  GLU   151     -12.726  -1.911  25.854  1.00  0.00      S_02 151
ATOM   1034  CB  GLU   151     -11.328  -2.345  24.346  1.00  0.00      S_02 151
ATOM   1035  C   GLU   151     -13.050  -0.529  24.248  1.00  0.00      S_02 151
ATOM   1036  O   GLU   151     -12.946   0.457  24.978  1.00  0.00      S_02 151
ATOM   1037  N   ARG   152     -13.433  -0.453  22.978  1.00  0.00      S_02 152
ATOM   1038  H   ARG   152     -13.544  -1.304  22.446  1.00  0.00      S_02 152
ATOM   1039  CA  ARG   152     -13.698   0.828  22.334  1.00  0.00      S_02 152
ATOM   1040  HA  ARG   152     -13.027   1.576  22.730  1.00  0.00      S_02 152
ATOM   1041  CB  ARG   152     -13.398   0.746  20.836  1.00  0.00      S_02 152
ATOM   1042  C   ARG   152     -15.140   1.270  22.556  1.00  0.00      S_02 152
ATOM   1043  O   ARG   152     -15.472   2.444  22.392  1.00  0.00      S_02 152
ATOM   1044  N   ARG   153     -15.993   0.322  22.931  1.00  0.00      S_02 153
ATOM   1045  H   ARG   153     -15.640  -0.598  23.154  1.00  0.00      S_02 153
ATOM   1046  CA  ARG   153     -17.425   0.575  23.029  1.00  0.00      S_02 153
ATOM   1047  HA  ARG   153     -17.605   1.640  23.012  1.00  0.00      S_02 153
ATOM   1048  CB  ARG   153     -18.155   0.007  21.810  1.00  0.00      S_02 153
ATOM   1049  C   ARG   153     -18.004  -0.018  24.309  1.00  0.00      S_02 153
ATOM   1050  O   ARG   153     -18.693  -1.038  24.276  1.00  0.00      S_02 153
ATOM   1051  N   PRO   154     -17.720   0.628  25.435  1.00  0.00      S_02 154
ATOM   1052  CA  PRO   154     -18.140   0.121  26.736  1.00  0.00      S_02 154
ATOM   1053  HA  PRO   154     -17.863  -0.919  26.823  1.00  0.00      S_02 154
ATOM   1054  CB  PRO   154     -17.400   0.849  27.860  1.00  0.00      S_02 154
ATOM   1055  C   PRO   154     -19.647   0.263  26.923  1.00  0.00      S_02 154
ATOM   1056  O   PRO   154     -20.279   1.127  26.315  1.00  0.00      S_02 154
ATOM   1057  N   ARG   155     -20.217  -0.590  27.768  1.00  0.00      S_02 155
ATOM   1058  H   ARG   155     -19.636  -1.248  28.269  1.00  0.00      S_02 155
ATOM   1059  CA  ARG   155     -21.658  -0.603  27.990  1.00  0.00      S_02 155
ATOM   1060  HA  ARG   155     -22.164  -0.803  27.057  1.00  0.00      S_02 155
ATOM   1061  CB  ARG   155     -22.045  -1.743  28.933  1.00  0.00      S_02 155
ATOM   1062  C   ARG   155     -22.140   0.730  28.553  1.00  0.00      S_02 155
ATOM   1063  O   ARG   155     -23.010   1.381  27.974  1.00  0.00      S_02 155
ATOM   1064  N   VAL   156     -21.570   1.129  29.685  1.00  0.00      S_02 156
ATOM   1065  H   VAL   156     -20.808   0.589  30.070  1.00  0.00      S_02 156
ATOM   1066  CA  VAL   156     -22.016   2.327  30.387  1.00  0.00      S_02 156
ATOM   1067  HA  VAL   156     -22.755   2.840  29.789  1.00  0.00      S_02 156
ATOM   1068  CB  VAL   156     -22.713   1.977  31.715  1.00  0.00      S_02 156
ATOM   1069  C   VAL   156     -20.849   3.267  30.668  1.00  0.00      S_02 156
ATOM   1070  O   VAL   156     -21.031   4.348  31.230  1.00  0.00      S_02 156
ATOM   1071  N   LYS   157     -19.650   2.850  30.275  1.00  0.00      S_02 157
ATOM   1072  H   LYS   157     -19.547   1.906  29.928  1.00  0.00      S_02 157
ATOM   1073  CA  LYS   157     -18.480   3.717  30.330  1.00  0.00      S_02 157
ATOM   1074  HA  LYS   157     -18.704   4.587  30.930  1.00  0.00      S_02 157
ATOM   1075  CB  LYS   157     -17.320   3.009  31.034  1.00  0.00      S_02 157
ATOM   1076  C   LYS   157     -18.054   4.159  28.934  1.00  0.00      S_02 157
ATOM   1077  O   LYS   157     -16.888   4.030  28.560  1.00  0.00      S_02 157
ATOM   1078  N   GLY   158     -19.007   4.681  28.168  1.00  0.00      S_02 158
ATOM   1079  H   GLY   158     -19.909   4.884  28.574  1.00  0.00      S_02 158
ATOM   1080  CA  GLY   158     -18.783   4.968  26.756  1.00  0.00      S_02 158
ATOM   1081 1HA  GLY   158     -18.415   4.080  26.262  1.00  0.00      S_02 158
ATOM   1082  C   GLY   158     -17.780   6.102  26.576  1.00  0.00      S_02 158
ATOM   1083  O   GLY   158     -16.614   5.868  26.257  1.00  0.00      S_02 158
ATOM   1084  N   GLN   159     -18.241   7.331  26.783  1.00  0.00      S_02 159
ATOM   1085  H   GLN   159     -19.147   7.451  27.213  1.00  0.00      S_02 159
ATOM   1086  CA  GLN   159     -17.472   8.512  26.407  1.00  0.00      S_02 159
ATOM   1087  HA  GLN   159     -17.317   8.514  25.338  1.00  0.00      S_02 159
ATOM   1088  CB  GLN   159     -18.258   9.786  26.721  1.00  0.00      S_02 159
ATOM   1089  C   GLN   159     -16.122   8.540  27.116  1.00  0.00      S_02 159
ATOM   1090  O   GLN   159     -15.123   8.989  26.554  1.00  0.00      S_02 159
ATOM   1091  N   PHE   160     -16.100   8.057  28.354  1.00  0.00      S_02 160
ATOM   1092  H   PHE   160     -16.953   7.696  28.757  1.00  0.00      S_02 160
ATOM   1093  CA  PHE   160     -14.876   8.036  29.146  1.00  0.00      S_02 160
ATOM   1094  HA  PHE   160     -14.405   9.007  29.107  1.00  0.00      S_02 160
ATOM   1095  CB  PHE   160     -15.196   7.783  30.621  1.00  0.00      S_02 160
ATOM   1096  C   PHE   160     -13.904   6.979  28.632  1.00  0.00      S_02 160
ATOM   1097  O   PHE   160     -12.693   7.196  28.606  1.00  0.00      S_02 160
ATOM   1098  N   VAL   161     -14.444   5.835  28.225  1.00  0.00      S_02 161
ATOM   1099  H   VAL   161     -15.447   5.771  28.129  1.00  0.00      S_02 161
ATOM   1100  CA  VAL   161     -13.625   4.670  27.912  1.00  0.00      S_02 161
ATOM   1101  HA  VAL   161     -13.041   4.398  28.779  1.00  0.00      S_02 161
ATOM   1102  CB  VAL   161     -14.493   3.442  27.583  1.00  0.00      S_02 161
ATOM   1103  C   VAL   161     -12.692   4.951  26.739  1.00  0.00      S_02 161
ATOM   1104  O   VAL   161     -11.544   4.506  26.726  1.00  0.00      S_02 161
ATOM   1105  N   ARG   162     -13.192   5.691  25.755  1.00  0.00      S_02 162
ATOM   1106  H   ARG   162     -14.139   6.036  25.832  1.00  0.00      S_02 162
ATOM   1107  CA  ARG   162     -12.411   6.018  24.568  1.00  0.00      S_02 162
ATOM   1108  HA  ARG   162     -11.821   5.161  24.279  1.00  0.00      S_02 162
ATOM   1109  CB  ARG   162     -13.334   6.313  23.384  1.00  0.00      S_02 162
ATOM   1110  C   ARG   162     -11.490   7.206  24.825  1.00  0.00      S_02 162
ATOM   1111  O   ARG   162     -11.899   8.204  25.420  1.00  0.00      S_02 162
ATOM   1112  N   LYS   163     -10.246   7.093  24.372  1.00  0.00      S_02 163
ATOM   1113  H   LYS   163      -9.975   6.252  23.882  1.00  0.00      S_02 163
ATOM   1114  CA  LYS   163      -9.262   8.152  24.563  1.00  0.00      S_02 163
ATOM   1115  HA  LYS   163      -9.379   8.579  25.548  1.00  0.00      S_02 163
ATOM   1116  CB  LYS   163      -7.844   7.579  24.519  1.00  0.00      S_02 163
ATOM   1117  C   LYS   163      -9.417   9.246  23.512  1.00  0.00      S_02 163
ATOM   1118  O   LYS   163     -10.079   9.051  22.493  1.00  0.00      S_02 163
ATOM   1119  N   MET   164      -8.803  10.396  23.768  1.00  0.00      S_02 164
ATOM   1120  H   MET   164      -8.293  10.500  24.634  1.00  0.00      S_02 164
ATOM   1121  CA  MET   164      -8.847  11.513  22.832  1.00  0.00      S_02 164
ATOM   1122  HA  MET   164      -9.556  11.296  22.046  1.00  0.00      S_02 164
ATOM   1123  CB  MET   164      -9.362  12.775  23.527  1.00  0.00      S_02 164
ATOM   1124  C   MET   164      -7.475  11.774  22.220  1.00  0.00      S_02 164
ATOM   1125  O   MET   164      -6.626  12.423  22.831  1.00  0.00      S_02 164
ATOM   1126  N   ASN   165      -7.265  11.265  21.011  1.00  0.00      S_02 165
ATOM   1127  H   ASN   165      -8.011  10.761  20.553  1.00  0.00      S_02 165
ATOM   1128  CA  ASN   165      -5.985  11.414  20.328  1.00  0.00      S_02 165
ATOM   1129  HA  ASN   165      -5.184  11.156  21.005  1.00  0.00      S_02 165
ATOM   1130  CB  ASN   165      -5.883  10.430  19.161  1.00  0.00      S_02 165
ATOM   1131  C   ASN   165      -5.789  12.841  19.830  1.00  0.00      S_02 165
ATOM   1132  O   ASN   165      -6.728  13.637  19.811  1.00  0.00      S_02 165
ATOM   1133  N   GLY   166      -4.563  13.159  19.426  1.00  0.00      S_02 166
ATOM   1134  H   GLY   166      -3.829  12.469  19.495  1.00  0.00      S_02 166
ATOM   1135  CA  GLY   166      -4.252  14.478  18.887  1.00  0.00      S_02 166
ATOM   1136 1HA  GLY   166      -4.650  15.238  19.543  1.00  0.00      S_02 166
ATOM   1137  C   GLY   166      -4.836  14.655  17.490  1.00  0.00      S_02 166
ATOM   1138  O   GLY   166      -5.084  13.678  16.782  1.00  0.00      S_02 166
ATOM   1139  N   VAL   167      -5.055  15.906  17.100  1.00  0.00      S_02 167
ATOM   1140  H   VAL   167      -4.825  16.664  17.726  1.00  0.00      S_02 167
ATOM   1141  CA  VAL   167      -5.618  16.213  15.790  1.00  0.00      S_02 167
ATOM   1142  HA  VAL   167      -6.532  15.653  15.651  1.00  0.00      S_02 167
ATOM   1143  CB  VAL   167      -6.010  17.698  15.678  1.00  0.00      S_02 167
ATOM   1144  C   VAL   167      -4.638  15.870  14.674  1.00  0.00      S_02 167
ATOM   1145  O   VAL   167      -4.981  15.929  13.493  1.00  0.00      S_02 167
ATOM   1146  N   ASN   168      -3.416  15.511  15.056  1.00  0.00      S_02 168
ATOM   1147  H   ASN   168      -3.200  15.475  16.042  1.00  0.00      S_02 168
ATOM   1148  CA  ASN   168      -2.381  15.168  14.088  1.00  0.00      S_02 168
ATOM   1149  HA  ASN   168      -2.686  15.492  13.104  1.00  0.00      S_02 168
ATOM   1150  CB  ASN   168      -1.087  15.923  14.398  1.00  0.00      S_02 168
ATOM   1151  C   ASN   168      -2.120  13.665  14.070  1.00  0.00      S_02 168
ATOM   1152  O   ASN   168      -1.224  13.190  13.372  1.00  0.00      S_02 168
ATOM   1153  N   VAL   169      -2.907  12.923  14.842  1.00  0.00      S_02 169
ATOM   1154  H   VAL   169      -3.621  13.375  15.395  1.00  0.00      S_02 169
ATOM   1155  CA  VAL   169      -2.766  11.474  14.911  1.00  0.00      S_02 169
ATOM   1156  HA  VAL   169      -1.844  11.225  15.415  1.00  0.00      S_02 169
ATOM   1157  CB  VAL   169      -3.891  10.837  15.748  1.00  0.00      S_02 169
ATOM   1158  C   VAL   169      -2.768  10.852  13.518  1.00  0.00      S_02 169
ATOM   1159  O   VAL   169      -3.349  11.403  12.583  1.00  0.00      S_02 169
ATOM   1160  N   ASP   170      -2.115   9.702  13.388  1.00  0.00      S_02 170
ATOM   1161  H   ASP   170      -1.627   9.320  14.186  1.00  0.00      S_02 170
ATOM   1162  CA  ASP   170      -2.083   8.978  12.123  1.00  0.00      S_02 170
ATOM   1163  HA  ASP   170      -2.283   9.662  11.312  1.00  0.00      S_02 170
ATOM   1164  CB  ASP   170      -0.684   8.415  11.863  1.00  0.00      S_02 170
ATOM   1165  C   ASP   170      -3.112   7.853  12.106  1.00  0.00      S_02 170
ATOM   1166  O   ASP   170      -2.793   6.702  12.402  1.00  0.00      S_02 170
ATOM   1167  N   LEU   171      -4.348   8.194  11.757  1.00  0.00      S_02 171
ATOM   1168  H   LEU   171      -4.545   9.156  11.521  1.00  0.00      S_02 171
ATOM   1169  CA  LEU   171      -5.428   7.215  11.707  1.00  0.00      S_02 171
ATOM   1170  HA  LEU   171      -5.325   6.523  12.529  1.00  0.00      S_02 171
ATOM   1171  CB  LEU   171      -6.782   7.901  11.900  1.00  0.00      S_02 171
ATOM   1172  C   LEU   171      -5.413   6.446  10.390  1.00  0.00      S_02 171
ATOM   1173  O   LEU   171      -6.004   5.372  10.281  1.00  0.00      S_02 171
ATOM   1174  N   ASN   172      -4.734   7.002   9.393  1.00  0.00      S_02 172
ATOM   1175  H   ASN   172      -4.288   7.897   9.540  1.00  0.00      S_02 172
ATOM   1176  CA  ASN   172      -4.616   6.356   8.091  1.00  0.00      S_02 172
ATOM   1177  HA  ASN   172      -5.592   6.031   7.761  1.00  0.00      S_02 172
ATOM   1178  CB  ASN   172      -4.127   7.354   7.039  1.00  0.00      S_02 172
ATOM   1179  C   ASN   172      -3.675   5.157   8.154  1.00  0.00      S_02 172
ATOM   1180  O   ASN   172      -2.564   5.200   7.626  1.00  0.00      S_02 172
ATOM   1181  N   GLY   173      -4.127   4.090   8.803  1.00  0.00      S_02 173
ATOM   1182  H   GLY   173      -5.054   4.113   9.203  1.00  0.00      S_02 173
ATOM   1183  CA  GLY   173      -3.319   2.885   8.953  1.00  0.00      S_02 173
ATOM   1184 1HA  GLY   173      -3.242   2.383   8.000  1.00  0.00      S_02 173
ATOM   1185  C   GLY   173      -3.929   1.937   9.980  1.00  0.00      S_02 173
ATOM   1186  O   GLY   173      -3.491   0.795  10.121  1.00  0.00      S_02 173
ATOM   1187  N   GLN   174      -4.942   2.417  10.694  1.00  0.00      S_02 174
ATOM   1188  H   GLN   174      -5.257   3.362  10.527  1.00  0.00      S_02 174
ATOM   1189  CA  GLN   174      -5.610   1.615  11.712  1.00  0.00      S_02 174
ATOM   1190  HA  GLN   174      -4.891   1.303  12.454  1.00  0.00      S_02 174
ATOM   1191  CB  GLN   174      -6.649   2.454  12.458  1.00  0.00      S_02 174
ATOM   1192  C   GLN   174      -6.272   0.386  11.098  1.00  0.00      S_02 174
ATOM   1193  O   GLN   174      -6.832   0.451  10.004  1.00  0.00      S_02 174
ATOM   1194  N   PRO   175      -6.205  -0.734  11.810  1.00  0.00      S_02 175
ATOM   1195  CA  PRO   175      -6.805  -1.978  11.342  1.00  0.00      S_02 175
ATOM   1196  HA  PRO   175      -6.407  -2.225  10.369  1.00  0.00      S_02 175
ATOM   1197  CB  PRO   175      -6.420  -3.138  12.261  1.00  0.00      S_02 175
ATOM   1198  C   PRO   175      -8.323  -1.859  11.255  1.00  0.00      S_02 175
ATOM   1199  O   PRO   175      -8.940  -1.104  12.006  1.00  0.00      S_02 175
ATOM   1200  N   ASP   176      -8.918  -2.610  10.334  1.00  0.00      S_02 176
ATOM   1201  H   ASP   176      -8.357  -3.225   9.762  1.00  0.00      S_02 176
ATOM   1202  CA  ASP   176     -10.361  -2.569  10.128  1.00  0.00      S_02 176
ATOM   1203  HA  ASP   176     -10.687  -1.541  10.069  1.00  0.00      S_02 176
ATOM   1204  CB  ASP   176     -10.729  -3.204   8.786  1.00  0.00      S_02 176
ATOM   1205  C   ASP   176     -11.100  -3.273  11.261  1.00  0.00      S_02 176
ATOM   1206  O   ASP   176     -10.551  -4.155  11.920  1.00  0.00      S_02 176
ATOM   1207  N   SER   177     -12.349  -2.876  11.483  1.00  0.00      S_02 177
ATOM   1208  H   SER   177     -12.728  -2.115  10.937  1.00  0.00      S_02 177
ATOM   1209  CA  SER   177     -13.187  -3.510  12.493  1.00  0.00      S_02 177
ATOM   1210  HA  SER   177     -12.574  -3.821  13.326  1.00  0.00      S_02 177
ATOM   1211  CB  SER   177     -14.193  -2.507  13.062  1.00  0.00      S_02 177
ATOM   1212  C   SER   177     -13.919  -4.720  11.922  1.00  0.00      S_02 177
ATOM   1213  O   SER   177     -14.696  -4.598  10.975  1.00  0.00      S_02 177
ATOM   1214  N   ALA   178     -13.665  -5.888  12.504  1.00  0.00      S_02 178
ATOM   1215  H   ALA   178     -13.003  -5.924  13.266  1.00  0.00      S_02 178
ATOM   1216  CA  ALA   178     -14.319  -7.117  12.071  1.00  0.00      S_02 178
ATOM   1217  HA  ALA   178     -14.316  -7.166  10.992  1.00  0.00      S_02 178
ATOM   1218  CB  ALA   178     -13.529  -8.330  12.538  1.00  0.00      S_02 178
ATOM   1219  C   ALA   178     -15.755  -7.187  12.579  1.00  0.00      S_02 178
ATOM   1220  O   ALA   178     -16.056  -6.730  13.681  1.00  0.00      S_02 178
ATOM   1221  N   ASP   179     -16.637  -7.763  11.768  1.00  0.00      S_02 179
ATOM   1222  H   ASP   179     -16.331  -8.092  10.863  1.00  0.00      S_02 179
ATOM   1223  CA  ASP   179     -18.033  -7.931  12.151  1.00  0.00      S_02 179
ATOM   1224  HA  ASP   179     -18.464  -6.966  12.375  1.00  0.00      S_02 179
ATOM   1225  CB  ASP   179     -18.845  -8.493  10.982  1.00  0.00      S_02 179
ATOM   1226  C   ASP   179     -18.166  -8.842  13.367  1.00  0.00      S_02 179
ATOM   1227  O   ASP   179     -17.660  -9.964  13.372  1.00  0.00      S_02 179
ATOM   1228  N   TYR   180     -18.849  -8.351  14.396  1.00  0.00      S_02 180
ATOM   1229  H   TYR   180     -19.260  -7.432  14.320  1.00  0.00      S_02 180
ATOM   1230  CA  TYR   180     -19.022  -9.106  15.631  1.00  0.00      S_02 180
ATOM   1231  HA  TYR   180     -18.280  -9.889  15.681  1.00  0.00      S_02 180
ATOM   1232  CB  TYR   180     -18.771  -8.211  16.846  1.00  0.00      S_02 180
ATOM   1233  C   TYR   180     -20.415  -9.721  15.712  1.00  0.00      S_02 180
ATOM   1234  O   TYR   180     -21.362  -9.217  15.108  1.00  0.00      S_02 180
ATOM   1235  N   ASP   181     -20.533 -10.812  16.461  1.00  0.00      S_02 181
ATOM   1236  H   ASP   181     -19.700 -11.244  16.836  1.00  0.00      S_02 181
ATOM   1237  CA  ASP   181     -21.833 -11.403  16.757  1.00  0.00      S_02 181
ATOM   1238  HA  ASP   181     -22.399 -11.502  15.843  1.00  0.00      S_02 181
ATOM   1239  CB  ASP   181     -21.665 -12.821  17.304  1.00  0.00      S_02 181
ATOM   1240  C   ASP   181     -22.614 -10.547  17.748  1.00  0.00      S_02 181
ATOM   1241  O   ASP   181     -22.032  -9.777  18.512  1.00  0.00      S_02 181
ATOM   1242  N   ASP   182     -23.936 -10.688  17.730  1.00  0.00      S_02 182
ATOM   1243  H   ASP   182     -24.358 -11.274  17.025  1.00  0.00      S_02 182
ATOM   1244  CA  ASP   182     -24.791 -10.017  18.702  1.00  0.00      S_02 182
ATOM   1245  HA  ASP   182     -24.456  -8.998  18.833  1.00  0.00      S_02 182
ATOM   1246  CB  ASP   182     -26.226  -9.924  18.179  1.00  0.00      S_02 182
ATOM   1247  C   ASP   182     -24.768 -10.737  20.046  1.00  0.00      S_02 182
ATOM   1248  O   ASP   182     -25.007 -10.130  21.090  1.00  0.00      S_02 182
ATOM   1249  N   GLU   183     -24.480 -12.034  20.012  1.00  0.00      S_02 183
ATOM   1250  H   GLU   183     -24.326 -12.481  19.119  1.00  0.00      S_02 183
ATOM   1251  CA  GLU   183     -24.379 -12.829  21.230  1.00  0.00      S_02 183
ATOM   1252  HA  GLU   183     -24.320 -12.171  22.085  1.00  0.00      S_02 183
ATOM   1253  CB  GLU   183     -25.645 -13.665  21.430  1.00  0.00      S_02 183
ATOM   1254  C   GLU   183     -23.153 -13.734  21.199  1.00  0.00      S_02 183
ATOM   1255  O   GLU   183     -23.098 -14.694  20.430  1.00  0.00      S_02 183
ATOM   1256  N   GLU   184     -22.172 -13.422  22.039  1.00  0.00      S_02 184
ATOM   1257  H   GLU   184     -22.287 -12.635  22.660  1.00  0.00      S_02 184
ATOM   1258  CA  GLU   184     -20.932 -14.188  22.087  1.00  0.00      S_02 184
ATOM   1259  HA  GLU   184     -20.333 -13.958  21.219  1.00  0.00      S_02 184
ATOM   1260  CB  GLU   184     -20.093 -13.775  23.298  1.00  0.00      S_02 184
ATOM   1261  C   GLU   184     -21.211 -15.687  22.129  1.00  0.00      S_02 184
ATOM   1262  O   GLU   184     -20.383 -16.495  21.707  1.00  0.00      S_02 184
ATOM   1263  N   GLU   185     -22.382 -16.052  22.642  1.00  0.00      S_02 185
ATOM   1264  H   GLU   185     -23.016 -15.340  22.975  1.00  0.00      S_02 185
ATOM   1265  CA  GLU   185     -22.774 -17.453  22.736  1.00  0.00      S_02 185
ATOM   1266  HA  GLU   185     -22.068 -17.983  23.359  1.00  0.00      S_02 185
ATOM   1267  CB  GLU   185     -24.130 -17.584  23.432  1.00  0.00      S_02 185
ATOM   1268  C   GLU   185     -22.827 -18.105  21.359  1.00  0.00      S_02 185
ATOM   1269  O   GLU   185     -22.356 -19.227  21.174  1.00  0.00      S_02 185
ATOM   1270  N   GLU   186     -23.402 -17.394  20.394  1.00  0.00      S_02 186
ATOM   1271  H   GLU   186     -23.680 -16.442  20.585  1.00  0.00      S_02 186
ATOM   1272  CA  GLU   186     -23.641 -17.952  19.069  1.00  0.00      S_02 186
ATOM   1273  HA  GLU   186     -24.330 -18.780  19.146  1.00  0.00      S_02 186
ATOM   1274  CB  GLU   186     -24.323 -16.920  18.168  1.00  0.00      S_02 186
ATOM   1275  C   GLU   186     -22.342 -18.430  18.429  1.00  0.00      S_02 186
ATOM   1276  O   GLU   186     -22.354 -19.061  17.373  1.00  0.00      S_02 186
ATOM   1277  N   GLU   187     -21.222 -18.124  19.077  1.00  0.00      S_02 187
ATOM   1278  H   GLU   187     -21.277 -17.580  19.926  1.00  0.00      S_02 187
ATOM   1279  CA  GLU   187     -19.916 -18.554  18.592  1.00  0.00      S_02 187
ATOM   1280  HA  GLU   187     -19.691 -18.049  17.664  1.00  0.00      S_02 187
ATOM   1281  CB  GLU   187     -18.817 -18.139  19.573  1.00  0.00      S_02 187
ATOM   1282  C   GLU   187     -19.878 -20.062  18.371  1.00  0.00      S_02 187
ATOM   1283  O   GLU   187     -20.172 -20.840  19.280  1.00  0.00      S_02 187
ATOM   1284  N   GLU   188     -19.515 -20.469  17.159  1.00  0.00      S_02 188
ATOM   1285  H   GLU   188     -19.329 -19.780  16.445  1.00  0.00      S_02 188
ATOM   1286  CA  GLU   188     -19.379 -21.884  16.835  1.00  0.00      S_02 188
ATOM   1287  HA  GLU   188     -18.957 -21.988  15.846  1.00  0.00      S_02 188
ATOM   1288  CB  GLU   188     -18.389 -22.559  17.787  1.00  0.00      S_02 188
ATOM   1289  C   GLU   188     -20.727 -22.595  16.891  1.00  0.00      S_02 188
ATOM   1290  O   GLU   188     -20.789 -23.823  16.952  1.00  0.00      S_02 188
ATOM   1291  N   GLU   189     -21.803 -21.815  16.869  1.00  0.00      S_02 189
ATOM   1292  H   GLU   189     -21.684 -20.815  16.801  1.00  0.00      S_02 189
ATOM   1293  CA  GLU   189     -23.150 -22.367  16.939  1.00  0.00      S_02 189
ATOM   1294  HA  GLU   189     -23.261 -22.930  17.855  1.00  0.00      S_02 189
ATOM   1295  CB  GLU   189     -24.187 -21.244  17.007  1.00  0.00      S_02 189
ATOM   1296  C   GLU   189     -23.438 -23.275  15.748  1.00  0.00      S_02 189
ATOM   1297  O   GLU   189     -23.172 -22.913  14.602  1.00  0.00      S_02 189
ATOM   1298  N   GLU   190     -23.982 -24.455  16.026  1.00  0.00      S_02 190
ATOM   1299  H   GLU   190     -24.189 -24.686  16.988  1.00  0.00      S_02 190
ATOM   1300  CA  GLU   190     -24.288 -25.423  14.981  1.00  0.00      S_02 190
ATOM   1301  HA  GLU   190     -23.375 -25.896  14.650  1.00  0.00      S_02 190
ATOM   1302  CB  GLU   190     -25.168 -26.547  15.532  1.00  0.00      S_02 190
ATOM   1303  C   GLU   190     -24.974 -24.755  13.794  1.00  0.00      S_02 190
ATOM   1304  O   GLU   190     -24.562 -24.932  12.647  1.00  0.00      S_02 190
ATOM   1305  N   GLU   191     -26.021 -23.988  14.077  1.00  0.00      S_02 191
ATOM   1306  H   GLU   191     -26.326 -23.907  15.036  1.00  0.00      S_02 191
ATOM   1307  CA  GLU   191     -26.740 -23.259  13.038  1.00  0.00      S_02 191
ATOM   1308  HA  GLU   191     -27.117 -23.957  12.305  1.00  0.00      S_02 191
ATOM   1309  CB  GLU   191     -27.968 -22.561  13.626  1.00  0.00      S_02 191
ATOM   1310  C   GLU   191     -25.836 -22.241  12.353  1.00  0.00      S_02 191
ATOM   1311  O   GLU   191     -25.936 -22.020  11.146  1.00  0.00      S_02 191
ATOM   1312  N   GLU   192     -24.954 -21.622  13.130  1.00  0.00      S_02 192
ATOM   1313  H   GLU   192     -24.946 -21.820  14.121  1.00  0.00      S_02 192
ATOM   1314  CA  GLU   192     -23.996 -20.664  12.591  1.00  0.00      S_02 192
ATOM   1315  HA  GLU   192     -24.527 -19.860  12.102  1.00  0.00      S_02 192
ATOM   1316  CB  GLU   192     -23.195 -20.013  13.720  1.00  0.00      S_02 192
ATOM   1317  C   GLU   192     -23.052 -21.329  11.595  1.00  0.00      S_02 192
ATOM   1318  O   GLU   192     -22.854 -20.833  10.486  1.00  0.00      S_02 192
ATOM   1319  N   GLU   193     -22.472 -22.455  11.998  1.00  0.00      S_02 193
ATOM   1320  H   GLU   193     -22.652 -22.794  12.932  1.00  0.00      S_02 193
ATOM   1321  CA  GLU   193     -21.584 -23.215  11.125  1.00  0.00      S_02 193
ATOM   1322  HA  GLU   193     -21.044 -22.536  10.482  1.00  0.00      S_02 193
ATOM   1323  CB  GLU   193     -20.524 -23.948  11.948  1.00  0.00      S_02 193
ATOM   1324  C   GLU   193     -22.366 -24.208  10.273  1.00  0.00      S_02 193
ATOM   1325  O   GLU   193     -23.529 -24.501  10.552  1.00  0.00      S_02 193
ATOM   1326  N   ASN   194     -21.720 -24.724   9.232  1.00  0.00      S_02 194
ATOM   1327  H   ASN   194     -20.783 -24.407   9.029  1.00  0.00      S_02 194
ATOM   1328  CA  ASN   194     -22.330 -25.735   8.376  1.00  0.00      S_02 194
ATOM   1329  HA  ASN   194     -23.399 -25.585   8.347  1.00  0.00      S_02 194
ATOM   1330  CB  ASN   194     -21.844 -25.580   6.934  1.00  0.00      S_02 194
ATOM   1331  C   ASN   194     -22.027 -27.141   8.883  1.00  0.00      S_02 194
ATOM   1332  O   ASN   194     -22.459 -28.131   8.291  1.00  0.00      S_02 194
ATOM   1333  N   ARG   195     -21.284 -27.222   9.981  1.00  0.00      S_02 195
ATOM   1334  H   ARG   195     -20.954 -26.372  10.416  1.00  0.00      S_02 195
ATOM   1335  CA  ARG   195     -20.932 -28.506  10.576  1.00  0.00      S_02 195
ATOM   1336  HA  ARG   195     -20.234 -28.349  11.385  1.00  0.00      S_02 195
ATOM   1337  CB  ARG   195     -22.164 -29.161  11.205  1.00  0.00      S_02 195
ATOM   1338  C   ARG   195     -20.312 -29.441   9.543  1.00  0.00      S_02 195
ATOM   1339  O   ARG   195     -20.504 -30.655   9.595  1.00  0.00      S_02 195
ATOM   1340  N   ASP   196     -19.567 -28.866   8.604  1.00  0.00      S_02 196
ATOM   1341  H   ASP   196     -19.502 -27.858   8.575  1.00  0.00      S_02 196
ATOM   1342  CA  ASP   196     -18.840 -29.652   7.614  1.00  0.00      S_02 196
ATOM   1343  HA  ASP   196     -19.496 -30.403   7.199  1.00  0.00      S_02 196
ATOM   1344  CB  ASP   196     -18.413 -28.771   6.439  1.00  0.00      S_02 196
ATOM   1345  C   ASP   196     -17.622 -30.328   8.233  1.00  0.00      S_02 196
ATOM   1346  O   ASP   196     -16.650 -29.665   8.597  1.00  0.00      S_02 196
ATOM   1347  N   SER   197     -17.680 -31.651   8.349  1.00  0.00      S_02 197
ATOM   1348  H   SER   197     -18.506 -32.137   8.031  1.00  0.00      S_02 197
ATOM   1349  CA  SER   197     -16.582 -32.419   8.924  1.00  0.00      S_02 197
ATOM   1350  HA  SER   197     -15.860 -31.744   9.359  1.00  0.00      S_02 197
ATOM   1351  CB  SER   197     -17.084 -33.296  10.072  1.00  0.00      S_02 197
ATOM   1352  C   SER   197     -15.899 -33.280   7.867  1.00  0.00      S_02 197
ATOM   1353  O   SER   197     -16.555 -34.031   7.145  1.00  0.00      S_02 197
ATOM   1354  N   SER   198     -14.578 -33.166   7.781  1.00  0.00      S_02 198
ATOM   1355  H   SER   198     -14.095 -32.546   8.415  1.00  0.00      S_02 198
ATOM   1356  CA  SER   198     -13.807 -33.915   6.795  1.00  0.00      S_02 198
ATOM   1357  HA  SER   198     -14.224 -34.905   6.688  1.00  0.00      S_02 198
ATOM   1358  CB  SER   198     -13.920 -33.260   5.417  1.00  0.00      S_02 198
ATOM   1359  C   SER   198     -12.342 -34.021   7.206  1.00  0.00      S_02 198
ATOM   1360  O   SER   198     -11.849 -33.216   7.996  1.00  0.00      S_02 198
ATOM   1361  N   PRO   199     -11.652 -35.020   6.665  1.00  0.00      S_02 199
ATOM   1362  CA  PRO   199     -10.242 -35.230   6.969  1.00  0.00      S_02 199
ATOM   1363  HA  PRO   199     -10.123 -35.401   8.028  1.00  0.00      S_02 199
ATOM   1364  CB  PRO   199      -9.727 -36.494   6.278  1.00  0.00      S_02 199
ATOM   1365  C   PRO   199      -9.403 -34.026   6.552  1.00  0.00      S_02 199
ATOM   1366  O   PRO   199      -8.499 -33.607   7.275  1.00  0.00      S_02 199
ATOM   1367  N   GLN   200      -9.708 -33.475   5.382  1.00  0.00      S_02 200
ATOM   1368  H   GLN   200     -10.446 -33.881   4.824  1.00  0.00      S_02 200
ATOM   1369  CA  GLN   200      -9.006 -32.298   4.883  1.00  0.00      S_02 200
ATOM   1370  HA  GLN   200      -7.941 -32.462   4.944  1.00  0.00      S_02 200
ATOM   1371  CB  GLN   200      -9.314 -32.079   3.400  1.00  0.00      S_02 200
ATOM   1372  C   GLN   200      -9.376 -31.054   5.684  1.00  0.00      S_02 200
ATOM   1373  O   GLN   200      -8.556 -30.155   5.867  1.00  0.00      S_02 200
ATOM   1374  N   ASP   201     -10.616 -31.010   6.160  1.00  0.00      S_02 201
ATOM   1375  H   ASP   201     -11.260 -31.753   5.927  1.00  0.00      S_02 201
ATOM   1376  CA  ASP   201     -11.072 -29.917   7.010  1.00  0.00      S_02 201
ATOM   1377  HA  ASP   201     -11.030 -28.990   6.457  1.00  0.00      S_02 201
ATOM   1378  CB  ASP   201     -12.541 -30.112   7.393  1.00  0.00      S_02 201
ATOM   1379  C   ASP   201     -10.215 -29.799   8.265  1.00  0.00      S_02 201
ATOM   1380  O   ASP   201      -9.995 -28.702   8.778  1.00  0.00      S_02 201
ATOM   1381  N   ASP   202      -9.733 -30.937   8.755  1.00  0.00      S_02 202
ATOM   1382  H   ASP   202      -9.877 -31.794   8.241  1.00  0.00      S_02 202
ATOM   1383  CA  ASP   202      -9.001 -30.979  10.015  1.00  0.00      S_02 202
ATOM   1384  HA  ASP   202      -8.558 -30.013  10.207  1.00  0.00      S_02 202
ATOM   1385  CB  ASP   202      -9.956 -31.244  11.181  1.00  0.00      S_02 202
ATOM   1386  C   ASP   202      -7.907 -32.042   9.983  1.00  0.00      S_02 202
ATOM   1387  O   ASP   202      -8.109 -33.138   9.459  1.00  0.00      S_02 202
ATOM   1388  N   ALA   203      -6.750 -31.710  10.545  1.00  0.00      S_02 203
ATOM   1389  H   ALA   203      -6.610 -30.761  10.859  1.00  0.00      S_02 203
ATOM   1390  CA  ALA   203      -5.677 -32.682  10.720  1.00  0.00      S_02 203
ATOM   1391  HA  ALA   203      -5.516 -33.211   9.793  1.00  0.00      S_02 203
ATOM   1392  CB  ALA   203      -4.365 -31.974  11.021  1.00  0.00      S_02 203
ATOM   1393  C   ALA   203      -6.011 -33.679  11.824  1.00  0.00      S_02 203
ATOM   1394  O   ALA   203      -6.652 -33.331  12.815  1.00  0.00      S_02 203
ATOM   1395  N   LEU   204      -5.571 -34.921  11.646  1.00  0.00      S_02 204
ATOM   1396  H   LEU   204      -5.090 -35.154  10.789  1.00  0.00      S_02 204
ATOM   1397  CA  LEU   204      -5.767 -35.955  12.655  1.00  0.00      S_02 204
ATOM   1398  HA  LEU   204      -6.762 -35.873  13.067  1.00  0.00      S_02 204
ATOM   1399  CB  LEU   204      -5.688 -37.345  12.019  1.00  0.00      S_02 204
ATOM   1400  C   LEU   204      -4.740 -35.833  13.776  1.00  0.00      S_02 204
ATOM   1401  O   LEU   204      -3.534 -35.845  13.530  1.00  0.00      S_02 204
ATOM   1402  N   GLY   205      -5.227 -35.714  15.007  1.00  0.00      S_02 205
ATOM   1403  H   GLY   205      -6.228 -35.725  15.143  1.00  0.00      S_02 205
ATOM   1404  CA  GLY   205      -4.354 -35.568  16.165  1.00  0.00      S_02 205
ATOM   1405 1HA  GLY   205      -3.673 -34.745  16.002  1.00  0.00      S_02 205
ATOM   1406  C   GLY   205      -3.558 -36.844  16.419  1.00  0.00      S_02 205
ATOM   1407  O   GLY   205      -3.932 -37.923  15.961  1.00  0.00      S_02 205
ATOM   1408  N   THR   206      -2.457 -36.712  17.153  1.00  0.00      S_02 206
ATOM   1409  H   THR   206      -2.205 -35.798  17.502  1.00  0.00      S_02 206
ATOM   1410  CA  THR   206      -1.606 -37.852  17.469  1.00  0.00      S_02 206
ATOM   1411  HA  THR   206      -1.724 -38.611  16.709  1.00  0.00      S_02 206
ATOM   1412  CB  THR   206      -0.115 -37.465  17.451  1.00  0.00      S_02 206
ATOM   1413  C   THR   206      -1.953 -38.440  18.832  1.00  0.00      S_02 206
ATOM   1414  O   THR   206      -2.188 -37.707  19.793  1.00  0.00      S_02 206

HETATM 0000 CAL  CAL   001     -15.206 -15.919 -12.335  1.00 2.535          CA


TER
