# Supplementary material for: Structural insights into the function of the core-circadian factor TIMING OF CAB2 EXPRESSION 1 (TOC1)
Source: J Circadian Rhythms. 2008 Feb 25;6:3. doi: 10.1186/1740-3391-6-3 (PMC2292679; doi:10.1186/1740-3391-6-3)
Supplement: Additional file 4 — Structural file. Structure of CsTOC1_dom1 [file 1740-3391-6-3-S4.pdb]

SOURCE    DECOY 66 IDENTIFIER S_0245_3350
SOURCE    CLUSTER 4 MEMBER 1 FILE aaseth.out.clusters
REMARK    SCORE           score:         -139.40
REMARK    SCORE             env:          -49.16
REMARK    SCORE            pair:          -62.82
REMARK    SCORE             vdw:            7.27
REMARK    SCORE              hs:           -9.98
REMARK    SCORE              ss:          -18.60
REMARK    SCORE           sheet:            3.96
REMARK    SCORE              cb:           73.84
REMARK    SCORE          rsigma:          -10.07
REMARK    SCORE         hb_srbb:          -77.04
REMARK    SCORE         hb_lrbb:           -5.88
REMARK    SCORE              rg:           17.42
REMARK    SCORE              co:           33.90
REMARK    SCORE            rama:           47.02
REMARK    SCORE     description:     S_0245_3350
ATOM      1  N   MET     1       1.046   0.373  -0.962  1.00  0.00      S_02   1
ATOM      2  H   MET     1       1.577  -0.354  -1.420  1.00  0.00      S_02   1
ATOM      3  CA  MET     1       0.006   0.001  -0.010  1.00  0.00      S_02   1
ATOM      4  HA  MET     1      -0.955   0.321  -0.383  1.00  0.00      S_02   1
ATOM      5  CB  MET     1      -0.080  -1.521   0.121  1.00  0.00      S_02   1
ATOM      6  C   MET     1       0.258   0.631   1.355  1.00  0.00      S_02   1
ATOM      7  O   MET     1       1.134   0.192   2.100  1.00  0.00      S_02   1
ATOM      8  N   GLU     2      -0.516   1.662   1.677  1.00  0.00      S_02   2
ATOM      9  H   GLU     2      -1.228   1.965   1.028  1.00  0.00      S_02   2
ATOM     10  CA  GLU     2      -0.365   2.367   2.944  1.00  0.00      S_02   2
ATOM     11  HA  GLU     2       0.684   2.460   3.182  1.00  0.00      S_02   2
ATOM     12  CB  GLU     2      -0.899   3.797   2.829  1.00  0.00      S_02   2
ATOM     13  C   GLU     2      -1.079   1.632   4.074  1.00  0.00      S_02   2
ATOM     14  O   GLU     2      -2.080   2.112   4.606  1.00  0.00      S_02   2
ATOM     15  N   SER     3      -0.557   0.464   4.435  1.00  0.00      S_02   3
ATOM     16  H   SER     3       0.229   0.096   3.919  1.00  0.00      S_02   3
ATOM     17  CA  SER     3      -1.090  -0.300   5.557  1.00  0.00      S_02   3
ATOM     18  HA  SER     3      -1.648   0.358   6.207  1.00  0.00      S_02   3
ATOM     19  CB  SER     3      -2.088  -1.350   5.064  1.00  0.00      S_02   3
ATOM     20  C   SER     3       0.027  -0.969   6.349  1.00  0.00      S_02   3
ATOM     21  O   SER     3       0.882  -1.649   5.782  1.00  0.00      S_02   3
ATOM     22  N   MET     4       0.014  -0.772   7.663  1.00  0.00      S_02   4
ATOM     23  H   MET     4      -0.749  -0.254   8.076  1.00  0.00      S_02   4
ATOM     24  CA  MET     4       1.073  -1.283   8.525  1.00  0.00      S_02   4
ATOM     25  HA  MET     4       1.889  -1.644   7.917  1.00  0.00      S_02   4
ATOM     26  CB  MET     4       1.654  -0.159   9.385  1.00  0.00      S_02   4
ATOM     27  C   MET     4       0.563  -2.413   9.414  1.00  0.00      S_02   4
ATOM     28  O   MET     4       1.258  -2.859  10.327  1.00  0.00      S_02   4
ATOM     29  N   GLU     5      -0.654  -2.870   9.141  1.00  0.00      S_02   5
ATOM     30  H   GLU     5      -1.169  -2.470   8.369  1.00  0.00      S_02   5
ATOM     31  CA  GLU     5      -1.266  -3.936   9.926  1.00  0.00      S_02   5
ATOM     32  HA  GLU     5      -0.923  -3.873  10.948  1.00  0.00      S_02   5
ATOM     33  CB  GLU     5      -2.785  -3.756   9.981  1.00  0.00      S_02   5
ATOM     34  C   GLU     5      -0.921  -5.308   9.357  1.00  0.00      S_02   5
ATOM     35  O   GLU     5      -1.218  -6.336   9.966  1.00  0.00      S_02   5
ATOM     36  N   VAL     6      -0.292  -5.317   8.186  1.00  0.00      S_02   6
ATOM     37  H   VAL     6      -0.076  -4.438   7.738  1.00  0.00      S_02   6
ATOM     38  CA  VAL     6       0.093  -6.562   7.533  1.00  0.00      S_02   6
ATOM     39  HA  VAL     6      -0.244  -7.399   8.126  1.00  0.00      S_02   6
ATOM     40  CB  VAL     6      -0.588  -6.713   6.160  1.00  0.00      S_02   6
ATOM     41  C   VAL     6       1.605  -6.644   7.352  1.00  0.00      S_02   6
ATOM     42  O   VAL     6       2.228  -5.722   6.825  1.00  0.00      S_02   6
ATOM     43  N   SER     7       2.190  -7.754   7.791  1.00  0.00      S_02   7
ATOM     44  H   SER     7       1.630  -8.452   8.260  1.00  0.00      S_02   7
ATOM     45  CA  SER     7       3.617  -7.990   7.615  1.00  0.00      S_02   7
ATOM     46  HA  SER     7       4.110  -7.058   7.380  1.00  0.00      S_02   7
ATOM     47  CB  SER     7       4.245  -8.480   8.921  1.00  0.00      S_02   7
ATOM     48  C   SER     7       3.876  -8.996   6.499  1.00  0.00      S_02   7
ATOM     49  O   SER     7       3.243 -10.050   6.441  1.00  0.00      S_02   7
ATOM     50  N   LEU     8       4.811  -8.664   5.614  1.00  0.00      S_02   8
ATOM     51  H   LEU     8       5.319  -7.800   5.737  1.00  0.00      S_02   8
ATOM     52  CA  LEU     8       5.123  -9.516   4.473  1.00  0.00      S_02   8
ATOM     53  HA  LEU     8       4.645 -10.476   4.599  1.00  0.00      S_02   8
ATOM     54  CB  LEU     8       4.542  -8.922   3.188  1.00  0.00      S_02   8
ATOM     55  C   LEU     8       6.628  -9.712   4.325  1.00  0.00      S_02   8
ATOM     56  O   LEU     8       7.096 -10.282   3.340  1.00  0.00      S_02   8
ATOM     57  N   ASN     9       7.381  -9.237   5.312  1.00  0.00      S_02   9
ATOM     58  H   ASN     9       6.937  -8.764   6.086  1.00  0.00      S_02   9
ATOM     59  CA  ASN     9       8.832  -9.381   5.306  1.00  0.00      S_02   9
ATOM     60  HA  ASN     9       9.129  -9.994   4.468  1.00  0.00      S_02   9
ATOM     61  CB  ASN     9       9.504  -8.023   5.092  1.00  0.00      S_02   9
ATOM     62  C   ASN     9       9.329 -10.013   6.601  1.00  0.00      S_02   9
ATOM     63  O   ASN     9       8.812  -9.727   7.681  1.00  0.00      S_02   9
ATOM     64  N   ARG    10      10.334 -10.875   6.485  1.00  0.00      S_02  10
ATOM     65  H   ARG    10      10.724 -11.056   5.571  1.00  0.00      S_02  10
ATOM     66  CA  ARG    10      10.887 -11.567   7.643  1.00  0.00      S_02  10
ATOM     67  HA  ARG    10      10.092 -12.064   8.180  1.00  0.00      S_02  10
ATOM     68  CB  ARG    10      11.849 -12.671   7.199  1.00  0.00      S_02  10
ATOM     69  C   ARG    10      11.601 -10.595   8.577  1.00  0.00      S_02  10
ATOM     70  O   ARG    10      11.873 -10.917   9.734  1.00  0.00      S_02  10
ATOM     71  N   GLU    11      11.902  -9.405   8.067  1.00  0.00      S_02  11
ATOM     72  H   GLU    11      11.680  -9.214   7.100  1.00  0.00      S_02  11
ATOM     73  CA  GLU    11      12.544  -8.369   8.867  1.00  0.00      S_02  11
ATOM     74  HA  GLU    11      13.514  -8.715   9.192  1.00  0.00      S_02  11
ATOM     75  CB  GLU    11      12.805  -7.122   8.019  1.00  0.00      S_02  11
ATOM     76  C   GLU    11      11.698  -8.008  10.083  1.00  0.00      S_02  11
ATOM     77  O   GLU    11      12.208  -7.479  11.071  1.00  0.00      S_02  11
ATOM     78  N   GLY    12      10.404  -8.298  10.005  1.00  0.00      S_02  12
ATOM     79  H   GLY    12      10.048  -8.738   9.168  1.00  0.00      S_02  12
ATOM     80  CA  GLY    12       9.484  -7.997  11.095  1.00  0.00      S_02  12
ATOM     81 1HA  GLY    12       9.615  -6.971  11.404  1.00  0.00      S_02  12
ATOM     82  C   GLY    12       9.719  -8.920  12.286  1.00  0.00      S_02  12
ATOM     83  O   GLY    12       9.138  -8.731  13.355  1.00  0.00      S_02  12
ATOM     84  N   GLY    13      10.574  -9.919  12.094  1.00  0.00      S_02  13
ATOM     85  H   GLY    13      11.023 -10.017  11.195  1.00  0.00      S_02  13
ATOM     86  CA  GLY    13      10.882 -10.878  13.149  1.00  0.00      S_02  13
ATOM     87 1HA  GLY    13      10.617 -10.456  14.107  1.00  0.00      S_02  13
ATOM     88  C   GLY    13      12.362 -11.244  13.146  1.00  0.00      S_02  13
ATOM     89  O   GLY    13      13.019 -11.206  12.106  1.00  0.00      S_02  13
ATOM     90  N   GLY    14      12.881 -11.600  14.317  1.00  0.00      S_02  14
ATOM     91  H   GLY    14      12.288 -11.610  15.135  1.00  0.00      S_02  14
ATOM     92  CA  GLY    14      14.283 -11.974  14.452  1.00  0.00      S_02  14
ATOM     93 1HA  GLY    14      14.830 -11.642  13.582  1.00  0.00      S_02  14
ATOM     94  C   GLY    14      14.439 -13.484  14.604  1.00  0.00      S_02  14
ATOM     95  O   GLY    14      15.457 -13.966  15.100  1.00  0.00      S_02  14
ATOM     96  N   ASN    15      13.423 -14.224  14.174  1.00  0.00      S_02  15
ATOM     97  H   ASN    15      12.561 -13.770  13.908  1.00  0.00      S_02  15
ATOM     98  CA  ASN    15      13.519 -15.676  14.078  1.00  0.00      S_02  15
ATOM     99  HA  ASN    15      13.739 -16.087  15.052  1.00  0.00      S_02  15
ATOM    100  CB  ASN    15      12.176 -16.276  13.660  1.00  0.00      S_02  15
ATOM    101  C   ASN    15      14.608 -16.092  13.094  1.00  0.00      S_02  15
ATOM    102  O   ASN    15      14.843 -15.417  12.092  1.00  0.00      S_02  15
ATOM    103  N   SER    16      15.269 -17.207  13.387  1.00  0.00      S_02  16
ATOM    104  H   SER    16      14.857 -17.868  14.030  1.00  0.00      S_02  16
ATOM    105  CA  SER    16      16.573 -17.500  12.805  1.00  0.00      S_02  16
ATOM    106  HA  SER    16      16.848 -16.710  12.122  1.00  0.00      S_02  16
ATOM    107  CB  SER    16      17.653 -17.515  13.888  1.00  0.00      S_02  16
ATOM    108  C   SER    16      16.558 -18.832  12.062  1.00  0.00      S_02  16
ATOM    109  O   SER    16      17.199 -18.981  11.021  1.00  0.00      S_02  16
ATOM    110  N   SER    17      15.822 -19.798  12.603  1.00  0.00      S_02  17
ATOM    111  H   SER    17      15.162 -19.564  13.331  1.00  0.00      S_02  17
ATOM    112  CA  SER    17      15.943 -21.185  12.172  1.00  0.00      S_02  17
ATOM    113  HA  SER    17      15.112 -21.756  12.560  1.00  0.00      S_02  17
ATOM    114  CB  SER    17      15.846 -21.284  10.648  1.00  0.00      S_02  17
ATOM    115  C   SER    17      17.252 -21.801  12.655  1.00  0.00      S_02  17
ATOM    116  O   SER    17      17.648 -22.875  12.203  1.00  0.00      S_02  17
ATOM    117  N   LYS    18      17.920 -21.112  13.575  1.00  0.00      S_02  18
ATOM    118  H   LYS    18      17.549 -20.228  13.893  1.00  0.00      S_02  18
ATOM    119  CA  LYS    18      19.174 -21.600  14.137  1.00  0.00      S_02  18
ATOM    120  HA  LYS    18      19.836 -21.895  13.337  1.00  0.00      S_02  18
ATOM    121  CB  LYS    18      19.895 -20.480  14.889  1.00  0.00      S_02  18
ATOM    122  C   LYS    18      18.937 -22.787  15.065  1.00  0.00      S_02  18
ATOM    123  O   LYS    18      19.851 -23.565  15.338  1.00  0.00      S_02  18
ATOM    124  N   GLY    19      17.705 -22.919  15.546  1.00  0.00      S_02  19
ATOM    125  H   GLY    19      17.008 -22.228  15.311  1.00  0.00      S_02  19
ATOM    126  CA  GLY    19      17.335 -24.037  16.406  1.00  0.00      S_02  19
ATOM    127 1HA  GLY    19      17.734 -23.877  17.397  1.00  0.00      S_02  19
ATOM    128  C   GLY    19      17.863 -25.357  15.853  1.00  0.00      S_02  19
ATOM    129  O   GLY    19      18.511 -26.124  16.564  1.00  0.00      S_02  19
ATOM    130  N   GLY    20      17.580 -25.614  14.580  1.00  0.00      S_02  20
ATOM    131  H   GLY    20      17.016 -24.958  14.059  1.00  0.00      S_02  20
ATOM    132  CA  GLY    20      18.065 -26.819  13.916  1.00  0.00      S_02  20
ATOM    133 1HA  GLY    20      17.841 -26.763  12.861  1.00  0.00      S_02  20
ATOM    134  C   GLY    20      17.423 -28.070  14.507  1.00  0.00      S_02  20
ATOM    135  O   GLY    20      16.655 -27.991  15.466  1.00  0.00      S_02  20
ATOM    136  N   GLY    21      17.742 -29.222  13.927  1.00  0.00      S_02  21
ATOM    137  H   GLY    21      18.398 -29.222  13.159  1.00  0.00      S_02  21
ATOM    138  CA  GLY    21      17.171 -30.488  14.373  1.00  0.00      S_02  21
ATOM    139 1HA  GLY    21      17.960 -31.214  14.499  1.00  0.00      S_02  21
ATOM    140  C   GLY    21      16.151 -31.015  13.370  1.00  0.00      S_02  21
ATOM    141  O   GLY    21      16.192 -30.672  12.188  1.00  0.00      S_02  21
ATOM    142  N   GLY    22      15.235 -31.851  13.849  1.00  0.00      S_02  22
ATOM    143  H   GLY    22      15.236 -32.069  14.835  1.00  0.00      S_02  22
ATOM    144  CA  GLY    22      14.230 -32.462  12.988  1.00  0.00      S_02  22
ATOM    145 1HA  GLY    22      14.654 -32.642  12.011  1.00  0.00      S_02  22
ATOM    146  C   GLY    22      13.002 -31.567  12.852  1.00  0.00      S_02  22
ATOM    147  O   GLY    22      12.879 -30.557  13.545  1.00  0.00      S_02  22
ATOM    148  N   GLY    23      12.097 -31.945  11.956  1.00  0.00      S_02  23
ATOM    149  H   GLY    23      12.262 -32.780  11.412  1.00  0.00      S_02  23
ATOM    150  CA  GLY    23      10.872 -31.186  11.737  1.00  0.00      S_02  23
ATOM    151 1HA  GLY    23      10.181 -31.776  11.154  1.00  0.00      S_02  23
ATOM    152  C   GLY    23      11.158 -29.875  11.012  1.00  0.00      S_02  23
ATOM    153  O   GLY    23      12.031 -29.811  10.146  1.00  0.00      S_02  23
ATOM    154  N   ASP    24      10.416 -28.832  11.370  1.00  0.00      S_02  24
ATOM    155  H   ASP    24       9.702 -28.955  12.074  1.00  0.00      S_02  24
ATOM    156  CA  ASP    24      10.606 -27.515  10.773  1.00  0.00      S_02  24
ATOM    157  HA  ASP    24      10.686 -27.614   9.701  1.00  0.00      S_02  24
ATOM    158  CB  ASP    24       9.383 -26.632  11.025  1.00  0.00      S_02  24
ATOM    159  C   ASP    24      11.861 -26.840  11.316  1.00  0.00      S_02  24
ATOM    160  O   ASP    24      11.800 -26.080  12.282  1.00  0.00      S_02  24
ATOM    161  N   ALA    25      12.998 -27.123  10.688  1.00  0.00      S_02  25
ATOM    162  H   ALA    25      12.974 -27.716   9.871  1.00  0.00      S_02  25
ATOM    163  CA  ALA    25      14.278 -26.598  11.147  1.00  0.00      S_02  25
ATOM    164  HA  ALA    25      14.324 -26.655  12.225  1.00  0.00      S_02  25
ATOM    165  CB  ALA    25      15.419 -27.467  10.642  1.00  0.00      S_02  25
ATOM    166  C   ALA    25      14.472 -25.151  10.706  1.00  0.00      S_02  25
ATOM    167  O   ALA    25      15.305 -24.430  11.255  1.00  0.00      S_02  25
ATOM    168  N   PHE    26      13.697 -24.733   9.710  1.00  0.00      S_02  26
ATOM    169  H   PHE    26      13.002 -25.360   9.330  1.00  0.00      S_02  26
ATOM    170  CA  PHE    26      13.824 -23.392   9.152  1.00  0.00      S_02  26
ATOM    171  HA  PHE    26      14.849 -23.062   9.236  1.00  0.00      S_02  26
ATOM    172  CB  PHE    26      13.506 -23.402   7.655  1.00  0.00      S_02  26
ATOM    173  C   PHE    26      12.912 -22.406   9.874  1.00  0.00      S_02  26
ATOM    174  O   PHE    26      13.342 -21.321  10.267  1.00  0.00      S_02  26
ATOM    175  N   ILE    27      11.651 -22.789  10.046  1.00  0.00      S_02  27
ATOM    176  H   ILE    27      11.368 -23.705   9.728  1.00  0.00      S_02  27
ATOM    177  CA  ILE    27      10.666 -21.922  10.681  1.00  0.00      S_02  27
ATOM    178  HA  ILE    27      10.770 -20.918  10.298  1.00  0.00      S_02  27
ATOM    179  CB  ILE    27       9.228 -22.358  10.342  1.00  0.00      S_02  27
ATOM    180  C   ILE    27      10.839 -21.909  12.196  1.00  0.00      S_02  27
ATOM    181  O   ILE    27      10.747 -22.947  12.851  1.00  0.00      S_02  27
ATOM    182  N   ASP    28      11.089 -20.726  12.748  1.00  0.00      S_02  28
ATOM    183  H   ASP    28      11.202 -19.919  12.151  1.00  0.00      S_02  28
ATOM    184  CA  ASP    28      11.206 -20.563  14.192  1.00  0.00      S_02  28
ATOM    185  HA  ASP    28      11.767 -21.389  14.603  1.00  0.00      S_02  28
ATOM    186  CB  ASP    28      12.008 -19.303  14.526  1.00  0.00      S_02  28
ATOM    187  C   ASP    28       9.833 -20.501  14.853  1.00  0.00      S_02  28
ATOM    188  O   ASP    28       9.649 -20.986  15.970  1.00  0.00      S_02  28
ATOM    189  N   ARG    29       8.873 -19.903  14.156  1.00  0.00      S_02  29
ATOM    190  H   ARG    29       9.099 -19.484  13.265  1.00  0.00      S_02  29
ATOM    191  CA  ARG    29       7.501 -19.835  14.644  1.00  0.00      S_02  29
ATOM    192  HA  ARG    29       7.504 -19.574  15.692  1.00  0.00      S_02  29
ATOM    193  CB  ARG    29       6.734 -18.718  13.934  1.00  0.00      S_02  29
ATOM    194  C   ARG    29       6.782 -21.167  14.454  1.00  0.00      S_02  29
ATOM    195  O   ARG    29       6.708 -21.690  13.343  1.00  0.00      S_02  29
ATOM    196  N   SER    30       6.254 -21.709  15.546  1.00  0.00      S_02  30
ATOM    197  H   SER    30       6.385 -21.250  16.436  1.00  0.00      S_02  30
ATOM    198  CA  SER    30       5.490 -22.950  15.493  1.00  0.00      S_02  30
ATOM    199  HA  SER    30       6.136 -23.757  15.179  1.00  0.00      S_02  30
ATOM    200  CB  SER    30       4.989 -23.332  16.888  1.00  0.00      S_02  30
ATOM    201  C   SER    30       4.315 -22.834  14.528  1.00  0.00      S_02  30
ATOM    202  O   SER    30       3.973 -23.791  13.833  1.00  0.00      S_02  30
ATOM    203  N   LYS    31       3.702 -21.656  14.489  1.00  0.00      S_02  31
ATOM    204  H   LYS    31       4.025 -20.913  15.092  1.00  0.00      S_02  31
ATOM    205  CA  LYS    31       2.574 -21.408  13.599  1.00  0.00      S_02  31
ATOM    206  HA  LYS    31       2.380 -22.291  13.009  1.00  0.00      S_02  31
ATOM    207  CB  LYS    31       1.300 -21.152  14.407  1.00  0.00      S_02  31
ATOM    208  C   LYS    31       2.852 -20.229  12.672  1.00  0.00      S_02  31
ATOM    209  O   LYS    31       3.335 -19.184  13.109  1.00  0.00      S_02  31
ATOM    210  N   VAL    32       2.544 -20.404  11.391  1.00  0.00      S_02  32
ATOM    211  H   VAL    32       2.224 -21.311  11.082  1.00  0.00      S_02  32
ATOM    212  CA  VAL    32       2.656 -19.322  10.421  1.00  0.00      S_02  32
ATOM    213  HA  VAL    32       2.943 -18.412  10.928  1.00  0.00      S_02  32
ATOM    214  CB  VAL    32       3.765 -19.600   9.390  1.00  0.00      S_02  32
ATOM    215  C   VAL    32       1.337 -19.100   9.688  1.00  0.00      S_02  32
ATOM    216  O   VAL    32       0.532 -20.021   9.547  1.00  0.00      S_02  32
ATOM    217  N   ARG    33       1.124 -17.874   9.221  1.00  0.00      S_02  33
ATOM    218  H   ARG    33       1.732 -17.123   9.515  1.00  0.00      S_02  33
ATOM    219  CA  ARG    33       0.034 -17.585   8.297  1.00  0.00      S_02  33
ATOM    220  HA  ARG    33      -0.586 -18.462   8.186  1.00  0.00      S_02  33
ATOM    221  CB  ARG    33      -0.876 -16.494   8.865  1.00  0.00      S_02  33
ATOM    222  C   ARG    33       0.567 -17.164   6.931  1.00  0.00      S_02  33
ATOM    223  O   ARG    33       1.279 -16.167   6.812  1.00  0.00      S_02  33
ATOM    224  N   ILE    34       0.218 -17.931   5.903  1.00  0.00      S_02  34
ATOM    225  H   ILE    34      -0.508 -18.622   6.029  1.00  0.00      S_02  34
ATOM    226  CA  ILE    34       0.857 -17.802   4.599  1.00  0.00      S_02  34
ATOM    227  HA  ILE    34       1.605 -17.024   4.640  1.00  0.00      S_02  34
ATOM    228  CB  ILE    34       1.605 -19.089   4.207  1.00  0.00      S_02  34
ATOM    229  C   ILE    34      -0.163 -17.468   3.516  1.00  0.00      S_02  34
ATOM    230  O   ILE    34      -1.181 -18.147   3.378  1.00  0.00      S_02  34
ATOM    231  N   LEU    35       0.116 -16.419   2.750  1.00  0.00      S_02  35
ATOM    232  H   LEU    35       0.944 -15.874   2.944  1.00  0.00      S_02  35
ATOM    233  CA  LEU    35      -0.742 -16.033   1.636  1.00  0.00      S_02  35
ATOM    234  HA  LEU    35      -1.739 -16.413   1.802  1.00  0.00      S_02  35
ATOM    235  CB  LEU    35      -0.878 -14.511   1.566  1.00  0.00      S_02  35
ATOM    236  C   LEU    35      -0.206 -16.572   0.314  1.00  0.00      S_02  35
ATOM    237  O   LEU    35       0.860 -16.164  -0.148  1.00  0.00      S_02  35
ATOM    238  N   VAL    36      -0.951 -17.492  -0.290  1.00  0.00      S_02  36
ATOM    239  H   VAL    36      -1.821 -17.778   0.136  1.00  0.00      S_02  36
ATOM    240  CA  VAL    36      -0.546 -18.099  -1.552  1.00  0.00      S_02  36
ATOM    241  HA  VAL    36       0.524 -18.010  -1.667  1.00  0.00      S_02  36
ATOM    242  CB  VAL    36      -0.850 -19.608  -1.576  1.00  0.00      S_02  36
ATOM    243  C   VAL    36      -1.241 -17.431  -2.734  1.00  0.00      S_02  36
ATOM    244  O   VAL    36      -2.469 -17.385  -2.799  1.00  0.00      S_02  36
ATOM    245  N   CYS    37      -0.447 -16.914  -3.666  1.00  0.00      S_02  37
ATOM    246  H   CYS    37       0.554 -16.983  -3.552  1.00  0.00      S_02  37
ATOM    247  CA  CYS    37      -0.984 -16.251  -4.848  1.00  0.00      S_02  37
ATOM    248  HA  CYS    37      -2.026 -16.511  -4.964  1.00  0.00      S_02  37
ATOM    249  CB  CYS    37      -0.946 -14.732  -4.674  1.00  0.00      S_02  37
ATOM    250  C   CYS    37      -0.217 -16.654  -6.103  1.00  0.00      S_02  37
ATOM    251  O   CYS    37       0.953 -16.308  -6.265  1.00  0.00      S_02  37
ATOM    252  N   ASP    38      -0.884 -17.388  -6.988  1.00  0.00      S_02  38
ATOM    253  H   ASP    38      -1.852 -17.614  -6.810  1.00  0.00      S_02  38
ATOM    254  CA  ASP    38      -0.254 -17.875  -8.209  1.00  0.00      S_02  38
ATOM    255  HA  ASP    38       0.378 -17.102  -8.622  1.00  0.00      S_02  38
ATOM    256  CB  ASP    38       0.671 -19.054  -7.902  1.00  0.00      S_02  38
ATOM    257  C   ASP    38      -1.298 -18.283  -9.243  1.00  0.00      S_02  38
ATOM    258  O   ASP    38      -2.405 -18.692  -8.893  1.00  0.00      S_02  38
ATOM    259  N   ASN    39      -0.937 -18.171 -10.517  1.00  0.00      S_02  39
ATOM    260  H   ASN    39       0.005 -17.882 -10.738  1.00  0.00      S_02  39
ATOM    261  CA  ASN    39      -1.867 -18.453 -11.605  1.00  0.00      S_02  39
ATOM    262  HA  ASN    39      -2.877 -18.260 -11.274  1.00  0.00      S_02  39
ATOM    263  CB  ASN    39      -1.620 -17.505 -12.780  1.00  0.00      S_02  39
ATOM    264  C   ASN    39      -1.751 -19.902 -12.067  1.00  0.00      S_02  39
ATOM    265  O   ASN    39      -2.441 -20.325 -12.994  1.00  0.00      S_02  39
ATOM    266  N   ASP    40      -0.875 -20.658 -11.413  1.00  0.00      S_02  40
ATOM    267  H   ASP    40      -0.266 -20.228 -10.732  1.00  0.00      S_02  40
ATOM    268  CA  ASP    40      -0.771 -22.092 -11.655  1.00  0.00      S_02  40
ATOM    269  HA  ASP    40      -1.145 -22.319 -12.642  1.00  0.00      S_02  40
ATOM    270  CB  ASP    40       0.695 -22.531 -11.649  1.00  0.00      S_02  40
ATOM    271  C   ASP    40      -1.559 -22.885 -10.617  1.00  0.00      S_02  40
ATOM    272  O   ASP    40      -1.138 -23.010  -9.467  1.00  0.00      S_02  40
ATOM    273  N   ALA    41      -2.704 -23.418 -11.032  1.00  0.00      S_02  41
ATOM    274  H   ALA    41      -2.943 -23.368 -12.012  1.00  0.00      S_02  41
ATOM    275  CA  ALA    41      -3.622 -24.073 -10.109  1.00  0.00      S_02  41
ATOM    276  HA  ALA    41      -3.896 -23.384  -9.324  1.00  0.00      S_02  41
ATOM    277  CB  ALA    41      -4.922 -24.427 -10.816  1.00  0.00      S_02  41
ATOM    278  C   ALA    41      -2.992 -25.318  -9.494  1.00  0.00      S_02  41
ATOM    279  O   ALA    41      -3.178 -25.601  -8.311  1.00  0.00      S_02  41
ATOM    280  N   LYS    42      -2.246 -26.060 -10.307  1.00  0.00      S_02  42
ATOM    281  H   LYS    42      -2.176 -25.804 -11.281  1.00  0.00      S_02  42
ATOM    282  CA  LYS    42      -1.526 -27.234  -9.827  1.00  0.00      S_02  42
ATOM    283  HA  LYS    42      -2.223 -27.922  -9.372  1.00  0.00      S_02  42
ATOM    284  CB  LYS    42      -0.893 -27.989 -10.998  1.00  0.00      S_02  42
ATOM    285  C   LYS    42      -0.456 -26.848  -8.812  1.00  0.00      S_02  42
ATOM    286  O   LYS    42      -0.232 -27.557  -7.832  1.00  0.00      S_02  42
ATOM    287  N   SER    43       0.203 -25.719  -9.055  1.00  0.00      S_02  43
ATOM    288  H   SER    43      -0.001 -25.201  -9.897  1.00  0.00      S_02  43
ATOM    289  CA  SER    43       1.213 -25.209  -8.135  1.00  0.00      S_02  43
ATOM    290  HA  SER    43       1.968 -25.965  -7.975  1.00  0.00      S_02  43
ATOM    291  CB  SER    43       1.940 -24.011  -8.749  1.00  0.00      S_02  43
ATOM    292  C   SER    43       0.594 -24.817  -6.798  1.00  0.00      S_02  43
ATOM    293  O   SER    43       1.116 -25.160  -5.737  1.00  0.00      S_02  43
ATOM    294  N   LEU    44      -0.521 -24.097  -6.856  1.00  0.00      S_02  44
ATOM    295  H   LEU    44      -0.899 -23.848  -7.759  1.00  0.00      S_02  44
ATOM    296  CA  LEU    44      -1.213 -23.657  -5.650  1.00  0.00      S_02  44
ATOM    297  HA  LEU    44      -0.555 -23.031  -5.066  1.00  0.00      S_02  44
ATOM    298  CB  LEU    44      -2.415 -22.783  -6.011  1.00  0.00      S_02  44
ATOM    299  C   LEU    44      -1.663 -24.846  -4.808  1.00  0.00      S_02  44
ATOM    300  O   LEU    44      -1.514 -24.845  -3.586  1.00  0.00      S_02  44
ATOM    301  N   GLU    45      -2.213 -25.859  -5.469  1.00  0.00      S_02  45
ATOM    302  H   GLU    45      -2.301 -25.801  -6.473  1.00  0.00      S_02  45
ATOM    303  CA  GLU    45      -2.692 -27.052  -4.782  1.00  0.00      S_02  45
ATOM    304  HA  GLU    45      -3.600 -26.819  -4.245  1.00  0.00      S_02  45
ATOM    305  CB  GLU    45      -3.068 -28.138  -5.792  1.00  0.00      S_02  45
ATOM    306  C   GLU    45      -1.647 -27.584  -3.806  1.00  0.00      S_02  45
ATOM    307  O   GLU    45      -1.938 -27.808  -2.631  1.00  0.00      S_02  45
ATOM    308  N   GLU    46      -0.430 -27.784  -4.301  1.00  0.00      S_02  46
ATOM    309  H   GLU    46      -0.276 -27.662  -5.292  1.00  0.00      S_02  46
ATOM    310  CA  GLU    46       0.688 -28.176  -3.451  1.00  0.00      S_02  46
ATOM    311  HA  GLU    46       0.486 -29.143  -3.014  1.00  0.00      S_02  46
ATOM    312  CB  GLU    46       1.960 -28.348  -4.285  1.00  0.00      S_02  46
ATOM    313  C   GLU    46       0.921 -27.155  -2.343  1.00  0.00      S_02  46
ATOM    314  O   GLU    46       0.757 -27.460  -1.161  1.00  0.00      S_02  46
ATOM    315  N   VAL    47       1.305 -25.944  -2.731  1.00  0.00      S_02  47
ATOM    316  H   VAL    47       1.297 -25.718  -3.716  1.00  0.00      S_02  47
ATOM    317  CA  VAL    47       1.737 -24.933  -1.774  1.00  0.00      S_02  47
ATOM    318  HA  VAL    47       2.638 -25.265  -1.281  1.00  0.00      S_02  47
ATOM    319  CB  VAL    47       2.101 -23.611  -2.474  1.00  0.00      S_02  47
ATOM    320  C   VAL    47       0.657 -24.664  -0.731  1.00  0.00      S_02  47
ATOM    321  O   VAL    47       0.940 -24.588   0.464  1.00  0.00      S_02  47
ATOM    322  N   SER    48      -0.581 -24.521  -1.192  1.00  0.00      S_02  48
ATOM    323  H   SER    48      -0.742 -24.550  -2.189  1.00  0.00      S_02  48
ATOM    324  CA  SER    48      -1.715 -24.326  -0.296  1.00  0.00      S_02  48
ATOM    325  HA  SER    48      -1.677 -23.330   0.120  1.00  0.00      S_02  48
ATOM    326  CB  SER    48      -3.031 -24.407  -1.072  1.00  0.00      S_02  48
ATOM    327  C   SER    48      -1.708 -25.350   0.834  1.00  0.00      S_02  48
ATOM    328  O   SER    48      -1.956 -25.013   1.991  1.00  0.00      S_02  48
ATOM    329  N   THR    49      -1.422 -26.601   0.489  1.00  0.00      S_02  49
ATOM    330  H   THR    49      -1.167 -26.803  -0.467  1.00  0.00      S_02  49
ATOM    331  CA  THR    49      -1.467 -27.691   1.457  1.00  0.00      S_02  49
ATOM    332  HA  THR    49      -2.384 -27.630   2.025  1.00  0.00      S_02  49
ATOM    333  CB  THR    49      -1.493 -29.064   0.759  1.00  0.00      S_02  49
ATOM    334  C   THR    49      -0.275 -27.636   2.406  1.00  0.00      S_02  49
ATOM    335  O   THR    49      -0.403 -27.926   3.596  1.00  0.00      S_02  49
ATOM    336  N   LEU    50       0.883 -27.262   1.872  1.00  0.00      S_02  50
ATOM    337  H   LEU    50       0.935 -27.096   0.877  1.00  0.00      S_02  50
ATOM    338  CA  LEU    50       2.080 -27.085   2.686  1.00  0.00      S_02  50
ATOM    339  HA  LEU    50       2.297 -28.004   3.211  1.00  0.00      S_02  50
ATOM    340  CB  LEU    50       3.295 -26.811   1.798  1.00  0.00      S_02  50
ATOM    341  C   LEU    50       1.900 -25.954   3.693  1.00  0.00      S_02  50
ATOM    342  O   LEU    50       2.395 -26.027   4.817  1.00  0.00      S_02  50
ATOM    343  N   LEU    51       1.189 -24.910   3.281  1.00  0.00      S_02  51
ATOM    344  H   LEU    51       0.782 -24.925   2.356  1.00  0.00      S_02  51
ATOM    345  CA  LEU    51       0.980 -23.743   4.129  1.00  0.00      S_02  51
ATOM    346  HA  LEU    51       1.921 -23.442   4.566  1.00  0.00      S_02  51
ATOM    347  CB  LEU    51       0.504 -22.552   3.295  1.00  0.00      S_02  51
ATOM    348  C   LEU    51      -0.024 -24.040   5.239  1.00  0.00      S_02  51
ATOM    349  O   LEU    51       0.220 -23.737   6.407  1.00  0.00      S_02  51
ATOM    350  N   LEU    52      -1.152 -24.634   4.865  1.00  0.00      S_02  52
ATOM    351  H   LEU    52      -1.289 -24.862   3.891  1.00  0.00      S_02  52
ATOM    352  CA  LEU    52      -2.197 -24.967   5.826  1.00  0.00      S_02  52
ATOM    353  HA  LEU    52      -2.523 -24.068   6.328  1.00  0.00      S_02  52
ATOM    354  CB  LEU    52      -3.430 -25.518   5.107  1.00  0.00      S_02  52
ATOM    355  C   LEU    52      -1.698 -25.973   6.858  1.00  0.00      S_02  52
ATOM    356  O   LEU    52      -2.328 -26.177   7.895  1.00  0.00      S_02  52
ATOM    357  N   LYS    53      -0.563 -26.599   6.565  1.00  0.00      S_02  53
ATOM    358  H   LYS    53      -0.129 -26.437   5.668  1.00  0.00      S_02  53
ATOM    359  CA  LYS    53       0.072 -27.514   7.506  1.00  0.00      S_02  53
ATOM    360  HA  LYS    53      -0.636 -28.275   7.802  1.00  0.00      S_02  53
ATOM    361  CB  LYS    53       1.231 -28.254   6.835  1.00  0.00      S_02  53
ATOM    362  C   LYS    53       0.569 -26.774   8.744  1.00  0.00      S_02  53
ATOM    363  O   LYS    53       0.860 -27.388   9.771  1.00  0.00      S_02  53
ATOM    364  N   CYS    54       0.664 -25.453   8.639  1.00  0.00      S_02  54
ATOM    365  H   CYS    54       0.434 -25.011   7.760  1.00  0.00      S_02  54
ATOM    366  CA  CYS    54       1.090 -24.624   9.760  1.00  0.00      S_02  54
ATOM    367  HA  CYS    54       1.895 -25.117  10.286  1.00  0.00      S_02  54
ATOM    368  CB  CYS    54       1.666 -23.298   9.258  1.00  0.00      S_02  54
ATOM    369  C   CYS    54      -0.063 -24.364  10.724  1.00  0.00      S_02  54
ATOM    370  O   CYS    54       0.088 -23.635  11.705  1.00  0.00      S_02  54
ATOM    371  N   SER    55      -1.213 -24.964  10.438  1.00  0.00      S_02  55
ATOM    372  H   SER    55      -1.270 -25.555   9.621  1.00  0.00      S_02  55
ATOM    373  CA  SER    55      -2.396 -24.792  11.273  1.00  0.00      S_02  55
ATOM    374  HA  SER    55      -3.161 -25.488  10.962  1.00  0.00      S_02  55
ATOM    375  CB  SER    55      -2.078 -25.138  12.729  1.00  0.00      S_02  55
ATOM    376  C   SER    55      -2.935 -23.368  11.179  1.00  0.00      S_02  55
ATOM    377  O   SER    55      -3.500 -22.844  12.139  1.00  0.00      S_02  55
ATOM    378  N   TYR    56      -2.756 -22.749  10.017  1.00  0.00      S_02  56
ATOM    379  H   TYR    56      -2.285 -23.235   9.268  1.00  0.00      S_02  56
ATOM    380  CA  TYR    56      -3.223 -21.385   9.796  1.00  0.00      S_02  56
ATOM    381  HA  TYR    56      -3.694 -21.016  10.695  1.00  0.00      S_02  56
ATOM    382  CB  TYR    56      -2.041 -20.452   9.526  1.00  0.00      S_02  56
ATOM    383  C   TYR    56      -4.215 -21.323   8.640  1.00  0.00      S_02  56
ATOM    384  O   TYR    56      -4.463 -22.324   7.967  1.00  0.00      S_02  56
ATOM    385  N   GLN    57      -4.780 -20.141   8.414  1.00  0.00      S_02  57
ATOM    386  H   GLN    57      -4.546 -19.362   9.012  1.00  0.00      S_02  57
ATOM    387  CA  GLN    57      -5.730 -19.941   7.326  1.00  0.00      S_02  57
ATOM    388  HA  GLN    57      -6.016 -20.899   6.918  1.00  0.00      S_02  57
ATOM    389  CB  GLN    57      -7.019 -19.305   7.851  1.00  0.00      S_02  57
ATOM    390  C   GLN    57      -5.130 -19.076   6.223  1.00  0.00      S_02  57
ATOM    391  O   GLN    57      -4.560 -18.019   6.490  1.00  0.00      S_02  57
ATOM    392  N   VAL    58      -5.264 -19.533   4.982  1.00  0.00      S_02  58
ATOM    393  H   VAL    58      -5.741 -20.410   4.829  1.00  0.00      S_02  58
ATOM    394  CA  VAL    58      -4.739 -18.801   3.836  1.00  0.00      S_02  58
ATOM    395  HA  VAL    58      -4.063 -18.032   4.179  1.00  0.00      S_02  58
ATOM    396  CB  VAL    58      -3.909 -19.714   2.914  1.00  0.00      S_02  58
ATOM    397  C   VAL    58      -5.863 -18.164   3.026  1.00  0.00      S_02  58
ATOM    398  O   VAL    58      -6.925 -18.761   2.844  1.00  0.00      S_02  58
ATOM    399  N   THR    59      -5.623 -16.950   2.542  1.00  0.00      S_02  59
ATOM    400  H   THR    59      -4.854 -16.414   2.917  1.00  0.00      S_02  59
ATOM    401  CA  THR    59      -6.442 -16.372   1.483  1.00  0.00      S_02  59
ATOM    402  HA  THR    59      -7.217 -17.071   1.205  1.00  0.00      S_02  59
ATOM    403  CB  THR    59      -7.169 -15.101   1.962  1.00  0.00      S_02  59
ATOM    404  C   THR    59      -5.600 -16.033   0.257  1.00  0.00      S_02  59
ATOM    405  O   THR    59      -4.473 -15.554   0.380  1.00  0.00      S_02  59
ATOM    406  N   SER    60      -6.155 -16.285  -0.924  1.00  0.00      S_02  60
ATOM    407  H   SER    60      -7.069 -16.714  -0.957  1.00  0.00      S_02  60
ATOM    408  CA  SER    60      -5.479 -15.958  -2.173  1.00  0.00      S_02  60
ATOM    409  HA  SER    60      -4.477 -15.614  -1.961  1.00  0.00      S_02  60
ATOM    410  CB  SER    60      -5.319 -17.210  -3.039  1.00  0.00      S_02  60
ATOM    411  C   SER    60      -6.234 -14.881  -2.944  1.00  0.00      S_02  60
ATOM    412  O   SER    60      -7.455 -14.948  -3.089  1.00  0.00      S_02  60
ATOM    413  N   VAL    61      -5.500 -13.888  -3.436  1.00  0.00      S_02  61
ATOM    414  H   VAL    61      -4.515 -13.848  -3.216  1.00  0.00      S_02  61
ATOM    415  CA  VAL    61      -6.080 -12.855  -4.287  1.00  0.00      S_02  61
ATOM    416  HA  VAL    61      -7.085 -13.138  -4.562  1.00  0.00      S_02  61
ATOM    417  CB  VAL    61      -6.207 -11.515  -3.540  1.00  0.00      S_02  61
ATOM    418  C   VAL    61      -5.247 -12.647  -5.547  1.00  0.00      S_02  61
ATOM    419  O   VAL    61      -4.182 -13.243  -5.704  1.00  0.00      S_02  61
ATOM    420  N   ARG    62      -5.741 -11.798  -6.443  1.00  0.00      S_02  62
ATOM    421  H   ARG    62      -6.645 -11.380  -6.278  1.00  0.00      S_02  62
ATOM    422  CA  ARG    62      -5.010 -11.455  -7.657  1.00  0.00      S_02  62
ATOM    423  HA  ARG    62      -4.572 -12.348  -8.078  1.00  0.00      S_02  62
ATOM    424  CB  ARG    62      -5.965 -10.913  -8.722  1.00  0.00      S_02  62
ATOM    425  C   ARG    62      -3.912 -10.437  -7.371  1.00  0.00      S_02  62
ATOM    426  O   ARG    62      -2.775 -10.594  -7.816  1.00  0.00      S_02  62
ATOM    427  N   SER    63      -4.259  -9.394  -6.624  1.00  0.00      S_02  63
ATOM    428  H   SER    63      -5.176  -9.375  -6.202  1.00  0.00      S_02  63
ATOM    429  CA  SER    63      -3.350  -8.277  -6.399  1.00  0.00      S_02  63
ATOM    430  HA  SER    63      -2.422  -8.457  -6.921  1.00  0.00      S_02  63
ATOM    431  CB  SER    63      -3.924  -6.990  -6.994  1.00  0.00      S_02  63
ATOM    432  C   SER    63      -3.067  -8.086  -4.912  1.00  0.00      S_02  63
ATOM    433  O   SER    63      -3.775  -8.627  -4.062  1.00  0.00      S_02  63
ATOM    434  N   ALA    64      -2.029  -7.315  -4.606  1.00  0.00      S_02  64
ATOM    435  H   ALA    64      -1.462  -6.935  -5.350  1.00  0.00      S_02  64
ATOM    436  CA  ALA    64      -1.688  -7.003  -3.223  1.00  0.00      S_02  64
ATOM    437  HA  ALA    64      -1.520  -7.920  -2.678  1.00  0.00      S_02  64
ATOM    438  CB  ALA    64      -0.372  -6.242  -3.161  1.00  0.00      S_02  64
ATOM    439  C   ALA    64      -2.799  -6.206  -2.548  1.00  0.00      S_02  64
ATOM    440  O   ALA    64      -3.030  -6.341  -1.346  1.00  0.00      S_02  64
ATOM    441  N   ARG    65      -3.483  -5.376  -3.328  1.00  0.00      S_02  65
ATOM    442  H   ARG    65      -3.248  -5.316  -4.308  1.00  0.00      S_02  65
ATOM    443  CA  ARG    65      -4.563  -4.548  -2.804  1.00  0.00      S_02  65
ATOM    444  HA  ARG    65      -4.197  -3.959  -1.977  1.00  0.00      S_02  65
ATOM    445  CB  ARG    65      -5.031  -3.546  -3.861  1.00  0.00      S_02  65
ATOM    446  C   ARG    65      -5.737  -5.404  -2.338  1.00  0.00      S_02  65
ATOM    447  O   ARG    65      -6.362  -5.114  -1.318  1.00  0.00      S_02  65
ATOM    448  N   GLN    66      -6.030  -6.458  -3.092  1.00  0.00      S_02  66
ATOM    449  H   GLN    66      -5.480  -6.640  -3.919  1.00  0.00      S_02  66
ATOM    450  CA  GLN    66      -7.125  -7.360  -2.755  1.00  0.00      S_02  66
ATOM    451  HA  GLN    66      -8.028  -6.788  -2.602  1.00  0.00      S_02  66
ATOM    452  CB  GLN    66      -7.419  -8.305  -3.922  1.00  0.00      S_02  66
ATOM    453  C   GLN    66      -6.812  -8.162  -1.497  1.00  0.00      S_02  66
ATOM    454  O   GLN    66      -7.665  -8.324  -0.624  1.00  0.00      S_02  66
ATOM    455  N   VAL    67      -5.584  -8.662  -1.410  1.00  0.00      S_02  67
ATOM    456  H   VAL    67      -4.943  -8.530  -2.179  1.00  0.00      S_02  67
ATOM    457  CA  VAL    67      -5.137  -9.395  -0.232  1.00  0.00      S_02  67
ATOM    458  HA  VAL    67      -5.802 -10.227  -0.052  1.00  0.00      S_02  67
ATOM    459  CB  VAL    67      -3.740 -10.008  -0.445  1.00  0.00      S_02  67
ATOM    460  C   VAL    67      -5.104  -8.496   0.999  1.00  0.00      S_02  67
ATOM    461  O   VAL    67      -5.503  -8.905   2.090  1.00  0.00      S_02  67
ATOM    462  N   ILE    68      -4.627  -7.269   0.817  1.00  0.00      S_02  68
ATOM    463  H   ILE    68      -4.286  -7.004  -0.097  1.00  0.00      S_02  68
ATOM    464  CA  ILE    68      -4.584  -6.295   1.900  1.00  0.00      S_02  68
ATOM    465  HA  ILE    68      -3.899  -6.635   2.663  1.00  0.00      S_02  68
ATOM    466  CB  ILE    68      -4.040  -4.937   1.418  1.00  0.00      S_02  68
ATOM    467  C   ILE    68      -5.965  -6.089   2.513  1.00  0.00      S_02  68
ATOM    468  O   ILE    68      -6.104  -5.978   3.731  1.00  0.00      S_02  68
ATOM    469  N   ASP    69      -6.984  -6.040   1.661  1.00  0.00      S_02  69
ATOM    470  H   ASP    69      -6.802  -6.128   0.671  1.00  0.00      S_02  69
ATOM    471  CA  ASP    69      -8.357  -5.862   2.117  1.00  0.00      S_02  69
ATOM    472  HA  ASP    69      -8.419  -4.980   2.737  1.00  0.00      S_02  69
ATOM    473  CB  ASP    69      -9.288  -5.609   0.930  1.00  0.00      S_02  69
ATOM    474  C   ASP    69      -8.836  -7.074   2.910  1.00  0.00      S_02  69
ATOM    475  O   ASP    69      -9.473  -6.933   3.954  1.00  0.00      S_02  69
ATOM    476  N   ALA    70      -8.525  -8.264   2.407  1.00  0.00      S_02  70
ATOM    477  H   ALA    70      -8.005  -8.312   1.542  1.00  0.00      S_02  70
ATOM    478  CA  ALA    70      -8.916  -9.502   3.071  1.00  0.00      S_02  70
ATOM    479  HA  ALA    70      -9.993  -9.564   3.113  1.00  0.00      S_02  70
ATOM    480  CB  ALA    70      -8.468 -10.705   2.255  1.00  0.00      S_02  70
ATOM    481  C   ALA    70      -8.347  -9.573   4.484  1.00  0.00      S_02  70
ATOM    482  O   ALA    70      -9.042  -9.960   5.424  1.00  0.00      S_02  70
ATOM    483  N   LEU    71      -7.080  -9.198   4.626  1.00  0.00      S_02  71
ATOM    484  H   LEU    71      -6.571  -8.869   3.818  1.00  0.00      S_02  71
ATOM    485  CA  LEU    71      -6.406  -9.250   5.918  1.00  0.00      S_02  71
ATOM    486  HA  LEU    71      -6.340 -10.276   6.248  1.00  0.00      S_02  71
ATOM    487  CB  LEU    71      -4.964  -8.754   5.790  1.00  0.00      S_02  71
ATOM    488  C   LEU    71      -7.153  -8.427   6.963  1.00  0.00      S_02  71
ATOM    489  O   LEU    71      -7.372  -8.882   8.085  1.00  0.00      S_02  71
ATOM    490  N   ASN    72      -7.540  -7.212   6.586  1.00  0.00      S_02  72
ATOM    491  H   ASN    72      -7.301  -6.885   5.661  1.00  0.00      S_02  72
ATOM    492  CA  ASN    72      -8.302  -6.342   7.473  1.00  0.00      S_02  72
ATOM    493  HA  ASN    72      -7.837  -6.325   8.448  1.00  0.00      S_02  72
ATOM    494  CB  ASN    72      -8.268  -4.898   6.966  1.00  0.00      S_02  72
ATOM    495  C   ASN    72      -9.745  -6.817   7.607  1.00  0.00      S_02  72
ATOM    496  O   ASN    72     -10.247  -7.002   8.715  1.00  0.00      S_02  72
ATOM    497  N   ALA    73     -10.406  -7.011   6.470  1.00  0.00      S_02  73
ATOM    498  H   ALA    73      -9.906  -6.955   5.595  1.00  0.00      S_02  73
ATOM    499  CA  ALA    73     -11.834  -7.304   6.456  1.00  0.00      S_02  73
ATOM    500  HA  ALA    73     -12.359  -6.564   7.042  1.00  0.00      S_02  73
ATOM    501  CB  ALA    73     -12.387  -7.177   5.044  1.00  0.00      S_02  73
ATOM    502  C   ALA    73     -12.118  -8.693   7.017  1.00  0.00      S_02  73
ATOM    503  O   ALA    73     -13.212  -8.960   7.516  1.00  0.00      S_02  73
ATOM    504  N   GLU    74     -11.127  -9.574   6.933  1.00  0.00      S_02  74
ATOM    505  H   GLU    74     -10.264  -9.302   6.485  1.00  0.00      S_02  74
ATOM    506  CA  GLU    74     -11.253 -10.923   7.472  1.00  0.00      S_02  74
ATOM    507  HA  GLU    74     -12.298 -11.167   7.591  1.00  0.00      S_02  74
ATOM    508  CB  GLU    74     -10.692 -11.949   6.485  1.00  0.00      S_02  74
ATOM    509  C   GLU    74     -10.545 -11.049   8.817  1.00  0.00      S_02  74
ATOM    510  O   GLU    74     -10.520 -12.122   9.418  1.00  0.00      S_02  74
ATOM    511  N   GLY    75      -9.971  -9.944   9.283  1.00  0.00      S_02  75
ATOM    512  H   GLY    75     -10.017  -9.097   8.735  1.00  0.00      S_02  75
ATOM    513  CA  GLY    75      -9.277  -9.924  10.565  1.00  0.00      S_02  75
ATOM    514 1HA  GLY    75      -8.750  -8.988  10.674  1.00  0.00      S_02  75
ATOM    515  C   GLY    75      -8.288 -11.080  10.675  1.00  0.00      S_02  75
ATOM    516  O   GLY    75      -8.389 -11.913  11.575  1.00  0.00      S_02  75
ATOM    517  N   ALA    76      -7.332 -11.123   9.752  1.00  0.00      S_02  76
ATOM    518  H   ALA    76      -7.242 -10.357   9.101  1.00  0.00      S_02  76
ATOM    519  CA  ALA    76      -6.411 -12.249   9.656  1.00  0.00      S_02  76
ATOM    520  HA  ALA    76      -6.783 -13.071  10.251  1.00  0.00      S_02  76
ATOM    521  CB  ALA    76      -6.355 -12.769   8.228  1.00  0.00      S_02  76
ATOM    522  C   ALA    76      -5.017 -11.864  10.139  1.00  0.00      S_02  76
ATOM    523  O   ALA    76      -4.675 -10.683  10.201  1.00  0.00      S_02  76
ATOM    524  N   ASN    77      -4.215 -12.868  10.480  1.00  0.00      S_02  77
ATOM    525  H   ASN    77      -4.571 -13.813  10.450  1.00  0.00      S_02  77
ATOM    526  CA  ASN    77      -2.837 -12.640  10.897  1.00  0.00      S_02  77
ATOM    527  HA  ASN    77      -2.575 -11.607  10.725  1.00  0.00      S_02  77
ATOM    528  CB  ASN    77      -2.687 -12.868  12.402  1.00  0.00      S_02  77
ATOM    529  C   ASN    77      -1.874 -13.542  10.132  1.00  0.00      S_02  77
ATOM    530  O   ASN    77      -1.965 -14.768  10.206  1.00  0.00      S_02  77
ATOM    531  N   ILE    78      -0.951 -12.928   9.399  1.00  0.00      S_02  78
ATOM    532  H   ILE    78      -0.877 -11.922   9.443  1.00  0.00      S_02  78
ATOM    533  CA  ILE    78      -0.044 -13.669   8.531  1.00  0.00      S_02  78
ATOM    534  HA  ILE    78       0.002 -14.699   8.853  1.00  0.00      S_02  78
ATOM    535  CB  ILE    78      -0.554 -13.703   7.078  1.00  0.00      S_02  78
ATOM    536  C   ILE    78       1.357 -13.066   8.554  1.00  0.00      S_02  78
ATOM    537  O   ILE    78       1.517 -11.846   8.571  1.00  0.00      S_02  78
ATOM    538  N   ASP    79       2.367 -13.930   8.554  1.00  0.00      S_02  79
ATOM    539  H   ASP    79       2.182 -14.904   8.362  1.00  0.00      S_02  79
ATOM    540  CA  ASP    79       3.736 -13.507   8.824  1.00  0.00      S_02  79
ATOM    541  HA  ASP    79       3.751 -12.447   9.032  1.00  0.00      S_02  79
ATOM    542  CB  ASP    79       4.268 -14.190  10.085  1.00  0.00      S_02  79
ATOM    543  C   ASP    79       4.649 -13.806   7.640  1.00  0.00      S_02  79
ATOM    544  O   ASP    79       5.747 -13.259   7.537  1.00  0.00      S_02  79
ATOM    545  N   ILE    80       4.189 -14.678   6.749  1.00  0.00      S_02  80
ATOM    546  H   ILE    80       3.254 -15.045   6.858  1.00  0.00      S_02  80
ATOM    547  CA  ILE    80       4.997 -15.118   5.619  1.00  0.00      S_02  80
ATOM    548  HA  ILE    80       5.537 -14.275   5.213  1.00  0.00      S_02  80
ATOM    549  CB  ILE    80       6.068 -16.136   6.053  1.00  0.00      S_02  80
ATOM    550  C   ILE    80       4.130 -15.739   4.529  1.00  0.00      S_02  80
ATOM    551  O   ILE    80       3.121 -16.382   4.817  1.00  0.00      S_02  80
ATOM    552  N   ILE    81       4.530 -15.541   3.277  1.00  0.00      S_02  81
ATOM    553  H   ILE    81       5.358 -14.988   3.106  1.00  0.00      S_02  81
ATOM    554  CA  ILE    81       3.805 -16.103   2.143  1.00  0.00      S_02  81
ATOM    555  HA  ILE    81       3.066 -16.804   2.501  1.00  0.00      S_02  81
ATOM    556  CB  ILE    81       3.025 -15.017   1.379  1.00  0.00      S_02  81
ATOM    557  C   ILE    81       4.752 -16.809   1.179  1.00  0.00      S_02  81
ATOM    558  O   ILE    81       5.863 -16.342   0.931  1.00  0.00      S_02  81
ATOM    559  N   LEU    82       4.303 -17.937   0.638  1.00  0.00      S_02  82
ATOM    560  H   LEU    82       3.444 -18.341   0.983  1.00  0.00      S_02  82
ATOM    561  CA  LEU    82       5.019 -18.607  -0.441  1.00  0.00      S_02  82
ATOM    562  HA  LEU    82       6.044 -18.266  -0.460  1.00  0.00      S_02  82
ATOM    563  CB  LEU    82       5.083 -20.115  -0.187  1.00  0.00      S_02  82
ATOM    564  C   LEU    82       4.367 -18.331  -1.792  1.00  0.00      S_02  82
ATOM    565  O   LEU    82       3.197 -18.649  -2.003  1.00  0.00      S_02  82
ATOM    566  N   ALA    83       5.131 -17.735  -2.702  1.00  0.00      S_02  83
ATOM    567  H   ALA    83       6.089 -17.514  -2.471  1.00  0.00      S_02  83
ATOM    568  CA  ALA    83       4.622 -17.395  -4.025  1.00  0.00      S_02  83
ATOM    569  HA  ALA    83       3.550 -17.523  -4.042  1.00  0.00      S_02  83
ATOM    570  CB  ALA    83       4.863 -15.923  -4.323  1.00  0.00      S_02  83
ATOM    571  C   ALA    83       5.256 -18.268  -5.102  1.00  0.00      S_02  83
ATOM    572  O   ALA    83       6.421 -18.087  -5.455  1.00  0.00      S_02  83
ATOM    573  N   GLU    84       4.482 -19.217  -5.619  1.00  0.00      S_02  84
ATOM    574  H   GLU    84       3.542 -19.331  -5.267  1.00  0.00      S_02  84
ATOM    575  CA  GLU    84       4.955 -20.096  -6.682  1.00  0.00      S_02  84
ATOM    576  HA  GLU    84       5.954 -20.435  -6.451  1.00  0.00      S_02  84
ATOM    577  CB  GLU    84       4.090 -21.356  -6.758  1.00  0.00      S_02  84
ATOM    578  C   GLU    84       4.958 -19.381  -8.029  1.00  0.00      S_02  84
ATOM    579  O   GLU    84       3.949 -19.358  -8.733  1.00  0.00      S_02  84
ATOM    580  N   LEU    85       6.100 -18.798  -8.381  1.00  0.00      S_02  85
ATOM    581  H   LEU    85       6.901 -18.879  -7.771  1.00  0.00      S_02  85
ATOM    582  CA  LEU    85       6.225 -18.046  -9.623  1.00  0.00      S_02  85
ATOM    583  HA  LEU    85       5.263 -17.996 -10.112  1.00  0.00      S_02  85
ATOM    584  CB  LEU    85       6.627 -16.598  -9.335  1.00  0.00      S_02  85
ATOM    585  C   LEU    85       7.237 -18.695 -10.561  1.00  0.00      S_02  85
ATOM    586  O   LEU    85       8.440 -18.674 -10.301  1.00  0.00      S_02  85
ATOM    587  N   ASP    86       6.742 -19.271 -11.652  1.00  0.00      S_02  86
ATOM    588  H   ASP    86       5.751 -19.208 -11.834  1.00  0.00      S_02  86
ATOM    589  CA  ASP    86       7.593 -19.991 -12.591  1.00  0.00      S_02  86
ATOM    590  HA  ASP    86       8.315 -20.579 -12.045  1.00  0.00      S_02  86
ATOM    591  CB  ASP    86       6.768 -20.988 -13.406  1.00  0.00      S_02  86
ATOM    592  C   ASP    86       8.322 -19.029 -13.524  1.00  0.00      S_02  86
ATOM    593  O   ASP    86       8.150 -19.079 -14.741  1.00  0.00      S_02  86
ATOM    594  N   LEU    87       9.137 -18.154 -12.943  1.00  0.00      S_02  87
ATOM    595  H   LEU    87       9.204 -18.137 -11.936  1.00  0.00      S_02  87
ATOM    596  CA  LEU    87       9.937 -17.218 -13.724  1.00  0.00      S_02  87
ATOM    597  HA  LEU    87       9.426 -16.991 -14.648  1.00  0.00      S_02  87
ATOM    598  CB  LEU    87      10.078 -15.886 -12.983  1.00  0.00      S_02  87
ATOM    599  C   LEU    87      11.315 -17.794 -14.033  1.00  0.00      S_02  87
ATOM    600  O   LEU    87      12.003 -18.294 -13.143  1.00  0.00      S_02  87
ATOM    601  N   PRO    88      11.712 -17.719 -15.299  1.00  0.00      S_02  88
ATOM    602  CA  PRO    88      13.017 -18.210 -15.723  1.00  0.00      S_02  88
ATOM    603  HA  PRO    88      13.081 -19.272 -15.535  1.00  0.00      S_02  88
ATOM    604  CB  PRO    88      13.190 -18.039 -17.233  1.00  0.00      S_02  88
ATOM    605  C   PRO    88      14.143 -17.495 -14.982  1.00  0.00      S_02  88
ATOM    606  O   PRO    88      14.148 -16.268 -14.877  1.00  0.00      S_02  88
ATOM    607  N   LEU    89      15.094 -18.270 -14.471  1.00  0.00      S_02  89
ATOM    608  H   LEU    89      15.053 -19.267 -14.627  1.00  0.00      S_02  89
ATOM    609  CA  LEU    89      16.195 -17.717 -13.691  1.00  0.00      S_02  89
ATOM    610  HA  LEU    89      15.814 -17.323 -12.760  1.00  0.00      S_02  89
ATOM    611  CB  LEU    89      17.185 -18.819 -13.307  1.00  0.00      S_02  89
ATOM    612  C   LEU    89      16.912 -16.610 -14.456  1.00  0.00      S_02  89
ATOM    613  O   LEU    89      17.169 -15.534 -13.916  1.00  0.00      S_02  89
ATOM    614  N   ALA    90      17.233 -16.882 -15.717  1.00  0.00      S_02  90
ATOM    615  H   ALA    90      16.928 -17.754 -16.125  1.00  0.00      S_02  90
ATOM    616  CA  ALA    90      18.015 -15.954 -16.525  1.00  0.00      S_02  90
ATOM    617  HA  ALA    90      18.998 -15.838 -16.092  1.00  0.00      S_02  90
ATOM    618  CB  ALA    90      18.245 -16.526 -17.916  1.00  0.00      S_02  90
ATOM    619  C   ALA    90      17.335 -14.592 -16.613  1.00  0.00      S_02  90
ATOM    620  O   ALA    90      17.986 -13.554 -16.494  1.00  0.00      S_02  90
ATOM    621  N   LYS    91      16.023 -14.603 -16.823  1.00  0.00      S_02  91
ATOM    622  H   LYS    91      15.543 -15.490 -16.891  1.00  0.00      S_02  91
ATOM    623  CA  LYS    91      15.257 -13.370 -16.957  1.00  0.00      S_02  91
ATOM    624  HA  LYS    91      15.903 -12.583 -17.319  1.00  0.00      S_02  91
ATOM    625  CB  LYS    91      14.160 -13.532 -18.011  1.00  0.00      S_02  91
ATOM    626  C   LYS    91      14.646 -12.952 -15.624  1.00  0.00      S_02  91
ATOM    627  O   LYS    91      13.988 -11.916 -15.528  1.00  0.00      S_02  91
ATOM    628  N   GLY    92      14.867 -13.766 -14.596  1.00  0.00      S_02  92
ATOM    629  H   GLY    92      15.463 -14.571 -14.726  1.00  0.00      S_02  92
ATOM    630  CA  GLY    92      14.272 -13.526 -13.287  1.00  0.00      S_02  92
ATOM    631 1HA  GLY    92      13.212 -13.725 -13.332  1.00  0.00      S_02  92
ATOM    632  C   GLY    92      14.502 -12.089 -12.832  1.00  0.00      S_02  92
ATOM    633  O   GLY    92      13.633 -11.478 -12.210  1.00  0.00      S_02  92
ATOM    634  N   MET    93      15.678 -11.555 -13.146  1.00  0.00      S_02  93
ATOM    635  H   MET    93      16.339 -12.100 -13.680  1.00  0.00      S_02  93
ATOM    636  CA  MET    93      16.038 -10.202 -12.739  1.00  0.00      S_02  93
ATOM    637  HA  MET    93      15.971 -10.120 -11.664  1.00  0.00      S_02  93
ATOM    638  CB  MET    93      17.496  -9.906 -13.094  1.00  0.00      S_02  93
ATOM    639  C   MET    93      15.121  -9.169 -13.385  1.00  0.00      S_02  93
ATOM    640  O   MET    93      14.998  -8.044 -12.900  1.00  0.00      S_02  93
ATOM    641  N   LYS    94      14.479  -9.559 -14.482  1.00  0.00      S_02  94
ATOM    642  H   LYS    94      14.648 -10.485 -14.848  1.00  0.00      S_02  94
ATOM    643  CA  LYS    94      13.538  -8.684 -15.170  1.00  0.00      S_02  94
ATOM    644  HA  LYS    94      13.969  -7.698 -15.270  1.00  0.00      S_02  94
ATOM    645  CB  LYS    94      13.289  -9.180 -16.595  1.00  0.00      S_02  94
ATOM    646  C   LYS    94      12.218  -8.587 -14.411  1.00  0.00      S_02  94
ATOM    647  O   LYS    94      11.621  -7.514 -14.319  1.00  0.00      S_02  94
ATOM    648  N   LEU    95      11.769  -9.714 -13.869  1.00  0.00      S_02  95
ATOM    649  H   LEU    95      12.268 -10.575 -14.040  1.00  0.00      S_02  95
ATOM    650  CA  LEU    95      10.575  -9.739 -13.033  1.00  0.00      S_02  95
ATOM    651  HA  LEU    95       9.748  -9.302 -13.573  1.00  0.00      S_02  95
ATOM    652  CB  LEU    95      10.163 -11.182 -12.730  1.00  0.00      S_02  95
ATOM    653  C   LEU    95      10.795  -8.974 -11.732  1.00  0.00      S_02  95
ATOM    654  O   LEU    95       9.903  -8.273 -11.255  1.00  0.00      S_02  95
ATOM    655  N   LEU    96      11.989  -9.112 -11.165  1.00  0.00      S_02  96
ATOM    656  H   LEU    96      12.630  -9.802 -11.530  1.00  0.00      S_02  96
ATOM    657  CA  LEU    96      12.397  -8.294 -10.029  1.00  0.00      S_02  96
ATOM    658  HA  LEU    96      11.784  -8.534  -9.173  1.00  0.00      S_02  96
ATOM    659  CB  LEU    96      13.835  -8.621  -9.622  1.00  0.00      S_02  96
ATOM    660  C   LEU    96      12.268  -6.808 -10.346  1.00  0.00      S_02  96
ATOM    661  O   LEU    96      11.910  -6.008  -9.481  1.00  0.00      S_02  96
ATOM    662  N   LYS    97      12.561  -6.445 -11.590  1.00  0.00      S_02  97
ATOM    663  H   LYS    97      12.900  -7.141 -12.239  1.00  0.00      S_02  97
ATOM    664  CA  LYS    97      12.405  -5.068 -12.044  1.00  0.00      S_02  97
ATOM    665  HA  LYS    97      13.077  -4.429 -11.492  1.00  0.00      S_02  97
ATOM    666  CB  LYS    97      12.811  -4.939 -13.513  1.00  0.00      S_02  97
ATOM    667  C   LYS    97      10.971  -4.584 -11.853  1.00  0.00      S_02  97
ATOM    668  O   LYS    97      10.740  -3.443 -11.452  1.00  0.00      S_02  97
ATOM    669  N   TYR    98      10.013  -5.458 -12.142  1.00  0.00      S_02  98
ATOM    670  H   TYR    98      10.268  -6.403 -12.390  1.00  0.00      S_02  98
ATOM    671  CA  TYR    98       8.603  -5.088 -12.109  1.00  0.00      S_02  98
ATOM    672  HA  TYR    98       8.434  -4.256 -12.777  1.00  0.00      S_02  98
ATOM    673  CB  TYR    98       7.736  -6.234 -12.635  1.00  0.00      S_02  98
ATOM    674  C   TYR    98       8.166  -4.705 -10.699  1.00  0.00      S_02  98
ATOM    675  O   TYR    98       7.519  -3.677 -10.498  1.00  0.00      S_02  98
ATOM    676  N   ILE    99       8.524  -5.537  -9.727  1.00  0.00      S_02  99
ATOM    677  H   ILE    99       9.065  -6.358  -9.957  1.00  0.00      S_02  99
ATOM    678  CA  ILE    99       8.155  -5.296  -8.337  1.00  0.00      S_02  99
ATOM    679  HA  ILE    99       7.081  -5.337  -8.238  1.00  0.00      S_02  99
ATOM    680  CB  ILE    99       8.709  -6.392  -7.408  1.00  0.00      S_02  99
ATOM    681  C   ILE    99       8.658  -3.937  -7.861  1.00  0.00      S_02  99
ATOM    682  O   ILE    99       7.925  -3.182  -7.223  1.00  0.00      S_02  99
ATOM    683  N   ASN   100       9.913  -3.633  -8.175  1.00  0.00      S_02 100
ATOM    684  H   ASN   100      10.471  -4.306  -8.681  1.00  0.00      S_02 100
ATOM    685  CA  ASN   100      10.506  -2.352  -7.809  1.00  0.00      S_02 100
ATOM    686  HA  ASN   100      10.479  -2.237  -6.736  1.00  0.00      S_02 100
ATOM    687  CB  ASN   100      11.985  -2.315  -8.199  1.00  0.00      S_02 100
ATOM    688  C   ASN   100       9.762  -1.193  -8.463  1.00  0.00      S_02 100
ATOM    689  O   ASN   100       9.478  -0.182  -7.820  1.00  0.00      S_02 100
ATOM    690  N   ARG   101       9.448  -1.346  -9.746  1.00  0.00      S_02 101
ATOM    691  H   ARG   101       9.724  -2.193 -10.222  1.00  0.00      S_02 101
ATOM    692  CA  ARG   101       8.715  -0.323 -10.483  1.00  0.00      S_02 101
ATOM    693  HA  ARG   101       9.271   0.603 -10.461  1.00  0.00      S_02 101
ATOM    694  CB  ARG   101       8.596  -0.708 -11.959  1.00  0.00      S_02 101
ATOM    695  C   ARG   101       7.330  -0.099  -9.886  1.00  0.00      S_02 101
ATOM    696  O   ARG   101       6.794   1.008  -9.936  1.00  0.00      S_02 101
ATOM    697  N   ASP   102       6.756  -1.157  -9.322  1.00  0.00      S_02 102
ATOM    698  H   ASP   102       7.248  -2.039  -9.316  1.00  0.00      S_02 102
ATOM    699  CA  ASP   102       5.434  -1.077  -8.713  1.00  0.00      S_02 102
ATOM    700  HA  ASP   102       4.801  -0.435  -9.308  1.00  0.00      S_02 102
ATOM    701  CB  ASP   102       4.759  -2.450  -8.714  1.00  0.00      S_02 102
ATOM    702  C   ASP   102       5.514  -0.534  -7.290  1.00  0.00      S_02 102
ATOM    703  O   ASP   102       6.256  -1.055  -6.458  1.00  0.00      S_02 102
ATOM    704  N   ASN   103       4.745   0.515  -7.018  1.00  0.00      S_02 103
ATOM    705  H   ASN   103       4.146   0.886  -7.741  1.00  0.00      S_02 103
ATOM    706  CA  ASN   103       4.746   1.145  -5.703  1.00  0.00      S_02 103
ATOM    707  HA  ASN   103       5.738   1.507  -5.478  1.00  0.00      S_02 103
ATOM    708  CB  ASN   103       3.837   2.376  -5.698  1.00  0.00      S_02 103
ATOM    709  C   ASN   103       4.305   0.164  -4.622  1.00  0.00      S_02 103
ATOM    710  O   ASN   103       4.862   0.144  -3.524  1.00  0.00      S_02 103
ATOM    711  N   ASP   104       3.302  -0.648  -4.940  1.00  0.00      S_02 104
ATOM    712  H   ASP   104       2.951  -0.648  -5.887  1.00  0.00      S_02 104
ATOM    713  CA  ASP   104       2.697  -1.539  -3.957  1.00  0.00      S_02 104
ATOM    714  HA  ASP   104       2.468  -0.982  -3.060  1.00  0.00      S_02 104
ATOM    715  CB  ASP   104       1.359  -2.075  -4.472  1.00  0.00      S_02 104
ATOM    716  C   ASP   104       3.628  -2.696  -3.614  1.00  0.00      S_02 104
ATOM    717  O   ASP   104       3.775  -3.062  -2.448  1.00  0.00      S_02 104
ATOM    718  N   LEU   105       4.255  -3.268  -4.636  1.00  0.00      S_02 105
ATOM    719  H   LEU   105       4.184  -2.850  -5.553  1.00  0.00      S_02 105
ATOM    720  CA  LEU   105       5.041  -4.484  -4.470  1.00  0.00      S_02 105
ATOM    721  HA  LEU   105       4.831  -4.920  -3.504  1.00  0.00      S_02 105
ATOM    722  CB  LEU   105       4.630  -5.535  -5.504  1.00  0.00      S_02 105
ATOM    723  C   LEU   105       6.535  -4.195  -4.582  1.00  0.00      S_02 105
ATOM    724  O   LEU   105       7.352  -5.114  -4.642  1.00  0.00      S_02 105
ATOM    725  N   ARG   106       6.883  -2.913  -4.610  1.00  0.00      S_02 106
ATOM    726  H   ARG   106       6.184  -2.209  -4.424  1.00  0.00      S_02 106
ATOM    727  CA  ARG   106       8.250  -2.497  -4.901  1.00  0.00      S_02 106
ATOM    728  HA  ARG   106       8.525  -2.831  -5.891  1.00  0.00      S_02 106
ATOM    729  CB  ARG   106       8.351  -0.971  -4.929  1.00  0.00      S_02 106
ATOM    730  C   ARG   106       9.230  -3.069  -3.882  1.00  0.00      S_02 106
ATOM    731  O   ARG   106      10.436  -3.115  -4.124  1.00  0.00      S_02 106
ATOM    732  N   ARG   107       8.703  -3.503  -2.742  1.00  0.00      S_02 107
ATOM    733  H   ARG   107       7.699  -3.518  -2.638  1.00  0.00      S_02 107
ATOM    734  CA  ARG   107       9.538  -3.959  -1.637  1.00  0.00      S_02 107
ATOM    735  HA  ARG   107      10.543  -3.584  -1.766  1.00  0.00      S_02 107
ATOM    736  CB  ARG   107       9.039  -3.377  -0.312  1.00  0.00      S_02 107
ATOM    737  C   ARG   107       9.570  -5.482  -1.561  1.00  0.00      S_02 107
ATOM    738  O   ARG   107      10.291  -6.057  -0.746  1.00  0.00      S_02 107
ATOM    739  N   ILE   108       8.785  -6.128  -2.416  1.00  0.00      S_02 108
ATOM    740  H   ILE   108       8.247  -5.598  -3.087  1.00  0.00      S_02 108
ATOM    741  CA  ILE   108       8.679  -7.582  -2.410  1.00  0.00      S_02 108
ATOM    742  HA  ILE   108       8.985  -7.961  -1.446  1.00  0.00      S_02 108
ATOM    743  CB  ILE   108       7.222  -8.043  -2.603  1.00  0.00      S_02 108
ATOM    744  C   ILE   108       9.547  -8.203  -3.499  1.00  0.00      S_02 108
ATOM    745  O   ILE   108       9.175  -8.212  -4.673  1.00  0.00      S_02 108
ATOM    746  N   PRO   109      10.705  -8.721  -3.103  1.00  0.00      S_02 109
ATOM    747  CA  PRO   109      11.652  -9.294  -4.052  1.00  0.00      S_02 109
ATOM    748  HA  PRO   109      11.987  -8.527  -4.735  1.00  0.00      S_02 109
ATOM    749  CB  PRO   109      12.906  -9.787  -3.326  1.00  0.00      S_02 109
ATOM    750  C   PRO   109      11.020 -10.436  -4.840  1.00  0.00      S_02 109
ATOM    751  O   PRO   109      10.408 -11.336  -4.265  1.00  0.00      S_02 109
ATOM    752  N   VAL   110      11.173 -10.393  -6.160  1.00  0.00      S_02 110
ATOM    753  H   VAL   110      11.629  -9.594  -6.576  1.00  0.00      S_02 110
ATOM    754  CA  VAL   110      10.698 -11.470  -7.021  1.00  0.00      S_02 110
ATOM    755  HA  VAL   110      10.211 -12.224  -6.420  1.00  0.00      S_02 110
ATOM    756  CB  VAL   110       9.635 -10.969  -8.017  1.00  0.00      S_02 110
ATOM    757  C   VAL   110      11.849 -12.104  -7.796  1.00  0.00      S_02 110
ATOM    758  O   VAL   110      12.613 -11.411  -8.469  1.00  0.00      S_02 110
ATOM    759  N   ILE   111      11.967 -13.424  -7.696  1.00  0.00      S_02 111
ATOM    760  H   ILE   111      11.337 -13.929  -7.090  1.00  0.00      S_02 111
ATOM    761  CA  ILE   111      12.981 -14.160  -8.440  1.00  0.00      S_02 111
ATOM    762  HA  ILE   111      13.523 -13.480  -9.081  1.00  0.00      S_02 111
ATOM    763  CB  ILE   111      14.031 -14.782  -7.500  1.00  0.00      S_02 111
ATOM    764  C   ILE   111      12.353 -15.264  -9.285  1.00  0.00      S_02 111
ATOM    765  O   ILE   111      11.490 -16.004  -8.814  1.00  0.00      S_02 111
ATOM    766  N   MET   112      12.792 -15.367 -10.535  1.00  0.00      S_02 112
ATOM    767  H   MET   112      13.500 -14.725 -10.863  1.00  0.00      S_02 112
ATOM    768  CA  MET   112      12.278 -16.383 -11.446  1.00  0.00      S_02 112
ATOM    769  HA  MET   112      11.208 -16.464 -11.328  1.00  0.00      S_02 112
ATOM    770  CB  MET   112      12.511 -15.967 -12.900  1.00  0.00      S_02 112
ATOM    771  C   MET   112      12.923 -17.739 -11.180  1.00  0.00      S_02 112
ATOM    772  O   MET   112      14.147 -17.869 -11.192  1.00  0.00      S_02 112
ATOM    773  N   MET   113      12.091 -18.748 -10.939  1.00  0.00      S_02 113
ATOM    774  H   MET   113      11.098 -18.568 -10.904  1.00  0.00      S_02 113
ATOM    775  CA  MET   113      12.575 -20.106 -10.725  1.00  0.00      S_02 113
ATOM    776  HA  MET   113      13.548 -20.072 -10.256  1.00  0.00      S_02 113
ATOM    777  CB  MET   113      11.663 -20.852  -9.749  1.00  0.00      S_02 113
ATOM    778  C   MET   113      12.673 -20.871 -12.041  1.00  0.00      S_02 113
ATOM    779  O   MET   113      11.675 -21.052 -12.740  1.00  0.00      S_02 113
ATOM    780  N   SER   114      13.880 -21.317 -12.372  1.00  0.00      S_02 114
ATOM    781  H   SER   114      14.644 -21.198 -11.722  1.00  0.00      S_02 114
ATOM    782  CA  SER   114      14.129 -21.974 -13.650  1.00  0.00      S_02 114
ATOM    783  HA  SER   114      13.229 -21.955 -14.246  1.00  0.00      S_02 114
ATOM    784  CB  SER   114      15.182 -21.205 -14.451  1.00  0.00      S_02 114
ATOM    785  C   SER   114      14.576 -23.418 -13.449  1.00  0.00      S_02 114
ATOM    786  O   SER   114      15.720 -23.679 -13.077  1.00  0.00      S_02 114
ATOM    787  N   ALA   115      13.665 -24.354 -13.698  1.00  0.00      S_02 115
ATOM    788  H   ALA   115      12.758 -24.077 -14.045  1.00  0.00      S_02 115
ATOM    789  CA  ALA   115      13.942 -25.769 -13.483  1.00  0.00      S_02 115
ATOM    790  HA  ALA   115      14.405 -25.903 -12.516  1.00  0.00      S_02 115
ATOM    791  CB  ALA   115      12.645 -26.561 -13.431  1.00  0.00      S_02 115
ATOM    792  C   ALA   115      14.862 -26.322 -14.567  1.00  0.00      S_02 115
ATOM    793  O   ALA   115      14.549 -26.252 -15.756  1.00  0.00      S_02 115
ATOM    794  N   GLN   116      15.998 -26.871 -14.149  1.00  0.00      S_02 116
ATOM    795  H   GLN   116      16.164 -26.963 -13.157  1.00  0.00      S_02 116
ATOM    796  CA  GLN   116      17.011 -27.343 -15.085  1.00  0.00      S_02 116
ATOM    797  HA  GLN   116      16.557 -27.516 -16.050  1.00  0.00      S_02 116
ATOM    798  CB  GLN   116      18.076 -26.268 -15.310  1.00  0.00      S_02 116
ATOM    799  C   GLN   116      17.662 -28.630 -14.591  1.00  0.00      S_02 116
ATOM    800  O   GLN   116      17.033 -29.426 -13.893  1.00  0.00      S_02 116
ATOM    801  N   ASP   117      18.924 -28.828 -14.957  1.00  0.00      S_02 117
ATOM    802  H   ASP   117      19.393 -28.122 -15.505  1.00  0.00      S_02 117
ATOM    803  CA  ASP   117      19.648 -30.039 -14.588  1.00  0.00      S_02 117
ATOM    804  HA  ASP   117      19.474 -30.258 -13.545  1.00  0.00      S_02 117
ATOM    805  CB  ASP   117      19.112 -31.242 -15.366  1.00  0.00      S_02 117
ATOM    806  C   ASP   117      21.145 -29.881 -14.831  1.00  0.00      S_02 117
ATOM    807  O   ASP   117      21.943 -30.720 -14.414  1.00  0.00      S_02 117
ATOM    808  N   GLU   118      21.519 -28.801 -15.509  1.00  0.00      S_02 118
ATOM    809  H   GLU   118      20.813 -28.160 -15.842  1.00  0.00      S_02 118
ATOM    810  CA  GLU   118      22.923 -28.517 -15.783  1.00  0.00      S_02 118
ATOM    811  HA  GLU   118      23.526 -29.362 -15.488  1.00  0.00      S_02 118
ATOM    812  CB  GLU   118      23.150 -28.342 -17.286  1.00  0.00      S_02 118
ATOM    813  C   GLU   118      23.390 -27.273 -15.035  1.00  0.00      S_02 118
ATOM    814  O   GLU   118      22.718 -26.242 -15.043  1.00  0.00      S_02 118
ATOM    815  N   VAL   119      24.546 -27.378 -14.387  1.00  0.00      S_02 119
ATOM    816  H   VAL   119      25.010 -28.274 -14.352  1.00  0.00      S_02 119
ATOM    817  CA  VAL   119      25.161 -26.232 -13.728  1.00  0.00      S_02 119
ATOM    818  HA  VAL   119      24.501 -25.864 -12.956  1.00  0.00      S_02 119
ATOM    819  CB  VAL   119      26.468 -26.627 -13.014  1.00  0.00      S_02 119
ATOM    820  C   VAL   119      25.454 -25.114 -14.723  1.00  0.00      S_02 119
ATOM    821  O   VAL   119      25.345 -23.933 -14.394  1.00  0.00      S_02 119
ATOM    822  N   SER   120      25.826 -25.495 -15.940  1.00  0.00      S_02 120
ATOM    823  H   SER   120      25.833 -26.479 -16.167  1.00  0.00      S_02 120
ATOM    824  CA  SER   120      26.223 -24.529 -16.957  1.00  0.00      S_02 120
ATOM    825  HA  SER   120      27.096 -23.990 -16.620  1.00  0.00      S_02 120
ATOM    826  CB  SER   120      26.642 -25.246 -18.243  1.00  0.00      S_02 120
ATOM    827  C   SER   120      25.098 -23.542 -17.250  1.00  0.00      S_02 120
ATOM    828  O   SER   120      25.297 -22.328 -17.204  1.00  0.00      S_02 120
ATOM    829  N   VAL   121      23.917 -24.071 -17.551  1.00  0.00      S_02 121
ATOM    830  H   VAL   121      23.819 -25.076 -17.573  1.00  0.00      S_02 121
ATOM    831  CA  VAL   121      22.758 -23.239 -17.850  1.00  0.00      S_02 121
ATOM    832  HA  VAL   121      23.025 -22.506 -18.597  1.00  0.00      S_02 121
ATOM    833  CB  VAL   121      21.611 -24.066 -18.459  1.00  0.00      S_02 121
ATOM    834  C   VAL   121      22.252 -22.528 -16.599  1.00  0.00      S_02 121
ATOM    835  O   VAL   121      21.684 -21.439 -16.680  1.00  0.00      S_02 121
ATOM    836  N   VAL   122      22.461 -23.152 -15.445  1.00  0.00      S_02 122
ATOM    837  H   VAL   122      22.872 -24.075 -15.452  1.00  0.00      S_02 122
ATOM    838  CA  VAL   122      22.114 -22.539 -14.169  1.00  0.00      S_02 122
ATOM    839  HA  VAL   122      21.108 -22.149 -14.219  1.00  0.00      S_02 122
ATOM    840  CB  VAL   122      22.111 -23.573 -13.028  1.00  0.00      S_02 122
ATOM    841  C   VAL   122      23.079 -21.412 -13.817  1.00  0.00      S_02 122
ATOM    842  O   VAL   122      22.724 -20.480 -13.096  1.00  0.00      S_02 122
ATOM    843  N   VAL   123      24.301 -21.503 -14.333  1.00  0.00      S_02 123
ATOM    844  H   VAL   123      24.532 -22.297 -14.913  1.00  0.00      S_02 123
ATOM    845  CA  VAL   123      25.316 -20.488 -14.081  1.00  0.00      S_02 123
ATOM    846  HA  VAL   123      25.323 -20.238 -13.031  1.00  0.00      S_02 123
ATOM    847  CB  VAL   123      26.729 -21.012 -14.400  1.00  0.00      S_02 123
ATOM    848  C   VAL   123      25.054 -19.230 -14.902  1.00  0.00      S_02 123
ATOM    849  O   VAL   123      25.315 -18.116 -14.449  1.00  0.00      S_02 123
ATOM    850  N   LYS   124      24.535 -19.416 -16.112  1.00  0.00      S_02 124
ATOM    851  H   LYS   124      24.352 -20.358 -16.429  1.00  0.00      S_02 124
ATOM    852  CA  LYS   124      24.223 -18.297 -16.992  1.00  0.00      S_02 124
ATOM    853  HA  LYS   124      25.122 -17.728 -17.183  1.00  0.00      S_02 124
ATOM    854  CB  LYS   124      23.748 -18.804 -18.355  1.00  0.00      S_02 124
ATOM    855  C   LYS   124      23.167 -17.387 -16.374  1.00  0.00      S_02 124
ATOM    856  O   LYS   124      23.277 -16.162 -16.436  1.00  0.00      S_02 124
ATOM    857  N   CYS   125      22.146 -17.993 -15.779  1.00  0.00      S_02 125
ATOM    858  H   CYS   125      22.105 -19.002 -15.779  1.00  0.00      S_02 125
ATOM    859  CA  CYS   125      21.082 -17.239 -15.127  1.00  0.00      S_02 125
ATOM    860  HA  CYS   125      20.617 -16.579 -15.844  1.00  0.00      S_02 125
ATOM    861  CB  CYS   125      19.977 -18.181 -14.644  1.00  0.00      S_02 125
ATOM    862  C   CYS   125      21.622 -16.422 -13.958  1.00  0.00      S_02 125
ATOM    863  O   CYS   125      21.386 -15.217 -13.870  1.00  0.00      S_02 125
ATOM    864  N   LEU   126      22.347 -17.085 -13.064  1.00  0.00      S_02 126
ATOM    865  H   LEU   126      22.519 -18.070 -13.203  1.00  0.00      S_02 126
ATOM    866  CA  LEU   126      22.900 -16.427 -11.886  1.00  0.00      S_02 126
ATOM    867  HA  LEU   126      22.095 -16.080 -11.256  1.00  0.00      S_02 126
ATOM    868  CB  LEU   126      23.697 -17.422 -11.041  1.00  0.00      S_02 126
ATOM    869  C   LEU   126      23.783 -15.246 -12.278  1.00  0.00      S_02 126
ATOM    870  O   LEU   126      23.805 -14.222 -11.595  1.00  0.00      S_02 126
ATOM    871  N   ARG   127      24.509 -15.397 -13.381  1.00  0.00      S_02 127
ATOM    872  H   ARG   127      24.445 -16.263 -13.897  1.00  0.00      S_02 127
ATOM    873  CA  ARG   127      25.396 -14.346 -13.864  1.00  0.00      S_02 127
ATOM    874  HA  ARG   127      26.097 -14.081 -13.086  1.00  0.00      S_02 127
ATOM    875  CB  ARG   127      26.238 -14.852 -15.036  1.00  0.00      S_02 127
ATOM    876  C   ARG   127      24.608 -13.108 -14.280  1.00  0.00      S_02 127
ATOM    877  O   ARG   127      25.151 -12.005 -14.338  1.00  0.00      S_02 127
ATOM    878  N   LEU   128      23.325 -13.299 -14.570  1.00  0.00      S_02 128
ATOM    879  H   LEU   128      22.930 -14.223 -14.467  1.00  0.00      S_02 128
ATOM    880  CA  LEU   128      22.474 -12.210 -15.034  1.00  0.00      S_02 128
ATOM    881  HA  LEU   128      23.066 -11.505 -15.598  1.00  0.00      S_02 128
ATOM    882  CB  LEU   128      21.411 -12.735 -16.001  1.00  0.00      S_02 128
ATOM    883  C   LEU   128      21.809 -11.494 -13.864  1.00  0.00      S_02 128
ATOM    884  O   LEU   128      21.079 -10.520 -14.053  1.00  0.00      S_02 128
ATOM    885  N   GLY   129      22.065 -11.982 -12.654  1.00  0.00      S_02 129
ATOM    886  H   GLY   129      22.593 -12.839 -12.572  1.00  0.00      S_02 129
ATOM    887  CA  GLY   129      21.605 -11.311 -11.444  1.00  0.00      S_02 129
ATOM    888 1HA  GLY   129      22.449 -11.106 -10.803  1.00  0.00      S_02 129
ATOM    889  C   GLY   129      20.591 -12.167 -10.692  1.00  0.00      S_02 129
ATOM    890  O   GLY   129      19.975 -11.712  -9.728  1.00  0.00      S_02 129
ATOM    891  N   ALA   130      20.424 -13.407 -11.138  1.00  0.00      S_02 130
ATOM    892  H   ALA   130      20.934 -13.709 -11.957  1.00  0.00      S_02 130
ATOM    893  CA  ALA   130      19.524 -14.345 -10.477  1.00  0.00      S_02 130
ATOM    894  HA  ALA   130      18.512 -13.974 -10.536  1.00  0.00      S_02 130
ATOM    895  CB  ALA   130      19.516 -15.678 -11.209  1.00  0.00      S_02 130
ATOM    896  C   ALA   130      19.910 -14.541  -9.015  1.00  0.00      S_02 130
ATOM    897  O   ALA   130      21.054 -14.873  -8.703  1.00  0.00      S_02 130
ATOM    898  N   ALA   131      18.948 -14.334  -8.121  1.00  0.00      S_02 131
ATOM    899  H   ALA   131      18.022 -14.090  -8.443  1.00  0.00      S_02 131
ATOM    900  CA  ALA   131      19.195 -14.449  -6.689  1.00  0.00      S_02 131
ATOM    901  HA  ALA   131      20.137 -13.979  -6.447  1.00  0.00      S_02 131
ATOM    902  CB  ALA   131      18.141 -13.682  -5.906  1.00  0.00      S_02 131
ATOM    903  C   ALA   131      19.228 -15.909  -6.251  1.00  0.00      S_02 131
ATOM    904  O   ALA   131      19.924 -16.267  -5.300  1.00  0.00      S_02 131
ATOM    905  N   ASP   132      18.471 -16.749  -6.949  1.00  0.00      S_02 132
ATOM    906  H   ASP   132      17.913 -16.391  -7.711  1.00  0.00      S_02 132
ATOM    907  CA  ASP   132      18.425 -18.174  -6.644  1.00  0.00      S_02 132
ATOM    908  HA  ASP   132      19.430 -18.569  -6.616  1.00  0.00      S_02 132
ATOM    909  CB  ASP   132      17.843 -18.405  -5.248  1.00  0.00      S_02 132
ATOM    910  C   ASP   132      17.609 -18.934  -7.684  1.00  0.00      S_02 132
ATOM    911  O   ASP   132      17.035 -18.337  -8.595  1.00  0.00      S_02 132
ATOM    912  N   TYR   133      17.563 -20.255  -7.543  1.00  0.00      S_02 133
ATOM    913  H   TYR   133      18.052 -20.685  -6.771  1.00  0.00      S_02 133
ATOM    914  CA  TYR   133      16.824 -21.100  -8.473  1.00  0.00      S_02 133
ATOM    915  HA  TYR   133      16.016 -20.532  -8.912  1.00  0.00      S_02 133
ATOM    916  CB  TYR   133      17.720 -21.525  -9.639  1.00  0.00      S_02 133
ATOM    917  C   TYR   133      16.258 -22.330  -7.772  1.00  0.00      S_02 133
ATOM    918  O   TYR   133      16.882 -22.881  -6.864  1.00  0.00      S_02 133
ATOM    919  N   LEU   134      15.074 -22.756  -8.198  1.00  0.00      S_02 134
ATOM    920  H   LEU   134      14.632 -22.285  -8.974  1.00  0.00      S_02 134
ATOM    921  CA  LEU   134      14.396 -23.886  -7.573  1.00  0.00      S_02 134
ATOM    922  HA  LEU   134      15.117 -24.489  -7.042  1.00  0.00      S_02 134
ATOM    923  CB  LEU   134      13.399 -23.397  -6.521  1.00  0.00      S_02 134
ATOM    924  C   LEU   134      13.683 -24.744  -8.613  1.00  0.00      S_02 134
ATOM    925  O   LEU   134      13.164 -24.231  -9.605  1.00  0.00      S_02 134
ATOM    926  N   VAL   135      13.660 -26.052  -8.378  1.00  0.00      S_02 135
ATOM    927  H   VAL   135      14.103 -26.410  -7.544  1.00  0.00      S_02 135
ATOM    928  CA  VAL   135      13.013 -26.983  -9.294  1.00  0.00      S_02 135
ATOM    929  HA  VAL   135      12.952 -26.538 -10.277  1.00  0.00      S_02 135
ATOM    930  CB  VAL   135      13.838 -28.273  -9.464  1.00  0.00      S_02 135
ATOM    931  C   VAL   135      11.613 -27.347  -8.813  1.00  0.00      S_02 135
ATOM    932  O   VAL   135      11.346 -27.375  -7.612  1.00  0.00      S_02 135
ATOM    933  N   LYS   136      10.721 -27.625  -9.759  1.00  0.00      S_02 136
ATOM    934  H   LYS   136      10.990 -27.540 -10.729  1.00  0.00      S_02 136
ATOM    935  CA  LYS   136       9.365 -28.049  -9.432  1.00  0.00      S_02 136
ATOM    936  HA  LYS   136       9.209 -27.968  -8.367  1.00  0.00      S_02 136
ATOM    937  CB  LYS   136       8.341 -27.115 -10.080  1.00  0.00      S_02 136
ATOM    938  C   LYS   136       9.116 -29.488  -9.874  1.00  0.00      S_02 136
ATOM    939  O   LYS   136       9.802 -30.004 -10.757  1.00  0.00      S_02 136
ATOM    940  N   PRO   137       8.130 -30.129  -9.256  1.00  0.00      S_02 137
ATOM    941  CA  PRO   137       7.339 -29.492  -8.210  1.00  0.00      S_02 137
ATOM    942  HA  PRO   137       6.824 -28.635  -8.620  1.00  0.00      S_02 137
ATOM    943  CB  PRO   137       6.246 -30.440  -7.712  1.00  0.00      S_02 137
ATOM    944  C   PRO   137       8.218 -29.047  -7.046  1.00  0.00      S_02 137
ATOM    945  O   PRO   137       9.108 -29.779  -6.614  1.00  0.00      S_02 137
ATOM    946  N   LEU   138       7.962 -27.843  -6.544  1.00  0.00      S_02 138
ATOM    947  H   LEU   138       7.148 -27.339  -6.865  1.00  0.00      S_02 138
ATOM    948  CA  LEU   138       8.826 -27.232  -5.541  1.00  0.00      S_02 138
ATOM    949  HA  LEU   138       9.857 -27.329  -5.847  1.00  0.00      S_02 138
ATOM    950  CB  LEU   138       8.555 -25.730  -5.444  1.00  0.00      S_02 138
ATOM    951  C   LEU   138       8.638 -27.888  -4.177  1.00  0.00      S_02 138
ATOM    952  O   LEU   138       7.559 -28.393  -3.864  1.00  0.00      S_02 138
ATOM    953  N   ARG   139       9.693 -27.877  -3.370  1.00  0.00      S_02 139
ATOM    954  H   ARG   139      10.563 -27.488  -3.703  1.00  0.00      S_02 139
ATOM    955  CA  ARG   139       9.627 -28.411  -2.015  1.00  0.00      S_02 139
ATOM    956  HA  ARG   139       8.735 -29.011  -1.907  1.00  0.00      S_02 139
ATOM    957  CB  ARG   139      10.803 -29.353  -1.752  1.00  0.00      S_02 139
ATOM    958  C   ARG   139       9.612 -27.290  -0.980  1.00  0.00      S_02 139
ATOM    959  O   ARG   139      10.487 -26.425  -0.977  1.00  0.00      S_02 139
ATOM    960  N   THR   140       8.613 -27.313  -0.105  1.00  0.00      S_02 140
ATOM    961  H   THR   140       7.928 -28.053  -0.158  1.00  0.00      S_02 140
ATOM    962  CA  THR   140       8.479 -26.296   0.932  1.00  0.00      S_02 140
ATOM    963  HA  THR   140       8.379 -25.324   0.471  1.00  0.00      S_02 140
ATOM    964  CB  THR   140       7.200 -26.503   1.764  1.00  0.00      S_02 140
ATOM    965  C   THR   140       9.686 -26.296   1.864  1.00  0.00      S_02 140
ATOM    966  O   THR   140      10.085 -25.251   2.378  1.00  0.00      S_02 140
ATOM    967  N   ASN   141      10.263 -27.474   2.076  1.00  0.00      S_02 141
ATOM    968  H   ASN   141       9.881 -28.297   1.632  1.00  0.00      S_02 141
ATOM    969  CA  ASN   141      11.434 -27.610   2.934  1.00  0.00      S_02 141
ATOM    970  HA  ASN   141      11.232 -27.159   3.894  1.00  0.00      S_02 141
ATOM    971  CB  ASN   141      11.724 -29.086   3.215  1.00  0.00      S_02 141
ATOM    972  C   ASN   141      12.656 -26.946   2.308  1.00  0.00      S_02 141
ATOM    973  O   ASN   141      13.442 -26.295   2.997  1.00  0.00      S_02 141
ATOM    974  N   GLU   142      12.810 -27.115   0.999  1.00  0.00      S_02 142
ATOM    975  H   GLU   142      12.172 -27.720   0.503  1.00  0.00      S_02 142
ATOM    976  CA  GLU   142      13.876 -26.448   0.260  1.00  0.00      S_02 142
ATOM    977  HA  GLU   142      14.703 -26.247   0.925  1.00  0.00      S_02 142
ATOM    978  CB  GLU   142      14.427 -27.367  -0.832  1.00  0.00      S_02 142
ATOM    979  C   GLU   142      13.387 -25.140  -0.353  1.00  0.00      S_02 142
ATOM    980  O   GLU   142      14.048 -24.107  -0.245  1.00  0.00      S_02 142
ATOM    981  N   LEU   143      12.225 -25.192  -0.997  1.00  0.00      S_02 143
ATOM    982  H   LEU   143      11.672 -26.035  -0.946  1.00  0.00      S_02 143
ATOM    983  CA  LEU   143      11.730 -24.063  -1.776  1.00  0.00      S_02 143
ATOM    984  HA  LEU   143      12.419 -23.851  -2.580  1.00  0.00      S_02 143
ATOM    985  CB  LEU   143      10.400 -24.416  -2.444  1.00  0.00      S_02 143
ATOM    986  C   LEU   143      11.567 -22.822  -0.906  1.00  0.00      S_02 143
ATOM    987  O   LEU   143      11.901 -21.712  -1.321  1.00  0.00      S_02 143
ATOM    988  N   LEU   144      11.051 -23.017   0.303  1.00  0.00      S_02 144
ATOM    989  H   LEU   144      10.785 -23.951   0.580  1.00  0.00      S_02 144
ATOM    990  CA  LEU   144      10.860 -21.917   1.241  1.00  0.00      S_02 144
ATOM    991  HA  LEU   144      10.310 -21.123   0.757  1.00  0.00      S_02 144
ATOM    992  CB  LEU   144       9.998 -22.364   2.423  1.00  0.00      S_02 144
ATOM    993  C   LEU   144      12.196 -21.379   1.741  1.00  0.00      S_02 144
ATOM    994  O   LEU   144      12.380 -20.169   1.872  1.00  0.00      S_02 144
ATOM    995  N   ASN   145      13.127 -22.286   2.018  1.00  0.00      S_02 145
ATOM    996  H   ASN   145      12.904 -23.266   1.919  1.00  0.00      S_02 145
ATOM    997  CA  ASN   145      14.461 -21.903   2.463  1.00  0.00      S_02 145
ATOM    998  HA  ASN   145      14.383 -21.282   3.344  1.00  0.00      S_02 145
ATOM    999  CB  ASN   145      15.259 -23.138   2.889  1.00  0.00      S_02 145
ATOM   1000  C   ASN   145      15.210 -21.146   1.372  1.00  0.00      S_02 145
ATOM   1001  O   ASN   145      15.854 -20.130   1.637  1.00  0.00      S_02 145
ATOM   1002  N   LEU   146      15.123 -21.647   0.144  1.00  0.00      S_02 146
ATOM   1003  H   LEU   146      14.591 -22.493  -0.005  1.00  0.00      S_02 146
ATOM   1004  CA  LEU   146      15.773 -21.007  -0.993  1.00  0.00      S_02 146
ATOM   1005  HA  LEU   146      16.838 -20.959  -0.819  1.00  0.00      S_02 146
ATOM   1006  CB  LEU   146      15.591 -21.848  -2.258  1.00  0.00      S_02 146
ATOM   1007  C   LEU   146      15.232 -19.599  -1.217  1.00  0.00      S_02 146
ATOM   1008  O   LEU   146      15.996 -18.651  -1.397  1.00  0.00      S_02 146
ATOM   1009  N   TRP   147      13.909 -19.470  -1.205  1.00  0.00      S_02 147
ATOM   1010  H   TRP   147      13.336 -20.288  -1.056  1.00  0.00      S_02 147
ATOM   1011  CA  TRP   147      13.264 -18.177  -1.400  1.00  0.00      S_02 147
ATOM   1012  HA  TRP   147      13.504 -17.799  -2.382  1.00  0.00      S_02 147
ATOM   1013  CB  TRP   147      11.741 -18.328  -1.368  1.00  0.00      S_02 147
ATOM   1014  C   TRP   147      13.713 -17.172  -0.345  1.00  0.00      S_02 147
ATOM   1015  O   TRP   147      14.023 -16.023  -0.660  1.00  0.00      S_02 147
ATOM   1016  N   THR   148      13.745 -17.612   0.909  1.00  0.00      S_02 148
ATOM   1017  H   THR   148      13.485 -18.569   1.102  1.00  0.00      S_02 148
ATOM   1018  CA  THR   148      14.145 -16.749   2.014  1.00  0.00      S_02 148
ATOM   1019  HA  THR   148      13.551 -15.847   2.000  1.00  0.00      S_02 148
ATOM   1020  CB  THR   148      13.874 -17.413   3.376  1.00  0.00      S_02 148
ATOM   1021  C   THR   148      15.623 -16.385   1.922  1.00  0.00      S_02 148
ATOM   1022  O   THR   148      16.045 -15.334   2.404  1.00  0.00      S_02 148
ATOM   1023  N   HIS   149      16.405 -17.260   1.298  1.00  0.00      S_02 149
ATOM   1024  H   HIS   149      16.003 -18.118   0.949  1.00  0.00      S_02 149
ATOM   1025  CA  HIS   149      17.830 -17.015   1.106  1.00  0.00      S_02 149
ATOM   1026  HA  HIS   149      18.261 -16.655   2.029  1.00  0.00      S_02 149
ATOM   1027  CB  HIS   149      18.559 -18.319   0.781  1.00  0.00      S_02 149
ATOM   1028  C   HIS   149      18.068 -15.991   0.001  1.00  0.00      S_02 149
ATOM   1029  O   HIS   149      18.910 -15.103   0.136  1.00  0.00      S_02 149
ATOM   1030  N   VAL   150      17.322 -16.122  -1.091  1.00  0.00      S_02 150
ATOM   1031  H   VAL   150      16.716 -16.925  -1.179  1.00  0.00      S_02 150
ATOM   1032  CA  VAL   150      17.355 -15.135  -2.164  1.00  0.00      S_02 150
ATOM   1033  HA  VAL   150      18.358 -15.067  -2.559  1.00  0.00      S_02 150
ATOM   1034  CB  VAL   150      16.463 -15.557  -3.346  1.00  0.00      S_02 150
ATOM   1035  C   VAL   150      16.910 -13.764  -1.667  1.00  0.00      S_02 150
ATOM   1036  O   VAL   150      17.496 -12.743  -2.026  1.00  0.00      S_02 150
ATOM   1037  N   TRP   151      15.871 -13.749  -0.839  1.00  0.00      S_02 151
ATOM   1038  H   TRP   151      15.413 -14.620  -0.608  1.00  0.00      S_02 151
ATOM   1039  CA  TRP   151      15.373 -12.509  -0.256  1.00  0.00      S_02 151
ATOM   1040  HA  TRP   151      15.081 -11.832  -1.046  1.00  0.00      S_02 151
ATOM   1041  CB  TRP   151      14.108 -12.771   0.562  1.00  0.00      S_02 151
ATOM   1042  C   TRP   151      16.434 -11.845   0.616  1.00  0.00      S_02 151
ATOM   1043  O   TRP   151      16.571 -10.622   0.620  1.00  0.00      S_02 151
ATOM   1044  N   ARG   152      17.180 -12.661   1.354  1.00  0.00      S_02 152
ATOM   1045  H   ARG   152      17.004 -13.655   1.320  1.00  0.00      S_02 152
ATOM   1046  CA  ARG   152      18.248 -12.157   2.210  1.00  0.00      S_02 152
ATOM   1047  HA  ARG   152      17.858 -11.382   2.853  1.00  0.00      S_02 152
ATOM   1048  CB  ARG   152      18.753 -13.261   3.141  1.00  0.00      S_02 152
ATOM   1049  C   ARG   152      19.401 -11.599   1.383  1.00  0.00      S_02 152
ATOM   1050  O   ARG   152      19.948 -10.542   1.697  1.00  0.00      S_02 152
ATOM   1051  N   ARG   153      19.766 -12.317   0.326  1.00  0.00      S_02 153
ATOM   1052  H   ARG   153      19.303 -13.196   0.144  1.00  0.00      S_02 153
ATOM   1053  CA  ARG   153      20.817 -11.868  -0.579  1.00  0.00      S_02 153
ATOM   1054  HA  ARG   153      21.760 -11.845  -0.053  1.00  0.00      S_02 153
ATOM   1055  CB  ARG   153      20.999 -12.865  -1.725  1.00  0.00      S_02 153
ATOM   1056  C   ARG   153      20.512 -10.481  -1.134  1.00  0.00      S_02 153
ATOM   1057  O   ARG   153      21.382  -9.611  -1.170  1.00  0.00      S_02 153
ATOM   1058  N   ARG   154      19.271 -10.282  -1.566  1.00  0.00      S_02 154
ATOM   1059  H   ARG   154      18.616 -11.050  -1.552  1.00  0.00      S_02 154
ATOM   1060  CA  ARG   154      18.831  -8.982  -2.060  1.00  0.00      S_02 154
ATOM   1061  HA  ARG   154      19.409  -8.714  -2.932  1.00  0.00      S_02 154
ATOM   1062  CB  ARG   154      17.375  -9.051  -2.525  1.00  0.00      S_02 154
ATOM   1063  C   ARG   154      18.990  -7.904  -0.993  1.00  0.00      S_02 154
ATOM   1064  O   ARG   154      19.466  -6.804  -1.275  1.00  0.00      S_02 154
ATOM   1065  N   ARG   155      18.589  -8.227   0.232  1.00  0.00      S_02 155
ATOM   1066  H   ARG   155      18.235  -9.157   0.405  1.00  0.00      S_02 155
ATOM   1067  CA  ARG   155      18.645  -7.273   1.333  1.00  0.00      S_02 155
ATOM   1068  HA  ARG   155      18.068  -6.396   1.079  1.00  0.00      S_02 155
ATOM   1069  CB  ARG   155      17.988  -7.859   2.584  1.00  0.00      S_02 155
ATOM   1070  C   ARG   155      20.083  -6.866   1.637  1.00  0.00      S_02 155
ATOM   1071  O   ARG   155      20.373  -5.688   1.845  1.00  0.00      S_02 155
ATOM   1072  N   MET   156      20.978  -7.848   1.660  1.00  0.00      S_02 156
ATOM   1073  H   MET   156      20.683  -8.788   1.441  1.00  0.00      S_02 156
ATOM   1074  CA  MET   156      22.376  -7.602   1.995  1.00  0.00      S_02 156
ATOM   1075  HA  MET   156      22.432  -6.899   2.813  1.00  0.00      S_02 156
ATOM   1076  CB  MET   156      23.040  -8.885   2.498  1.00  0.00      S_02 156
ATOM   1077  C   MET   156      23.141  -7.050   0.797  1.00  0.00      S_02 156
ATOM   1078  O   MET   156      24.253  -6.541   0.939  1.00  0.00      S_02 156
ATOM   1079  N   LEU   157      22.538  -7.155  -0.383  1.00  0.00      S_02 157
ATOM   1080  H   LEU   157      21.657  -7.646  -0.444  1.00  0.00      S_02 157
ATOM   1081  CA  LEU   157      23.115  -6.580  -1.592  1.00  0.00      S_02 157
ATOM   1082  HA  LEU   157      24.084  -7.022  -1.774  1.00  0.00      S_02 157
ATOM   1083  CB  LEU   157      22.259  -6.926  -2.812  1.00  0.00      S_02 157
ATOM   1084  C   LEU   157      23.262  -5.067  -1.467  1.00  0.00      S_02 157
ATOM   1085  O   LEU   157      22.443  -4.405  -0.830  1.00  0.00      S_02 157
ATOM   1086  N   GLY   158      24.311  -4.527  -2.078  1.00  0.00      S_02 158
ATOM   1087  H   GLY   158      24.968  -5.130  -2.553  1.00  0.00      S_02 158
ATOM   1088  CA  GLY   158      24.538  -3.087  -2.082  1.00  0.00      S_02 158
ATOM   1089 1HA  GLY   158      23.626  -2.578  -1.809  1.00  0.00      S_02 158
ATOM   1090  C   GLY   158      24.997  -2.604  -3.454  1.00  0.00      S_02 158
ATOM   1091  O   GLY   158      25.854  -3.223  -4.086  1.00  0.00      S_02 158
ATOM   1092  N   LEU   159      24.422  -1.496  -3.909  1.00  0.00      S_02 159
ATOM   1093  H   LEU   159      23.735  -1.027  -3.336  1.00  0.00      S_02 159
ATOM   1094  CA  LEU   159      24.757  -0.939  -5.214  1.00  0.00      S_02 159
ATOM   1095  HA  LEU   159      24.887  -1.742  -5.926  1.00  0.00      S_02 159
ATOM   1096  CB  LEU   159      23.602  -0.089  -5.747  1.00  0.00      S_02 159
ATOM   1097  C   LEU   159      26.033  -0.107  -5.148  1.00  0.00      S_02 159
ATOM   1098  O   LEU   159      26.365   0.456  -4.105  1.00  0.00      S_02 159
ATOM   1099  N   ALA   160      26.746  -0.035  -6.268  1.00  0.00      S_02 160
ATOM   1100  H   ALA   160      26.420  -0.522  -7.090  1.00  0.00      S_02 160
ATOM   1101  CA  ALA   160      27.986   0.728  -6.339  1.00  0.00      S_02 160
ATOM   1102  HA  ALA   160      27.825   1.623  -6.923  1.00  0.00      S_02 160
ATOM   1103  CB  ALA   160      28.392   1.210  -4.955  1.00  0.00      S_02 160
ATOM   1104  C   ALA   160      29.105  -0.095  -6.968  1.00  0.00      S_02 160
ATOM   1105  O   ALA   160      29.095  -1.324  -6.905  1.00  0.00      S_02 160
ATOM   1106  N   GLU   161      30.068   0.591  -7.575  1.00  0.00      S_02 161
ATOM   1107  H   GLU   161      30.015   1.600  -7.596  1.00  0.00      S_02 161
ATOM   1108  CA  GLU   161      31.199  -0.074  -8.210  1.00  0.00      S_02 161
ATOM   1109  HA  GLU   161      30.836  -0.820  -8.901  1.00  0.00      S_02 161
ATOM   1110  CB  GLU   161      32.004   0.921  -9.048  1.00  0.00      S_02 161
ATOM   1111  C   GLU   161      32.101  -0.737  -7.174  1.00  0.00      S_02 161
ATOM   1112  O   GLU   161      32.577  -1.855  -7.376  1.00  0.00      S_02 161
ATOM   1113  N   LYS   162      32.333  -0.041  -6.066  1.00  0.00      S_02 162
ATOM   1114  H   LYS   162      31.943   0.886  -5.977  1.00  0.00      S_02 162
ATOM   1115  CA  LYS   162      33.135  -0.582  -4.976  1.00  0.00      S_02 162
ATOM   1116  HA  LYS   162      34.116  -0.843  -5.345  1.00  0.00      S_02 162
ATOM   1117  CB  LYS   162      33.361   0.480  -3.898  1.00  0.00      S_02 162
ATOM   1118  C   LYS   162      32.478  -1.815  -4.366  1.00  0.00      S_02 162
ATOM   1119  O   LYS   162      33.139  -2.822  -4.113  1.00  0.00      S_02 162
ATOM   1120  N   ASN   163      31.172  -1.729  -4.132  1.00  0.00      S_02 163
ATOM   1121  H   ASN   163      30.686  -0.875  -4.365  1.00  0.00      S_02 163
ATOM   1122  CA  ASN   163      30.424  -2.836  -3.548  1.00  0.00      S_02 163
ATOM   1123  HA  ASN   163      30.824  -3.065  -2.571  1.00  0.00      S_02 163
ATOM   1124  CB  ASN   163      28.965  -2.435  -3.322  1.00  0.00      S_02 163
ATOM   1125  C   ASN   163      30.495  -4.077  -4.431  1.00  0.00      S_02 163
ATOM   1126  O   ASN   163      30.586  -5.200  -3.934  1.00  0.00      S_02 163
ATOM   1127  N   ILE   164      30.454  -3.867  -5.743  1.00  0.00      S_02 164
ATOM   1128  H   ILE   164      30.379  -2.921  -6.087  1.00  0.00      S_02 164
ATOM   1129  CA  ILE   164      30.515  -4.968  -6.697  1.00  0.00      S_02 164
ATOM   1130  HA  ILE   164      30.862  -5.860  -6.196  1.00  0.00      S_02 164
ATOM   1131  CB  ILE   164      29.120  -5.311  -7.252  1.00  0.00      S_02 164
ATOM   1132  C   ILE   164      31.448  -4.641  -7.858  1.00  0.00      S_02 164
ATOM   1133  O   ILE   164      31.001  -4.235  -8.931  1.00  0.00      S_02 164
ATOM   1134  N   LEU   165      32.746  -4.820  -7.635  1.00  0.00      S_02 165
ATOM   1135  H   LEU   165      33.047  -5.174  -6.739  1.00  0.00      S_02 165
ATOM   1136  CA  LEU   165      33.746  -4.517  -8.652  1.00  0.00      S_02 165
ATOM   1137  HA  LEU   165      33.729  -3.459  -8.870  1.00  0.00      S_02 165
ATOM   1138  CB  LEU   165      35.152  -4.815  -8.127  1.00  0.00      S_02 165
ATOM   1139  C   LEU   165      33.487  -5.304  -9.932  1.00  0.00      S_02 165
ATOM   1140  O   LEU   165      33.632  -4.779 -11.036  1.00  0.00      S_02 165
ATOM   1141  N   ASN   166      33.103  -6.567  -9.777  1.00  0.00      S_02 166
ATOM   1142  H   ASN   166      32.907  -6.911  -8.848  1.00  0.00      S_02 166
ATOM   1143  CA  ASN   166      32.956  -7.469 -10.913  1.00  0.00      S_02 166
ATOM   1144  HA  ASN   166      33.896  -7.540 -11.440  1.00  0.00      S_02 166
ATOM   1145  CB  ASN   166      32.633  -8.885 -10.435  1.00  0.00      S_02 166
ATOM   1146  C   ASN   166      31.874  -6.979 -11.870  1.00  0.00      S_02 166
ATOM   1147  O   ASN   166      31.974  -7.163 -13.083  1.00  0.00      S_02 166
ATOM   1148  N   TYR   167      30.840  -6.353 -11.316  1.00  0.00      S_02 167
ATOM   1149  H   TYR   167      30.785  -6.290 -10.309  1.00  0.00      S_02 167
ATOM   1150  CA  TYR   167      29.783  -5.756 -12.123  1.00  0.00      S_02 167
ATOM   1151  HA  TYR   167      29.432  -6.478 -12.846  1.00  0.00      S_02 167
ATOM   1152  CB  TYR   167      28.574  -5.410 -11.252  1.00  0.00      S_02 167
ATOM   1153  C   TYR   167      30.281  -4.510 -12.849  1.00  0.00      S_02 167
ATOM   1154  O   TYR   167      29.920  -4.265 -14.000  1.00  0.00      S_02 167
ATOM   1155  N   ASP   168      31.111  -3.727 -12.167  1.00  0.00      S_02 168
ATOM   1156  H   ASP   168      31.291  -3.929 -11.194  1.00  0.00      S_02 168
ATOM   1157  CA  ASP   168      31.768  -2.583 -12.789  1.00  0.00      S_02 168
ATOM   1158  HA  ASP   168      31.023  -1.868 -13.105  1.00  0.00      S_02 168
ATOM   1159  CB  ASP   168      32.647  -1.853 -11.772  1.00  0.00      S_02 168
ATOM   1160  C   ASP   168      32.603  -3.013 -13.990  1.00  0.00      S_02 168
ATOM   1161  O   ASP   168      32.684  -2.298 -14.989  1.00  0.00      S_02 168
ATOM   1162  N   PHE   169      33.221  -4.185 -13.887  1.00  0.00      S_02 169
ATOM   1163  H   PHE   169      33.058  -4.756 -13.070  1.00  0.00      S_02 169
ATOM   1164  CA  PHE   169      34.129  -4.666 -14.921  1.00  0.00      S_02 169
ATOM   1165  HA  PHE   169      34.773  -3.859 -15.238  1.00  0.00      S_02 169
ATOM   1166  CB  PHE   169      35.056  -5.747 -14.360  1.00  0.00      S_02 169
ATOM   1167  C   PHE   169      33.361  -5.206 -16.122  1.00  0.00      S_02 169
ATOM   1168  O   PHE   169      33.955  -5.599 -17.125  1.00  0.00      S_02 169
ATOM   1169  N   ASP   170      32.036  -5.221 -16.012  1.00  0.00      S_02 170
ATOM   1170  H   ASP   170      31.605  -4.797 -15.204  1.00  0.00      S_02 170
ATOM   1171  CA  ASP   170      31.191  -5.836 -17.029  1.00  0.00      S_02 170
ATOM   1172  HA  ASP   170      30.155  -5.618 -16.815  1.00  0.00      S_02 170
ATOM   1173  CB  ASP   170      31.475  -5.226 -18.403  1.00  0.00      S_02 170
ATOM   1174  C   ASP   170      31.393  -7.347 -17.074  1.00  0.00      S_02 170
ATOM   1175  O   ASP   170      30.940  -8.016 -18.003  1.00  0.00      S_02 170
ATOM   1176  N   LEU   171      32.076  -7.878 -16.065  1.00  0.00      S_02 171
ATOM   1177  H   LEU   171      32.370  -7.284 -15.303  1.00  0.00      S_02 171
ATOM   1178  CA  LEU   171      32.412  -9.297 -16.030  1.00  0.00      S_02 171
ATOM   1179  HA  LEU   171      32.888  -9.577 -16.958  1.00  0.00      S_02 171
ATOM   1180  CB  LEU   171      33.436  -9.578 -14.929  1.00  0.00      S_02 171
ATOM   1181  C   LEU   171      31.167 -10.153 -15.819  1.00  0.00      S_02 171
ATOM   1182  O   LEU   171      31.132 -11.320 -16.207  1.00  0.00      S_02 171
ATOM   1183  N   VAL   172      30.148  -9.565 -15.201  1.00  0.00      S_02 172
ATOM   1184  H   VAL   172      30.257  -8.618 -14.865  1.00  0.00      S_02 172
ATOM   1185  CA  VAL   172      28.878 -10.250 -14.995  1.00  0.00      S_02 172
ATOM   1186  HA  VAL   172      28.786 -11.058 -15.706  1.00  0.00      S_02 172
ATOM   1187  CB  VAL   172      28.809 -10.903 -13.602  1.00  0.00      S_02 172
ATOM   1188  C   VAL   172      27.702  -9.293 -15.157  1.00  0.00      S_02 172
ATOM   1189  O   VAL   172      27.820  -8.098 -14.887  1.00  0.00      S_02 172
ATOM   1190  N   ALA   173      26.568  -9.827 -15.600  1.00  0.00      S_02 173
ATOM   1191  H   ALA   173      26.512 -10.827 -15.727  1.00  0.00      S_02 173
ATOM   1192  CA  ALA   173      25.404  -9.005 -15.909  1.00  0.00      S_02 173
ATOM   1193  HA  ALA   173      25.722  -8.110 -16.424  1.00  0.00      S_02 173
ATOM   1194  CB  ALA   173      24.484  -9.732 -16.878  1.00  0.00      S_02 173
ATOM   1195  C   ALA   173      24.649  -8.621 -14.641  1.00  0.00      S_02 173
ATOM   1196  O   ALA   173      24.897  -9.171 -13.568  1.00  0.00      S_02 173
ATOM   1197  N   SER   174      23.725  -7.675 -14.773  1.00  0.00      S_02 174
ATOM   1198  H   SER   174      23.593  -7.238 -15.674  1.00  0.00      S_02 174
ATOM   1199  CA  SER   174      22.897  -7.251 -13.650  1.00  0.00      S_02 174
ATOM   1200  HA  SER   174      22.914  -8.011 -12.883  1.00  0.00      S_02 174
ATOM   1201  CB  SER   174      23.475  -5.989 -13.004  1.00  0.00      S_02 174
ATOM   1202  C   SER   174      21.458  -7.003 -14.088  1.00  0.00      S_02 174
ATOM   1203  O   SER   174      21.203  -6.631 -15.233  1.00  0.00      S_02 174
ATOM   1204  N   ASP   175      20.520  -7.211 -13.169  1.00  0.00      S_02 175
ATOM   1205  H   ASP   175      20.796  -7.504 -12.243  1.00  0.00      S_02 175
ATOM   1206  CA  ASP   175      19.104  -7.029 -13.465  1.00  0.00      S_02 175
ATOM   1207  HA  ASP   175      18.766  -7.825 -14.111  1.00  0.00      S_02 175
ATOM   1208  CB  ASP   175      18.272  -7.143 -12.186  1.00  0.00      S_02 175
ATOM   1209  C   ASP   175      18.850  -5.685 -14.138  1.00  0.00      S_02 175
ATOM   1210  O   ASP   175      19.544  -4.704 -13.870  1.00  0.00      S_02 175
ATOM   1211  N   PRO   176      17.851  -5.647 -15.014  1.00  0.00      S_02 176
ATOM   1212  CA  PRO   176      17.508  -4.426 -15.732  1.00  0.00      S_02 176
ATOM   1213  HA  PRO   176      18.340  -4.127 -16.353  1.00  0.00      S_02 176
ATOM   1214  CB  PRO   176      16.340  -4.676 -16.688  1.00  0.00      S_02 176
ATOM   1215  C   PRO   176      17.163  -3.296 -14.768  1.00  0.00      S_02 176
ATOM   1216  O   PRO   176      16.655  -3.536 -13.672  1.00  0.00      S_02 176
ATOM   1217  N   SER   177      17.442  -2.065 -15.182  1.00  0.00      S_02 177
ATOM   1218  H   SER   177      17.822  -1.931 -16.108  1.00  0.00      S_02 177
ATOM   1219  CA  SER   177      17.215  -0.901 -14.334  1.00  0.00      S_02 177
ATOM   1220  HA  SER   177      17.449  -1.151 -13.309  1.00  0.00      S_02 177
ATOM   1221  CB  SER   177      18.165   0.236 -14.717  1.00  0.00      S_02 177
ATOM   1222  C   SER   177      15.768  -0.427 -14.423  1.00  0.00      S_02 177
ATOM   1223  O   SER   177      15.185  -0.383 -15.507  1.00  0.00      S_02 177
ATOM   1224  N   ASP   178      15.194  -0.074 -13.278  1.00  0.00      S_02 178
ATOM   1225  H   ASP   178      15.733  -0.117 -12.424  1.00  0.00      S_02 178
ATOM   1226  CA  ASP   178      13.808   0.373 -13.221  1.00  0.00      S_02 178
ATOM   1227  HA  ASP   178      13.357   0.273 -14.198  1.00  0.00      S_02 178
ATOM   1228  CB  ASP   178      12.993  -0.525 -12.288  1.00  0.00      S_02 178
ATOM   1229  C   ASP   178      13.714   1.825 -12.765  1.00  0.00      S_02 178
ATOM   1230  O   ASP   178      14.247   2.192 -11.718  1.00  0.00      S_02 178
ATOM   1231  N   ALA   179      13.034   2.647 -13.558  1.00  0.00      S_02 179
ATOM   1232  H   ALA   179      12.618   2.283 -14.403  1.00  0.00      S_02 179
ATOM   1233  CA  ALA   179      12.873   4.060 -13.239  1.00  0.00      S_02 179
ATOM   1234  HA  ALA   179      13.836   4.488 -13.004  1.00  0.00      S_02 179
ATOM   1235  CB  ALA   179      12.370   4.824 -14.454  1.00  0.00      S_02 179
ATOM   1236  C   ALA   179      11.928   4.254 -12.057  1.00  0.00      S_02 179
ATOM   1237  O   ALA   179      10.872   3.626 -11.985  1.00  0.00      S_02 179
ATOM   1238  N   ASN   180      12.316   5.128 -11.134  1.00  0.00      S_02 180
ATOM   1239  H   ASN   180      13.199   5.604 -11.247  1.00  0.00      S_02 180
ATOM   1240  CA  ASN   180      11.498   5.417  -9.961  1.00  0.00      S_02 180
ATOM   1241  HA  ASN   180      10.692   4.701  -9.900  1.00  0.00      S_02 180
ATOM   1242  CB  ASN   180      12.317   5.239  -8.681  1.00  0.00      S_02 180
ATOM   1243  C   ASN   180      10.923   6.827 -10.024  1.00  0.00      S_02 180
ATOM   1244  O   ASN   180      11.094   7.534 -11.017  1.00  0.00      S_02 180
ATOM   1245  N   THR   181      10.240   7.230  -8.958  1.00  0.00      S_02 181
ATOM   1246  H   THR   181      10.154   6.610  -8.165  1.00  0.00      S_02 181
ATOM   1247  CA  THR   181       9.611   8.545  -8.902  1.00  0.00      S_02 181
ATOM   1248  HA  THR   181       9.077   8.727  -9.823  1.00  0.00      S_02 181
ATOM   1249  CB  THR   181       8.560   8.621  -7.779  1.00  0.00      S_02 181
ATOM   1250  C   THR   181      10.648   9.643  -8.690  1.00  0.00      S_02 181
ATOM   1251  O   THR   181      10.383  10.818  -8.944  1.00  0.00      S_02 181
ATOM   1252  N   ASN   182      11.830   9.253  -8.224  1.00  0.00      S_02 182
ATOM   1253  H   ASN   182      12.005   8.267  -8.092  1.00  0.00      S_02 182
ATOM   1254  CA  ASN   182      12.879  10.211  -7.897  1.00  0.00      S_02 182
ATOM   1255  HA  ASN   182      12.721  11.122  -8.455  1.00  0.00      S_02 182
ATOM   1256  CB  ASN   182      12.805  10.603  -6.420  1.00  0.00      S_02 182
ATOM   1257  C   ASN   182      14.259   9.649  -8.222  1.00  0.00      S_02 182
ATOM   1258  O   ASN   182      15.277  10.296  -7.975  1.00  0.00      S_02 182
ATOM   1259  N   SER   183      14.286   8.442  -8.777  1.00  0.00      S_02 183
ATOM   1260  H   SER   183      13.415   7.957  -8.943  1.00  0.00      S_02 183
ATOM   1261  CA  SER   183      15.539   7.799  -9.153  1.00  0.00      S_02 183
ATOM   1262  HA  SER   183      16.064   8.421  -9.863  1.00  0.00      S_02 183
ATOM   1263  CB  SER   183      16.462   7.673  -7.939  1.00  0.00      S_02 183
ATOM   1264  C   SER   183      15.291   6.425  -9.767  1.00  0.00      S_02 183
ATOM   1265  O   SER   183      14.152   5.965  -9.845  1.00  0.00      S_02 183
ATOM   1266  N   THR   184      16.366   5.775 -10.203  1.00  0.00      S_02 184
ATOM   1267  H   THR   184      17.266   6.232 -10.167  1.00  0.00      S_02 184
ATOM   1268  CA  THR   184      16.278   4.419 -10.732  1.00  0.00      S_02 184
ATOM   1269  HA  THR   184      15.275   4.235 -11.087  1.00  0.00      S_02 184
ATOM   1270  CB  THR   184      17.200   4.228 -11.950  1.00  0.00      S_02 184
ATOM   1271  C   THR   184      16.638   3.388  -9.668  1.00  0.00      S_02 184
ATOM   1272  O   THR   184      17.669   3.500  -9.004  1.00  0.00      S_02 184
ATOM   1273  N   THR   185      15.782   2.383  -9.511  1.00  0.00      S_02 185
ATOM   1274  H   THR   185      14.923   2.381 -10.043  1.00  0.00      S_02 185
ATOM   1275  CA  THR   185      16.050   1.285  -8.590  1.00  0.00      S_02 185
ATOM   1276  HA  THR   185      16.325   1.683  -7.625  1.00  0.00      S_02 185
ATOM   1277  CB  THR   185      14.793   0.428  -8.352  1.00  0.00      S_02 185
ATOM   1278  C   THR   185      17.172   0.392  -9.109  1.00  0.00      S_02 185
ATOM   1279  O   THR   185      17.201   0.037 -10.288  1.00  0.00      S_02 185
ATOM   1280  N   LEU   186      18.093   0.032  -8.222  1.00  0.00      S_02 186
ATOM   1281  H   LEU   186      17.997   0.333  -7.263  1.00  0.00      S_02 186
ATOM   1282  CA  LEU   186      19.240  -0.787  -8.598  1.00  0.00      S_02 186
ATOM   1283  HA  LEU   186      19.113  -1.142  -9.610  1.00  0.00      S_02 186
ATOM   1284  CB  LEU   186      20.519   0.053  -8.605  1.00  0.00      S_02 186
ATOM   1285  C   LEU   186      19.399  -1.977  -7.658  1.00  0.00      S_02 186
ATOM   1286  O   LEU   186      20.060  -2.960  -7.992  1.00  0.00      S_02 186
ATOM   1287  N   PHE   187      18.790  -1.881  -6.480  1.00  0.00      S_02 187
ATOM   1288  H   PHE   187      18.221  -1.070  -6.286  1.00  0.00      S_02 187
ATOM   1289  CA  PHE   187      18.923  -2.916  -5.462  1.00  0.00      S_02 187
ATOM   1290  HA  PHE   187      19.318  -3.815  -5.912  1.00  0.00      S_02 187
ATOM   1291  CB  PHE   187      19.940  -2.495  -4.400  1.00  0.00      S_02 187
ATOM   1292  C   PHE   187      17.579  -3.222  -4.809  1.00  0.00      S_02 187
ATOM   1293  O   PHE   187      16.628  -2.451  -4.933  1.00  0.00      S_02 187
ATOM   1294  N   SER   188      17.509  -4.353  -4.115  1.00  0.00      S_02 188
ATOM   1295  H   SER   188      18.317  -4.956  -4.074  1.00  0.00      S_02 188
ATOM   1296  CA  SER   188      16.294  -4.745  -3.410  1.00  0.00      S_02 188
ATOM   1297  HA  SER   188      15.522  -4.982  -4.128  1.00  0.00      S_02 188
ATOM   1298  CB  SER   188      16.529  -6.026  -2.608  1.00  0.00      S_02 188
ATOM   1299  C   SER   188      15.807  -3.632  -2.489  1.00  0.00      S_02 188
ATOM   1300  O   SER   188      16.586  -3.056  -1.729  1.00  0.00      S_02 188
ATOM   1301  N   ASP   189      14.514  -3.333  -2.561  1.00  0.00      S_02 189
ATOM   1302  H   ASP   189      13.927  -3.841  -3.208  1.00  0.00      S_02 189
ATOM   1303  CA  ASP   189      13.920  -2.292  -1.731  1.00  0.00      S_02 189
ATOM   1304  HA  ASP   189      14.367  -1.339  -1.975  1.00  0.00      S_02 189
ATOM   1305  CB  ASP   189      12.429  -2.147  -2.038  1.00  0.00      S_02 189
ATOM   1306  C   ASP   189      14.124  -2.585  -0.249  1.00  0.00      S_02 189
ATOM   1307  O   ASP   189      14.107  -1.676   0.582  1.00  0.00      S_02 189
ATOM   1308  N   ASP   190      14.317  -3.859   0.077  1.00  0.00      S_02 190
ATOM   1309  H   ASP   190      14.299  -4.560  -0.650  1.00  0.00      S_02 190
ATOM   1310  CA  ASP   190      14.553  -4.270   1.455  1.00  0.00      S_02 190
ATOM   1311  HA  ASP   190      13.715  -3.972   2.068  1.00  0.00      S_02 190
ATOM   1312  CB  ASP   190      14.625  -5.795   1.554  1.00  0.00      S_02 190
ATOM   1313  C   ASP   190      15.832  -3.648   2.005  1.00  0.00      S_02 190
ATOM   1314  O   ASP   190      15.873  -3.199   3.150  1.00  0.00      S_02 190
ATOM   1315  N   THR   191      16.875  -3.626   1.181  1.00  0.00      S_02 191
ATOM   1316  H   THR   191      16.771  -3.993   0.246  1.00  0.00      S_02 191
ATOM   1317  CA  THR   191      18.165  -3.085   1.593  1.00  0.00      S_02 191
ATOM   1318  HA  THR   191      18.561  -3.677   2.405  1.00  0.00      S_02 191
ATOM   1319  CB  THR   191      19.202  -3.175   0.458  1.00  0.00      S_02 191
ATOM   1320  C   THR   191      18.037  -1.632   2.038  1.00  0.00      S_02 191
ATOM   1321  O   THR   191      18.868  -1.129   2.793  1.00  0.00      S_02 191
ATOM   1322  N   ASP   192      16.990  -0.964   1.566  1.00  0.00      S_02 192
ATOM   1323  H   ASP   192      16.324  -1.444   0.977  1.00  0.00      S_02 192
ATOM   1324  CA  ASP   192      16.777   0.445   1.876  1.00  0.00      S_02 192
ATOM   1325  HA  ASP   192      17.714   0.976   1.799  1.00  0.00      S_02 192
ATOM   1326  CB  ASP   192      15.844   1.085   0.846  1.00  0.00      S_02 192
ATOM   1327  C   ASP   192      16.207   0.621   3.279  1.00  0.00      S_02 192
ATOM   1328  O   ASP   192      16.190   1.727   3.819  1.00  0.00      S_02 192
ATOM   1329  N   ASP   193      15.741  -0.477   3.866  1.00  0.00      S_02 193
ATOM   1330  H   ASP   193      15.827  -1.364   3.389  1.00  0.00      S_02 193
ATOM   1331  CA  ASP   193      15.111  -0.436   5.179  1.00  0.00      S_02 193
ATOM   1332  HA  ASP   193      14.739   0.560   5.369  1.00  0.00      S_02 193
ATOM   1333  CB  ASP   193      13.888  -1.355   5.216  1.00  0.00      S_02 193
ATOM   1334  C   ASP   193      16.094  -0.829   6.276  1.00  0.00      S_02 193
ATOM   1335  O   ASP   193      17.094  -1.498   6.016  1.00  0.00      S_02 193
ATOM   1336  N   ARG   194      15.804  -0.408   7.503  1.00  0.00      S_02 194
ATOM   1337  H   ARG   194      14.960   0.126   7.653  1.00  0.00      S_02 194
ATOM   1338  CA  ARG   194      16.672  -0.698   8.638  1.00  0.00      S_02 194
ATOM   1339  HA  ARG   194      17.654  -0.286   8.455  1.00  0.00      S_02 194
ATOM   1340  CB  ARG   194      16.154  -0.005   9.900  1.00  0.00      S_02 194
ATOM   1341  C   ARG   194      16.788  -2.200   8.875  1.00  0.00      S_02 194
ATOM   1342  O   ARG   194      17.847  -2.699   9.254  1.00  0.00      S_02 194
ATOM   1343  N   SER   195      15.691  -2.916   8.648  1.00  0.00      S_02 195
ATOM   1344  H   SER   195      14.854  -2.447   8.331  1.00  0.00      S_02 195
ATOM   1345  CA  SER   195      15.665  -4.360   8.843  1.00  0.00      S_02 195
ATOM   1346  HA  SER   195      15.912  -4.589   9.870  1.00  0.00      S_02 195
ATOM   1347  CB  SER   195      14.254  -4.906   8.618  1.00  0.00      S_02 195
ATOM   1348  C   SER   195      16.652  -5.061   7.915  1.00  0.00      S_02 195
ATOM   1349  O   SER   195      17.294  -6.038   8.300  1.00  0.00      S_02 195
ATOM   1350  N   CYS   196      16.768  -4.554   6.692  1.00  0.00      S_02 196
ATOM   1351  H   CYS   196      16.185  -3.773   6.426  1.00  0.00      S_02 196
ATOM   1352  CA  CYS   196      17.714  -5.097   5.725  1.00  0.00      S_02 196
ATOM   1353  HA  CYS   196      17.433  -6.109   5.474  1.00  0.00      S_02 196
ATOM   1354  CB  CYS   196      17.654  -4.307   4.415  1.00  0.00      S_02 196
ATOM   1355  C   CYS   196      19.135  -5.086   6.278  1.00  0.00      S_02 196
ATOM   1356  O   CYS   196      19.960  -5.925   5.913  1.00  0.00      S_02 196
ATOM   1357  N   ARG   197      19.415  -4.133   7.160  1.00  0.00      S_02 197
ATOM   1358  H   ARG   197      18.713  -3.438   7.373  1.00  0.00      S_02 197
ATOM   1359  CA  ARG   197      20.708  -4.063   7.829  1.00  0.00      S_02 197
ATOM   1360  HA  ARG   197      21.486  -3.919   7.094  1.00  0.00      S_02 197
ATOM   1361  CB  ARG   197      20.770  -2.842   8.750  1.00  0.00      S_02 197
ATOM   1362  C   ARG   197      20.988  -5.334   8.624  1.00  0.00      S_02 197
ATOM   1363  O   ARG   197      22.141  -5.662   8.903  1.00  0.00      S_02 197
ATOM   1364  N   SER   198      19.925  -6.046   8.984  1.00  0.00      S_02 198
ATOM   1365  H   SER   198      19.008  -5.746   8.687  1.00  0.00      S_02 198
ATOM   1366  CA  SER   198      20.050  -7.249   9.798  1.00  0.00      S_02 198
ATOM   1367  HA  SER   198      20.810  -7.098  10.550  1.00  0.00      S_02 198
ATOM   1368  CB  SER   198      18.751  -7.517  10.561  1.00  0.00      S_02 198
ATOM   1369  C   SER   198      20.414  -8.458   8.943  1.00  0.00      S_02 198
ATOM   1370  O   SER   198      20.732  -9.527   9.465  1.00  0.00      S_02 198
ATOM   1371  N   THR   199      20.366  -8.281   7.627  1.00  0.00      S_02 199
ATOM   1372  H   THR   199      19.975  -7.426   7.259  1.00  0.00      S_02 199
ATOM   1373  CA  THR   199      20.862  -9.291   6.699  1.00  0.00      S_02 199
ATOM   1374  HA  THR   199      20.294 -10.202   6.821  1.00  0.00      S_02 199
ATOM   1375  CB  THR   199      20.661  -8.860   5.235  1.00  0.00      S_02 199
ATOM   1376  C   THR   199      22.341  -9.579   6.937  1.00  0.00      S_02 199
ATOM   1377  O   THR   199      22.811 -10.693   6.704  1.00  0.00      S_02 199
ATOM   1378  N   ASN   200      23.068  -8.568   7.401  1.00  0.00      S_02 200
ATOM   1379  H   ASN   200      22.612  -7.694   7.620  1.00  0.00      S_02 200
ATOM   1380  CA  ASN   200      24.507  -8.689   7.603  1.00  0.00      S_02 200
ATOM   1381  HA  ASN   200      25.002  -8.740   6.645  1.00  0.00      S_02 200
ATOM   1382  CB  ASN   200      25.057  -7.441   8.295  1.00  0.00      S_02 200
ATOM   1383  C   ASN   200      24.847  -9.933   8.418  1.00  0.00      S_02 200
ATOM   1384  O   ASN   200      25.659 -10.757   8.000  1.00  0.00      S_02 200
ATOM   1385  N   PRO   201      24.220 -10.061   9.583  1.00  0.00      S_02 201
ATOM   1386  CA  PRO   201      24.493 -11.176  10.481  1.00  0.00      S_02 201
ATOM   1387  HA  PRO   201      25.523 -11.134  10.804  1.00  0.00      S_02 201
ATOM   1388  CB  PRO   201      23.649 -11.058  11.752  1.00  0.00      S_02 201
ATOM   1389  C   PRO   201      24.228 -12.513   9.798  1.00  0.00      S_02 201
ATOM   1390  O   PRO   201      24.838 -13.527  10.138  1.00  0.00      S_02 201
ATOM   1391  N   GLU   202      23.314 -12.507   8.833  1.00  0.00      S_02 202
ATOM   1392  H   GLU   202      22.835 -11.646   8.614  1.00  0.00      S_02 202
ATOM   1393  CA  GLU   202      22.986 -13.713   8.082  1.00  0.00      S_02 202
ATOM   1394  HA  GLU   202      23.242 -14.583   8.668  1.00  0.00      S_02 202
ATOM   1395  CB  GLU   202      21.478 -13.799   7.838  1.00  0.00      S_02 202
ATOM   1396  C   GLU   202      23.735 -13.757   6.754  1.00  0.00      S_02 202
ATOM   1397  O   GLU   202      23.288 -14.393   5.799  1.00  0.00      S_02 202
TER
