# Supplementary material for: Structural insights into the function of the core-circadian factor TIMING OF CAB2 EXPRESSION 1 (TOC1)
Source: J Circadian Rhythms. 2008 Feb 25;6:3. doi: 10.1186/1740-3391-6-3 (PMC2292679; doi:10.1186/1740-3391-6-3)
Supplement: Additional file 5 — Structural file. Structure of CsTOC1_dom2 [file 1740-3391-6-3-S5.pdb]

SOURCE    DECOY 477 IDENTIFIER S_0190_1036
SOURCE    CLUSTER 6 MEMBER 1 FILE aaseth.out.clusters
REMARK    SCORE           score:          -39.46
REMARK    SCORE             env:          -27.33
REMARK    SCORE            pair:          -22.89
REMARK    SCORE             vdw:            2.24
REMARK    SCORE              hs:            0.97
REMARK    SCORE              ss:            0.00
REMARK    SCORE           sheet:            7.55
REMARK    SCORE              cb:           57.74
REMARK    SCORE          rsigma:            0.00
REMARK    SCORE         hb_srbb:          -58.75
REMARK    SCORE         hb_lrbb:            0.00
REMARK    SCORE              rg:           16.65
REMARK    SCORE              co:           25.19
REMARK    SCORE            rama:          -17.35
REMARK    SCORE     description:     S_0190_1036
ATOM      1  N   MET     1       1.036   0.387  -0.960  1.00  0.00      S_01   1
ATOM      2  H   MET     1       1.568  -0.340  -1.418  1.00  0.00      S_01   1
ATOM      3  CA  MET     1      -0.003   0.013  -0.008  1.00  0.00      S_01   1
ATOM      4  HA  MET     1       0.002  -1.059   0.127  1.00  0.00      S_01   1
ATOM      5  CB  MET     1       0.291   0.612   1.368  1.00  0.00      S_01   1
ATOM      6  C   MET     1      -1.379   0.458  -0.491  1.00  0.00      S_01   1
ATOM      7  O   MET     1      -2.179   0.983   0.284  1.00  0.00      S_01   1
ATOM      8  N   GLY     2      -1.648   0.244  -1.775  1.00  0.00      S_01   2
ATOM      9  H   GLY     2      -0.923  -0.121  -2.375  1.00  0.00      S_01   2
ATOM     10  CA  GLY     2      -2.964   0.524  -2.338  1.00  0.00      S_01   2
ATOM     11 1HA  GLY     2      -3.050   0.047  -3.304  1.00  0.00      S_01   2
ATOM     12  C   GLY     2      -3.191   2.024  -2.491  1.00  0.00      S_01   2
ATOM     13  O   GLY     2      -4.295   2.465  -2.811  1.00  0.00      S_01   2
ATOM     14  N   LEU     3      -2.140   2.803  -2.259  1.00  0.00      S_01   3
ATOM     15  H   LEU     3      -1.256   2.378  -2.018  1.00  0.00      S_01   3
ATOM     16  CA  LEU     3      -2.229   4.256  -2.345  1.00  0.00      S_01   3
ATOM     17  HA  LEU     3      -3.139   4.589  -1.868  1.00  0.00      S_01   3
ATOM     18  CB  LEU     3      -1.084   4.910  -1.570  1.00  0.00      S_01   3
ATOM     19  C   LEU     3      -2.216   4.725  -3.796  1.00  0.00      S_01   3
ATOM     20  O   LEU     3      -2.811   5.748  -4.134  1.00  0.00      S_01   3
ATOM     21  N   SER     4      -1.532   3.970  -4.650  1.00  0.00      S_01   4
ATOM     22  H   SER     4      -1.101   3.119  -4.318  1.00  0.00      S_01   4
ATOM     23  CA  SER     4      -1.388   4.339  -6.053  1.00  0.00      S_01   4
ATOM     24  HA  SER     4      -0.825   5.257  -6.128  1.00  0.00      S_01   4
ATOM     25  CB  SER     4      -0.574   3.283  -6.804  1.00  0.00      S_01   4
ATOM     26  C   SER     4      -2.749   4.521  -6.718  1.00  0.00      S_01   4
ATOM     27  O   SER     4      -3.672   3.738  -6.490  1.00  0.00      S_01   4
ATOM     28  N   VAL     5      -2.866   5.558  -7.540  1.00  0.00      S_01   5
ATOM     29  H   VAL     5      -2.070   6.162  -7.687  1.00  0.00      S_01   5
ATOM     30  CA  VAL     5      -4.114   5.847  -8.236  1.00  0.00      S_01   5
ATOM     31  HA  VAL     5      -4.943   5.724  -7.555  1.00  0.00      S_01   5
ATOM     32  CB  VAL     5      -4.170   7.311  -8.711  1.00  0.00      S_01   5
ATOM     33  C   VAL     5      -4.302   4.925  -9.436  1.00  0.00      S_01   5
ATOM     34  O   VAL     5      -5.426   4.694  -9.884  1.00  0.00      S_01   5
ATOM     35  N   HIS     6      -3.196   4.402  -9.954  1.00  0.00      S_01   6
ATOM     36  H   HIS     6      -2.303   4.636  -9.543  1.00  0.00      S_01   6
ATOM     37  CA  HIS     6      -3.237   3.500 -11.098  1.00  0.00      S_01   6
ATOM     38  HA  HIS     6      -4.061   3.771 -11.741  1.00  0.00      S_01   6
ATOM     39  CB  HIS     6      -1.974   3.654 -11.948  1.00  0.00      S_01   6
ATOM     40  C   HIS     6      -3.395   2.050 -10.652  1.00  0.00      S_01   6
ATOM     41  O   HIS     6      -2.700   1.590  -9.747  1.00  0.00      S_01   6
ATOM     42  N   GLU     7      -4.314   1.336 -11.294  1.00  0.00      S_01   7
ATOM     43  H   GLU     7      -4.770   1.734 -12.103  1.00  0.00      S_01   7
ATOM     44  CA  GLU     7      -4.681  -0.007 -10.860  1.00  0.00      S_01   7
ATOM     45  HA  GLU     7      -4.967   0.017  -9.819  1.00  0.00      S_01   7
ATOM     46  CB  GLU     7      -5.913  -0.498 -11.623  1.00  0.00      S_01   7
ATOM     47  C   GLU     7      -3.524  -0.982 -11.047  1.00  0.00      S_01   7
ATOM     48  O   GLU     7      -2.991  -1.124 -12.147  1.00  0.00      S_01   7
ATOM     49  N   GLU     8      -3.141  -1.653  -9.965  1.00  0.00      S_01   8
ATOM     50  H   GLU     8      -3.625  -1.496  -9.093  1.00  0.00      S_01   8
ATOM     51  CA  GLU     8      -2.041  -2.608 -10.006  1.00  0.00      S_01   8
ATOM     52  HA  GLU     8      -1.468  -2.460 -10.909  1.00  0.00      S_01   8
ATOM     53  CB  GLU     8      -1.072  -2.360  -8.848  1.00  0.00      S_01   8
ATOM     54  C   GLU     8      -2.555  -4.043  -9.960  1.00  0.00      S_01   8
ATOM     55  O   GLU     8      -3.606  -4.318  -9.381  1.00  0.00      S_01   8
ATOM     56  N   ASP     9      -1.807  -4.954 -10.574  1.00  0.00      S_01   9
ATOM     57  H   ASP     9      -1.001  -4.654 -11.103  1.00  0.00      S_01   9
ATOM     58  CA  ASP     9      -2.120  -6.377 -10.504  1.00  0.00      S_01   9
ATOM     59  HA  ASP     9      -2.899  -6.538  -9.773  1.00  0.00      S_01   9
ATOM     60  CB  ASP     9      -2.687  -6.867 -11.838  1.00  0.00      S_01   9
ATOM     61  C   ASP     9      -0.890  -7.194 -10.125  1.00  0.00      S_01   9
ATOM     62  O   ASP     9      -0.384  -7.980 -10.926  1.00  0.00      S_01   9
ATOM     63  N   GLU    10      -0.414  -7.004  -8.899  1.00  0.00      S_01  10
ATOM     64  H   GLU    10      -0.890  -6.363  -8.280  1.00  0.00      S_01  10
ATOM     65  CA  GLU    10       0.778  -7.696  -8.424  1.00  0.00      S_01  10
ATOM     66  HA  GLU    10       0.882  -7.546  -7.360  1.00  0.00      S_01  10
ATOM     67  CB  GLU    10       0.637  -9.206  -8.624  1.00  0.00      S_01  10
ATOM     68  C   GLU    10       2.030  -7.188  -9.133  1.00  0.00      S_01  10
ATOM     69  O   GLU    10       2.556  -7.844 -10.031  1.00  0.00      S_01  10
ATOM     70  N   SER    11       2.502  -6.015  -8.722  1.00  0.00      S_01  11
ATOM     71  H   SER    11       2.024  -5.526  -7.978  1.00  0.00      S_01  11
ATOM     72  CA  SER    11       3.691  -5.417  -9.317  1.00  0.00      S_01  11
ATOM     73  HA  SER    11       3.805  -5.774 -10.330  1.00  0.00      S_01  11
ATOM     74  CB  SER    11       3.532  -3.899  -9.421  1.00  0.00      S_01  11
ATOM     75  C   SER    11       4.941  -5.759  -8.513  1.00  0.00      S_01  11
ATOM     76  O   SER    11       4.871  -6.467  -7.509  1.00  0.00      S_01  11
ATOM     77  N   ALA    12       6.084  -5.252  -8.963  1.00  0.00      S_01  12
ATOM     78  H   ALA    12       6.063  -4.595  -9.730  1.00  0.00      S_01  12
ATOM     79  CA  ALA    12       7.368  -5.619  -8.377  1.00  0.00      S_01  12
ATOM     80  HA  ALA    12       7.363  -6.670  -8.129  1.00  0.00      S_01  12
ATOM     81  CB  ALA    12       8.485  -5.443  -9.394  1.00  0.00      S_01  12
ATOM     82  C   ALA    12       7.655  -4.802  -7.122  1.00  0.00      S_01  12
ATOM     83  O   ALA    12       7.509  -3.580  -7.118  1.00  0.00      S_01  12
ATOM     84  N   GLY    13       8.064  -5.485  -6.058  1.00  0.00      S_01  13
ATOM     85  H   GLY    13       8.216  -6.480  -6.141  1.00  0.00      S_01  13
ATOM     86  CA  GLY    13       8.300  -4.835  -4.774  1.00  0.00      S_01  13
ATOM     87 1HA  GLY    13       9.148  -5.295  -4.288  1.00  0.00      S_01  13
ATOM     88  C   GLY    13       7.077  -4.941  -3.870  1.00  0.00      S_01  13
ATOM     89  O   GLY    13       7.085  -4.453  -2.739  1.00  0.00      S_01  13
ATOM     90  N   ALA    14       6.027  -5.581  -4.374  1.00  0.00      S_01  14
ATOM     91  H   ALA    14       6.106  -6.014  -5.284  1.00  0.00      S_01  14
ATOM     92  CA  ALA    14       4.766  -5.675  -3.650  1.00  0.00      S_01  14
ATOM     93  HA  ALA    14       4.633  -4.792  -3.042  1.00  0.00      S_01  14
ATOM     94  CB  ALA    14       3.596  -5.683  -4.622  1.00  0.00      S_01  14
ATOM     95  C   ALA    14       4.730  -6.913  -2.761  1.00  0.00      S_01  14
ATOM     96  O   ALA    14       5.473  -7.870  -2.983  1.00  0.00      S_01  14
ATOM     97  N   ALA    15       3.863  -6.889  -1.755  1.00  0.00      S_01  15
ATOM     98  H   ALA    15       3.327  -6.049  -1.587  1.00  0.00      S_01  15
ATOM     99  CA  ALA    15       3.665  -8.043  -0.886  1.00  0.00      S_01  15
ATOM    100  HA  ALA    15       4.175  -8.899  -1.302  1.00  0.00      S_01  15
ATOM    101  CB  ALA    15       4.310  -7.802   0.471  1.00  0.00      S_01  15
ATOM    102  C   ALA    15       2.183  -8.363  -0.723  1.00  0.00      S_01  15
ATOM    103  O   ALA    15       1.337  -7.470  -0.765  1.00  0.00      S_01  15
ATOM    104  N   VAL    16       1.876  -9.643  -0.537  1.00  0.00      S_01  16
ATOM    105  H   VAL    16       2.620 -10.320  -0.458  1.00  0.00      S_01  16
ATOM    106  CA  VAL    16       0.492 -10.093  -0.446  1.00  0.00      S_01  16
ATOM    107  HA  VAL    16      -0.075  -9.683  -1.268  1.00  0.00      S_01  16
ATOM    108  CB  VAL    16       0.387 -11.623  -0.580  1.00  0.00      S_01  16
ATOM    109  C   VAL    16      -0.141  -9.663   0.873  1.00  0.00      S_01  16
ATOM    110  O   VAL    16       0.357  -9.993   1.949  1.00  0.00      S_01  16
ATOM    111  N   GLU    17      -1.243  -8.925   0.782  1.00  0.00      S_01  17
ATOM    112  H   GLU    17      -1.578  -8.652  -0.131  1.00  0.00      S_01  17
ATOM    113  CA  GLU    17      -1.980  -8.499   1.966  1.00  0.00      S_01  17
ATOM    114  HA  GLU    17      -1.302  -8.419   2.802  1.00  0.00      S_01  17
ATOM    115  CB  GLU    17      -2.562  -7.100   1.760  1.00  0.00      S_01  17
ATOM    116  C   GLU    17      -3.093  -9.485   2.306  1.00  0.00      S_01  17
ATOM    117  O   GLU    17      -3.320 -10.455   1.583  1.00  0.00      S_01  17
ATOM    118  N   PRO    18      -3.784  -9.230   3.412  1.00  0.00      S_01  18
ATOM    119  CA  PRO    18      -4.853 -10.111   3.868  1.00  0.00      S_01  18
ATOM    120  HA  PRO    18      -4.452 -11.097   4.054  1.00  0.00      S_01  18
ATOM    121  CB  PRO    18      -5.414  -9.625   5.206  1.00  0.00      S_01  18
ATOM    122  C   PRO    18      -5.970 -10.203   2.834  1.00  0.00      S_01  18
ATOM    123  O   PRO    18      -6.588 -11.255   2.667  1.00  0.00      S_01  18
ATOM    124  N   PRO    19      -6.223  -9.097   2.143  1.00  0.00      S_01  19
ATOM    125  CA  PRO    19      -7.293  -9.039   1.154  1.00  0.00      S_01  19
ATOM    126  HA  PRO    19      -8.219  -9.363   1.606  1.00  0.00      S_01  19
ATOM    127  CB  PRO    19      -7.527  -7.596   0.702  1.00  0.00      S_01  19
ATOM    128  C   PRO    19      -6.979  -9.921  -0.050  1.00  0.00      S_01  19
ATOM    129  O   PRO    19      -7.800 -10.740  -0.462  1.00  0.00      S_01  19
ATOM    130  N   TYR    20      -5.786  -9.747  -0.609  1.00  0.00      S_01  20
ATOM    131  H   TYR    20      -5.150  -9.070  -0.212  1.00  0.00      S_01  20
ATOM    132  CA  TYR    20      -5.371 -10.509  -1.780  1.00  0.00      S_01  20
ATOM    133  HA  TYR    20      -6.102 -10.389  -2.566  1.00  0.00      S_01  20
ATOM    134  CB  TYR    20      -4.058  -9.958  -2.341  1.00  0.00      S_01  20
ATOM    135  C   TYR    20      -5.218 -11.990  -1.450  1.00  0.00      S_01  20
ATOM    136  O   TYR    20      -5.685 -12.853  -2.193  1.00  0.00      S_01  20
ATOM    137  N   ILE    21      -4.561 -12.277  -0.330  1.00  0.00      S_01  21
ATOM    138  H   ILE    21      -4.265 -11.523   0.273  1.00  0.00      S_01  21
ATOM    139  CA  ILE    21      -4.258 -13.651   0.049  1.00  0.00      S_01  21
ATOM    140  HA  ILE    21      -3.787 -14.158  -0.780  1.00  0.00      S_01  21
ATOM    141  CB  ILE    21      -3.246 -13.706   1.209  1.00  0.00      S_01  21
ATOM    142  C   ILE    21      -5.521 -14.404   0.454  1.00  0.00      S_01  21
ATOM    143  O   ILE    21      -5.694 -15.575   0.115  1.00  0.00      S_01  21
ATOM    144  N   GLU    22      -6.402 -13.723   1.180  1.00  0.00      S_01  22
ATOM    145  H   GLU    22      -6.205 -12.762   1.418  1.00  0.00      S_01  22
ATOM    146  CA  GLU    22      -7.646 -14.329   1.641  1.00  0.00      S_01  22
ATOM    147  HA  GLU    22      -7.424 -15.233   2.189  1.00  0.00      S_01  22
ATOM    148  CB  GLU    22      -8.358 -13.403   2.629  1.00  0.00      S_01  22
ATOM    149  C   GLU    22      -8.567 -14.656   0.471  1.00  0.00      S_01  22
ATOM    150  O   GLU    22      -9.232 -15.692   0.463  1.00  0.00      S_01  22
ATOM    151  N   LEU    23      -8.602 -13.765  -0.515  1.00  0.00      S_01  23
ATOM    152  H   LEU    23      -8.044 -12.927  -0.440  1.00  0.00      S_01  23
ATOM    153  CA  LEU    23      -9.425 -13.968  -1.702  1.00  0.00      S_01  23
ATOM    154  HA  LEU    23     -10.438 -14.194  -1.403  1.00  0.00      S_01  23
ATOM    155  CB  LEU    23      -9.505 -12.680  -2.524  1.00  0.00      S_01  23
ATOM    156  C   LEU    23      -8.883 -15.106  -2.561  1.00  0.00      S_01  23
ATOM    157  O   LEU    23      -9.637 -15.960  -3.024  1.00  0.00      S_01  23
ATOM    158  N   ASP    24      -7.570 -15.109  -2.769  1.00  0.00      S_01  24
ATOM    159  H   ASP    24      -7.007 -14.371  -2.372  1.00  0.00      S_01  24
ATOM    160  CA  ASP    24      -6.922 -16.151  -3.557  1.00  0.00      S_01  24
ATOM    161  HA  ASP    24      -7.297 -16.122  -4.570  1.00  0.00      S_01  24
ATOM    162  CB  ASP    24      -5.418 -15.890  -3.657  1.00  0.00      S_01  24
ATOM    163  C   ASP    24      -7.177 -17.532  -2.961  1.00  0.00      S_01  24
ATOM    164  O   ASP    24      -7.380 -18.504  -3.687  1.00  0.00      S_01  24
ATOM    165  N   GLU    25      -7.163 -17.609  -1.634  1.00  0.00      S_01  25
ATOM    166  H   GLU    25      -6.987 -16.774  -1.094  1.00  0.00      S_01  25
ATOM    167  CA  GLU    25      -7.397 -18.869  -0.938  1.00  0.00      S_01  25
ATOM    168  HA  GLU    25      -7.516 -18.680   0.119  1.00  0.00      S_01  25
ATOM    169  CB  GLU    25      -8.710 -19.502  -1.402  1.00  0.00      S_01  25
ATOM    170  C   GLU    25      -6.242 -19.841  -1.154  1.00  0.00      S_01  25
ATOM    171  O   GLU    25      -6.453 -21.005  -1.495  1.00  0.00      S_01  25
ATOM    172  N   TYR    26      -5.021 -19.355  -0.953  1.00  0.00      S_01  26
ATOM    173  H   TYR    26      -4.912 -18.377  -0.726  1.00  0.00      S_01  26
ATOM    174  CA  TYR    26      -3.835 -20.198  -1.053  1.00  0.00      S_01  26
ATOM    175  HA  TYR    26      -4.131 -21.236  -1.057  1.00  0.00      S_01  26
ATOM    176  CB  TYR    26      -3.119 -19.959  -2.383  1.00  0.00      S_01  26
ATOM    177  C   TYR    26      -2.881 -19.946   0.110  1.00  0.00      S_01  26
ATOM    178  O   TYR    26      -1.752 -19.497  -0.088  1.00  0.00      S_01  26
ATOM    179  N   ARG    27      -3.342 -20.237   1.322  1.00  0.00      S_01  27
ATOM    180  H   ARG    27      -4.264 -20.638   1.414  1.00  0.00      S_01  27
ATOM    181  CA  ARG    27      -2.550 -19.993   2.521  1.00  0.00      S_01  27
ATOM    182  HA  ARG    27      -2.325 -18.940   2.596  1.00  0.00      S_01  27
ATOM    183  CB  ARG    27      -3.356 -20.341   3.775  1.00  0.00      S_01  27
ATOM    184  C   ARG    27      -1.251 -20.790   2.496  1.00  0.00      S_01  27
ATOM    185  O   ARG    27      -0.191 -20.280   2.860  1.00  0.00      S_01  27
ATOM    186  N   PRO    28      -1.340 -22.045   2.066  1.00  0.00      S_01  28
ATOM    187  CA  PRO    28      -0.189 -22.940   2.072  1.00  0.00      S_01  28
ATOM    188  HA  PRO    28       0.131 -23.108   3.090  1.00  0.00      S_01  28
ATOM    189  CB  PRO    28      -0.577 -24.314   1.520  1.00  0.00      S_01  28
ATOM    190  C   PRO    28       0.967 -22.359   1.265  1.00  0.00      S_01  28
ATOM    191  O   PRO    28       2.132 -22.651   1.533  1.00  0.00      S_01  28
ATOM    192  N   ASP    29       0.636 -21.534   0.277  1.00  0.00      S_01  29
ATOM    193  H   ASP    29      -0.333 -21.280   0.152  1.00  0.00      S_01  29
ATOM    194  CA  ASP    29       1.637 -20.988  -0.632  1.00  0.00      S_01  29
ATOM    195  HA  ASP    29       2.368 -21.749  -0.863  1.00  0.00      S_01  29
ATOM    196  CB  ASP    29       0.996 -20.603  -1.967  1.00  0.00      S_01  29
ATOM    197  C   ASP    29       2.338 -19.780  -0.020  1.00  0.00      S_01  29
ATOM    198  O   ASP    29       3.232 -19.193  -0.630  1.00  0.00      S_01  29
ATOM    199  N   VAL    30       1.926 -19.414   1.189  1.00  0.00      S_01  30
ATOM    200  H   VAL    30       1.198 -19.947   1.644  1.00  0.00      S_01  30
ATOM    201  CA  VAL    30       2.497 -18.262   1.877  1.00  0.00      S_01  30
ATOM    202  HA  VAL    30       2.990 -17.622   1.160  1.00  0.00      S_01  30
ATOM    203  CB  VAL    30       1.405 -17.398   2.534  1.00  0.00      S_01  30
ATOM    204  C   VAL    30       3.497 -18.696   2.943  1.00  0.00      S_01  30
ATOM    205  O   VAL    30       3.114 -19.180   4.008  1.00  0.00      S_01  30
ATOM    206  N   PRO    31       4.782 -18.521   2.649  1.00  0.00      S_01  31
ATOM    207  CA  PRO    31       5.840 -18.920   3.569  1.00  0.00      S_01  31
ATOM    208  HA  PRO    31       5.728 -19.965   3.815  1.00  0.00      S_01  31
ATOM    209  CB  PRO    31       7.209 -18.790   2.899  1.00  0.00      S_01  31
ATOM    210  C   PRO    31       5.801 -18.089   4.847  1.00  0.00      S_01  31
ATOM    211  O   PRO    31       5.415 -16.920   4.828  1.00  0.00      S_01  31
ATOM    212  N   LYS    32       6.203 -18.700   5.956  1.00  0.00      S_01  32
ATOM    213  H   LYS    32       6.491 -19.667   5.909  1.00  0.00      S_01  32
ATOM    214  CA  LYS    32       6.239 -18.011   7.241  1.00  0.00      S_01  32
ATOM    215  HA  LYS    32       5.236 -17.730   7.526  1.00  0.00      S_01  32
ATOM    216  CB  LYS    32       6.741 -18.951   8.339  1.00  0.00      S_01  32
ATOM    217  C   LYS    32       7.117 -16.766   7.175  1.00  0.00      S_01  32
ATOM    218  O   LYS    32       8.242 -16.814   6.679  1.00  0.00      S_01  32
ATOM    219  N   ILE    33       6.594 -15.652   7.677  1.00  0.00      S_01  33
ATOM    220  H   ILE    33       5.653 -15.672   8.044  1.00  0.00      S_01  33
ATOM    221  CA  ILE    33       7.344 -14.402   7.713  1.00  0.00      S_01  33
ATOM    222  HA  ILE    33       7.612 -14.114   6.708  1.00  0.00      S_01  33
ATOM    223  CB  ILE    33       6.491 -13.248   8.272  1.00  0.00      S_01  33
ATOM    224  C   ILE    33       8.608 -14.542   8.556  1.00  0.00      S_01  33
ATOM    225  O   ILE    33       9.560 -13.778   8.394  1.00  0.00      S_01  33
ATOM    226  N   SER    34       8.609 -15.521   9.454  1.00  0.00      S_01  34
ATOM    227  H   SER    34       7.804 -16.127   9.523  1.00  0.00      S_01  34
ATOM    228  CA  SER    34       9.743 -15.743  10.344  1.00  0.00      S_01  34
ATOM    229  HA  SER    34      10.305 -14.826  10.446  1.00  0.00      S_01  34
ATOM    230  CB  SER    34       9.259 -16.098  11.751  1.00  0.00      S_01  34
ATOM    231  C   SER    34      10.655 -16.842   9.810  1.00  0.00      S_01  34
ATOM    232  O   SER    34      11.678 -17.162  10.416  1.00  0.00      S_01  34
ATOM    233  N   ASP    35      10.278 -17.417   8.673  1.00  0.00      S_01  35
ATOM    234  H   ASP    35       9.420 -17.119   8.231  1.00  0.00      S_01  35
ATOM    235  CA  ASP    35      11.072 -18.466   8.045  1.00  0.00      S_01  35
ATOM    236  HA  ASP    35      11.441 -19.141   8.803  1.00  0.00      S_01  35
ATOM    237  CB  ASP    35      10.200 -19.315   7.117  1.00  0.00      S_01  35
ATOM    238  C   ASP    35      12.247 -17.881   7.270  1.00  0.00      S_01  35
ATOM    239  O   ASP    35      12.150 -16.790   6.708  1.00  0.00      S_01  35
ATOM    240  N   ARG    36      13.356 -18.612   7.244  1.00  0.00      S_01  36
ATOM    241  H   ARG    36      13.374 -19.497   7.731  1.00  0.00      S_01  36
ATOM    242  CA  ARG    36      14.549 -18.171   6.531  1.00  0.00      S_01  36
ATOM    243  HA  ARG    36      14.514 -17.100   6.399  1.00  0.00      S_01  36
ATOM    244  CB  ARG    36      15.804 -18.451   7.360  1.00  0.00      S_01  36
ATOM    245  C   ARG    36      14.659 -18.848   5.169  1.00  0.00      S_01  36
ATOM    246  O   ARG    36      14.634 -20.074   5.070  1.00  0.00      S_01  36
ATOM    247  N   ARG    37      14.780 -18.040   4.120  1.00  0.00      S_01  37
ATOM    248  H   ARG    37      14.774 -17.041   4.266  1.00  0.00      S_01  37
ATOM    249  CA  ARG    37      14.922 -18.559   2.765  1.00  0.00      S_01  37
ATOM    250  HA  ARG    37      14.956 -19.638   2.795  1.00  0.00      S_01  37
ATOM    251  CB  ARG    37      13.697 -18.201   1.923  1.00  0.00      S_01  37
ATOM    252  C   ARG    37      16.188 -18.029   2.101  1.00  0.00      S_01  37
ATOM    253  O   ARG    37      16.755 -17.026   2.535  1.00  0.00      S_01  37
ATOM    254  N   THR    38      16.627 -18.709   1.047  1.00  0.00      S_01  38
ATOM    255  H   THR    38      16.087 -19.491   0.707  1.00  0.00      S_01  38
ATOM    256  CA  THR    38      17.868 -18.354   0.369  1.00  0.00      S_01  38
ATOM    257  HA  THR    38      18.389 -17.601   0.941  1.00  0.00      S_01  38
ATOM    258  CB  THR    38      18.826 -19.556   0.280  1.00  0.00      S_01  38
ATOM    259  C   THR    38      17.597 -17.827  -1.037  1.00  0.00      S_01  38
ATOM    260  O   THR    38      16.456 -17.817  -1.497  1.00  0.00      S_01  38
ATOM    261  N   GLY    39      18.654 -17.390  -1.713  1.00  0.00      S_01  39
ATOM    262  H   GLY    39      19.561 -17.400  -1.269  1.00  0.00      S_01  39
ATOM    263  CA  GLY    39      18.538 -16.896  -3.080  1.00  0.00      S_01  39
ATOM    264 1HA  GLY    39      17.591 -16.393  -3.202  1.00  0.00      S_01  39
ATOM    265  C   GLY    39      18.643 -18.035  -4.089  1.00  0.00      S_01  39
ATOM    266  O   GLY    39      18.999 -17.820  -5.247  1.00  0.00      S_01  39
ATOM    267  N   GLN    40      18.330 -19.246  -3.641  1.00  0.00      S_01  40
ATOM    268  H   GLN    40      18.015 -19.352  -2.687  1.00  0.00      S_01  40
ATOM    269  CA  GLN    40      18.429 -20.427  -4.490  1.00  0.00      S_01  40
ATOM    270  HA  GLN    40      18.747 -20.132  -5.480  1.00  0.00      S_01  40
ATOM    271  CB  GLN    40      19.510 -21.375  -3.966  1.00  0.00      S_01  40
ATOM    272  C   GLN    40      17.092 -21.155  -4.581  1.00  0.00      S_01  40
ATOM    273  O   GLN    40      16.517 -21.546  -3.566  1.00  0.00      S_01  40
ATOM    274  N   PHE    41      16.604 -21.333  -5.804  1.00  0.00      S_01  41
ATOM    275  H   PHE    41      17.130 -20.997  -6.598  1.00  0.00      S_01  41
ATOM    276  CA  PHE    41      15.328 -22.002  -6.029  1.00  0.00      S_01  41
ATOM    277  HA  PHE    41      14.696 -21.874  -5.163  1.00  0.00      S_01  41
ATOM    278  CB  PHE    41      14.580 -21.352  -7.195  1.00  0.00      S_01  41
ATOM    279  C   PHE    41      15.525 -23.491  -6.298  1.00  0.00      S_01  41
ATOM    280  O   PHE    41      15.788 -23.897  -7.429  1.00  0.00      S_01  41
ATOM    281  N   SER    42      15.397 -24.298  -5.250  1.00  0.00      S_01  42
ATOM    282  H   SER    42      15.173 -23.902  -4.348  1.00  0.00      S_01  42
ATOM    283  CA  SER    42      15.570 -25.741  -5.369  1.00  0.00      S_01  42
ATOM    284  HA  SER    42      16.556 -25.955  -5.752  1.00  0.00      S_01  42
ATOM    285  CB  SER    42      15.500 -26.404  -3.992  1.00  0.00      S_01  42
ATOM    286  C   SER    42      14.522 -26.347  -6.296  1.00  0.00      S_01  42
ATOM    287  O   SER    42      14.854 -27.075  -7.232  1.00  0.00      S_01  42
ATOM    288  N   SER    43      13.256 -26.042  -6.030  1.00  0.00      S_01  43
ATOM    289  H   SER    43      13.048 -25.457  -5.234  1.00  0.00      S_01  43
ATOM    290  CA  SER    43      12.160 -26.532  -6.857  1.00  0.00      S_01  43
ATOM    291  HA  SER    43      12.394 -26.368  -7.899  1.00  0.00      S_01  43
ATOM    292  CB  SER    43      11.999 -28.045  -6.695  1.00  0.00      S_01  43
ATOM    293  C   SER    43      10.852 -25.826  -6.514  1.00  0.00      S_01  43
ATOM    294  O   SER    43      10.737 -25.185  -5.470  1.00  0.00      S_01  43
ATOM    295  N   GLY    44       9.869 -25.949  -7.400  1.00  0.00      S_01  44
ATOM    296  H   GLY    44      10.034 -26.470  -8.249  1.00  0.00      S_01  44
ATOM    297  CA  GLY    44       8.558 -25.350  -7.178  1.00  0.00      S_01  44
ATOM    298 1HA  GLY    44       8.633 -24.595  -6.409  1.00  0.00      S_01  44
ATOM    299  C   GLY    44       7.535 -26.401  -6.762  1.00  0.00      S_01  44
ATOM    300  O   GLY    44       7.459 -27.477  -7.356  1.00  0.00      S_01  44
ATOM    301  N   PRO    45       6.751 -26.083  -5.737  1.00  0.00      S_01  45
ATOM    302  CA  PRO    45       5.721 -26.992  -5.249  1.00  0.00      S_01  45
ATOM    303  HA  PRO    45       6.180 -27.911  -4.916  1.00  0.00      S_01  45
ATOM    304  CB  PRO    45       5.023 -26.402  -4.022  1.00  0.00      S_01  45
ATOM    305  C   PRO    45       4.697 -27.300  -6.337  1.00  0.00      S_01  45
ATOM    306  O   PRO    45       4.591 -26.575  -7.326  1.00  0.00      S_01  45
ATOM    307  N   LYS    46       3.947 -28.381  -6.147  1.00  0.00      S_01  46
ATOM    308  H   LYS    46       4.083 -28.934  -5.314  1.00  0.00      S_01  46
ATOM    309  CA  LYS    46       2.932 -28.788  -7.112  1.00  0.00      S_01  46
ATOM    310  HA  LYS    46       3.366 -28.813  -8.101  1.00  0.00      S_01  46
ATOM    311  CB  LYS    46       2.460 -30.214  -6.823  1.00  0.00      S_01  46
ATOM    312  C   LYS    46       1.746 -27.830  -7.101  1.00  0.00      S_01  46
ATOM    313  O   LYS    46       0.741 -28.079  -6.435  1.00  0.00      S_01  46
ATOM    314  N   LYS    47       1.869 -26.734  -7.843  1.00  0.00      S_01  47
ATOM    315  H   LYS    47       2.717 -26.592  -8.373  1.00  0.00      S_01  47
ATOM    316  CA  LYS    47       0.812 -25.733  -7.912  1.00  0.00      S_01  47
ATOM    317  HA  LYS    47       0.051 -25.962  -7.181  1.00  0.00      S_01  47
ATOM    318  CB  LYS    47       1.356 -24.353  -7.534  1.00  0.00      S_01  47
ATOM    319  C   LYS    47       0.185 -25.687  -9.301  1.00  0.00      S_01  47
ATOM    320  O   LYS    47       0.860 -25.916 -10.305  1.00  0.00      S_01  47
ATOM    321  N   SER    48      -1.109 -25.389  -9.352  1.00  0.00      S_01  48
ATOM    322  H   SER    48      -1.608 -25.216  -8.491  1.00  0.00      S_01  48
ATOM    323  CA  SER    48      -1.827 -25.304 -10.618  1.00  0.00      S_01  48
ATOM    324  HA  SER    48      -1.294 -25.864 -11.372  1.00  0.00      S_01  48
ATOM    325  CB  SER    48      -3.203 -25.963 -10.499  1.00  0.00      S_01  48
ATOM    326  C   SER    48      -1.976 -23.856 -11.072  1.00  0.00      S_01  48
ATOM    327  O   SER    48      -2.022 -22.940 -10.251  1.00  0.00      S_01  48
ATOM    328  N   GLU    49      -2.052 -23.657 -12.384  1.00  0.00      S_01  49
ATOM    329  H   GLU    49      -1.911 -24.438 -13.009  1.00  0.00      S_01  49
ATOM    330  CA  GLU    49      -2.333 -22.341 -12.944  1.00  0.00      S_01  49
ATOM    331  HA  GLU    49      -2.440 -22.421 -14.015  1.00  0.00      S_01  49
ATOM    332  CB  GLU    49      -3.673 -21.813 -12.426  1.00  0.00      S_01  49
ATOM    333  C   GLU    49      -1.219 -21.352 -12.617  1.00  0.00      S_01  49
ATOM    334  O   GLU    49      -1.418 -20.408 -11.853  1.00  0.00      S_01  49
ATOM    335  N   LEU    50      -0.046 -21.577 -13.200  1.00  0.00      S_01  50
ATOM    336  H   LEU    50       0.071 -22.403 -13.769  1.00  0.00      S_01  50
ATOM    337  CA  LEU    50       1.077 -20.661 -13.039  1.00  0.00      S_01  50
ATOM    338  HA  LEU    50       1.000 -20.160 -12.086  1.00  0.00      S_01  50
ATOM    339  CB  LEU    50       2.398 -21.433 -13.002  1.00  0.00      S_01  50
ATOM    340  C   LEU    50       1.108 -19.624 -14.157  1.00  0.00      S_01  50
ATOM    341  O   LEU    50       0.554 -19.843 -15.235  1.00  0.00      S_01  50
ATOM    342  N   LYS    51       1.759 -18.496 -13.894  1.00  0.00      S_01  51
ATOM    343  H   LYS    51       2.259 -18.409 -13.021  1.00  0.00      S_01  51
ATOM    344  CA  LYS    51       1.770 -17.381 -14.833  1.00  0.00      S_01  51
ATOM    345  HA  LYS    51       0.898 -17.436 -15.468  1.00  0.00      S_01  51
ATOM    346  CB  LYS    51       1.663 -16.050 -14.086  1.00  0.00      S_01  51
ATOM    347  C   LYS    51       3.029 -17.398 -15.695  1.00  0.00      S_01  51
ATOM    348  O   LYS    51       4.003 -18.078 -15.373  1.00  0.00      S_01  51
ATOM    349  N   ILE    52       3.000 -16.646 -16.790  1.00  0.00      S_01  52
ATOM    350  H   ILE    52       2.163 -16.123 -17.006  1.00  0.00      S_01  52
ATOM    351  CA  ILE    52       4.145 -16.557 -17.689  1.00  0.00      S_01  52
ATOM    352  HA  ILE    52       4.363 -17.535 -18.092  1.00  0.00      S_01  52
ATOM    353  CB  ILE    52       3.842 -15.657 -18.901  1.00  0.00      S_01  52
ATOM    354  C   ILE    52       5.374 -16.021 -16.963  1.00  0.00      S_01  52
ATOM    355  O   ILE    52       5.332 -14.949 -16.359  1.00  0.00      S_01  52
ATOM    356  N   GLY    53       6.468 -16.773 -17.028  1.00  0.00      S_01  53
ATOM    357  H   GLY    53       6.459 -17.606 -17.599  1.00  0.00      S_01  53
ATOM    358  CA  GLY    53       7.681 -16.426 -16.296  1.00  0.00      S_01  53
ATOM    359 1HA  GLY    53       8.537 -16.858 -16.792  1.00  0.00      S_01  53
ATOM    360  C   GLY    53       7.619 -16.929 -14.858  1.00  0.00      S_01  53
ATOM    361  O   GLY    53       8.648 -17.076 -14.197  1.00  0.00      S_01  53
ATOM    362  N   GLU    54       6.408 -17.191 -14.379  1.00  0.00      S_01  54
ATOM    363  H   GLU    54       5.600 -17.013 -14.959  1.00  0.00      S_01  54
ATOM    364  CA  GLU    54       6.214 -17.727 -13.037  1.00  0.00      S_01  54
ATOM    365  HA  GLU    54       6.783 -17.143 -12.330  1.00  0.00      S_01  54
ATOM    366  CB  GLU    54       4.750 -17.592 -12.612  1.00  0.00      S_01  54
ATOM    367  C   GLU    54       6.650 -19.186 -12.958  1.00  0.00      S_01  54
ATOM    368  O   GLU    54       7.151 -19.640 -11.929  1.00  0.00      S_01  54
ATOM    369  N   SER    55       6.455 -19.917 -14.051  1.00  0.00      S_01  55
ATOM    370  H   SER    55       5.974 -19.506 -14.838  1.00  0.00      S_01  55
ATOM    371  CA  SER    55       6.919 -21.296 -14.144  1.00  0.00      S_01  55
ATOM    372  HA  SER    55       6.371 -21.908 -13.443  1.00  0.00      S_01  55
ATOM    373  CB  SER    55       6.618 -21.871 -15.530  1.00  0.00      S_01  55
ATOM    374  C   SER    55       8.411 -21.397 -13.848  1.00  0.00      S_01  55
ATOM    375  O   SER    55       8.833 -22.172 -12.990  1.00  0.00      S_01  55
ATOM    376  N   SER    56       9.206 -20.609 -14.565  1.00  0.00      S_01  56
ATOM    377  H   SER    56       8.807 -20.049 -15.305  1.00  0.00      S_01  56
ATOM    378  CA  SER    56      10.640 -20.531 -14.310  1.00  0.00      S_01  56
ATOM    379  HA  SER    56      11.064 -21.524 -14.335  1.00  0.00      S_01  56
ATOM    380  CB  SER    56      11.340 -19.747 -15.422  1.00  0.00      S_01  56
ATOM    381  C   SER    56      10.926 -19.890 -12.956  1.00  0.00      S_01  56
ATOM    382  O   SER    56      11.797 -20.344 -12.215  1.00  0.00      S_01  56
ATOM    383  N   SER    57      10.187 -18.831 -12.641  1.00  0.00      S_01  57
ATOM    384  H   SER    57       9.494 -18.501 -13.298  1.00  0.00      S_01  57
ATOM    385  CA  SER    57      10.350 -18.133 -11.371  1.00  0.00      S_01  57
ATOM    386  HA  SER    57      11.110 -18.628 -10.784  1.00  0.00      S_01  57
ATOM    387  CB  SER    57      10.859 -16.709 -11.604  1.00  0.00      S_01  57
ATOM    388  C   SER    57       9.043 -18.101 -10.587  1.00  0.00      S_01  57
ATOM    389  O   SER    57       7.967 -17.939 -11.162  1.00  0.00      S_01  57
ATOM    390  N   ALA    58       9.144 -18.258  -9.271  1.00  0.00      S_01  58
ATOM    391  H   ALA    58      10.050 -18.443  -8.866  1.00  0.00      S_01  58
ATOM    392  CA  ALA    58       7.980 -18.168  -8.397  1.00  0.00      S_01  58
ATOM    393  HA  ALA    58       7.083 -18.344  -8.973  1.00  0.00      S_01  58
ATOM    394  CB  ALA    58       8.017 -19.271  -7.350  1.00  0.00      S_01  58
ATOM    395  C   ALA    58       7.896 -16.800  -7.730  1.00  0.00      S_01  58
ATOM    396  O   ALA    58       8.903 -16.255  -7.280  1.00  0.00      S_01  58
ATOM    397  N   PHE    59       6.687 -16.250  -7.669  1.00  0.00      S_01  59
ATOM    398  H   PHE    59       5.900 -16.749  -8.058  1.00  0.00      S_01  59
ATOM    399  CA  PHE    59       6.469 -14.945  -7.056  1.00  0.00      S_01  59
ATOM    400  HA  PHE    59       7.017 -14.193  -7.605  1.00  0.00      S_01  59
ATOM    401  CB  PHE    59       4.995 -14.547  -7.154  1.00  0.00      S_01  59
ATOM    402  C   PHE    59       6.918 -14.938  -5.599  1.00  0.00      S_01  59
ATOM    403  O   PHE    59       7.743 -14.117  -5.197  1.00  0.00      S_01  59
ATOM    404  N   PHE    60       6.370 -15.859  -4.812  1.00  0.00      S_01  60
ATOM    405  H   PHE    60       5.715 -16.517  -5.207  1.00  0.00      S_01  60
ATOM    406  CA  PHE    60       6.691 -15.942  -3.392  1.00  0.00      S_01  60
ATOM    407  HA  PHE    60       6.340 -15.053  -2.891  1.00  0.00      S_01  60
ATOM    408  CB  PHE    60       5.950 -17.112  -2.743  1.00  0.00      S_01  60
ATOM    409  C   PHE    60       8.194 -16.088  -3.174  1.00  0.00      S_01  60
ATOM    410  O   PHE    60       8.780 -15.397  -2.341  1.00  0.00      S_01  60
ATOM    411  N   THR    61       8.811 -16.991  -3.928  1.00  0.00      S_01  61
ATOM    412  H   THR    61       8.290 -17.468  -4.650  1.00  0.00      S_01  61
ATOM    413  CA  THR    61      10.221 -17.312  -3.740  1.00  0.00      S_01  61
ATOM    414  HA  THR    61      10.377 -17.672  -2.734  1.00  0.00      S_01  61
ATOM    415  CB  THR    61      10.670 -18.453  -4.673  1.00  0.00      S_01  61
ATOM    416  C   THR    61      11.102 -16.091  -3.986  1.00  0.00      S_01  61
ATOM    417  O   THR    61      12.102 -15.887  -3.298  1.00  0.00      S_01  61
ATOM    418  N   TYR    62      10.722 -15.283  -4.970  1.00  0.00      S_01  62
ATOM    419  H   TYR    62       9.826 -15.431  -5.411  1.00  0.00      S_01  62
ATOM    420  CA  TYR    62      11.567 -14.187  -5.430  1.00  0.00      S_01  62
ATOM    421  HA  TYR    62      12.582 -14.351  -5.098  1.00  0.00      S_01  62
ATOM    422  CB  TYR    62      11.624 -14.159  -6.959  1.00  0.00      S_01  62
ATOM    423  C   TYR    62      11.069 -12.847  -4.900  1.00  0.00      S_01  62
ATOM    424  O   TYR    62      11.718 -11.816  -5.081  1.00  0.00      S_01  62
ATOM    425  N   VAL    63       9.913 -12.868  -4.245  1.00  0.00      S_01  63
ATOM    426  H   VAL    63       9.469 -13.756  -4.058  1.00  0.00      S_01  63
ATOM    427  CA  VAL    63       9.268 -11.642  -3.789  1.00  0.00      S_01  63
ATOM    428  HA  VAL    63       8.948 -11.064  -4.643  1.00  0.00      S_01  63
ATOM    429  CB  VAL    63       7.993 -11.943  -2.979  1.00  0.00      S_01  63
ATOM    430  C   VAL    63      10.216 -10.806  -2.935  1.00  0.00      S_01  63
ATOM    431  O   VAL    63      10.236  -9.579  -3.035  1.00  0.00      S_01  63
ATOM    432  N   LYS    64      10.998 -11.477  -2.097  1.00  0.00      S_01  64
ATOM    433  H   LYS    64      10.923 -12.484  -2.053  1.00  0.00      S_01  64
ATOM    434  CA  LYS    64      11.961 -10.799  -1.238  1.00  0.00      S_01  64
ATOM    435  HA  LYS    64      11.468  -9.999  -0.706  1.00  0.00      S_01  64
ATOM    436  CB  LYS    64      12.489 -11.754  -0.166  1.00  0.00      S_01  64
ATOM    437  C   LYS    64      13.120 -10.231  -2.050  1.00  0.00      S_01  64
ATOM    438  O   LYS    64      13.663  -9.176  -1.722  1.00  0.00      S_01  64
ATOM    439  N   THR    65      13.494 -10.937  -3.112  1.00  0.00      S_01  65
ATOM    440  H   THR    65      13.063 -11.835  -3.283  1.00  0.00      S_01  65
ATOM    441  CA  THR    65      14.511 -10.450  -4.037  1.00  0.00      S_01  65
ATOM    442  HA  THR    65      15.421 -10.241  -3.494  1.00  0.00      S_01  65
ATOM    443  CB  THR    65      14.879 -11.518  -5.084  1.00  0.00      S_01  65
ATOM    444  C   THR    65      14.045  -9.188  -4.754  1.00  0.00      S_01  65
ATOM    445  O   THR    65      14.759  -8.186  -4.795  1.00  0.00      S_01  65
ATOM    446  N   SER    66      12.843  -9.243  -5.318  1.00  0.00      S_01  66
ATOM    447  H   SER    66      12.290 -10.083  -5.217  1.00  0.00      S_01  66
ATOM    448  CA  SER    66      12.301  -8.123  -6.078  1.00  0.00      S_01  66
ATOM    449  HA  SER    66      12.963  -7.892  -6.899  1.00  0.00      S_01  66
ATOM    450  CB  SER    66      10.961  -8.504  -6.712  1.00  0.00      S_01  66
ATOM    451  C   SER    66      12.132  -6.889  -5.198  1.00  0.00      S_01  66
ATOM    452  O   SER    66      12.698  -5.833  -5.478  1.00  0.00      S_01  66
ATOM    453  N   THR    67      11.351  -7.031  -4.132  1.00  0.00      S_01  67
ATOM    454  H   THR    67      10.911  -7.924  -3.960  1.00  0.00      S_01  67
ATOM    455  CA  THR    67      11.113  -5.932  -3.205  1.00  0.00      S_01  67
ATOM    456  HA  THR    67      10.754  -5.071  -3.751  1.00  0.00      S_01  67
ATOM    457  CB  THR    67      10.008  -6.279  -2.189  1.00  0.00      S_01  67
ATOM    458  C   THR    67      12.385  -5.561  -2.450  1.00  0.00      S_01  67
ATOM    459  O   THR    67      12.645  -4.386  -2.192  1.00  0.00      S_01  67
ATOM    460  N   LEU    68      13.175  -6.571  -2.100  1.00  0.00      S_01  68
ATOM    461  H   LEU    68      12.950  -7.503  -2.415  1.00  0.00      S_01  68
ATOM    462  CA  LEU    68      14.358  -6.367  -1.272  1.00  0.00      S_01  68
ATOM    463  HA  LEU    68      14.097  -5.765  -0.414  1.00  0.00      S_01  68
ATOM    464  CB  LEU    68      14.858  -7.701  -0.715  1.00  0.00      S_01  68
ATOM    465  C   LEU    68      15.468  -5.677  -2.058  1.00  0.00      S_01  68
ATOM    466  O   LEU    68      16.114  -4.755  -1.559  1.00  0.00      S_01  68
ATOM    467  N   GLN    69      15.685  -6.130  -3.288  1.00  0.00      S_01  69
ATOM    468  H   GLN    69      15.163  -6.930  -3.617  1.00  0.00      S_01  69
ATOM    469  CA  GLN    69      16.655  -5.502  -4.176  1.00  0.00      S_01  69
ATOM    470  HA  GLN    69      17.648  -5.625  -3.770  1.00  0.00      S_01  69
ATOM    471  CB  GLN    69      16.668  -6.201  -5.537  1.00  0.00      S_01  69
ATOM    472  C   GLN    69      16.360  -4.016  -4.353  1.00  0.00      S_01  69
ATOM    473  O   GLN    69      17.256  -3.226  -4.650  1.00  0.00      S_01  69
ATOM    474  N   LYS    70      15.098  -3.643  -4.169  1.00  0.00      S_01  70
ATOM    475  H   LYS    70      14.416  -4.333  -3.888  1.00  0.00      S_01  70
ATOM    476  CA  LYS    70      14.671  -2.262  -4.363  1.00  0.00      S_01  70
ATOM    477  HA  LYS    70      15.206  -1.833  -5.197  1.00  0.00      S_01  70
ATOM    478  CB  LYS    70      13.189  -2.207  -4.739  1.00  0.00      S_01  70
ATOM    479  C   LYS    70      14.926  -1.426  -3.113  1.00  0.00      S_01  70
ATOM    480  O   LYS    70      14.741  -0.209  -3.120  1.00  0.00      S_01  70
ATOM    481  N   SER    71      15.350  -2.087  -2.041  1.00  0.00      S_01  71
ATOM    482  H   SER    71      15.522  -3.080  -2.111  1.00  0.00      S_01  71
ATOM    483  CA  SER    71      15.573  -1.417  -0.765  1.00  0.00      S_01  71
ATOM    484  HA  SER    71      14.806  -0.672  -0.612  1.00  0.00      S_01  71
ATOM    485  CB  SER    71      15.435  -2.408   0.392  1.00  0.00      S_01  71
ATOM    486  C   SER    71      16.944  -0.751  -0.725  1.00  0.00      S_01  71
ATOM    487  O   SER    71      17.809  -1.037  -1.553  1.00  0.00      S_01  71
ATOM    488  N   SER    72      17.136   0.139   0.244  1.00  0.00      S_01  72
ATOM    489  H   SER    72      16.363   0.385   0.846  1.00  0.00      S_01  72
ATOM    490  CA  SER    72      18.433   0.769   0.459  1.00  0.00      S_01  72
ATOM    491  HA  SER    72      18.639   1.454  -0.349  1.00  0.00      S_01  72
ATOM    492  CB  SER    72      18.412   1.616   1.733  1.00  0.00      S_01  72
ATOM    493  C   SER    72      19.545  -0.272   0.540  1.00  0.00      S_01  72
ATOM    494  O   SER    72      19.400  -1.299   1.203  1.00  0.00      S_01  72
ATOM    495  N   PRO    73      20.654   0.001  -0.139  1.00  0.00      S_01  73
ATOM    496  CA  PRO    73      21.792  -0.910  -0.147  1.00  0.00      S_01  73
ATOM    497  HA  PRO    73      21.485  -1.865  -0.548  1.00  0.00      S_01  73
ATOM    498  CB  PRO    73      22.887  -0.393  -1.082  1.00  0.00      S_01  73
ATOM    499  C   PRO    73      22.352  -1.106   1.258  1.00  0.00      S_01  73
ATOM    500  O   PRO    73      22.913  -2.155   1.573  1.00  0.00      S_01  73
ATOM    501  N   GLY    74      22.195  -0.089   2.099  1.00  0.00      S_01  74
ATOM    502  H   GLY    74      21.691   0.731   1.791  1.00  0.00      S_01  74
ATOM    503  CA  GLY    74      22.730  -0.125   3.455  1.00  0.00      S_01  74
ATOM    504 1HA  GLY    74      23.589  -0.780   3.485  1.00  0.00      S_01  74
ATOM    505  C   GLY    74      21.683  -0.615   4.449  1.00  0.00      S_01  74
ATOM    506  O   GLY    74      21.858  -0.493   5.661  1.00  0.00      S_01  74
ATOM    507  N   VAL    75      20.593  -1.169   3.927  1.00  0.00      S_01  75
ATOM    508  H   VAL    75      20.537  -1.298   2.927  1.00  0.00      S_01  75
ATOM    509  CA  VAL    75      19.476  -1.595   4.762  1.00  0.00      S_01  75
ATOM    510  HA  VAL    75      19.100  -0.750   5.320  1.00  0.00      S_01  75
ATOM    511  CB  VAL    75      18.295  -2.099   3.911  1.00  0.00      S_01  75
ATOM    512  C   VAL    75      19.899  -2.696   5.729  1.00  0.00      S_01  75
ATOM    513  O   VAL    75      19.607  -2.632   6.923  1.00  0.00      S_01  75
ATOM    514  N   ALA    76      20.588  -3.704   5.206  1.00  0.00      S_01  76
ATOM    515  H   ALA    76      20.830  -3.678   4.225  1.00  0.00      S_01  76
ATOM    516  CA  ALA    76      21.004  -4.847   6.010  1.00  0.00      S_01  76
ATOM    517  HA  ALA    76      20.150  -5.246   6.537  1.00  0.00      S_01  76
ATOM    518  CB  ALA    76      21.497  -5.974   5.115  1.00  0.00      S_01  76
ATOM    519  C   ALA    76      22.082  -4.452   7.013  1.00  0.00      S_01  76
ATOM    520  O   ALA    76      22.070  -4.898   8.161  1.00  0.00      S_01  76
ATOM    521  N   ASN    77      23.014  -3.612   6.574  1.00  0.00      S_01  77
ATOM    522  H   ASN    77      22.971  -3.286   5.618  1.00  0.00      S_01  77
ATOM    523  CA  ASN    77      24.095  -3.148   7.435  1.00  0.00      S_01  77
ATOM    524  HA  ASN    77      24.586  -3.998   7.885  1.00  0.00      S_01  77
ATOM    525  CB  ASN    77      25.166  -2.431   6.610  1.00  0.00      S_01  77
ATOM    526  C   ASN    77      23.571  -2.225   8.529  1.00  0.00      S_01  77
ATOM    527  O   ASN    77      24.238  -2.003   9.540  1.00  0.00      S_01  77
ATOM    528  N   VAL    78      22.373  -1.688   8.321  1.00  0.00      S_01  78
ATOM    529  H   VAL    78      21.849  -1.958   7.500  1.00  0.00      S_01  78
ATOM    530  CA  VAL    78      21.795  -0.721   9.246  1.00  0.00      S_01  78
ATOM    531  HA  VAL    78      22.472   0.111   9.367  1.00  0.00      S_01  78
ATOM    532  CB  VAL    78      20.486  -0.126   8.696  1.00  0.00      S_01  78
ATOM    533  C   VAL    78      21.521  -1.355  10.606  1.00  0.00      S_01  78
ATOM    534  O   VAL    78      21.341  -2.568  10.712  1.00  0.00      S_01  78
ATOM    535  N   GLU    79      21.491  -0.526  11.645  1.00  0.00      S_01  79
ATOM    536  H   GLU    79      21.685   0.454  11.497  1.00  0.00      S_01  79
ATOM    537  CA  GLU    79      21.185  -0.995  12.991  1.00  0.00      S_01  79
ATOM    538  HA  GLU    79      21.861  -1.795  13.256  1.00  0.00      S_01  79
ATOM    539  CB  GLU    79      21.428   0.116  14.014  1.00  0.00      S_01  79
ATOM    540  C   GLU    79      19.747  -1.492  13.088  1.00  0.00      S_01  79
ATOM    541  O   GLU    79      19.479  -2.537  13.682  1.00  0.00      S_01  79
ATOM    542  N   GLU    80      18.824  -0.737  12.501  1.00  0.00      S_01  80
ATOM    543  H   GLU    80      19.107   0.117  12.041  1.00  0.00      S_01  80
ATOM    544  CA  GLU    80      17.414  -1.109  12.504  1.00  0.00      S_01  80
ATOM    545  HA  GLU    80      17.045  -1.111  13.519  1.00  0.00      S_01  80
ATOM    546  CB  GLU    80      16.583  -0.064  11.757  1.00  0.00      S_01  80
ATOM    547  C   GLU    80      17.205  -2.486  11.885  1.00  0.00      S_01  80
ATOM    548  O   GLU    80      16.386  -3.273  12.358  1.00  0.00      S_01  80
ATOM    549  N   ASN    81      17.953  -2.771  10.823  1.00  0.00      S_01  81
ATOM    550  H   ASN    81      18.635  -2.097  10.506  1.00  0.00      S_01  81
ATOM    551  CA  ASN    81      17.813  -4.032  10.104  1.00  0.00      S_01  81
ATOM    552  HA  ASN    81      16.769  -4.211   9.892  1.00  0.00      S_01  81
ATOM    553  CB  ASN    81      18.512  -3.954   8.745  1.00  0.00      S_01  81
ATOM    554  C   ASN    81      18.373  -5.195  10.916  1.00  0.00      S_01  81
ATOM    555  O   ASN    81      18.082  -6.358  10.635  1.00  0.00      S_01  81
ATOM    556  N   VAL    82      19.178  -4.873  11.923  1.00  0.00      S_01  82
ATOM    557  H   VAL    82      19.474  -3.913  12.030  1.00  0.00      S_01  82
ATOM    558  CA  VAL    82      19.646  -5.870  12.879  1.00  0.00      S_01  82
ATOM    559  HA  VAL    82      19.950  -6.761  12.349  1.00  0.00      S_01  82
ATOM    560  CB  VAL    82      20.894  -5.383  13.638  1.00  0.00      S_01  82
ATOM    561  C   VAL    82      18.556  -6.224  13.885  1.00  0.00      S_01  82
ATOM    562  O   VAL    82      18.376  -7.390  14.235  1.00  0.00      S_01  82
ATOM    563  N   ALA    83      17.831  -5.210  14.346  1.00  0.00      S_01  83
ATOM    564  H   ALA    83      18.056  -4.270  14.051  1.00  0.00      S_01  83
ATOM    565  CA  ALA    83      16.719  -5.418  15.266  1.00  0.00      S_01  83
ATOM    566  HA  ALA    83      17.079  -5.906  16.160  1.00  0.00      S_01  83
ATOM    567  CB  ALA    83      16.154  -4.083  15.726  1.00  0.00      S_01  83
ATOM    568  C   ALA    83      15.627  -6.269  14.627  1.00  0.00      S_01  83
ATOM    569  O   ALA    83      15.063  -7.156  15.267  1.00  0.00      S_01  83
ATOM    570  N   GLN    84      15.333  -5.992  13.361  1.00  0.00      S_01  84
ATOM    571  H   GLN    84      15.783  -5.208  12.911  1.00  0.00      S_01  84
ATOM    572  CA  GLN    84      14.376  -6.791  12.604  1.00  0.00      S_01  84
ATOM    573  HA  GLN    84      13.426  -6.796  13.117  1.00  0.00      S_01  84
ATOM    574  CB  GLN    84      14.111  -6.157  11.237  1.00  0.00      S_01  84
ATOM    575  C   GLN    84      14.869  -8.223  12.431  1.00  0.00      S_01  84
ATOM    576  O   GLN    84      14.084  -9.170  12.482  1.00  0.00      S_01  84
ATOM    577  N   VAL    85      16.173  -8.375  12.225  1.00  0.00      S_01  85
ATOM    578  H   VAL    85      16.761  -7.555  12.175  1.00  0.00      S_01  85
ATOM    579  CA  VAL    85      16.776  -9.693  12.069  1.00  0.00      S_01  85
ATOM    580  HA  VAL    85      16.350 -10.184  11.207  1.00  0.00      S_01  85
ATOM    581  CB  VAL    85      18.288  -9.592  11.794  1.00  0.00      S_01  85
ATOM    582  C   VAL    85      16.550 -10.553  13.307  1.00  0.00      S_01  85
ATOM    583  O   VAL    85      16.223 -11.735  13.203  1.00  0.00      S_01  85
ATOM    584  N   ARG    86      16.726  -9.952  14.480  1.00  0.00      S_01  86
ATOM    585  H   ARG    86      16.990  -8.977  14.498  1.00  0.00      S_01  86
ATOM    586  CA  ARG    86      16.548 -10.663  15.740  1.00  0.00      S_01  86
ATOM    587  HA  ARG    86      17.161 -11.552  15.741  1.00  0.00      S_01  86
ATOM    588  CB  ARG    86      17.040  -9.810  16.911  1.00  0.00      S_01  86
ATOM    589  C   ARG    86      15.088 -11.051  15.952  1.00  0.00      S_01  86
ATOM    590  O   ARG    86      14.792 -12.096  16.532  1.00  0.00      S_01  86
ATOM    591  N   MET    87      14.181 -10.204  15.479  1.00  0.00      S_01  87
ATOM    592  H   MET    87      14.489  -9.356  15.024  1.00  0.00      S_01  87
ATOM    593  CA  MET    87      12.751 -10.465  15.599  1.00  0.00      S_01  87
ATOM    594  HA  MET    87      12.476 -10.488  16.643  1.00  0.00      S_01  87
ATOM    595  CB  MET    87      11.944  -9.326  14.975  1.00  0.00      S_01  87
ATOM    596  C   MET    87      12.377 -11.792  14.947  1.00  0.00      S_01  87
ATOM    597  O   MET    87      11.608 -12.574  15.505  1.00  0.00      S_01  87
ATOM    598  N   GLY    88      12.925 -12.038  13.761  1.00  0.00      S_01  88
ATOM    599  H   GLY    88      13.551 -11.356  13.357  1.00  0.00      S_01  88
ATOM    600  CA  GLY    88      12.646 -13.267  13.029  1.00  0.00      S_01  88
ATOM    601 1HA  GLY    88      11.581 -13.366  12.883  1.00  0.00      S_01  88
ATOM    602  C   GLY    88      13.173 -14.487  13.778  1.00  0.00      S_01  88
ATOM    603  O   GLY    88      12.467 -15.484  13.934  1.00  0.00      S_01  88
ATOM    604  N   GLU    89      14.416 -14.401  14.239  1.00  0.00      S_01  89
ATOM    605  H   GLU    89      14.938 -13.549  14.090  1.00  0.00      S_01  89
ATOM    606  CA  GLU    89      15.045 -15.504  14.956  1.00  0.00      S_01  89
ATOM    607  HA  GLU    89      15.046 -16.385  14.331  1.00  0.00      S_01  89
ATOM    608  CB  GLU    89      16.515 -15.188  15.240  1.00  0.00      S_01  89
ATOM    609  C   GLU    89      14.312 -15.805  16.258  1.00  0.00      S_01  89
ATOM    610  O   GLU    89      14.242 -16.955  16.691  1.00  0.00      S_01  89
ATOM    611  N   ASN    90      13.767 -14.764  16.879  1.00  0.00      S_01  90
ATOM    612  H   ASN    90      13.898 -13.839  16.496  1.00  0.00      S_01  90
ATOM    613  CA  ASN    90      12.986 -14.922  18.100  1.00  0.00      S_01  90
ATOM    614  HA  ASN    90      13.181 -15.894  18.529  1.00  0.00      S_01  90
ATOM    615  CB  ASN    90      13.423 -13.902  19.153  1.00  0.00      S_01  90
ATOM    616  C   ASN    90      11.493 -14.781  17.821  1.00  0.00      S_01  90
ATOM    617  O   ASN    90      10.971 -13.670  17.731  1.00  0.00      S_01  90
ATOM    618  N   HIS    91      10.812 -15.914  17.685  1.00  0.00      S_01  91
ATOM    619  H   HIS    91      11.298 -16.794  17.776  1.00  0.00      S_01  91
ATOM    620  CA  HIS    91       9.380 -15.918  17.407  1.00  0.00      S_01  91
ATOM    621  HA  HIS    91       9.182 -15.321  16.530  1.00  0.00      S_01  91
ATOM    622  CB  HIS    91       8.904 -17.333  17.071  1.00  0.00      S_01  91
ATOM    623  C   HIS    91       8.588 -15.366  18.587  1.00  0.00      S_01  91
ATOM    624  O   HIS    91       7.659 -14.578  18.409  1.00  0.00      S_01  91
ATOM    625  N   GLN    92       8.961 -15.784  19.792  1.00  0.00      S_01  92
ATOM    626  H   GLN    92       9.697 -16.472  19.868  1.00  0.00      S_01  92
ATOM    627  CA  GLN    92       8.337 -15.275  21.008  1.00  0.00      S_01  92
ATOM    628  HA  GLN    92       7.316 -15.625  21.061  1.00  0.00      S_01  92
ATOM    629  CB  GLN    92       9.039 -15.835  22.246  1.00  0.00      S_01  92
ATOM    630  C   GLN    92       8.355 -13.751  21.040  1.00  0.00      S_01  92
ATOM    631  O   GLN    92       7.332 -13.114  21.295  1.00  0.00      S_01  92
ATOM    632  N   ALA    93       9.522 -13.172  20.780  1.00  0.00      S_01  93
ATOM    633  H   ALA    93      10.321 -13.751  20.563  1.00  0.00      S_01  93
ATOM    634  CA  ALA    93       9.680 -11.722  20.801  1.00  0.00      S_01  93
ATOM    635  HA  ALA    93       9.358 -11.339  21.758  1.00  0.00      S_01  93
ATOM    636  CB  ALA    93      11.150 -11.348  20.683  1.00  0.00      S_01  93
ATOM    637  C   ALA    93       8.870 -11.063  19.690  1.00  0.00      S_01  93
ATOM    638  O   ALA    93       8.181 -10.069  19.917  1.00  0.00      S_01  93
ATOM    639  N   CYS    94       8.957 -11.624  18.488  1.00  0.00      S_01  94
ATOM    640  H   CYS    94       9.541 -12.439  18.367  1.00  0.00      S_01  94
ATOM    641  CA  CYS    94       8.232 -11.093  17.340  1.00  0.00      S_01  94
ATOM    642  HA  CYS    94       8.627 -10.121  17.084  1.00  0.00      S_01  94
ATOM    643  CB  CYS    94       8.455 -11.975  16.111  1.00  0.00      S_01  94
ATOM    644  C   CYS    94       6.741 -10.974  17.637  1.00  0.00      S_01  94
ATOM    645  O   CYS    94       6.125  -9.942  17.368  1.00  0.00      S_01  94
ATOM    646  N   VAL    95       6.167 -12.036  18.193  1.00  0.00      S_01  95
ATOM    647  H   VAL    95       6.725 -12.857  18.378  1.00  0.00      S_01  95
ATOM    648  CA  VAL    95       4.752 -12.046  18.544  1.00  0.00      S_01  95
ATOM    649  HA  VAL    95       4.158 -11.981  17.644  1.00  0.00      S_01  95
ATOM    650  CB  VAL    95       4.348 -13.367  19.224  1.00  0.00      S_01  95
ATOM    651  C   VAL    95       4.404 -10.883  19.467  1.00  0.00      S_01  95
ATOM    652  O   VAL    95       3.446 -10.148  19.222  1.00  0.00      S_01  95
ATOM    653  N   GLN    96       5.187 -10.722  20.528  1.00  0.00      S_01  96
ATOM    654  H   GLN    96       5.928 -11.387  20.699  1.00  0.00      S_01  96
ATOM    655  CA  GLN    96       5.005  -9.609  21.453  1.00  0.00      S_01  96
ATOM    656  HA  GLN    96       4.016  -9.658  21.884  1.00  0.00      S_01  96
ATOM    657  CB  GLN    96       5.981  -9.721  22.625  1.00  0.00      S_01  96
ATOM    658  C   GLN    96       5.186  -8.270  20.747  1.00  0.00      S_01  96
ATOM    659  O   GLN    96       4.470  -7.308  21.026  1.00  0.00      S_01  96
ATOM    660  N   GLN    97       6.147  -8.214  19.831  1.00  0.00      S_01  97
ATOM    661  H   GLN    97       6.712  -9.034  19.660  1.00  0.00      S_01  97
ATOM    662  CA  GLN    97       6.407  -7.001  19.065  1.00  0.00      S_01  97
ATOM    663  HA  GLN    97       6.647  -6.193  19.741  1.00  0.00      S_01  97
ATOM    664  CB  GLN    97       7.637  -7.183  18.174  1.00  0.00      S_01  97
ATOM    665  C   GLN    97       5.199  -6.613  18.219  1.00  0.00      S_01  97
ATOM    666  O   GLN    97       4.813  -5.446  18.169  1.00  0.00      S_01  97
ATOM    667  N   VAL    98       4.608  -7.600  17.553  1.00  0.00      S_01  98
ATOM    668  H   VAL    98       4.979  -8.537  17.630  1.00  0.00      S_01  98
ATOM    669  CA  VAL    98       3.438  -7.366  16.716  1.00  0.00      S_01  98
ATOM    670  HA  VAL    98       3.649  -6.571  16.017  1.00  0.00      S_01  98
ATOM    671  CB  VAL    98       3.100  -8.602  15.861  1.00  0.00      S_01  98
ATOM    672  C   VAL    98       2.222  -6.994  17.558  1.00  0.00      S_01  98
ATOM    673  O   VAL    98       1.397  -6.177  17.148  1.00  0.00      S_01  98
ATOM    674  N   VAL    99       2.118  -7.598  18.737  1.00  0.00      S_01  99
ATOM    675  H   VAL    99       2.802  -8.295  18.995  1.00  0.00      S_01  99
ATOM    676  CA  VAL    99       1.041  -7.282  19.668  1.00  0.00      S_01  99
ATOM    677  HA  VAL    99       0.090  -7.381  19.165  1.00  0.00      S_01  99
ATOM    678  CB  VAL    99       1.003  -8.273  20.845  1.00  0.00      S_01  99
ATOM    679  C   VAL    99       1.183  -5.864  20.213  1.00  0.00      S_01  99
ATOM    680  O   VAL    99       0.194  -5.150  20.376  1.00  0.00      S_01  99
ATOM    681  N   ASN   100       2.419  -5.464  20.493  1.00  0.00      S_01 100
ATOM    682  H   ASN   100       3.183  -6.116  20.388  1.00  0.00      S_01 100
ATOM    683  CA  ASN   100       2.700  -4.108  20.948  1.00  0.00      S_01 100
ATOM    684  HA  ASN   100       2.070  -3.874  21.794  1.00  0.00      S_01 100
ATOM    685  CB  ASN   100       4.140  -4.000  21.453  1.00  0.00      S_01 100
ATOM    686  C   ASN   100       2.457  -3.092  19.837  1.00  0.00      S_01 100
ATOM    687  O   ASN   100       2.059  -1.956  20.097  1.00  0.00      S_01 100
ATOM    688  N   ASP   101       2.700  -3.508  18.598  1.00  0.00      S_01 101
ATOM    689  H   ASP   101       3.057  -4.442  18.454  1.00  0.00      S_01 101
ATOM    690  CA  ASP   101       2.463  -2.651  17.442  1.00  0.00      S_01 101
ATOM    691  HA  ASP   101       2.567  -1.617  17.734  1.00  0.00      S_01 101
ATOM    692  CB  ASP   101       3.526  -2.895  16.369  1.00  0.00      S_01 101
ATOM    693  C   ASP   101       1.071  -2.879  16.863  1.00  0.00      S_01 101
ATOM    694  O   ASP   101       0.814  -3.899  16.223  1.00  0.00      S_01 101
ATOM    695  N   PRO   102       0.177  -1.923  17.091  1.00  0.00      S_01 102
ATOM    696  CA  PRO   102      -1.222  -2.074  16.708  1.00  0.00      S_01 102
ATOM    697  HA  PRO   102      -1.670  -2.866  17.289  1.00  0.00      S_01 102
ATOM    698  CB  PRO   102      -2.010  -0.807  17.044  1.00  0.00      S_01 102
ATOM    699  C   PRO   102      -1.355  -2.396  15.223  1.00  0.00      S_01 102
ATOM    700  O   PRO   102      -2.332  -3.012  14.797  1.00  0.00      S_01 102
ATOM    701  N   GLN   103      -0.367  -1.974  14.440  1.00  0.00      S_01 103
ATOM    702  H   GLN   103       0.429  -1.515  14.857  1.00  0.00      S_01 103
ATOM    703  CA  GLN   103      -0.404  -2.158  12.994  1.00  0.00      S_01 103
ATOM    704  HA  GLN   103      -1.431  -2.200  12.663  1.00  0.00      S_01 103
ATOM    705  CB  GLN   103       0.218  -0.953  12.285  1.00  0.00      S_01 103
ATOM    706  C   GLN   103       0.316  -3.437  12.582  1.00  0.00      S_01 103
ATOM    707  O   GLN   103       0.557  -3.672  11.398  1.00  0.00      S_01 103
ATOM    708  N   ILE   104       0.656  -4.262  13.567  1.00  0.00      S_01 104
ATOM    709  H   ILE   104       0.409  -4.023  14.517  1.00  0.00      S_01 104
ATOM    710  CA  ILE   104       1.378  -5.503  13.312  1.00  0.00      S_01 104
ATOM    711  HA  ILE   104       1.997  -5.386  12.435  1.00  0.00      S_01 104
ATOM    712  CB  ILE   104       2.338  -5.845  14.466  1.00  0.00      S_01 104
ATOM    713  C   ILE   104       0.415  -6.667  13.103  1.00  0.00      S_01 104
ATOM    714  O   ILE   104       0.837  -7.798  12.858  1.00  0.00      S_01 104
ATOM    715  N   ASN   105      -0.879  -6.383  13.201  1.00  0.00      S_01 105
ATOM    716  H   ASN   105      -1.162  -5.430  13.382  1.00  0.00      S_01 105
ATOM    717  CA  ASN   105      -1.903  -7.411  13.054  1.00  0.00      S_01 105
ATOM    718  HA  ASN   105      -1.638  -8.271  13.653  1.00  0.00      S_01 105
ATOM    719  CB  ASN   105      -3.243  -6.915  13.601  1.00  0.00      S_01 105
ATOM    720  C   ASN   105      -2.055  -7.834  11.597  1.00  0.00      S_01 105
ATOM    721  O   ASN   105      -2.827  -8.739  11.281  1.00  0.00      S_01 105
ATOM    722  N   ASP   106      -1.314  -7.173  10.714  1.00  0.00      S_01 106
ATOM    723  H   ASP   106      -0.769  -6.381  11.023  1.00  0.00      S_01 106
ATOM    724  CA  ASP   106      -1.266  -7.562   9.309  1.00  0.00      S_01 106
ATOM    725  HA  ASP   106      -2.272  -7.653   8.927  1.00  0.00      S_01 106
ATOM    726  CB  ASP   106      -0.596  -6.470   8.473  1.00  0.00      S_01 106
ATOM    727  C   ASP   106      -0.532  -8.886   9.128  1.00  0.00      S_01 106
ATOM    728  O   ASP   106      -0.963  -9.746   8.361  1.00  0.00      S_01 106
ATOM    729  N   SER   107       0.579  -9.043   9.841  1.00  0.00      S_01 107
ATOM    730  H   SER   107       0.909  -8.278  10.412  1.00  0.00      S_01 107
ATOM    731  CA  SER   107       1.334 -10.290   9.818  1.00  0.00      S_01 107
ATOM    732  HA  SER   107       1.451 -10.622   8.797  1.00  0.00      S_01 107
ATOM    733  CB  SER   107       2.751 -10.069  10.353  1.00  0.00      S_01 107
ATOM    734  C   SER   107       0.632 -11.375  10.627  1.00  0.00      S_01 107
ATOM    735  O   SER   107       0.465 -12.502  10.160  1.00  0.00      S_01 107
ATOM    736  N   GLY   108       0.222 -11.027  11.843  1.00  0.00      S_01 108
ATOM    737  H   GLY   108       0.387 -10.085  12.167  1.00  0.00      S_01 108
ATOM    738  CA  GLY   108      -0.458 -11.971  12.721  1.00  0.00      S_01 108
ATOM    739 1HA  GLY   108       0.257 -12.681  13.111  1.00  0.00      S_01 108
ATOM    740  C   GLY   108      -1.562 -12.718  11.979  1.00  0.00      S_01 108
ATOM    741  O   GLY   108      -1.652 -13.944  12.051  1.00  0.00      S_01 108
ATOM    742  N   GLU   109      -2.399 -11.971  11.266  1.00  0.00      S_01 109
ATOM    743  H   GLU   109      -2.286 -10.967  11.268  1.00  0.00      S_01 109
ATOM    744  CA  GLU   109      -3.476 -12.563  10.482  1.00  0.00      S_01 109
ATOM    745  HA  GLU   109      -4.016 -13.273  11.091  1.00  0.00      S_01 109
ATOM    746  CB  GLU   109      -4.494 -11.495  10.079  1.00  0.00      S_01 109
ATOM    747  C   GLU   109      -2.933 -13.265   9.242  1.00  0.00      S_01 109
ATOM    748  O   GLU   109      -3.552 -14.193   8.721  1.00  0.00      S_01 109
ATOM    749  N   VAL   110      -1.774 -12.816   8.773  1.00  0.00      S_01 110
ATOM    750  H   VAL   110      -1.302 -12.069   9.262  1.00  0.00      S_01 110
ATOM    751  CA  VAL   110      -1.166 -13.373   7.571  1.00  0.00      S_01 110
ATOM    752  HA  VAL   110      -1.867 -14.037   7.088  1.00  0.00      S_01 110
ATOM    753  CB  VAL   110      -0.843 -12.275   6.540  1.00  0.00      S_01 110
ATOM    754  C   VAL   110       0.112 -14.136   7.903  1.00  0.00      S_01 110
ATOM    755  O   VAL   110       0.836 -14.573   7.008  1.00  0.00      S_01 110
ATOM    756  N   TRP   111       0.383 -14.294   9.194  1.00  0.00      S_01 111
ATOM    757  H   TRP   111      -0.248 -13.904   9.880  1.00  0.00      S_01 111
ATOM    758  CA  TRP   111       1.566 -15.016   9.646  1.00  0.00      S_01 111
ATOM    759  HA  TRP   111       2.297 -15.042   8.852  1.00  0.00      S_01 111
ATOM    760  CB  TRP   111       2.234 -14.276  10.808  1.00  0.00      S_01 111
ATOM    761  C   TRP   111       1.218 -16.441  10.063  1.00  0.00      S_01 111
ATOM    762  O   TRP   111       0.184 -16.680  10.687  1.00  0.00      S_01 111
ATOM    763  N   GLU   112       2.087 -17.384   9.715  1.00  0.00      S_01 112
ATOM    764  H   GLU   112       2.909 -17.124   9.188  1.00  0.00      S_01 112
ATOM    765  CA  GLU   112       1.885 -18.782  10.073  1.00  0.00      S_01 112
ATOM    766  HA  GLU   112       1.315 -18.841  10.989  1.00  0.00      S_01 112
ATOM    767  CB  GLU   112       1.045 -19.492   9.009  1.00  0.00      S_01 112
ATOM    768  C   GLU   112       3.216 -19.503  10.256  1.00  0.00      S_01 112
ATOM    769  O   GLU   112       4.110 -19.398   9.416  1.00  0.00      S_01 112
ATOM    770  N   SER   113       3.341 -20.235  11.358  1.00  0.00      S_01 113
ATOM    771  H   SER   113       2.572 -20.274  12.012  1.00  0.00      S_01 113
ATOM    772  CA  SER   113       4.559 -20.983  11.648  1.00  0.00      S_01 113
ATOM    773  HA  SER   113       5.415 -20.334  11.536  1.00  0.00      S_01 113
ATOM    774  CB  SER   113       4.569 -21.446  13.106  1.00  0.00      S_01 113
ATOM    775  C   SER   113       4.704 -22.181  10.716  1.00  0.00      S_01 113
ATOM    776  O   SER   113       3.728 -22.639  10.121  1.00  0.00      S_01 113
ATOM    777  N   TYR   114       5.928 -22.685  10.595  1.00  0.00      S_01 114
ATOM    778  H   TYR   114       6.698 -22.222  11.055  1.00  0.00      S_01 114
ATOM    779  CA  TYR   114       6.187 -23.889   9.814  1.00  0.00      S_01 114
ATOM    780  HA  TYR   114       5.271 -24.451   9.705  1.00  0.00      S_01 114
ATOM    781  CB  TYR   114       6.628 -23.523   8.395  1.00  0.00      S_01 114
ATOM    782  C   TYR   114       7.243 -24.763  10.482  1.00  0.00      S_01 114
ATOM    783  O   TYR   114       8.421 -24.410  10.521  1.00  0.00      S_01 114
ATOM    784  N   SER   115       6.812 -25.905  11.008  1.00  0.00      S_01 115
ATOM    785  H   SER   115       5.832 -26.139  10.942  1.00  0.00      S_01 115
ATOM    786  CA  SER   115       7.718 -26.830  11.678  1.00  0.00      S_01 115
ATOM    787  HA  SER   115       8.348 -26.283  12.364  1.00  0.00      S_01 115
ATOM    788  CB  SER   115       6.932 -27.826  12.533  1.00  0.00      S_01 115
ATOM    789  C   SER   115       8.589 -27.575  10.672  1.00  0.00      S_01 115
ATOM    790  O   SER   115       8.201 -27.761   9.519  1.00  0.00      S_01 115
ATOM    791  N   GLN   116       9.767 -28.000  11.117  1.00  0.00      S_01 116
ATOM    792  H   GLN   116      10.021 -27.828  12.080  1.00  0.00      S_01 116
ATOM    793  CA  GLN   116      10.703 -28.708  10.252  1.00  0.00      S_01 116
ATOM    794  HA  GLN   116      10.857 -28.140   9.347  1.00  0.00      S_01 116
ATOM    795  CB  GLN   116      12.075 -28.815  10.920  1.00  0.00      S_01 116
ATOM    796  C   GLN   116      10.183 -30.097   9.897  1.00  0.00      S_01 116
ATOM    797  O   GLN   116      10.548 -30.663   8.867  1.00  0.00      S_01 116
ATOM    798  N   GLY   117       9.328 -30.641  10.758  1.00  0.00      S_01 117
ATOM    799  H   GLY   117       9.066 -30.124  11.585  1.00  0.00      S_01 117
ATOM    800  CA  GLY   117       8.760 -31.966  10.539  1.00  0.00      S_01 117
ATOM    801 1HA  GLY   117       8.646 -32.139   9.479  1.00  0.00      S_01 117
ATOM    802  C   GLY   117       7.406 -32.105  11.226  1.00  0.00      S_01 117
ATOM    803  O   GLY   117       7.069 -31.327  12.119  1.00  0.00      S_01 117
ATOM    804  N   ASP   118       6.634 -33.101  10.804  1.00  0.00      S_01 118
ATOM    805  H   ASP   118       6.952 -33.682  10.042  1.00  0.00      S_01 118
ATOM    806  CA  ASP   118       5.338 -33.378  11.414  1.00  0.00      S_01 118
ATOM    807  HA  ASP   118       4.754 -32.470  11.445  1.00  0.00      S_01 118
ATOM    808  CB  ASP   118       4.542 -34.363  10.557  1.00  0.00      S_01 118
ATOM    809  C   ASP   118       5.500 -33.926  12.828  1.00  0.00      S_01 118
ATOM    810  O   ASP   118       4.530 -34.031  13.578  1.00  0.00      S_01 118
ATOM    811  N   GLU   119       6.732 -34.273  13.185  1.00  0.00      S_01 119
ATOM    812  H   GLU   119       7.485 -34.169  12.520  1.00  0.00      S_01 119
ATOM    813  CA  GLU   119       7.025 -34.800  14.513  1.00  0.00      S_01 119
ATOM    814  HA  GLU   119       6.190 -35.390  14.859  1.00  0.00      S_01 119
ATOM    815  CB  GLU   119       8.220 -35.754  14.459  1.00  0.00      S_01 119
ATOM    816  C   GLU   119       7.298 -33.674  15.505  1.00  0.00      S_01 119
ATOM    817  O   GLU   119       7.291 -33.888  16.718  1.00  0.00      S_01 119
ATOM    818  N   PHE   120       7.537 -32.476  14.982  1.00  0.00      S_01 120
ATOM    819  H   PHE   120       7.482 -32.357  13.981  1.00  0.00      S_01 120
ATOM    820  CA  PHE   120       7.877 -31.330  15.817  1.00  0.00      S_01 120
ATOM    821  HA  PHE   120       8.621 -31.621  16.543  1.00  0.00      S_01 120
ATOM    822  CB  PHE   120       8.520 -30.226  14.975  1.00  0.00      S_01 120
ATOM    823  C   PHE   120       6.647 -30.789  16.539  1.00  0.00      S_01 120
ATOM    824  O   PHE   120       5.572 -30.670  15.950  1.00  0.00      S_01 120
ATOM    825  N   PRO   121       6.812 -30.464  17.817  1.00  0.00      S_01 121
ATOM    826  CA  PRO   121       5.735 -29.875  18.603  1.00  0.00      S_01 121
ATOM    827  HA  PRO   121       4.818 -30.414  18.418  1.00  0.00      S_01 121
ATOM    828  CB  PRO   121       6.018 -30.027  20.099  1.00  0.00      S_01 121
ATOM    829  C   PRO   121       5.538 -28.403  18.253  1.00  0.00      S_01 121
ATOM    830  O   PRO   121       5.967 -27.517  18.992  1.00  0.00      S_01 121
ATOM    831  N   SER   122       4.887 -28.151  17.122  1.00  0.00      S_01 122
ATOM    832  H   SER   122       4.478 -28.918  16.608  1.00  0.00      S_01 122
ATOM    833  CA  SER   122       4.749 -26.795  16.605  1.00  0.00      S_01 122
ATOM    834  HA  SER   122       5.193 -26.097  17.299  1.00  0.00      S_01 122
ATOM    835  CB  SER   122       5.527 -26.639  15.297  1.00  0.00      S_01 122
ATOM    836  C   SER   122       3.283 -26.434  16.389  1.00  0.00      S_01 122
ATOM    837  O   SER   122       2.497 -27.251  15.909  1.00  0.00      S_01 122
ATOM    838  N   SER   123       2.922 -25.206  16.745  1.00  0.00      S_01 123
ATOM    839  H   SER   123       3.626 -24.565  17.084  1.00  0.00      S_01 123
ATOM    840  CA  SER   123       1.537 -24.759  16.660  1.00  0.00      S_01 123
ATOM    841  HA  SER   123       0.941 -25.294  17.385  1.00  0.00      S_01 123
ATOM    842  CB  SER   123       1.427 -23.280  17.036  1.00  0.00      S_01 123
ATOM    843  C   SER   123       0.968 -24.989  15.264  1.00  0.00      S_01 123
ATOM    844  O   SER   123      -0.212 -25.301  15.108  1.00  0.00      S_01 123
ATOM    845  N   ASN   124       1.815 -24.833  14.252  1.00  0.00      S_01 124
ATOM    846  H   ASN   124       2.782 -24.617  14.449  1.00  0.00      S_01 124
ATOM    847  CA  ASN   124       1.385 -24.965  12.865  1.00  0.00      S_01 124
ATOM    848  HA  ASN   124       0.384 -24.574  12.761  1.00  0.00      S_01 124
ATOM    849  CB  ASN   124       2.266 -24.114  11.948  1.00  0.00      S_01 124
ATOM    850  C   ASN   124       1.412 -26.421  12.416  1.00  0.00      S_01 124
ATOM    851  O   ASN   124       2.033 -27.268  13.058  1.00  0.00      S_01 124
ATOM    852  N   SER   125       0.735 -26.706  11.308  1.00  0.00      S_01 125
ATOM    853  H   SER   125       0.195 -25.979  10.861  1.00  0.00      S_01 125
ATOM    854  CA  SER   125       0.751 -28.041  10.722  1.00  0.00      S_01 125
ATOM    855  HA  SER   125       1.216 -28.731  11.411  1.00  0.00      S_01 125
ATOM    856  CB  SER   125      -0.676 -28.553  10.515  1.00  0.00      S_01 125
ATOM    857  C   SER   125       1.509 -28.054   9.399  1.00  0.00      S_01 125
ATOM    858  O   SER   125       1.048 -27.495   8.404  1.00  0.00      S_01 125
ATOM    859  N   MET   126       2.673 -28.694   9.397  1.00  0.00      S_01 126
ATOM    860  H   MET   126       2.988 -29.147  10.243  1.00  0.00      S_01 126
ATOM    861  CA  MET   126       3.509 -28.760   8.203  1.00  0.00      S_01 126
ATOM    862  HA  MET   126       2.980 -28.324   7.369  1.00  0.00      S_01 126
ATOM    863  CB  MET   126       4.772 -27.917   8.387  1.00  0.00      S_01 126
ATOM    864  C   MET   126       3.884 -30.200   7.871  1.00  0.00      S_01 126
ATOM    865  O   MET   126       4.981 -30.656   8.192  1.00  0.00      S_01 126
ATOM    866  N   PRO   127       2.965 -30.912   7.226  1.00  0.00      S_01 127
ATOM    867  CA  PRO   127       3.140 -32.336   6.970  1.00  0.00      S_01 127
ATOM    868  HA  PRO   127       3.207 -32.866   7.909  1.00  0.00      S_01 127
ATOM    869  CB  PRO   127       1.914 -32.906   6.252  1.00  0.00      S_01 127
ATOM    870  C   PRO   127       4.397 -32.598   6.148  1.00  0.00      S_01 127
ATOM    871  O   PRO   127       4.738 -31.825   5.253  1.00  0.00      S_01 127
ATOM    872  N   ASP   128       5.084 -33.693   6.458  1.00  0.00      S_01 128
ATOM    873  H   ASP   128       4.770 -34.269   7.226  1.00  0.00      S_01 128
ATOM    874  CA  ASP   128       6.278 -34.084   5.718  1.00  0.00      S_01 128
ATOM    875  HA  ASP   128       7.070 -33.376   5.913  1.00  0.00      S_01 128
ATOM    876  CB  ASP   128       6.793 -35.438   6.210  1.00  0.00      S_01 128
ATOM    877  C   ASP   128       6.004 -34.140   4.219  1.00  0.00      S_01 128
ATOM    878  O   ASP   128       6.885 -33.860   3.406  1.00  0.00      S_01 128
ATOM    879  N   SER   129       4.777 -34.504   3.860  1.00  0.00      S_01 129
ATOM    880  H   SER   129       4.085 -34.673   4.575  1.00  0.00      S_01 129
ATOM    881  CA  SER   129       4.405 -34.666   2.459  1.00  0.00      S_01 129
ATOM    882  HA  SER   129       5.159 -35.248   1.951  1.00  0.00      S_01 129
ATOM    883  CB  SER   129       3.105 -35.464   2.339  1.00  0.00      S_01 129
ATOM    884  C   SER   129       4.256 -33.314   1.769  1.00  0.00      S_01 129
ATOM    885  O   SER   129       4.444 -33.201   0.558  1.00  0.00      S_01 129
ATOM    886  N   PHE   130       3.917 -32.292   2.547  1.00  0.00      S_01 130
ATOM    887  H   PHE   130       3.829 -32.439   3.543  1.00  0.00      S_01 130
ATOM    888  CA  PHE   130       3.669 -30.963   2.002  1.00  0.00      S_01 130
ATOM    889  HA  PHE   130       3.146 -31.052   1.061  1.00  0.00      S_01 130
ATOM    890  CB  PHE   130       2.741 -30.169   2.924  1.00  0.00      S_01 130
ATOM    891  C   PHE   130       4.973 -30.201   1.789  1.00  0.00      S_01 130
ATOM    892  O   PHE   130       5.023 -29.238   1.025  1.00  0.00      S_01 130
ATOM    893  N   SER   131       6.026 -30.640   2.471  1.00  0.00      S_01 131
ATOM    894  H   SER   131       5.930 -31.462   3.051  1.00  0.00      S_01 131
ATOM    895  CA  SER   131       7.317 -29.966   2.405  1.00  0.00      S_01 131
ATOM    896  HA  SER   131       7.166 -28.920   2.182  1.00  0.00      S_01 131
ATOM    897  CB  SER   131       8.015 -30.009   3.765  1.00  0.00      S_01 131
ATOM    898  C   SER   131       8.210 -30.589   1.337  1.00  0.00      S_01 131
ATOM    899  O   SER   131       9.265 -30.049   1.004  1.00  0.00      S_01 131
ATOM    900  N   ILE   132       7.780 -31.728   0.804  1.00  0.00      S_01 132
ATOM    901  H   ILE   132       6.887 -32.100   1.093  1.00  0.00      S_01 132
ATOM    902  CA  ILE   132       8.565 -32.454  -0.188  1.00  0.00      S_01 132
ATOM    903  HA  ILE   132       9.544 -32.667   0.214  1.00  0.00      S_01 132
ATOM    904  CB  ILE   132       7.935 -33.820  -0.516  1.00  0.00      S_01 132
ATOM    905  C   ILE   132       8.708 -31.648  -1.475  1.00  0.00      S_01 132
ATOM    906  O   ILE   132       9.783 -31.601  -2.073  1.00  0.00      S_01 132
ATOM    907  N   GLU   133       7.618 -31.015  -1.896  1.00  0.00      S_01 133
ATOM    908  H   GLU   133       6.764 -31.099  -1.363  1.00  0.00      S_01 133
ATOM    909  CA  GLU   133       7.623 -30.203  -3.107  1.00  0.00      S_01 133
ATOM    910  HA  GLU   133       7.902 -30.817  -3.950  1.00  0.00      S_01 133
ATOM    911  CB  GLU   133       6.216 -29.685  -3.410  1.00  0.00      S_01 133
ATOM    912  C   GLU   133       8.596 -29.036  -2.984  1.00  0.00      S_01 133
ATOM    913  O   GLU   133       9.221 -28.630  -3.964  1.00  0.00      S_01 133
ATOM    914  N   ARG   134       8.720 -28.500  -1.774  1.00  0.00      S_01 134
ATOM    915  H   ARG   134       8.183 -28.883  -1.009  1.00  0.00      S_01 134
ATOM    916  CA  ARG   134       9.611 -27.374  -1.522  1.00  0.00      S_01 134
ATOM    917  HA  ARG   134       9.229 -26.494  -2.018  1.00  0.00      S_01 134
ATOM    918  CB  ARG   134       9.640 -27.036  -0.030  1.00  0.00      S_01 134
ATOM    919  C   ARG   134      11.023 -27.665  -2.021  1.00  0.00      S_01 134
ATOM    920  O   ARG   134      11.596 -26.885  -2.782  1.00  0.00      S_01 134
ATOM    921  N   SER   135      11.577 -28.792  -1.588  1.00  0.00      S_01 135
ATOM    922  H   SER   135      11.047 -29.398  -0.977  1.00  0.00      S_01 135
ATOM    923  CA  SER   135      12.930 -29.177  -1.971  1.00  0.00      S_01 135
ATOM    924  HA  SER   135      13.060 -29.028  -3.032  1.00  0.00      S_01 135
ATOM    925  CB  SER   135      13.958 -28.272  -1.289  1.00  0.00      S_01 135
ATOM    926  C   SER   135      13.207 -30.637  -1.625  1.00  0.00      S_01 135
ATOM    927  O   SER   135      12.602 -31.193  -0.709  1.00  0.00      S_01 135
ATOM    928  N   SER   136      14.125 -31.251  -2.365  1.00  0.00      S_01 136
ATOM    929  H   SER   136      14.544 -30.756  -3.139  1.00  0.00      S_01 136
ATOM    930  CA  SER   136      14.541 -32.620  -2.087  1.00  0.00      S_01 136
ATOM    931  HA  SER   136      13.700 -33.184  -1.713  1.00  0.00      S_01 136
ATOM    932  CB  SER   136      14.976 -33.320  -3.377  1.00  0.00      S_01 136
ATOM    933  C   SER   136      15.673 -32.656  -1.065  1.00  0.00      S_01 136
ATOM    934  O   SER   136      16.058 -33.723  -0.588  1.00  0.00      S_01 136
ATOM    935  N   THR   137      16.201 -31.482  -0.733  1.00  0.00      S_01 137
ATOM    936  H   THR   137      15.873 -30.647  -1.196  1.00  0.00      S_01 137
ATOM    937  CA  THR   137      17.241 -31.370   0.282  1.00  0.00      S_01 137
ATOM    938  HA  THR   137      17.922 -32.203   0.193  1.00  0.00      S_01 137
ATOM    939  CB  THR   137      18.093 -30.103   0.079  1.00  0.00      S_01 137
ATOM    940  C   THR   137      16.643 -31.349   1.685  1.00  0.00      S_01 137
ATOM    941  O   THR   137      15.514 -30.899   1.882  1.00  0.00      S_01 137
ATOM    942  N   PRO   138      17.407 -31.840   2.656  1.00  0.00      S_01 138
ATOM    943  CA  PRO   138      16.950 -31.889   4.039  1.00  0.00      S_01 138
ATOM    944  HA  PRO   138      15.999 -32.399   4.087  1.00  0.00      S_01 138
ATOM    945  CB  PRO   138      17.913 -32.716   4.893  1.00  0.00      S_01 138
ATOM    946  C   PRO   138      16.804 -30.487   4.622  1.00  0.00      S_01 138
ATOM    947  O   PRO   138      17.651 -29.621   4.400  1.00  0.00      S_01 138
ATOM    948  N   SER   139      15.726 -30.270   5.367  1.00  0.00      S_01 139
ATOM    949  H   SER   139      15.090 -31.034   5.547  1.00  0.00      S_01 139
ATOM    950  CA  SER   139      15.436 -28.958   5.933  1.00  0.00      S_01 139
ATOM    951  HA  SER   139      15.383 -28.227   5.139  1.00  0.00      S_01 139
ATOM    952  CB  SER   139      14.059 -28.954   6.600  1.00  0.00      S_01 139
ATOM    953  C   SER   139      16.506 -28.541   6.936  1.00  0.00      S_01 139
ATOM    954  O   SER   139      16.844 -27.363   7.044  1.00  0.00      S_01 139
ATOM    955  N   ALA   140      17.035 -29.516   7.668  1.00  0.00      S_01 140
ATOM    956  H   ALA   140      16.675 -30.455   7.571  1.00  0.00      S_01 140
ATOM    957  CA  ALA   140      18.123 -29.266   8.607  1.00  0.00      S_01 140
ATOM    958  HA  ALA   140      17.795 -28.562   9.357  1.00  0.00      S_01 140
ATOM    959  CB  ALA   140      18.474 -30.538   9.363  1.00  0.00      S_01 140
ATOM    960  C   ALA   140      19.352 -28.713   7.892  1.00  0.00      S_01 140
ATOM    961  O   ALA   140      19.969 -27.753   8.352  1.00  0.00      S_01 140
ATOM    962  N   SER   141      19.701 -29.326   6.766  1.00  0.00      S_01 141
ATOM    963  H   SER   141      19.142 -30.099   6.433  1.00  0.00      S_01 141
ATOM    964  CA  SER   141      20.869 -28.912   5.998  1.00  0.00      S_01 141
ATOM    965  HA  SER   141      21.745 -28.949   6.628  1.00  0.00      S_01 141
ATOM    966  CB  SER   141      21.132 -29.891   4.853  1.00  0.00      S_01 141
ATOM    967  C   SER   141      20.696 -27.499   5.451  1.00  0.00      S_01 141
ATOM    968  O   SER   141      21.604 -26.672   5.544  1.00  0.00      S_01 141
ATOM    969  N   MET   142      19.526 -27.229   4.882  1.00  0.00      S_01 142
ATOM    970  H   MET   142      18.810 -27.941   4.869  1.00  0.00      S_01 142
ATOM    971  CA  MET   142      19.251 -25.932   4.274  1.00  0.00      S_01 142
ATOM    972  HA  MET   142      20.021 -25.702   3.553  1.00  0.00      S_01 142
ATOM    973  CB  MET   142      17.938 -25.977   3.489  1.00  0.00      S_01 142
ATOM    974  C   MET   142      19.194 -24.831   5.328  1.00  0.00      S_01 142
ATOM    975  O   MET   142      19.676 -23.720   5.105  1.00  0.00      S_01 142
ATOM    976  N   GLU   143      18.602 -25.147   6.475  1.00  0.00      S_01 143
ATOM    977  H   GLU   143      18.242 -26.082   6.602  1.00  0.00      S_01 143
ATOM    978  CA  GLU   143      18.461 -24.178   7.556  1.00  0.00      S_01 143
ATOM    979  HA  GLU   143      17.893 -23.329   7.206  1.00  0.00      S_01 143
ATOM    980  CB  GLU   143      17.653 -24.777   8.710  1.00  0.00      S_01 143
ATOM    981  C   GLU   143      19.822 -23.708   8.057  1.00  0.00      S_01 143
ATOM    982  O   GLU   143      20.029 -22.518   8.297  1.00  0.00      S_01 143
ATOM    983  N   LEU   144      20.747 -24.649   8.213  1.00  0.00      S_01 144
ATOM    984  H   LEU   144      20.512 -25.609   8.006  1.00  0.00      S_01 144
ATOM    985  CA  LEU   144      22.093 -24.332   8.676  1.00  0.00      S_01 144
ATOM    986  HA  LEU   144      22.033 -23.765   9.593  1.00  0.00      S_01 144
ATOM    987  CB  LEU   144      22.856 -25.612   9.021  1.00  0.00      S_01 144
ATOM    988  C   LEU   144      22.860 -23.529   7.631  1.00  0.00      S_01 144
ATOM    989  O   LEU   144      23.472 -22.508   7.945  1.00  0.00      S_01 144
ATOM    990  N   PRO   145      22.823 -23.997   6.388  1.00  0.00      S_01 145
ATOM    991  CA  PRO   145      23.649 -23.428   5.330  1.00  0.00      S_01 145
ATOM    992  HA  PRO   145      24.684 -23.434   5.638  1.00  0.00      S_01 145
ATOM    993  CB  PRO   145      23.579 -24.294   4.071  1.00  0.00      S_01 145
ATOM    994  C   PRO   145      23.223 -21.999   5.007  1.00  0.00      S_01 145
ATOM    995  O   PRO   145      23.983 -21.234   4.413  1.00  0.00      S_01 145
ATOM    996  N   GLN   146      22.004 -21.646   5.401  1.00  0.00      S_01 146
ATOM    997  H   GLN   146      21.441 -22.311   5.913  1.00  0.00      S_01 146
ATOM    998  CA  GLN   146      21.459 -20.325   5.116  1.00  0.00      S_01 146
ATOM    999  HA  GLN   146      21.941 -19.919   4.238  1.00  0.00      S_01 146
ATOM   1000  CB  GLN   146      19.971 -20.422   4.772  1.00  0.00      S_01 146
ATOM   1001  C   GLN   146      21.664 -19.377   6.293  1.00  0.00      S_01 146
ATOM   1002  O   GLN   146      21.279 -18.209   6.236  1.00  0.00      S_01 146
ATOM   1003  N   GLN   147      22.273 -19.888   7.358  1.00  0.00      S_01 147
ATOM   1004  H   GLN   147      22.542 -20.861   7.351  1.00  0.00      S_01 147
ATOM   1005  CA  GLN   147      22.563 -19.079   8.536  1.00  0.00      S_01 147
ATOM   1006  HA  GLN   147      21.983 -18.169   8.499  1.00  0.00      S_01 147
ATOM   1007  CB  GLN   147      22.125 -19.807   9.807  1.00  0.00      S_01 147
ATOM   1008  C   GLN   147      24.047 -18.733   8.615  1.00  0.00      S_01 147
ATOM   1009  O   GLN   147      24.897 -19.493   8.151  1.00  0.00      S_01 147
ATOM   1010  N   ARG   148      24.350 -17.581   9.205  1.00  0.00      S_01 148
ATOM   1011  H   ARG   148      23.603 -16.968   9.501  1.00  0.00      S_01 148
ATOM   1012  CA  ARG   148      25.732 -17.180   9.438  1.00  0.00      S_01 148
ATOM   1013  HA  ARG   148      26.373 -18.047   9.382  1.00  0.00      S_01 148
ATOM   1014  CB  ARG   148      26.208 -16.234   8.333  1.00  0.00      S_01 148
ATOM   1015  C   ARG   148      25.892 -16.516  10.801  1.00  0.00      S_01 148
ATOM   1016  O   ARG   148      24.957 -15.905  11.318  1.00  0.00      S_01 148
TER
