# Supplementary material for: Structural insights into the function of the core-circadian factor TIMING OF CAB2 EXPRESSION 1 (TOC1)
Source: J Circadian Rhythms. 2008 Feb 25;6:3. doi: 10.1186/1740-3391-6-3 (PMC2292679; doi:10.1186/1740-3391-6-3)
Supplement: Additional file 6 — Structural file. Structure of CsTOC1_dom3 [file 1740-3391-6-3-S6.pdb]

SOURCE    DECOY 5 IDENTIFIER S_0051_8787
SOURCE    CLUSTER 2 MEMBER 1 FILE aaseth.out.clusters
REMARK    SCORE           score:          -92.11
REMARK    SCORE             env:          -20.11
REMARK    SCORE            pair:          -80.64
REMARK    SCORE             vdw:            8.64
REMARK    SCORE              hs:            0.00
REMARK    SCORE              ss:            0.00
REMARK    SCORE           sheet:            0.00
REMARK    SCORE              cb:           76.29
REMARK    SCORE          rsigma:            0.00
REMARK    SCORE         hb_srbb:          -62.24
REMARK    SCORE         hb_lrbb:            0.00
REMARK    SCORE              rg:           19.23
REMARK    SCORE              co:           29.19
REMARK    SCORE            rama:          -18.28
REMARK    SCORE     description:     S_0051_8787
ATOM      1  N   ASP     1       1.030   0.371  -0.941  1.00  0.00      S_00   1
ATOM      2  H   ASP     1       1.562  -0.355  -1.399  1.00  0.00      S_00   1
ATOM      3  CA  ASP     1      -0.010  -0.002   0.010  1.00  0.00      S_00   1
ATOM      4  HA  ASP     1      -0.870   0.637  -0.127  1.00  0.00      S_00   1
ATOM      5  CB  ASP     1      -0.497  -1.427  -0.261  1.00  0.00      S_00   1
ATOM      6  C   ASP     1       0.488   0.117   1.446  1.00  0.00      S_00   1
ATOM      7  O   ASP     1       1.691   0.070   1.702  1.00  0.00      S_00   1
ATOM      8  N   LEU     2      -0.445   0.272   2.380  1.00  0.00      S_00   2
ATOM      9  H   LEU     2      -1.411   0.364   2.100  1.00  0.00      S_00   2
ATOM     10  CA  LEU     2      -0.110   0.311   3.799  1.00  0.00      S_00   2
ATOM     11  HA  LEU     2       0.491   1.184   4.003  1.00  0.00      S_00   2
ATOM     12  CB  LEU     2      -1.376   0.465   4.644  1.00  0.00      S_00   2
ATOM     13  C   LEU     2       0.653  -0.941   4.220  1.00  0.00      S_00   2
ATOM     14  O   LEU     2       1.477  -0.899   5.133  1.00  0.00      S_00   2
ATOM     15  N   LYS     3       0.372  -2.053   3.549  1.00  0.00      S_00   3
ATOM     16  H   LYS     3      -0.292  -2.014   2.789  1.00  0.00      S_00   3
ATOM     17  CA  LYS     3       0.997  -3.327   3.881  1.00  0.00      S_00   3
ATOM     18  HA  LYS     3       0.811  -3.560   4.919  1.00  0.00      S_00   3
ATOM     19  CB  LYS     3       0.363  -4.462   3.074  1.00  0.00      S_00   3
ATOM     20  C   LYS     3       2.501  -3.285   3.632  1.00  0.00      S_00   3
ATOM     21  O   LYS     3       3.264  -4.026   4.252  1.00  0.00      S_00   3
ATOM     22  N   ASP     4       2.921  -2.412   2.722  1.00  0.00      S_00   4
ATOM     23  H   ASP     4       2.245  -1.826   2.253  1.00  0.00      S_00   4
ATOM     24  CA  ASP     4       4.332  -2.279   2.381  1.00  0.00      S_00   4
ATOM     25  HA  ASP     4       4.901  -3.038   2.899  1.00  0.00      S_00   4
ATOM     26  CB  ASP     4       4.550  -2.536   0.889  1.00  0.00      S_00   4
ATOM     27  C   ASP     4       4.863  -0.900   2.759  1.00  0.00      S_00   4
ATOM     28  O   ASP     4       4.709   0.062   2.007  1.00  0.00      S_00   4
ATOM     29  N   GLU     5       5.489  -0.812   3.928  1.00  0.00      S_00   5
ATOM     30  H   GLU     5       5.605  -1.645   4.488  1.00  0.00      S_00   5
ATOM     31  CA  GLU     5       6.011   0.455   4.425  1.00  0.00      S_00   5
ATOM     32  HA  GLU     5       5.206   1.171   4.501  1.00  0.00      S_00   5
ATOM     33  CB  GLU     5       6.563   0.289   5.842  1.00  0.00      S_00   5
ATOM     34  C   GLU     5       7.093   1.005   3.501  1.00  0.00      S_00   5
ATOM     35  O   GLU     5       7.097   2.191   3.171  1.00  0.00      S_00   5
ATOM     36  N   ARG     6       8.009   0.135   3.088  1.00  0.00      S_00   6
ATOM     37  H   ARG     6       7.943  -0.828   3.386  1.00  0.00      S_00   6
ATOM     38  CA  ARG     6       9.107   0.535   2.216  1.00  0.00      S_00   6
ATOM     39  HA  ARG     6       9.676   1.321   2.691  1.00  0.00      S_00   6
ATOM     40  CB  ARG     6      10.082  -0.627   2.014  1.00  0.00      S_00   6
ATOM     41  C   ARG     6       8.590   1.025   0.868  1.00  0.00      S_00   6
ATOM     42  O   ARG     6       8.989   2.086   0.387  1.00  0.00      S_00   6
ATOM     43  N   PHE     7       7.700   0.246   0.262  1.00  0.00      S_00   7
ATOM     44  H   PHE     7       7.424  -0.620   0.702  1.00  0.00      S_00   7
ATOM     45  CA  PHE     7       7.110   0.610  -1.021  1.00  0.00      S_00   7
ATOM     46  HA  PHE     7       7.894   0.746  -1.752  1.00  0.00      S_00   7
ATOM     47  CB  PHE     7       6.235  -0.528  -1.550  1.00  0.00      S_00   7
ATOM     48  C   PHE     7       6.292   1.892  -0.909  1.00  0.00      S_00   7
ATOM     49  O   PHE     7       6.367   2.765  -1.773  1.00  0.00      S_00   7
ATOM     50  N   SER     8       5.511   1.998   0.161  1.00  0.00      S_00   8
ATOM     51  H   SER     8       5.513   1.256   0.847  1.00  0.00      S_00   8
ATOM     52  CA  SER     8       4.652   3.157   0.371  1.00  0.00      S_00   8
ATOM     53  HA  SER     8       3.888   3.182  -0.392  1.00  0.00      S_00   8
ATOM     54  CB  SER     8       3.912   3.040   1.705  1.00  0.00      S_00   8
ATOM     55  C   SER     8       5.455   4.453   0.329  1.00  0.00      S_00   8
ATOM     56  O   SER     8       5.021   5.444  -0.258  1.00  0.00      S_00   8
ATOM     57  N   GLN     9       6.627   4.437   0.955  1.00  0.00      S_00   9
ATOM     58  H   GLN     9       6.926   3.591   1.419  1.00  0.00      S_00   9
ATOM     59  CA  GLN     9       7.492   5.610   0.990  1.00  0.00      S_00   9
ATOM     60  HA  GLN     9       6.987   6.415   1.503  1.00  0.00      S_00   9
ATOM     61  CB  GLN     9       8.755   5.321   1.804  1.00  0.00      S_00   9
ATOM     62  C   GLN     9       7.868   6.061  -0.417  1.00  0.00      S_00   9
ATOM     63  O   GLN     9       7.844   7.253  -0.725  1.00  0.00      S_00   9
ATOM     64  N   VAL    10       8.214   5.101  -1.268  1.00  0.00      S_00  10
ATOM     65  H   VAL    10       8.188   4.139  -0.961  1.00  0.00      S_00  10
ATOM     66  CA  VAL    10       8.629   5.400  -2.634  1.00  0.00      S_00  10
ATOM     67  HA  VAL    10       8.657   6.470  -2.775  1.00  0.00      S_00  10
ATOM     68  CB  VAL    10      10.058   4.898  -2.912  1.00  0.00      S_00  10
ATOM     69  C   VAL    10       7.675   4.778  -3.648  1.00  0.00      S_00  10
ATOM     70  O   VAL    10       7.896   4.865  -4.856  1.00  0.00      S_00  10
ATOM     71  N   LEU    11       6.615   4.151  -3.150  1.00  0.00      S_00  11
ATOM     72  H   LEU    11       6.470   4.149  -2.150  1.00  0.00      S_00  11
ATOM     73  CA  LEU    11       5.655   3.468  -4.008  1.00  0.00      S_00  11
ATOM     74  HA  LEU    11       6.144   2.647  -4.513  1.00  0.00      S_00  11
ATOM     75  CB  LEU    11       4.538   2.841  -3.171  1.00  0.00      S_00  11
ATOM     76  C   LEU    11       5.064   4.420  -5.042  1.00  0.00      S_00  11
ATOM     77  O   LEU    11       4.980   4.092  -6.226  1.00  0.00      S_00  11
ATOM     78  N   SER    12       4.654   5.600  -4.587  1.00  0.00      S_00  12
ATOM     79  H   SER    12       4.769   5.816  -3.607  1.00  0.00      S_00  12
ATOM     80  CA  SER    12       4.044   6.590  -5.466  1.00  0.00      S_00  12
ATOM     81  HA  SER    12       3.376   6.096  -6.156  1.00  0.00      S_00  12
ATOM     82  CB  SER    12       3.176   7.559  -4.660  1.00  0.00      S_00  12
ATOM     83  C   SER    12       5.103   7.361  -6.248  1.00  0.00      S_00  12
ATOM     84  O   SER    12       4.851   8.465  -6.730  1.00  0.00      S_00  12
ATOM     85  N   HIS    13       6.287   6.771  -6.370  1.00  0.00      S_00  13
ATOM     86  H   HIS    13       6.432   5.866  -5.945  1.00  0.00      S_00  13
ATOM     87  CA  HIS    13       7.383   7.396  -7.100  1.00  0.00      S_00  13
ATOM     88  HA  HIS    13       7.496   8.420  -6.774  1.00  0.00      S_00  13
ATOM     89  CB  HIS    13       8.708   6.703  -6.775  1.00  0.00      S_00  13
ATOM     90  C   HIS    13       7.131   7.367  -8.604  1.00  0.00      S_00  13
ATOM     91  O   HIS    13       6.513   6.437  -9.121  1.00  0.00      S_00  13
ATOM     92  N   PRO    14       7.614   8.391  -9.300  1.00  0.00      S_00  14
ATOM     93  CA  PRO    14       7.422   8.497 -10.741  1.00  0.00      S_00  14
ATOM     94  HA  PRO    14       6.366   8.545 -10.961  1.00  0.00      S_00  14
ATOM     95  CB  PRO    14       8.020   9.803 -11.267  1.00  0.00      S_00  14
ATOM     96  C   PRO    14       8.039   7.307 -11.468  1.00  0.00      S_00  14
ATOM     97  O   PRO    14       7.362   6.610 -12.224  1.00  0.00      S_00  14
ATOM     98  N   ARG    15       9.328   7.081 -11.234  1.00  0.00      S_00  15
ATOM     99  H   ARG    15       9.801   7.621 -10.525  1.00  0.00      S_00  15
ATOM    100  CA  ARG    15      10.075   6.072 -11.976  1.00  0.00      S_00  15
ATOM    101  HA  ARG    15       9.397   5.505 -12.597  1.00  0.00      S_00  15
ATOM    102  CB  ARG    15      11.067   6.736 -12.933  1.00  0.00      S_00  15
ATOM    103  C   ARG    15      10.811   5.126 -11.032  1.00  0.00      S_00  15
ATOM    104  O   ARG    15      11.532   5.565 -10.136  1.00  0.00      S_00  15
ATOM    105  N   ASN    16      10.623   3.827 -11.240  1.00  0.00      S_00  16
ATOM    106  H   ASN    16      10.066   3.530 -12.028  1.00  0.00      S_00  16
ATOM    107  CA  ASN    16      11.202   2.819 -10.360  1.00  0.00      S_00  16
ATOM    108  HA  ASN    16      10.667   2.810  -9.422  1.00  0.00      S_00  16
ATOM    109  CB  ASN    16      11.027   1.422 -10.957  1.00  0.00      S_00  16
ATOM    110  C   ASN    16      12.679   3.097 -10.100  1.00  0.00      S_00  16
ATOM    111  O   ASN    16      13.141   3.038  -8.960  1.00  0.00      S_00  16
ATOM    112  N   GLU    17      13.415   3.399 -11.164  1.00  0.00      S_00  17
ATOM    113  H   GLU    17      12.964   3.504 -12.062  1.00  0.00      S_00  17
ATOM    114  CA  GLU    17      14.859   3.584 -11.070  1.00  0.00      S_00  17
ATOM    115  HA  GLU    17      15.264   2.891 -10.349  1.00  0.00      S_00  17
ATOM    116  CB  GLU    17      15.530   3.246 -12.403  1.00  0.00      S_00  17
ATOM    117  C   GLU    17      15.206   5.010 -10.655  1.00  0.00      S_00  17
ATOM    118  O   GLU    17      16.326   5.473 -10.868  1.00  0.00      S_00  17
ATOM    119  N   HIS    18      14.238   5.701 -10.063  1.00  0.00      S_00  18
ATOM    120  H   HIS    18      13.328   5.276  -9.950  1.00  0.00      S_00  18
ATOM    121  CA  HIS    18      14.454   7.056  -9.570  1.00  0.00      S_00  18
ATOM    122  HA  HIS    18      15.515   7.244  -9.490  1.00  0.00      S_00  18
ATOM    123  CB  HIS    18      13.919   8.082 -10.571  1.00  0.00      S_00  18
ATOM    124  C   HIS    18      13.797   7.260  -8.209  1.00  0.00      S_00  18
ATOM    125  O   HIS    18      12.634   6.908  -8.012  1.00  0.00      S_00  18
ATOM    126  N   GLN    19      14.550   7.830  -7.274  1.00  0.00      S_00  19
ATOM    127  H   GLN    19      15.507   8.068  -7.490  1.00  0.00      S_00  19
ATOM    128  CA  GLN    19      14.029   8.120  -5.943  1.00  0.00      S_00  19
ATOM    129  HA  GLN    19      13.083   7.617  -5.809  1.00  0.00      S_00  19
ATOM    130  CB  GLN    19      14.961   7.556  -4.868  1.00  0.00      S_00  19
ATOM    131  C   GLN    19      13.842   9.620  -5.739  1.00  0.00      S_00  19
ATOM    132  O   GLN    19      14.785  10.398  -5.879  1.00  0.00      S_00  19
ATOM    133  N   LEU    20      12.618  10.018  -5.408  1.00  0.00      S_00  20
ATOM    134  H   LEU    20      11.886   9.329  -5.309  1.00  0.00      S_00  20
ATOM    135  CA  LEU    20      12.305  11.424  -5.184  1.00  0.00      S_00  20
ATOM    136  HA  LEU    20      12.422  11.971  -6.108  1.00  0.00      S_00  20
ATOM    137  CB  LEU    20      10.838  11.589  -4.782  1.00  0.00      S_00  20
ATOM    138  C   LEU    20      13.212  12.029  -4.118  1.00  0.00      S_00  20
ATOM    139  O   LEU    20      13.480  11.404  -3.091  1.00  0.00      S_00  20
ATOM    140  N   ASP    21      13.681  13.246  -4.368  1.00  0.00      S_00  21
ATOM    141  H   ASP    21      13.464  13.686  -5.251  1.00  0.00      S_00  21
ATOM    142  CA  ASP    21      14.502  13.965  -3.400  1.00  0.00      S_00  21
ATOM    143  HA  ASP    21      15.059  13.257  -2.804  1.00  0.00      S_00  21
ATOM    144  CB  ASP    21      15.545  14.825  -4.116  1.00  0.00      S_00  21
ATOM    145  C   ASP    21      13.644  14.834  -2.487  1.00  0.00      S_00  21
ATOM    146  O   ASP    21      13.155  15.887  -2.895  1.00  0.00      S_00  21
ATOM    147  N   ALA    22      13.465  14.385  -1.248  1.00  0.00      S_00  22
ATOM    148  H   ALA    22      13.947  13.548  -0.954  1.00  0.00      S_00  22
ATOM    149  CA  ALA    22      12.592  15.071  -0.304  1.00  0.00      S_00  22
ATOM    150  HA  ALA    22      11.780  15.542  -0.840  1.00  0.00      S_00  22
ATOM    151  CB  ALA    22      11.937  14.071   0.636  1.00  0.00      S_00  22
ATOM    152  C   ALA    22      13.356  16.126   0.489  1.00  0.00      S_00  22
ATOM    153  O   ALA    22      12.831  16.702   1.442  1.00  0.00      S_00  22
ATOM    154  N   SER    23      14.599  16.375   0.088  1.00  0.00      S_00  23
ATOM    155  H   SER    23      14.972  15.866  -0.701  1.00  0.00      S_00  23
ATOM    156  CA  SER    23      15.437  17.362   0.757  1.00  0.00      S_00  23
ATOM    157  HA  SER    23      15.105  17.484   1.778  1.00  0.00      S_00  23
ATOM    158  CB  SER    23      16.883  16.870   0.841  1.00  0.00      S_00  23
ATOM    159  C   SER    23      15.382  18.708   0.042  1.00  0.00      S_00  23
ATOM    160  O   SER    23      15.129  18.772  -1.161  1.00  0.00      S_00  23
ATOM    161  N   GLY    24      15.621  19.780   0.789  1.00  0.00      S_00  24
ATOM    162  H   GLY    24      15.810  19.661   1.774  1.00  0.00      S_00  24
ATOM    163  CA  GLY    24      15.618  21.124   0.224  1.00  0.00      S_00  24
ATOM    164 1HA  GLY    24      15.802  21.845   1.008  1.00  0.00      S_00  24
ATOM    165  C   GLY    24      14.286  21.436  -0.450  1.00  0.00      S_00  24
ATOM    166  O   GLY    24      14.239  22.152  -1.451  1.00  0.00      S_00  24
ATOM    167  N   LEU    25      13.207  20.894   0.104  1.00  0.00      S_00  25
ATOM    168  H   LEU    25      13.316  20.291   0.907  1.00  0.00      S_00  25
ATOM    169  CA  LEU    25      11.869  21.148  -0.417  1.00  0.00      S_00  25
ATOM    170  HA  LEU    25      11.942  21.695  -1.345  1.00  0.00      S_00  25
ATOM    171  CB  LEU    25      11.168  19.832  -0.757  1.00  0.00      S_00  25
ATOM    172  C   LEU    25      11.032  21.946   0.578  1.00  0.00      S_00  25
ATOM    173  O   LEU    25      11.192  21.807   1.791  1.00  0.00      S_00  25
ATOM    174  N   PRO    26      10.140  22.781   0.057  1.00  0.00      S_00  26
ATOM    175  CA  PRO    26       9.283  23.609   0.898  1.00  0.00      S_00  26
ATOM    176  HA  PRO    26       9.891  24.159   1.601  1.00  0.00      S_00  26
ATOM    177  CB  PRO    26       8.560  24.661   0.054  1.00  0.00      S_00  26
ATOM    178  C   PRO    26       8.269  22.760   1.657  1.00  0.00      S_00  26
ATOM    179  O   PRO    26       7.803  21.736   1.157  1.00  0.00      S_00  26
ATOM    180  N   ALA    27       7.933  23.191   2.868  1.00  0.00      S_00  27
ATOM    181  H   ALA    27       8.350  24.041   3.222  1.00  0.00      S_00  27
ATOM    182  CA  ALA    27       6.976  22.471   3.700  1.00  0.00      S_00  27
ATOM    183  HA  ALA    27       7.406  21.530   4.010  1.00  0.00      S_00  27
ATOM    184  CB  ALA    27       6.705  23.240   4.984  1.00  0.00      S_00  27
ATOM    185  C   ALA    27       5.675  22.212   2.947  1.00  0.00      S_00  27
ATOM    186  O   ALA    27       5.020  23.145   2.482  1.00  0.00      S_00  27
ATOM    187  N   GLN    28       5.307  20.941   2.831  1.00  0.00      S_00  28
ATOM    188  H   GLN    28       5.914  20.218   3.191  1.00  0.00      S_00  28
ATOM    189  CA  GLN    28       4.051  20.562   2.197  1.00  0.00      S_00  28
ATOM    190  HA  GLN    28       3.747  19.588   2.552  1.00  0.00      S_00  28
ATOM    191  CB  GLN    28       2.934  21.525   2.603  1.00  0.00      S_00  28
ATOM    192  C   GLN    28       4.187  20.528   0.678  1.00  0.00      S_00  28
ATOM    193  O   GLN    28       3.209  20.313  -0.038  1.00  0.00      S_00  28
ATOM    194  N   THR    29       5.406  20.742   0.194  1.00  0.00      S_00  29
ATOM    195  H   THR    29       6.172  20.888   0.836  1.00  0.00      S_00  29
ATOM    196  CA  THR    29       5.666  20.773  -1.241  1.00  0.00      S_00  29
ATOM    197  HA  THR    29       4.728  20.784  -1.776  1.00  0.00      S_00  29
ATOM    198  CB  THR    29       6.405  22.059  -1.653  1.00  0.00      S_00  29
ATOM    199  C   THR    29       6.487  19.564  -1.678  1.00  0.00      S_00  29
ATOM    200  O   THR    29       6.877  19.455  -2.840  1.00  0.00      S_00  29
ATOM    201  N   ALA    30       6.744  18.659  -0.740  1.00  0.00      S_00  30
ATOM    202  H   ALA    30       6.423  18.823   0.204  1.00  0.00      S_00  30
ATOM    203  CA  ALA    30       7.478  17.435  -1.037  1.00  0.00      S_00  30
ATOM    204  HA  ALA    30       8.487  17.683  -1.332  1.00  0.00      S_00  30
ATOM    205  CB  ALA    30       7.615  16.582   0.215  1.00  0.00      S_00  30
ATOM    206  C   ALA    30       6.803  16.643  -2.151  1.00  0.00      S_00  30
ATOM    207  O   ALA    30       5.577  16.533  -2.193  1.00  0.00      S_00  30
ATOM    208  N   PHE    31       7.610  16.094  -3.053  1.00  0.00      S_00  31
ATOM    209  H   PHE    31       8.609  16.199  -2.948  1.00  0.00      S_00  31
ATOM    210  CA  PHE    31       7.090  15.344  -4.190  1.00  0.00      S_00  31
ATOM    211  HA  PHE    31       6.356  15.941  -4.711  1.00  0.00      S_00  31
ATOM    212  CB  PHE    31       8.203  15.067  -5.203  1.00  0.00      S_00  31
ATOM    213  C   PHE    31       6.453  14.033  -3.741  1.00  0.00      S_00  31
ATOM    214  O   PHE    31       6.837  13.463  -2.720  1.00  0.00      S_00  31
ATOM    215  N   PRO    32       5.478  13.560  -4.511  1.00  0.00      S_00  32
ATOM    216  CA  PRO    32       4.742  12.352  -4.160  1.00  0.00      S_00  32
ATOM    217  HA  PRO    32       4.088  12.558  -3.325  1.00  0.00      S_00  32
ATOM    218  CB  PRO    32       3.831  11.925  -5.313  1.00  0.00      S_00  32
ATOM    219  C   PRO    32       5.691  11.215  -3.793  1.00  0.00      S_00  32
ATOM    220  O   PRO    32       5.445  10.470  -2.845  1.00  0.00      S_00  32
ATOM    221  N   TYR    33       6.775  11.089  -4.551  1.00  0.00      S_00  33
ATOM    222  H   TYR    33       6.966  11.785  -5.258  1.00  0.00      S_00  33
ATOM    223  CA  TYR    33       7.698   9.972  -4.387  1.00  0.00      S_00  33
ATOM    224  HA  TYR    33       7.156   9.042  -4.472  1.00  0.00      S_00  33
ATOM    225  CB  TYR    33       8.731   9.961  -5.516  1.00  0.00      S_00  33
ATOM    226  C   TYR    33       8.400  10.030  -3.035  1.00  0.00      S_00  33
ATOM    227  O   TYR    33       9.060   9.075  -2.625  1.00  0.00      S_00  33
ATOM    228  N   CYS    34       8.253  11.156  -2.345  1.00  0.00      S_00  34
ATOM    229  H   CYS    34       7.697  11.903  -2.736  1.00  0.00      S_00  34
ATOM    230  CA  CYS    34       8.875  11.342  -1.039  1.00  0.00      S_00  34
ATOM    231  HA  CYS    34       9.945  11.417  -1.158  1.00  0.00      S_00  34
ATOM    232  CB  CYS    34       8.426  12.665  -0.415  1.00  0.00      S_00  34
ATOM    233  C   CYS    34       8.547  10.184  -0.103  1.00  0.00      S_00  34
ATOM    234  O   CYS    34       7.423   9.682  -0.090  1.00  0.00      S_00  34
ATOM    235  N   MET    35       9.536   9.764   0.679  1.00  0.00      S_00  35
ATOM    236  H   MET    35      10.430  10.232   0.636  1.00  0.00      S_00  35
ATOM    237  CA  MET    35       9.363   8.645   1.599  1.00  0.00      S_00  35
ATOM    238  HA  MET    35       8.943   7.804   1.067  1.00  0.00      S_00  35
ATOM    239  CB  MET    35      10.719   8.173   2.129  1.00  0.00      S_00  35
ATOM    240  C   MET    35       8.449   9.022   2.760  1.00  0.00      S_00  35
ATOM    241  O   MET    35       8.122  10.193   2.951  1.00  0.00      S_00  35
ATOM    242  N   SER    36       8.040   8.021   3.532  1.00  0.00      S_00  36
ATOM    243  H   SER    36       8.375   7.087   3.347  1.00  0.00      S_00  36
ATOM    244  CA  SER    36       7.118   8.237   4.642  1.00  0.00      S_00  36
ATOM    245  HA  SER    36       6.243   8.759   4.286  1.00  0.00      S_00  36
ATOM    246  CB  SER    36       6.617   6.899   5.190  1.00  0.00      S_00  36
ATOM    247  C   SER    36       7.775   9.046   5.755  1.00  0.00      S_00  36
ATOM    248  O   SER    36       8.847   8.690   6.245  1.00  0.00      S_00  36
ATOM    249  N   GLY    37       7.126  10.136   6.150  1.00  0.00      S_00  37
ATOM    250  H   GLY    37       6.261  10.387   5.691  1.00  0.00      S_00  37
ATOM    251  CA  GLY    37       7.629  10.980   7.227  1.00  0.00      S_00  37
ATOM    252 1HA  GLY    37       6.807  11.516   7.678  1.00  0.00      S_00  37
ATOM    253  C   GLY    37       8.663  11.975   6.712  1.00  0.00      S_00  37
ATOM    254  O   GLY    37       9.245  12.736   7.484  1.00  0.00      S_00  37
ATOM    255  N   VAL    38       8.886  11.964   5.402  1.00  0.00      S_00  38
ATOM    256  H   VAL    38       8.370  11.318   4.820  1.00  0.00      S_00  38
ATOM    257  CA  VAL    38       9.855  12.859   4.782  1.00  0.00      S_00  38
ATOM    258  HA  VAL    38      10.705  12.979   5.437  1.00  0.00      S_00  38
ATOM    259  CB  VAL    38      10.411  12.270   3.472  1.00  0.00      S_00  38
ATOM    260  C   VAL    38       9.240  14.224   4.493  1.00  0.00      S_00  38
ATOM    261  O   VAL    38       9.936  15.158   4.097  1.00  0.00      S_00  38
ATOM    262  N   VAL    39       7.930  14.332   4.695  1.00  0.00      S_00  39
ATOM    263  H   VAL    39       7.452  13.610   5.216  1.00  0.00      S_00  39
ATOM    264  CA  VAL    39       7.167  15.464   4.185  1.00  0.00      S_00  39
ATOM    265  HA  VAL    39       7.802  16.073   3.558  1.00  0.00      S_00  39
ATOM    266  CB  VAL    39       6.004  15.002   3.288  1.00  0.00      S_00  39
ATOM    267  C   VAL    39       6.613  16.314   5.323  1.00  0.00      S_00  39
ATOM    268  O   VAL    39       6.765  17.535   5.331  1.00  0.00      S_00  39
ATOM    269  N   ASN    40       5.969  15.659   6.284  1.00  0.00      S_00  40
ATOM    270  H   ASN    40       6.189  14.687   6.450  1.00  0.00      S_00  40
ATOM    271  CA  ASN    40       4.952  16.307   7.104  1.00  0.00      S_00  40
ATOM    272  HA  ASN    40       4.599  17.196   6.604  1.00  0.00      S_00  40
ATOM    273  CB  ASN    40       3.731  15.399   7.261  1.00  0.00      S_00  40
ATOM    274  C   ASN    40       5.506  16.682   8.475  1.00  0.00      S_00  40
ATOM    275  O   ASN    40       6.221  15.899   9.102  1.00  0.00      S_00  40
ATOM    276  N   GLN    41       5.172  17.883   8.935  1.00  0.00      S_00  41
ATOM    277  H   GLN    41       4.619  18.496   8.353  1.00  0.00      S_00  41
ATOM    278  CA  GLN    41       5.583  18.339  10.257  1.00  0.00      S_00  41
ATOM    279  HA  GLN    41       6.623  18.630  10.230  1.00  0.00      S_00  41
ATOM    280  CB  GLN    41       4.805  19.594  10.657  1.00  0.00      S_00  41
ATOM    281  C   GLN    41       5.388  17.246  11.303  1.00  0.00      S_00  41
ATOM    282  O   GLN    41       6.229  17.057  12.181  1.00  0.00      S_00  41
ATOM    283  N   VAL    42       4.273  16.530  11.202  1.00  0.00      S_00  42
ATOM    284  H   VAL    42       3.657  16.687  10.417  1.00  0.00      S_00  42
ATOM    285  CA  VAL    42       3.916  15.524  12.195  1.00  0.00      S_00  42
ATOM    286  HA  VAL    42       3.834  15.989  13.166  1.00  0.00      S_00  42
ATOM    287  CB  VAL    42       2.534  14.908  11.903  1.00  0.00      S_00  42
ATOM    288  C   VAL    42       4.956  14.410  12.250  1.00  0.00      S_00  42
ATOM    289  O   VAL    42       5.400  13.910  11.217  1.00  0.00      S_00  42
ATOM    290  N   MET    43       5.341  14.027  13.463  1.00  0.00      S_00  43
ATOM    291  H   MET    43       5.042  14.562  14.266  1.00  0.00      S_00  43
ATOM    292  CA  MET    43       6.183  12.854  13.665  1.00  0.00      S_00  43
ATOM    293  HA  MET    43       6.217  12.611  14.717  1.00  0.00      S_00  43
ATOM    294  CB  MET    43       5.577  11.633  12.970  1.00  0.00      S_00  43
ATOM    295  C   MET    43       7.599  13.098  13.154  1.00  0.00      S_00  43
ATOM    296  O   MET    43       8.413  12.176  13.087  1.00  0.00      S_00  43
ATOM    297  N   MET    44       7.887  14.344  12.795  1.00  0.00      S_00  44
ATOM    298  H   MET    44       7.145  15.028  12.753  1.00  0.00      S_00  44
ATOM    299  CA  MET    44       9.247  14.750  12.459  1.00  0.00      S_00  44
ATOM    300  HA  MET    44       9.745  13.945  11.940  1.00  0.00      S_00  44
ATOM    301  CB  MET    44       9.229  15.930  11.485  1.00  0.00      S_00  44
ATOM    302  C   MET    44      10.038  15.116  13.710  1.00  0.00      S_00  44
ATOM    303  O   MET    44       9.569  15.882  14.551  1.00  0.00      S_00  44
ATOM    304  N   PRO    45      11.241  14.562  13.826  1.00  0.00      S_00  45
ATOM    305  CA  PRO    45      12.081  14.793  14.996  1.00  0.00      S_00  45
ATOM    306  HA  PRO    45      11.521  14.567  15.891  1.00  0.00      S_00  45
ATOM    307  CB  PRO    45      13.276  13.838  14.994  1.00  0.00      S_00  45
ATOM    308  C   PRO    45      12.564  16.238  15.051  1.00  0.00      S_00  45
ATOM    309  O   PRO    45      12.583  16.936  14.036  1.00  0.00      S_00  45
ATOM    310  N   SER    46      12.954  16.682  16.241  1.00  0.00      S_00  46
ATOM    311  H   SER    46      12.934  16.053  17.031  1.00  0.00      S_00  46
ATOM    312  CA  SER    46      13.410  18.053  16.436  1.00  0.00      S_00  46
ATOM    313  HA  SER    46      12.603  18.736  16.218  1.00  0.00      S_00  46
ATOM    314  CB  SER    46      13.777  18.292  17.902  1.00  0.00      S_00  46
ATOM    315  C   SER    46      14.602  18.371  15.539  1.00  0.00      S_00  46
ATOM    316  O   SER    46      14.794  19.515  15.129  1.00  0.00      S_00  46
ATOM    317  N   ALA    47      15.398  17.350  15.239  1.00  0.00      S_00  47
ATOM    318  H   ALA    47      15.184  16.434  15.605  1.00  0.00      S_00  47
ATOM    319  CA  ALA    47      16.574  17.519  14.393  1.00  0.00      S_00  47
ATOM    320  HA  ALA    47      17.221  18.270  14.823  1.00  0.00      S_00  47
ATOM    321  CB  ALA    47      17.394  16.239  14.363  1.00  0.00      S_00  47
ATOM    322  C   ALA    47      16.182  17.936  12.980  1.00  0.00      S_00  47
ATOM    323  O   ALA    47      16.765  18.858  12.409  1.00  0.00      S_00  47
ATOM    324  N   ALA    48      15.190  17.250  12.420  1.00  0.00      S_00  48
ATOM    325  H   ALA    48      14.727  16.530  12.955  1.00  0.00      S_00  48
ATOM    326  CA  ALA    48      14.754  17.511  11.054  1.00  0.00      S_00  48
ATOM    327  HA  ALA    48      15.608  17.778  10.448  1.00  0.00      S_00  48
ATOM    328  CB  ALA    48      14.187  16.247  10.427  1.00  0.00      S_00  48
ATOM    329  C   ALA    48      13.726  18.637  11.008  1.00  0.00      S_00  48
ATOM    330  O   ALA    48      13.423  19.171   9.942  1.00  0.00      S_00  48
ATOM    331  N   GLN    49      13.194  18.993  12.173  1.00  0.00      S_00  49
ATOM    332  H   GLN    49      13.509  18.536  13.017  1.00  0.00      S_00  49
ATOM    333  CA  GLN    49      12.168  20.025  12.263  1.00  0.00      S_00  49
ATOM    334  HA  GLN    49      11.254  19.664  11.815  1.00  0.00      S_00  49
ATOM    335  CB  GLN    49      11.832  20.319  13.726  1.00  0.00      S_00  49
ATOM    336  C   GLN    49      12.609  21.303  11.559  1.00  0.00      S_00  49
ATOM    337  O   GLN    49      11.943  21.778  10.639  1.00  0.00      S_00  49
ATOM    338  N   LEU    50      13.735  21.857  11.998  1.00  0.00      S_00  50
ATOM    339  H   LEU    50      14.244  21.409  12.746  1.00  0.00      S_00  50
ATOM    340  CA  LEU    50      14.253  23.094  11.427  1.00  0.00      S_00  50
ATOM    341  HA  LEU    50      13.562  23.900  11.625  1.00  0.00      S_00  50
ATOM    342  CB  LEU    50      15.566  23.489  12.106  1.00  0.00      S_00  50
ATOM    343  C   LEU    50      14.461  22.962   9.922  1.00  0.00      S_00  50
ATOM    344  O   LEU    50      14.367  23.943   9.184  1.00  0.00      S_00  50
ATOM    345  N   TYR    51      14.745  21.744   9.473  1.00  0.00      S_00  51
ATOM    346  H   TYR    51      14.778  20.974  10.127  1.00  0.00      S_00  51
ATOM    347  CA  TYR    51      15.010  21.489   8.062  1.00  0.00      S_00  51
ATOM    348  HA  TYR    51      15.791  22.150   7.718  1.00  0.00      S_00  51
ATOM    349  CB  TYR    51      15.543  20.069   7.865  1.00  0.00      S_00  51
ATOM    350  C   TYR    51      13.757  21.700   7.219  1.00  0.00      S_00  51
ATOM    351  O   TYR    51      13.816  22.288   6.139  1.00  0.00      S_00  51
ATOM    352  N   HIS    52      12.625  21.216   7.719  1.00  0.00      S_00  52
ATOM    353  H   HIS    52      12.646  20.732   8.605  1.00  0.00      S_00  52
ATOM    354  CA  HIS    52      11.353  21.367   7.022  1.00  0.00      S_00  52
ATOM    355  HA  HIS    52      11.441  20.968   6.023  1.00  0.00      S_00  52
ATOM    356  CB  HIS    52      10.264  20.542   7.711  1.00  0.00      S_00  52
ATOM    357  C   HIS    52      10.934  22.832   6.950  1.00  0.00      S_00  52
ATOM    358  O   HIS    52      10.432  23.294   5.925  1.00  0.00      S_00  52
ATOM    359  N   LYS    53      11.144  23.557   8.043  1.00  0.00      S_00  53
ATOM    360  H   LYS    53      11.545  23.114   8.858  1.00  0.00      S_00  53
ATOM    361  CA  LYS    53      10.812  24.975   8.098  1.00  0.00      S_00  53
ATOM    362  HA  LYS    53       9.765  25.109   7.865  1.00  0.00      S_00  53
ATOM    363  CB  LYS    53      10.999  25.516   9.517  1.00  0.00      S_00  53
ATOM    364  C   LYS    53      11.657  25.778   7.115  1.00  0.00      S_00  53
ATOM    365  O   LYS    53      11.184  26.746   6.520  1.00  0.00      S_00  53
ATOM    366  N   ASN    54      12.911  25.370   6.950  1.00  0.00      S_00  54
ATOM    367  H   ASN    54      13.240  24.568   7.469  1.00  0.00      S_00  54
ATOM    368  CA  ASN    54      13.825  26.050   6.040  1.00  0.00      S_00  54
ATOM    369  HA  ASN    54      14.763  25.515   6.005  1.00  0.00      S_00  54
ATOM    370  CB  ASN    54      13.275  26.028   4.613  1.00  0.00      S_00  54
ATOM    371  C   ASN    54      14.076  27.488   6.483  1.00  0.00      S_00  54
ATOM    372  O   ASN    54      14.340  28.364   5.659  1.00  0.00      S_00  54
ATOM    373  N   LEU    55      13.992  27.723   7.788  1.00  0.00      S_00  55
ATOM    374  H   LEU    55      13.595  27.017   8.391  1.00  0.00      S_00  55
ATOM    375  CA  LEU    55      14.458  28.975   8.372  1.00  0.00      S_00  55
ATOM    376  HA  LEU    55      14.658  29.687   7.585  1.00  0.00      S_00  55
ATOM    377  CB  LEU    55      13.364  29.602   9.239  1.00  0.00      S_00  55
ATOM    378  C   LEU    55      15.722  28.761   9.198  1.00  0.00      S_00  55
ATOM    379  O   LEU    55      15.675  28.190  10.287  1.00  0.00      S_00  55
ATOM    380  N   HIS    56      16.852  29.224   8.671  1.00  0.00      S_00  56
ATOM    381  H   HIS    56      16.808  29.810   7.850  1.00  0.00      S_00  56
ATOM    382  CA  HIS    56      18.152  28.908   9.250  1.00  0.00      S_00  56
ATOM    383  HA  HIS    56      18.013  28.360  10.170  1.00  0.00      S_00  56
ATOM    384  CB  HIS    56      18.940  27.981   8.322  1.00  0.00      S_00  56
ATOM    385  C   HIS    56      18.954  30.175   9.529  1.00  0.00      S_00  56
ATOM    386  O   HIS    56      19.336  30.896   8.607  1.00  0.00      S_00  56
ATOM    387  N   ASP    57      19.205  30.441  10.807  1.00  0.00      S_00  57
ATOM    388  H   ASP    57      18.829  29.831  11.519  1.00  0.00      S_00  57
ATOM    389  CA  ASP    57      20.008  31.590  11.207  1.00  0.00      S_00  57
ATOM    390  HA  ASP    57      19.679  32.465  10.666  1.00  0.00      S_00  57
ATOM    391  CB  ASP    57      19.791  31.906  12.689  1.00  0.00      S_00  57
ATOM    392  C   ASP    57      21.489  31.350  10.934  1.00  0.00      S_00  57
ATOM    393  O   ASP    57      22.269  31.109  11.855  1.00  0.00      S_00  57
ATOM    394  N   LEU    58      21.869  31.418   9.662  1.00  0.00      S_00  58
ATOM    395  H   LEU    58      21.180  31.623   8.953  1.00  0.00      S_00  58
ATOM    396  CA  LEU    58      23.255  31.204   9.264  1.00  0.00      S_00  58
ATOM    397  HA  LEU    58      23.803  30.770  10.088  1.00  0.00      S_00  58
ATOM    398  CB  LEU    58      23.335  30.189   8.123  1.00  0.00      S_00  58
ATOM    399  C   LEU    58      23.918  32.513   8.848  1.00  0.00      S_00  58
ATOM    400  O   LEU    58      23.264  33.553   8.768  1.00  0.00      S_00  58
ATOM    401  N   GLN    59      25.219  32.455   8.585  1.00  0.00      S_00  59
ATOM    402  H   GLN    59      25.710  31.584   8.725  1.00  0.00      S_00  59
ATOM    403  CA  GLN    59      25.955  33.615   8.098  1.00  0.00      S_00  59
ATOM    404  HA  GLN    59      25.601  34.503   8.601  1.00  0.00      S_00  59
ATOM    405  CB  GLN    59      27.439  33.495   8.452  1.00  0.00      S_00  59
ATOM    406  C   GLN    59      25.787  33.783   6.592  1.00  0.00      S_00  59
ATOM    407  O   GLN    59      26.106  34.834   6.035  1.00  0.00      S_00  59
ATOM    408  N   ASN    60      25.286  32.741   5.938  1.00  0.00      S_00  60
ATOM    409  H   ASN    60      25.021  31.916   6.456  1.00  0.00      S_00  60
ATOM    410  CA  ASN    60      25.107  32.758   4.491  1.00  0.00      S_00  60
ATOM    411  HA  ASN    60      24.615  31.849   4.178  1.00  0.00      S_00  60
ATOM    412  CB  ASN    60      24.179  33.903   4.079  1.00  0.00      S_00  60
ATOM    413  C   ASN    60      26.446  32.885   3.772  1.00  0.00      S_00  60
ATOM    414  O   ASN    60      26.507  33.334   2.627  1.00  0.00      S_00  60
ATOM    415  N   HIS    61      27.517  32.485   4.450  1.00  0.00      S_00  61
ATOM    416  H   HIS    61      27.409  32.190   5.410  1.00  0.00      S_00  61
ATOM    417  CA  HIS    61      28.843  32.462   3.845  1.00  0.00      S_00  61
ATOM    418  HA  HIS    61      28.914  33.244   3.103  1.00  0.00      S_00  61
ATOM    419  CB  HIS    61      29.915  32.774   4.890  1.00  0.00      S_00  61
ATOM    420  C   HIS    61      29.126  31.113   3.191  1.00  0.00      S_00  61
ATOM    421  O   HIS    61      28.885  30.062   3.783  1.00  0.00      S_00  61
ATOM    422  N   SER    62      29.640  31.152   1.965  1.00  0.00      S_00  62
ATOM    423  H   SER    62      29.851  32.048   1.549  1.00  0.00      S_00  62
ATOM    424  CA  SER    62      29.907  29.936   1.208  1.00  0.00      S_00  62
ATOM    425  HA  SER    62      28.974  29.442   0.979  1.00  0.00      S_00  62
ATOM    426  CB  SER    62      30.546  30.273  -0.141  1.00  0.00      S_00  62
ATOM    427  C   SER    62      30.806  28.985   1.990  1.00  0.00      S_00  62
ATOM    428  O   SER    62      31.814  29.398   2.564  1.00  0.00      S_00  62
ATOM    429  N   PRO    63      30.435  27.709   2.010  1.00  0.00      S_00  63
ATOM    430  CA  PRO    63      31.142  26.717   2.812  1.00  0.00      S_00  63
ATOM    431  HA  PRO    63      31.050  26.969   3.858  1.00  0.00      S_00  63
ATOM    432  CB  PRO    63      30.495  25.340   2.653  1.00  0.00      S_00  63
ATOM    433  C   PRO    63      32.617  26.650   2.432  1.00  0.00      S_00  63
ATOM    434  O   PRO    63      33.475  26.394   3.278  1.00  0.00      S_00  63
ATOM    435  N   LYS    64      32.906  26.883   1.156  1.00  0.00      S_00  64
ATOM    436  H   LYS    64      32.156  27.091   0.512  1.00  0.00      S_00  64
ATOM    437  CA  LYS    64      34.277  26.845   0.661  1.00  0.00      S_00  64
ATOM    438  HA  LYS    64      34.735  25.908   0.942  1.00  0.00      S_00  64
ATOM    439  CB  LYS    64      34.295  26.881  -0.868  1.00  0.00      S_00  64
ATOM    440  C   LYS    64      35.098  28.001   1.223  1.00  0.00      S_00  64
ATOM    441  O   LYS    64      36.319  28.038   1.072  1.00  0.00      S_00  64
ATOM    442  N   ALA    65      34.419  28.942   1.870  1.00  0.00      S_00  65
ATOM    443  H   ALA    65      33.425  28.826   2.008  1.00  0.00      S_00  65
ATOM    444  CA  ALA    65      35.072  30.139   2.387  1.00  0.00      S_00  65
ATOM    445  HA  ALA    65      35.686  30.577   1.613  1.00  0.00      S_00  65
ATOM    446  CB  ALA    65      34.038  31.198   2.738  1.00  0.00      S_00  65
ATOM    447  C   ALA    65      35.938  29.815   3.600  1.00  0.00      S_00  65
ATOM    448  O   ALA    65      35.674  28.855   4.324  1.00  0.00      S_00  65
ATOM    449  N   MET    66      36.971  30.622   3.816  1.00  0.00      S_00  66
ATOM    450  H   MET    66      37.110  31.417   3.208  1.00  0.00      S_00  66
ATOM    451  CA  MET    66      37.910  30.389   4.907  1.00  0.00      S_00  66
ATOM    452  HA  MET    66      38.547  29.553   4.661  1.00  0.00      S_00  66
ATOM    453  CB  MET    66      38.841  31.591   5.078  1.00  0.00      S_00  66
ATOM    454  C   MET    66      37.177  30.104   6.213  1.00  0.00      S_00  66
ATOM    455  O   MET    66      37.251  28.998   6.749  1.00  0.00      S_00  66
ATOM    456  N   MET    67      36.470  31.108   6.721  1.00  0.00      S_00  67
ATOM    457  H   MET    67      36.398  31.971   6.202  1.00  0.00      S_00  67
ATOM    458  CA  MET    67      35.796  30.996   8.009  1.00  0.00      S_00  67
ATOM    459  HA  MET    67      36.532  30.886   8.792  1.00  0.00      S_00  67
ATOM    460  CB  MET    67      35.032  32.283   8.328  1.00  0.00      S_00  67
ATOM    461  C   MET    67      34.846  29.804   8.032  1.00  0.00      S_00  67
ATOM    462  O   MET    67      34.921  28.955   8.921  1.00  0.00      S_00  67
ATOM    463  N   SER    68      33.952  29.746   7.050  1.00  0.00      S_00  68
ATOM    464  H   SER    68      33.938  30.478   6.354  1.00  0.00      S_00  68
ATOM    465  CA  SER    68      32.992  28.654   6.951  1.00  0.00      S_00  68
ATOM    466  HA  SER    68      32.349  28.660   7.819  1.00  0.00      S_00  68
ATOM    467  CB  SER    68      32.072  28.857   5.745  1.00  0.00      S_00  68
ATOM    468  C   SER    68      33.698  27.306   6.851  1.00  0.00      S_00  68
ATOM    469  O   SER    68      33.253  26.317   7.433  1.00  0.00      S_00  68
ATOM    470  N   GLN    69      34.800  27.275   6.110  1.00  0.00      S_00  69
ATOM    471  H   GLN    69      35.109  28.120   5.651  1.00  0.00      S_00  69
ATOM    472  CA  GLN    69      35.576  26.051   5.941  1.00  0.00      S_00  69
ATOM    473  HA  GLN    69      34.950  25.286   5.505  1.00  0.00      S_00  69
ATOM    474  CB  GLN    69      36.719  26.275   4.949  1.00  0.00      S_00  69
ATOM    475  C   GLN    69      36.127  25.559   7.275  1.00  0.00      S_00  69
ATOM    476  O   GLN    69      35.998  24.383   7.615  1.00  0.00      S_00  69
ATOM    477  N   TYR    70      36.741  26.467   8.026  1.00  0.00      S_00  70
ATOM    478  H   TYR    70      36.819  27.415   7.688  1.00  0.00      S_00  70
ATOM    479  CA  TYR    70      37.306  26.129   9.327  1.00  0.00      S_00  70
ATOM    480  HA  TYR    70      38.071  25.376   9.203  1.00  0.00      S_00  70
ATOM    481  CB  TYR    70      38.007  27.344   9.939  1.00  0.00      S_00  70
ATOM    482  C   TYR    70      36.232  25.610  10.277  1.00  0.00      S_00  70
ATOM    483  O   TYR    70      36.449  24.641  11.005  1.00  0.00      S_00  70
ATOM    484  N   HIS    71      35.074  26.261  10.265  1.00  0.00      S_00  71
ATOM    485  H   HIS    71      34.944  27.022   9.613  1.00  0.00      S_00  71
ATOM    486  CA  HIS    71      33.985  25.906  11.168  1.00  0.00      S_00  71
ATOM    487  HA  HIS    71      34.393  25.497  12.080  1.00  0.00      S_00  71
ATOM    488  CB  HIS    71      33.202  27.154  11.580  1.00  0.00      S_00  71
ATOM    489  C   HIS    71      33.049  24.887  10.528  1.00  0.00      S_00  71
ATOM    490  O   HIS    71      32.041  25.250   9.921  1.00  0.00      S_00  71
ATOM    491  N   HIS    72      33.387  23.609  10.668  1.00  0.00      S_00  72
ATOM    492  H   HIS    72      34.130  23.365  11.308  1.00  0.00      S_00  72
ATOM    493  CA  HIS    72      32.715  22.552   9.923  1.00  0.00      S_00  72
ATOM    494  HA  HIS    72      31.645  22.669  10.018  1.00  0.00      S_00  72
ATOM    495  CB  HIS    72      33.021  22.671   8.429  1.00  0.00      S_00  72
ATOM    496  C   HIS    72      33.122  21.173  10.433  1.00  0.00      S_00  72
ATOM    497  O   HIS    72      34.148  21.024  11.097  1.00  0.00      S_00  72
ATOM    498  N   LEU    73      32.311  20.168  10.117  1.00  0.00      S_00  73
ATOM    499  H   LEU    73      31.480  20.358   9.577  1.00  0.00      S_00  73
ATOM    500  CA  LEU    73      32.592  18.799  10.532  1.00  0.00      S_00  73
ATOM    501  HA  LEU    73      33.241  18.810  11.395  1.00  0.00      S_00  73
ATOM    502  CB  LEU    73      31.307  18.101  10.982  1.00  0.00      S_00  73
ATOM    503  C   LEU    73      33.252  18.007   9.409  1.00  0.00      S_00  73
ATOM    504  O   LEU    73      32.669  17.821   8.341  1.00  0.00      S_00  73
ATOM    505  N   PRO    74      34.473  17.543   9.657  1.00  0.00      S_00  74
ATOM    506  CA  PRO    74      35.236  16.816   8.649  1.00  0.00      S_00  74
ATOM    507  HA  PRO    74      35.367  17.440   7.777  1.00  0.00      S_00  74
ATOM    508  CB  PRO    74      36.644  16.509   9.162  1.00  0.00      S_00  74
ATOM    509  C   PRO    74      34.530  15.525   8.249  1.00  0.00      S_00  74
ATOM    510  O   PRO    74      34.953  14.837   7.320  1.00  0.00      S_00  74
ATOM    511  N   GLN    75      33.453  15.201   8.956  1.00  0.00      S_00  75
ATOM    512  H   GLN    75      33.170  15.796   9.722  1.00  0.00      S_00  75
ATOM    513  CA  GLN    75      32.669  14.009   8.657  1.00  0.00      S_00  75
ATOM    514  HA  GLN    75      33.328  13.217   8.332  1.00  0.00      S_00  75
ATOM    515  CB  GLN    75      31.978  13.490   9.919  1.00  0.00      S_00  75
ATOM    516  C   GLN    75      31.635  14.288   7.571  1.00  0.00      S_00  75
ATOM    517  O   GLN    75      31.068  13.363   6.988  1.00  0.00      S_00  75
ATOM    518  N   CYS    76      31.395  15.567   7.304  1.00  0.00      S_00  76
ATOM    519  H   CYS    76      31.853  16.279   7.854  1.00  0.00      S_00  76
ATOM    520  CA  CYS    76      30.487  15.970   6.236  1.00  0.00      S_00  76
ATOM    521  HA  CYS    76      29.497  15.592   6.443  1.00  0.00      S_00  76
ATOM    522  CB  CYS    76      30.355  17.493   6.191  1.00  0.00      S_00  76
ATOM    523  C   CYS    76      30.959  15.445   4.884  1.00  0.00      S_00  76
ATOM    524  O   CYS    76      32.159  15.371   4.620  1.00  0.00      S_00  76
ATOM    525  N   PRO    77      30.007  15.081   4.031  1.00  0.00      S_00  77
ATOM    526  CA  PRO    77      30.323  14.527   2.720  1.00  0.00      S_00  77
ATOM    527  HA  PRO    77      30.821  13.577   2.841  1.00  0.00      S_00  77
ATOM    528  CB  PRO    77      29.041  14.234   1.938  1.00  0.00      S_00  77
ATOM    529  C   PRO    77      31.218  15.472   1.924  1.00  0.00      S_00  77
ATOM    530  O   PRO    77      32.089  15.032   1.174  1.00  0.00      S_00  77
ATOM    531  N   PRO    78      30.997  16.771   2.093  1.00  0.00      S_00  78
ATOM    532  CA  PRO    78      31.739  17.778   1.345  1.00  0.00      S_00  78
ATOM    533  HA  PRO    78      31.901  17.430   0.335  1.00  0.00      S_00  78
ATOM    534  CB  PRO    78      30.921  19.065   1.220  1.00  0.00      S_00  78
ATOM    535  C   PRO    78      33.083  18.074   2.002  1.00  0.00      S_00  78
ATOM    536  O   PRO    78      33.769  19.028   1.633  1.00  0.00      S_00  78
ATOM    537  N   HIS    79      33.454  17.250   2.977  1.00  0.00      S_00  79
ATOM    538  H   HIS    79      32.843  16.489   3.236  1.00  0.00      S_00  79
ATOM    539  CA  HIS    79      34.719  17.418   3.682  1.00  0.00      S_00  79
ATOM    540  HA  HIS    79      34.853  18.458   3.939  1.00  0.00      S_00  79
ATOM    541  CB  HIS    79      34.698  16.656   5.009  1.00  0.00      S_00  79
ATOM    542  C   HIS    79      35.893  16.950   2.828  1.00  0.00      S_00  79
ATOM    543  O   HIS    79      35.711  16.228   1.848  1.00  0.00      S_00  79
ATOM    544  N   VAL    80      37.096  17.367   3.206  1.00  0.00      S_00  80
ATOM    545  H   VAL    80      37.178  17.961   4.019  1.00  0.00      S_00  80
ATOM    546  CA  VAL    80      38.302  16.990   2.478  1.00  0.00      S_00  80
ATOM    547  HA  VAL    80      38.220  17.319   1.452  1.00  0.00      S_00  80
ATOM    548  CB  VAL    80      39.549  17.691   3.049  1.00  0.00      S_00  80
ATOM    549  C   VAL    80      38.517  15.481   2.512  1.00  0.00      S_00  80
ATOM    550  O   VAL    80      38.288  14.835   3.534  1.00  0.00      S_00  80
ATOM    551  N   ASN    81      38.959  14.926   1.388  1.00  0.00      S_00  81
ATOM    552  H   ASN    81      39.131  15.512   0.584  1.00  0.00      S_00  81
ATOM    553  CA  ASN    81      39.201  13.492   1.286  1.00  0.00      S_00  81
ATOM    554  HA  ASN    81      38.275  12.958   1.443  1.00  0.00      S_00  81
ATOM    555  CB  ASN    81      39.663  13.126  -0.126  1.00  0.00      S_00  81
ATOM    556  C   ASN    81      40.233  13.032   2.310  1.00  0.00      S_00  81
ATOM    557  O   ASN    81      41.150  13.776   2.658  1.00  0.00      S_00  81
ATOM    558  N   GLY    82      40.076  11.803   2.790  1.00  0.00      S_00  82
ATOM    559  H   GLY    82      39.305  11.240   2.459  1.00  0.00      S_00  82
ATOM    560  CA  GLY    82      40.988  11.245   3.781  1.00  0.00      S_00  82
ATOM    561 1HA  GLY    82      41.174  10.205   3.554  1.00  0.00      S_00  82
ATOM    562  C   GLY    82      40.413  11.363   5.188  1.00  0.00      S_00  82
ATOM    563  O   GLY    82      40.948  10.791   6.138  1.00  0.00      S_00  82
ATOM    564  N   MET    83      39.320  12.109   5.315  1.00  0.00      S_00  83
ATOM    565  H   MET    83      38.944  12.572   4.500  1.00  0.00      S_00  83
ATOM    566  CA  MET    83      38.651  12.276   6.600  1.00  0.00      S_00  83
ATOM    567  HA  MET    83      39.391  12.362   7.382  1.00  0.00      S_00  83
ATOM    568  CB  MET    83      37.858  13.584   6.624  1.00  0.00      S_00  83
ATOM    569  C   MET    83      37.730  11.098   6.899  1.00  0.00      S_00  83
ATOM    570  O   MET    83      37.201  10.463   5.986  1.00  0.00      S_00  83
ATOM    571  N   ALA    84      37.542  10.811   8.183  1.00  0.00      S_00  84
ATOM    572  H   ALA    84      37.993  11.380   8.885  1.00  0.00      S_00  84
ATOM    573  CA  ALA    84      36.703   9.696   8.604  1.00  0.00      S_00  84
ATOM    574  HA  ALA    84      37.209   8.765   8.395  1.00  0.00      S_00  84
ATOM    575  CB  ALA    84      36.502   9.724  10.111  1.00  0.00      S_00  84
ATOM    576  C   ALA    84      35.358   9.716   7.885  1.00  0.00      S_00  84
ATOM    577  O   ALA    84      34.647  10.721   7.906  1.00  0.00      S_00  84
ATOM    578  N   PRO    85      35.015   8.600   7.251  1.00  0.00      S_00  85
ATOM    579  CA  PRO    85      33.743   8.478   6.548  1.00  0.00      S_00  85
ATOM    580  HA  PRO    85      33.617   9.320   5.884  1.00  0.00      S_00  85
ATOM    581  CB  PRO    85      33.741   7.235   5.656  1.00  0.00      S_00  85
ATOM    582  C   PRO    85      32.575   8.422   7.527  1.00  0.00      S_00  85
ATOM    583  O   PRO    85      32.553   7.591   8.434  1.00  0.00      S_00  85
ATOM    584  N   PHE    86      31.607   9.313   7.336  1.00  0.00      S_00  86
ATOM    585  H   PHE    86      31.686   9.969   6.573  1.00  0.00      S_00  86
ATOM    586  CA  PHE    86      30.435   9.367   8.201  1.00  0.00      S_00  86
ATOM    587  HA  PHE    86      30.751   9.430   9.232  1.00  0.00      S_00  86
ATOM    588  CB  PHE    86      29.627  10.637   7.930  1.00  0.00      S_00  86
ATOM    589  C   PHE    86      29.555   8.135   8.014  1.00  0.00      S_00  86
ATOM    590  O   PHE    86      29.378   7.650   6.897  1.00  0.00      S_00  86
ATOM    591  N   PRO    87      29.004   7.635   9.115  1.00  0.00      S_00  87
ATOM    592  CA  PRO    87      28.079   6.509   9.066  1.00  0.00      S_00  87
ATOM    593  HA  PRO    87      28.626   5.602   8.853  1.00  0.00      S_00  87
ATOM    594  CB  PRO    87      27.423   6.294  10.431  1.00  0.00      S_00  87
ATOM    595  C   PRO    87      27.011   6.720   7.998  1.00  0.00      S_00  87
ATOM    596  O   PRO    87      26.573   7.845   7.758  1.00  0.00      S_00  87
ATOM    597  N   TYR    88      26.595   5.630   7.361  1.00  0.00      S_00  88
ATOM    598  H   TYR    88      26.992   4.735   7.607  1.00  0.00      S_00  88
ATOM    599  CA  TYR    88      25.580   5.694   6.316  1.00  0.00      S_00  88
ATOM    600  HA  TYR    88      25.986   6.197   5.451  1.00  0.00      S_00  88
ATOM    601  CB  TYR    88      25.204   4.287   5.847  1.00  0.00      S_00  88
ATOM    602  C   TYR    88      24.338   6.435   6.798  1.00  0.00      S_00  88
ATOM    603  O   TYR    88      23.660   5.992   7.725  1.00  0.00      S_00  88
ATOM    604  N   TYR    89      24.045   7.565   6.163  1.00  0.00      S_00  89
ATOM    605  H   TYR    89      24.593   7.834   5.359  1.00  0.00      S_00  89
ATOM    606  CA  TYR    89      22.952   8.427   6.597  1.00  0.00      S_00  89
ATOM    607  HA  TYR    89      23.155   8.792   7.593  1.00  0.00      S_00  89
ATOM    608  CB  TYR    89      22.860   9.667   5.705  1.00  0.00      S_00  89
ATOM    609  C   TYR    89      21.623   7.678   6.591  1.00  0.00      S_00  89
ATOM    610  O   TYR    89      21.303   6.970   5.637  1.00  0.00      S_00  89
ATOM    611  N   PRO    90      20.854   7.840   7.663  1.00  0.00      S_00  90
ATOM    612  CA  PRO    90      19.585   7.137   7.808  1.00  0.00      S_00  90
ATOM    613  HA  PRO    90      19.763   6.072   7.822  1.00  0.00      S_00  90
ATOM    614  CB  PRO    90      18.937   7.473   9.152  1.00  0.00      S_00  90
ATOM    615  C   PRO    90      18.632   7.478   6.667  1.00  0.00      S_00  90
ATOM    616  O   PRO    90      17.842   6.639   6.234  1.00  0.00      S_00  90
ATOM    617  N   VAL    91      18.713   8.713   6.184  1.00  0.00      S_00  91
ATOM    618  H   VAL    91      19.370   9.360   6.596  1.00  0.00      S_00  91
ATOM    619  CA  VAL    91      17.876   9.159   5.077  1.00  0.00      S_00  91
ATOM    620  HA  VAL    91      17.586   8.308   4.479  1.00  0.00      S_00  91
ATOM    621  CB  VAL    91      16.564   9.791   5.579  1.00  0.00      S_00  91
ATOM    622  C   VAL    91      18.612  10.168   4.201  1.00  0.00      S_00  91
ATOM    623  O   VAL    91      19.506  10.874   4.668  1.00  0.00      S_00  91
ATOM    624  N   ASN    92      18.231  10.230   2.930  1.00  0.00      S_00  92
ATOM    625  H   ASN    92      17.516   9.597   2.599  1.00  0.00      S_00  92
ATOM    626  CA  ASN    92      18.817  11.187   1.999  1.00  0.00      S_00  92
ATOM    627  HA  ASN    92      19.890  11.063   1.983  1.00  0.00      S_00  92
ATOM    628  CB  ASN    92      18.340  10.909   0.573  1.00  0.00      S_00  92
ATOM    629  C   ASN    92      18.478  12.620   2.396  1.00  0.00      S_00  92
ATOM    630  O   ASN    92      19.338  13.501   2.375  1.00  0.00      S_00  92
ATOM    631  N   ILE    93      17.219  12.847   2.757  1.00  0.00      S_00  93
ATOM    632  H   ILE    93      16.547  12.095   2.695  1.00  0.00      S_00  93
ATOM    633  CA  ILE    93      16.784  14.152   3.240  1.00  0.00      S_00  93
ATOM    634  HA  ILE    93      16.844  14.871   2.437  1.00  0.00      S_00  93
ATOM    635  CB  ILE    93      15.307  14.128   3.676  1.00  0.00      S_00  93
ATOM    636  C   ILE    93      17.642  14.622   4.409  1.00  0.00      S_00  93
ATOM    637  O   ILE    93      18.073  15.774   4.452  1.00  0.00      S_00  93
ATOM    638  N   CYS    94      17.887  13.722   5.356  1.00  0.00      S_00  94
ATOM    639  H   CYS    94      17.545  12.779   5.239  1.00  0.00      S_00  94
ATOM    640  CA  CYS    94      18.637  14.061   6.560  1.00  0.00      S_00  94
ATOM    641  HA  CYS    94      18.169  14.900   7.052  1.00  0.00      S_00  94
ATOM    642  CB  CYS    94      18.592  12.906   7.562  1.00  0.00      S_00  94
ATOM    643  C   CYS    94      20.084  14.410   6.227  1.00  0.00      S_00  94
ATOM    644  O   CYS    94      20.628  15.392   6.733  1.00  0.00      S_00  94
ATOM    645  N   LEU    95      20.702  13.599   5.374  1.00  0.00      S_00  95
ATOM    646  H   LEU    95      20.184  12.843   4.950  1.00  0.00      S_00  95
ATOM    647  CA  LEU    95      22.109  13.774   5.034  1.00  0.00      S_00  95
ATOM    648  HA  LEU    95      22.701  13.770   5.938  1.00  0.00      S_00  95
ATOM    649  CB  LEU    95      22.609  12.594   4.199  1.00  0.00      S_00  95
ATOM    650  C   LEU    95      22.337  15.081   4.283  1.00  0.00      S_00  95
ATOM    651  O   LEU    95      23.330  15.773   4.509  1.00  0.00      S_00  95
ATOM    652  N   GLN    96      21.412  15.414   3.390  1.00  0.00      S_00  96
ATOM    653  H   GLN    96      20.615  14.808   3.258  1.00  0.00      S_00  96
ATOM    654  CA  GLN    96      21.517  16.631   2.594  1.00  0.00      S_00  96
ATOM    655  HA  GLN    96      22.436  16.612   2.027  1.00  0.00      S_00  96
ATOM    656  CB  GLN    96      20.388  16.698   1.564  1.00  0.00      S_00  96
ATOM    657  C   GLN    96      21.492  17.873   3.480  1.00  0.00      S_00  96
ATOM    658  O   GLN    96      22.079  18.900   3.142  1.00  0.00      S_00  96
ATOM    659  N   PRO    97      20.807  17.770   4.615  1.00  0.00      S_00  97
ATOM    660  CA  PRO    97      20.763  18.858   5.584  1.00  0.00      S_00  97
ATOM    661  HA  PRO    97      20.322  19.731   5.126  1.00  0.00      S_00  97
ATOM    662  CB  PRO    97      19.853  18.493   6.758  1.00  0.00      S_00  97
ATOM    663  C   PRO    97      22.160  19.202   6.091  1.00  0.00      S_00  97
ATOM    664  O   PRO    97      22.430  20.341   6.470  1.00  0.00      S_00  97
ATOM    665  N   GLY    98      23.044  18.209   6.094  1.00  0.00      S_00  98
ATOM    666  H   GLY    98      22.743  17.281   5.833  1.00  0.00      S_00  98
ATOM    667  CA  GLY    98      24.437  18.425   6.465  1.00  0.00      S_00  98
ATOM    668 1HA  GLY    98      24.487  18.797   7.478  1.00  0.00      S_00  98
ATOM    669  C   GLY    98      25.110  19.421   5.526  1.00  0.00      S_00  98
ATOM    670  O   GLY    98      26.209  19.903   5.800  1.00  0.00      S_00  98
ATOM    671  N   GLN    99      24.443  19.724   4.417  1.00  0.00      S_00  99
ATOM    672  H   GLN    99      23.502  19.376   4.298  1.00  0.00      S_00  99
ATOM    673  CA  GLN    99      25.035  20.545   3.367  1.00  0.00      S_00  99
ATOM    674  HA  GLN    99      26.108  20.422   3.375  1.00  0.00      S_00  99
ATOM    675  CB  GLN    99      24.567  20.073   1.989  1.00  0.00      S_00  99
ATOM    676  C   GLN    99      24.691  22.019   3.561  1.00  0.00      S_00  99
ATOM    677  O   GLN    99      25.160  22.878   2.815  1.00  0.00      S_00  99
ATOM    678  N   MET   100      23.871  22.303   4.567  1.00  0.00      S_00 100
ATOM    679  H   MET   100      23.457  21.546   5.093  1.00  0.00      S_00 100
ATOM    680  CA  MET   100      23.551  23.678   4.930  1.00  0.00      S_00 100
ATOM    681  HA  MET   100      23.474  24.278   4.035  1.00  0.00      S_00 100
ATOM    682  CB  MET   100      22.180  23.750   5.605  1.00  0.00      S_00 100
ATOM    683  C   MET   100      24.618  24.268   5.847  1.00  0.00      S_00 100
ATOM    684  O   MET   100      25.453  23.544   6.389  1.00  0.00      S_00 100
ATOM    685  N   SER   101      24.584  25.586   6.014  1.00  0.00      S_00 101
ATOM    686  H   SER   101      23.892  26.127   5.517  1.00  0.00      S_00 101
ATOM    687  CA  SER   101      25.520  26.270   6.899  1.00  0.00      S_00 101
ATOM    688  HA  SER   101      26.522  25.921   6.701  1.00  0.00      S_00 101
ATOM    689  CB  SER   101      25.532  27.772   6.607  1.00  0.00      S_00 101
ATOM    690  C   SER   101      25.175  26.024   8.364  1.00  0.00      S_00 101
ATOM    691  O   SER   101      25.978  26.298   9.255  1.00  0.00      S_00 101
ATOM    692  N   ALA   102      23.975  25.506   8.605  1.00  0.00      S_00 102
ATOM    693  H   ALA   102      23.360  25.306   7.829  1.00  0.00      S_00 102
ATOM    694  CA  ALA   102      23.523  25.219   9.961  1.00  0.00      S_00 102
ATOM    695  HA  ALA   102      23.679  26.087  10.584  1.00  0.00      S_00 102
ATOM    696  CB  ALA   102      22.023  24.966   9.978  1.00  0.00      S_00 102
ATOM    697  C   ALA   102      24.272  24.028  10.551  1.00  0.00      S_00 102
ATOM    698  O   ALA   102      24.737  23.152   9.822  1.00  0.00      S_00 102
ATOM    699  N   SER   103      24.384  24.004  11.875  1.00  0.00      S_00 103
ATOM    700  H   SER   103      23.997  24.764  12.416  1.00  0.00      S_00 103
ATOM    701  CA  SER   103      25.052  22.908  12.567  1.00  0.00      S_00 103
ATOM    702  HA  SER   103      25.769  22.447  11.903  1.00  0.00      S_00 103
ATOM    703  CB  SER   103      25.859  23.437  13.755  1.00  0.00      S_00 103
ATOM    704  C   SER   103      24.050  21.861  13.039  1.00  0.00      S_00 103
ATOM    705  O   SER   103      23.336  22.069  14.021  1.00  0.00      S_00 103
ATOM    706  N   HIS   104      24.001  20.735  12.334  1.00  0.00      S_00 104
ATOM    707  H   HIS   104      24.638  20.611  11.561  1.00  0.00      S_00 104
ATOM    708  CA  HIS   104      23.051  19.675  12.648  1.00  0.00      S_00 104
ATOM    709  HA  HIS   104      22.415  19.991  13.462  1.00  0.00      S_00 104
ATOM    710  CB  HIS   104      22.120  19.420  11.461  1.00  0.00      S_00 104
ATOM    711  C   HIS   104      23.770  18.387  13.036  1.00  0.00      S_00 104
ATOM    712  O   HIS   104      24.831  18.071  12.498  1.00  0.00      S_00 104
ATOM    713  N   SER   105      23.186  17.649  13.974  1.00  0.00      S_00 105
ATOM    714  H   SER   105      22.336  17.983  14.405  1.00  0.00      S_00 105
ATOM    715  CA  SER   105      23.740  16.368  14.396  1.00  0.00      S_00 105
ATOM    716  HA  SER   105      24.536  16.081  13.725  1.00  0.00      S_00 105
ATOM    717  CB  SER   105      24.381  16.492  15.780  1.00  0.00      S_00 105
ATOM    718  C   SER   105      22.670  15.281  14.410  1.00  0.00      S_00 105
ATOM    719  O   SER   105      22.249  14.825  15.473  1.00  0.00      S_00 105
ATOM    720  N   TRP   106      22.234  14.872  13.223  1.00  0.00      S_00 106
ATOM    721  H   TRP   106      22.632  15.276  12.387  1.00  0.00      S_00 106
ATOM    722  CA  TRP   106      21.198  13.854  13.097  1.00  0.00      S_00 106
ATOM    723  HA  TRP   106      20.482  13.969  13.898  1.00  0.00      S_00 106
ATOM    724  CB  TRP   106      20.412  14.048  11.799  1.00  0.00      S_00 106
ATOM    725  C   TRP   106      21.794  12.451  13.145  1.00  0.00      S_00 106
ATOM    726  O   TRP   106      22.693  12.122  12.372  1.00  0.00      S_00 106
ATOM    727  N   PRO   107      21.286  11.629  14.058  1.00  0.00      S_00 107
ATOM    728  CA  PRO   107      21.767  10.261  14.208  1.00  0.00      S_00 107
ATOM    729  HA  PRO   107      22.813  10.274  14.476  1.00  0.00      S_00 107
ATOM    730  CB  PRO   107      21.046   9.564  15.363  1.00  0.00      S_00 107
ATOM    731  C   PRO   107      21.583   9.467  12.919  1.00  0.00      S_00 107
ATOM    732  O   PRO   107      20.553   9.577  12.253  1.00  0.00      S_00 107
ATOM    733  N   PHE   108      22.587   8.668  12.574  1.00  0.00      S_00 108
ATOM    734  H   PHE   108      23.459   8.728  13.079  1.00  0.00      S_00 108
ATOM    735  CA  PHE   108      22.461   7.706  11.485  1.00  0.00      S_00 108
ATOM    736  HA  PHE   108      22.110   8.212  10.597  1.00  0.00      S_00 108
ATOM    737  CB  PHE   108      23.829   7.123  11.124  1.00  0.00      S_00 108
ATOM    738  C   PHE   108      21.492   6.586  11.848  1.00  0.00      S_00 108
ATOM    739  O   PHE   108      21.167   6.388  13.018  1.00  0.00      S_00 108
ATOM    740  N   GLY   109      21.035   5.855  10.836  1.00  0.00      S_00 109
ATOM    741  H   GLY   109      21.388   6.027   9.906  1.00  0.00      S_00 109
ATOM    742  CA  GLY   109      20.037   4.811  11.035  1.00  0.00      S_00 109
ATOM    743 1HA  GLY   109      19.414   5.065  11.880  1.00  0.00      S_00 109
ATOM    744  C   GLY   109      20.695   3.457  11.278  1.00  0.00      S_00 109
ATOM    745  O   GLY   109      20.014   2.453  11.487  1.00  0.00      S_00 109
ATOM    746  N   SER   110      22.024   3.437  11.250  1.00  0.00      S_00 110
ATOM    747  H   SER   110      22.525   4.299  11.089  1.00  0.00      S_00 110
ATOM    748  CA  SER   110      22.776   2.204  11.447  1.00  0.00      S_00 110
ATOM    749  HA  SER   110      22.098   1.364  11.441  1.00  0.00      S_00 110
ATOM    750  CB  SER   110      23.742   1.974  10.283  1.00  0.00      S_00 110
ATOM    751  C   SER   110      23.542   2.229  12.766  1.00  0.00      S_00 110
ATOM    752  O   SER   110      24.770   2.306  12.780  1.00  0.00      S_00 110
ATOM    753  N   PRO   111      22.808   2.165  13.872  1.00  0.00      S_00 111
ATOM    754  CA  PRO   111      23.381   2.421  15.188  1.00  0.00      S_00 111
ATOM    755  HA  PRO   111      23.842   3.398  15.196  1.00  0.00      S_00 111
ATOM    756  CB  PRO   111      22.282   2.466  16.251  1.00  0.00      S_00 111
ATOM    757  C   PRO   111      24.420   1.366  15.552  1.00  0.00      S_00 111
ATOM    758  O   PRO   111      24.356   0.230  15.082  1.00  0.00      S_00 111
ATOM    759  N   SER   112      25.376   1.749  16.392  1.00  0.00      S_00 112
ATOM    760  H   SER   112      25.428   2.719  16.668  1.00  0.00      S_00 112
ATOM    761  CA  SER   112      26.351   0.805  16.924  1.00  0.00      S_00 112
ATOM    762  HA  SER   112      26.785   0.240  16.113  1.00  0.00      S_00 112
ATOM    763  CB  SER   112      27.512   1.551  17.585  1.00  0.00      S_00 112
ATOM    764  C   SER   112      25.706  -0.150  17.922  1.00  0.00      S_00 112
ATOM    765  O   SER   112      24.981   0.273  18.822  1.00  0.00      S_00 112
ATOM    766  N   SER   113      25.975  -1.441  17.756  1.00  0.00      S_00 113
ATOM    767  H   SER   113      26.632  -1.719  17.041  1.00  0.00      S_00 113
ATOM    768  CA  SER   113      25.346  -2.467  18.579  1.00  0.00      S_00 113
ATOM    769  HA  SER   113      24.433  -2.077  19.004  1.00  0.00      S_00 113
ATOM    770  CB  SER   113      24.933  -3.665  17.721  1.00  0.00      S_00 113
ATOM    771  C   SER   113      26.275  -2.921  19.700  1.00  0.00      S_00 113
ATOM    772  O   SER   113      27.410  -2.456  19.805  1.00  0.00      S_00 113
ATOM    773  N   SER   114      25.786  -3.831  20.536  1.00  0.00      S_00 114
ATOM    774  H   SER   114      24.839  -4.158  20.408  1.00  0.00      S_00 114
ATOM    775  CA  SER   114      26.580  -4.370  21.633  1.00  0.00      S_00 114
ATOM    776  HA  SER   114      26.905  -3.563  22.272  1.00  0.00      S_00 114
ATOM    777  CB  SER   114      25.727  -5.286  22.513  1.00  0.00      S_00 114
ATOM    778  C   SER   114      27.797  -5.128  21.112  1.00  0.00      S_00 114
ATOM    779  O   SER   114      28.909  -4.955  21.612  1.00  0.00      S_00 114
ATOM    780  N   GLU   115      27.579  -5.967  20.106  1.00  0.00      S_00 115
ATOM    781  H   GLU   115      26.655  -6.021  19.701  1.00  0.00      S_00 115
ATOM    782  CA  GLU   115      28.639  -6.813  19.570  1.00  0.00      S_00 115
ATOM    783  HA  GLU   115      29.144  -7.315  20.381  1.00  0.00      S_00 115
ATOM    784  CB  GLU   115      28.050  -7.919  18.692  1.00  0.00      S_00 115
ATOM    785  C   GLU   115      29.648  -5.993  18.772  1.00  0.00      S_00 115
ATOM    786  O   GLU   115      30.853  -6.237  18.841  1.00  0.00      S_00 115
ATOM    787  N   VAL   116      29.148  -5.021  18.016  1.00  0.00      S_00 116
ATOM    788  H   VAL   116      28.150  -4.867  18.010  1.00  0.00      S_00 116
ATOM    789  CA  VAL   116      30.003  -4.172  17.196  1.00  0.00      S_00 116
ATOM    790  HA  VAL   116      31.039  -4.412  17.387  1.00  0.00      S_00 116
ATOM    791  CB  VAL   116      29.780  -4.429  15.694  1.00  0.00      S_00 116
ATOM    792  C   VAL   116      29.761  -2.696  17.491  1.00  0.00      S_00 116
ATOM    793  O   VAL   116      29.082  -2.004  16.732  1.00  0.00      S_00 116
ATOM    794  N   ASN   117      30.321  -2.219  18.598  1.00  0.00      S_00 117
ATOM    795  H   ASN   117      30.971  -2.799  19.110  1.00  0.00      S_00 117
ATOM    796  CA  ASN   117      30.021  -0.881  19.093  1.00  0.00      S_00 117
ATOM    797  HA  ASN   117      28.992  -0.638  18.874  1.00  0.00      S_00 117
ATOM    798  CB  ASN   117      30.149  -0.832  20.617  1.00  0.00      S_00 117
ATOM    799  C   ASN   117      30.937   0.160  18.457  1.00  0.00      S_00 117
ATOM    800  O   ASN   117      30.628   1.352  18.453  1.00  0.00      S_00 117
ATOM    801  N   LEU   118      32.063  -0.298  17.921  1.00  0.00      S_00 118
ATOM    802  H   LEU   118      32.254  -1.290  17.950  1.00  0.00      S_00 118
ATOM    803  CA  LEU   118      33.030   0.593  17.291  1.00  0.00      S_00 118
ATOM    804  HA  LEU   118      33.580   1.125  18.054  1.00  0.00      S_00 118
ATOM    805  CB  LEU   118      34.069  -0.211  16.508  1.00  0.00      S_00 118
ATOM    806  C   LEU   118      32.340   1.594  16.371  1.00  0.00      S_00 118
ATOM    807  O   LEU   118      31.432   1.238  15.620  1.00  0.00      S_00 118
ATOM    808  N   SER   119      32.776   2.848  16.436  1.00  0.00      S_00 119
ATOM    809  H   SER   119      33.540   3.072  17.058  1.00  0.00      S_00 119
ATOM    810  CA  SER   119      32.180   3.909  15.632  1.00  0.00      S_00 119
ATOM    811  HA  SER   119      31.104   3.852  15.701  1.00  0.00      S_00 119
ATOM    812  CB  SER   119      32.565   5.282  16.187  1.00  0.00      S_00 119
ATOM    813  C   SER   119      32.603   3.797  14.171  1.00  0.00      S_00 119
ATOM    814  O   SER   119      31.909   4.279  13.276  1.00  0.00      S_00 119
ATOM    815  N   LYS   120      33.744   3.158  13.938  1.00  0.00      S_00 120
ATOM    816  H   LYS   120      34.268   2.785  14.717  1.00  0.00      S_00 120
ATOM    817  CA  LYS   120      34.260   2.981  12.586  1.00  0.00      S_00 120
ATOM    818  HA  LYS   120      34.577   3.936  12.193  1.00  0.00      S_00 120
ATOM    819  CB  LYS   120      35.509   2.098  12.600  1.00  0.00      S_00 120
ATOM    820  C   LYS   120      33.203   2.379  11.666  1.00  0.00      S_00 120
ATOM    821  O   LYS   120      32.522   1.420  12.031  1.00  0.00      S_00 120
ATOM    822  N   VAL   121      33.072   2.947  10.472  1.00  0.00      S_00 121
ATOM    823  H   VAL   121      33.668   3.725  10.229  1.00  0.00      S_00 121
ATOM    824  CA  VAL   121      32.088   2.477   9.504  1.00  0.00      S_00 121
ATOM    825  HA  VAL   121      31.094   2.705   9.861  1.00  0.00      S_00 121
ATOM    826  CB  VAL   121      32.231   3.206   8.155  1.00  0.00      S_00 121
ATOM    827  C   VAL   121      32.213   0.974   9.276  1.00  0.00      S_00 121
ATOM    828  O   VAL   121      31.217   0.285   9.059  1.00  0.00      S_00 121
ATOM    829  N   ASP   122      33.443   0.474   9.326  1.00  0.00      S_00 122
ATOM    830  H   ASP   122      34.223   1.098   9.476  1.00  0.00      S_00 122
ATOM    831  CA  ASP   122      33.697  -0.953   9.169  1.00  0.00      S_00 122
ATOM    832  HA  ASP   122      33.289  -1.290   8.226  1.00  0.00      S_00 122
ATOM    833  CB  ASP   122      35.200  -1.226   9.098  1.00  0.00      S_00 122
ATOM    834  C   ASP   122      33.072  -1.753  10.307  1.00  0.00      S_00 122
ATOM    835  O   ASP   122      32.518  -2.831  10.090  1.00  0.00      S_00 122
ATOM    836  N   ARG   123      33.165  -1.218  11.520  1.00  0.00      S_00 123
ATOM    837  H   ARG   123      33.640  -0.333  11.632  1.00  0.00      S_00 123
ATOM    838  CA  ARG   123      32.598  -1.874  12.692  1.00  0.00      S_00 123
ATOM    839  HA  ARG   123      33.015  -2.866  12.786  1.00  0.00      S_00 123
ATOM    840  CB  ARG   123      32.996  -1.128  13.968  1.00  0.00      S_00 123
ATOM    841  C   ARG   123      31.080  -1.968  12.592  1.00  0.00      S_00 123
ATOM    842  O   ARG   123      30.486  -2.984  12.954  1.00  0.00      S_00 123
ATOM    843  N   ARG   124      30.457  -0.903  12.098  1.00  0.00      S_00 124
ATOM    844  H   ARG   124      31.002  -0.098  11.823  1.00  0.00      S_00 124
ATOM    845  CA  ARG   124      29.008  -0.866  11.944  1.00  0.00      S_00 124
ATOM    846  HA  ARG   124      28.540  -0.995  12.908  1.00  0.00      S_00 124
ATOM    847  CB  ARG   124      28.558   0.507  11.438  1.00  0.00      S_00 124
ATOM    848  C   ARG   124      28.526  -1.957  10.994  1.00  0.00      S_00 124
ATOM    849  O   ARG   124      27.471  -2.555  11.204  1.00  0.00      S_00 124
ATOM    850  N   GLU   125      29.307  -2.213   9.949  1.00  0.00      S_00 125
ATOM    851  H   GLU   125      30.150  -1.671   9.821  1.00  0.00      S_00 125
ATOM    852  CA  GLU   125      28.977  -3.253   8.983  1.00  0.00      S_00 125
ATOM    853  HA  GLU   125      28.018  -3.038   8.535  1.00  0.00      S_00 125
ATOM    854  CB  GLU   125      29.987  -3.257   7.833  1.00  0.00      S_00 125
ATOM    855  C   GLU   125      28.932  -4.626   9.645  1.00  0.00      S_00 125
ATOM    856  O   GLU   125      27.973  -5.378   9.473  1.00  0.00      S_00 125
ATOM    857  N   ALA   126      29.977  -4.947  10.402  1.00  0.00      S_00 126
ATOM    858  H   ALA   126      30.757  -4.309  10.460  1.00  0.00      S_00 126
ATOM    859  CA  ALA   126      30.024  -6.197  11.152  1.00  0.00      S_00 126
ATOM    860  HA  ALA   126      30.086  -7.027  10.464  1.00  0.00      S_00 126
ATOM    861  CB  ALA   126      31.292  -6.264  11.990  1.00  0.00      S_00 126
ATOM    862  C   ALA   126      28.791  -6.358  12.034  1.00  0.00      S_00 126
ATOM    863  O   ALA   126      28.094  -7.370  11.965  1.00  0.00      S_00 126
ATOM    864  N   ALA   127      28.527  -5.353  12.863  1.00  0.00      S_00 127
ATOM    865  H   ALA   127      29.145  -4.554  12.880  1.00  0.00      S_00 127
ATOM    866  CA  ALA   127      27.369  -5.374  13.748  1.00  0.00      S_00 127
ATOM    867  HA  ALA   127      27.398  -6.265  14.358  1.00  0.00      S_00 127
ATOM    868  CB  ALA   127      27.426  -4.208  14.723  1.00  0.00      S_00 127
ATOM    869  C   ALA   127      26.068  -5.344  12.954  1.00  0.00      S_00 127
ATOM    870  O   ALA   127      25.130  -6.084  13.253  1.00  0.00      S_00 127
ATOM    871  N   LEU   128      26.017  -4.484  11.942  1.00  0.00      S_00 128
ATOM    872  H   LEU   128      26.801  -3.869  11.780  1.00  0.00      S_00 128
ATOM    873  CA  LEU   128      24.859  -4.406  11.060  1.00  0.00      S_00 128
ATOM    874  HA  LEU   128      23.980  -4.170  11.641  1.00  0.00      S_00 128
ATOM    875  CB  LEU   128      25.024  -3.261  10.060  1.00  0.00      S_00 128
ATOM    876  C   LEU   128      24.641  -5.721  10.319  1.00  0.00      S_00 128
ATOM    877  O   LEU   128      23.513  -6.203  10.208  1.00  0.00      S_00 128
ATOM    878  N   ILE   129      25.727  -6.298   9.815  1.00  0.00      S_00 129
ATOM    879  H   ILE   129      26.621  -5.842   9.924  1.00  0.00      S_00 129
ATOM    880  CA  ILE   129      25.660  -7.571   9.107  1.00  0.00      S_00 129
ATOM    881  HA  ILE   129      24.924  -7.507   8.320  1.00  0.00      S_00 129
ATOM    882  CB  ILE   129      26.994  -7.902   8.413  1.00  0.00      S_00 129
ATOM    883  C   ILE   129      25.294  -8.709  10.054  1.00  0.00      S_00 129
ATOM    884  O   ILE   129      24.498  -9.584   9.710  1.00  0.00      S_00 129
ATOM    885  N   LYS   130      25.879  -8.692  11.247  1.00  0.00      S_00 130
ATOM    886  H   LYS   130      26.523  -7.945  11.468  1.00  0.00      S_00 130
ATOM    887  CA  LYS   130      25.616  -9.721  12.245  1.00  0.00      S_00 130
ATOM    888  HA  LYS   130      25.852 -10.691  11.832  1.00  0.00      S_00 130
ATOM    889  CB  LYS   130      26.536  -9.543  13.454  1.00  0.00      S_00 130
ATOM    890  C   LYS   130      24.157  -9.699  12.689  1.00  0.00      S_00 130
ATOM    891  O   LYS   130      23.539 -10.747  12.875  1.00  0.00      S_00 130
ATOM    892  N   PHE   131      23.613  -8.499  12.856  1.00  0.00      S_00 131
ATOM    893  H   PHE   131      24.176  -7.676  12.693  1.00  0.00      S_00 131
ATOM    894  CA  PHE   131      22.224  -8.338  13.269  1.00  0.00      S_00 131
ATOM    895  HA  PHE   131      22.064  -8.856  14.203  1.00  0.00      S_00 131
ATOM    896  CB  PHE   131      21.914  -6.865  13.545  1.00  0.00      S_00 131
ATOM    897  C   PHE   131      21.268  -8.885  12.214  1.00  0.00      S_00 131
ATOM    898  O   PHE   131      20.363  -9.659  12.524  1.00  0.00      S_00 131
ATOM    899  N   ARG   132      21.476  -8.478  10.966  1.00  0.00      S_00 132
ATOM    900  H   ARG   132      22.258  -7.869  10.771  1.00  0.00      S_00 132
ATOM    901  CA  ARG   132      20.604  -8.887   9.871  1.00  0.00      S_00 132
ATOM    902  HA  ARG   132      19.573  -8.761  10.166  1.00  0.00      S_00 132
ATOM    903  CB  ARG   132      20.809  -7.980   8.656  1.00  0.00      S_00 132
ATOM    904  C   ARG   132      20.848 -10.342   9.486  1.00  0.00      S_00 132
ATOM    905  O   ARG   132      19.951 -11.021   8.988  1.00  0.00      S_00 132
ATOM    906  N   GLN   133      22.069 -10.814   9.719  1.00  0.00      S_00 133
ATOM    907  H   GLN   133      22.770 -10.197  10.104  1.00  0.00      S_00 133
ATOM    908  CA  GLN   133      22.422 -12.199   9.434  1.00  0.00      S_00 133
ATOM    909  HA  GLN   133      22.215 -12.417   8.397  1.00  0.00      S_00 133
ATOM    910  CB  GLN   133      23.925 -12.418   9.618  1.00  0.00      S_00 133
ATOM    911  C   GLN   133      21.640 -13.162  10.321  1.00  0.00      S_00 133
ATOM    912  O   GLN   133      21.210 -14.225   9.873  1.00  0.00      S_00 133
ATOM    913  N   LYS   134      21.458 -12.782  11.582  1.00  0.00      S_00 134
ATOM    914  H   LYS   134      21.842 -11.900  11.890  1.00  0.00      S_00 134
ATOM    915  CA  LYS   134      20.719 -13.606  12.531  1.00  0.00      S_00 134
ATOM    916  HA  LYS   134      21.099 -14.617  12.502  1.00  0.00      S_00 134
ATOM    917  CB  LYS   134      20.948 -13.111  13.961  1.00  0.00      S_00 134
ATOM    918  C   LYS   134      19.228 -13.613  12.211  1.00  0.00      S_00 134
ATOM    919  O   LYS   134      18.576 -14.656  12.268  1.00  0.00      S_00 134
ATOM    920  N   ARG   135      18.694 -12.443  11.876  1.00  0.00      S_00 135
ATOM    921  H   ARG   135      19.283 -11.623  11.850  1.00  0.00      S_00 135
ATOM    922  CA  ARG   135      17.281 -12.313  11.543  1.00  0.00      S_00 135
ATOM    923  HA  ARG   135      16.683 -12.671  12.369  1.00  0.00      S_00 135
ATOM    924  CB  ARG   135      16.907 -10.841  11.359  1.00  0.00      S_00 135
ATOM    925  C   ARG   135      16.935 -13.103  10.285  1.00  0.00      S_00 135
ATOM    926  O   ARG   135      15.921 -13.799  10.237  1.00  0.00      S_00 135
ATOM    927  N   LYS   136      17.785 -12.990   9.270  1.00  0.00      S_00 136
ATOM    928  H   LYS   136      18.586 -12.382   9.364  1.00  0.00      S_00 136
ATOM    929  CA  LYS   136      17.590 -13.721   8.023  1.00  0.00      S_00 136
ATOM    930  HA  LYS   136      16.567 -13.608   7.696  1.00  0.00      S_00 136
ATOM    931  CB  LYS   136      18.456 -13.124   6.912  1.00  0.00      S_00 136
ATOM    932  C   LYS   136      17.908 -15.202   8.197  1.00  0.00      S_00 136
ATOM    933  O   LYS   136      17.549 -16.027   7.356  1.00  0.00      S_00 136
ATOM    934  N   GLU   137      18.582 -15.533   9.293  1.00  0.00      S_00 137
ATOM    935  H   GLU   137      18.868 -14.806   9.933  1.00  0.00      S_00 137
ATOM    936  CA  GLU   137      18.922 -16.918   9.595  1.00  0.00      S_00 137
ATOM    937  HA  GLU   137      19.204 -17.426   8.685  1.00  0.00      S_00 137
ATOM    938  CB  GLU   137      20.146 -16.983  10.511  1.00  0.00      S_00 137
ATOM    939  C   GLU   137      17.746 -17.646  10.239  1.00  0.00      S_00 137
ATOM    940  O   GLU   137      17.793 -18.858  10.446  1.00  0.00      S_00 137
ATOM    941  N   ARG   138      16.694 -16.898  10.554  1.00  0.00      S_00 138
ATOM    942  H   ARG   138      16.731 -15.902  10.387  1.00  0.00      S_00 138
ATOM    943  CA  ARG   138      15.488 -17.476  11.133  1.00  0.00      S_00 138
ATOM    944  HA  ARG   138      15.668 -18.513  11.378  1.00  0.00      S_00 138
ATOM    945  CB  ARG   138      15.143 -16.786  12.454  1.00  0.00      S_00 138
ATOM    946  C   ARG   138      14.311 -17.379  10.169  1.00  0.00      S_00 138
ATOM    947  O   ARG   138      14.263 -16.488   9.321  1.00  0.00      S_00 138
ATOM    948  N   CYS   139      13.363 -18.301  10.304  1.00  0.00      S_00 139
ATOM    949  H   CYS   139      13.482 -19.031  10.992  1.00  0.00      S_00 139
ATOM    950  CA  CYS   139      12.157 -18.285   9.486  1.00  0.00      S_00 139
ATOM    951  HA  CYS   139      12.426 -18.394   8.446  1.00  0.00      S_00 139
ATOM    952  CB  CYS   139      11.269 -19.487   9.818  1.00  0.00      S_00 139
ATOM    953  C   CYS   139      11.377 -16.989   9.677  1.00  0.00      S_00 139
ATOM    954  O   CYS   139      11.020 -16.319   8.708  1.00  0.00      S_00 139
ATOM    955  N   PHE   140      11.117 -16.641  10.933  1.00  0.00      S_00 140
ATOM    956  H   PHE   140      11.441 -17.232  11.685  1.00  0.00      S_00 140
ATOM    957  CA  PHE   140      10.374 -15.427  11.253  1.00  0.00      S_00 140
ATOM    958  HA  PHE   140       9.339 -15.555  10.974  1.00  0.00      S_00 140
ATOM    959  CB  PHE   140      10.376 -15.181  12.764  1.00  0.00      S_00 140
ATOM    960  C   PHE   140      10.952 -14.219  10.525  1.00  0.00      S_00 140
ATOM    961  O   PHE   140      10.216 -13.426   9.937  1.00  0.00      S_00 140
ATOM    962  N   ASP   141      12.273 -14.084  10.568  1.00  0.00      S_00 141
ATOM    963  H   ASP   141      12.828 -14.813  10.993  1.00  0.00      S_00 141
ATOM    964  CA  ASP   141      12.942 -12.911  10.017  1.00  0.00      S_00 141
ATOM    965  HA  ASP   141      12.342 -12.033  10.205  1.00  0.00      S_00 141
ATOM    966  CB  ASP   141      14.275 -12.671  10.730  1.00  0.00      S_00 141
ATOM    967  C   ASP   141      13.170 -13.060   8.517  1.00  0.00      S_00 141
ATOM    968  O   ASP   141      12.803 -12.183   7.734  1.00  0.00      S_00 141
ATOM    969  N   LYS   142      13.776 -14.175   8.123  1.00  0.00      S_00 142
ATOM    970  H   LYS   142      13.948 -14.906   8.797  1.00  0.00      S_00 142
ATOM    971  CA  LYS   142      14.202 -14.368   6.742  1.00  0.00      S_00 142
ATOM    972  HA  LYS   142      14.984 -13.663   6.504  1.00  0.00      S_00 142
ATOM    973  CB  LYS   142      14.817 -15.757   6.560  1.00  0.00      S_00 142
ATOM    974  C   LYS   142      13.037 -14.181   5.775  1.00  0.00      S_00 142
ATOM    975  O   LYS   142      13.197 -13.602   4.700  1.00  0.00      S_00 142
ATOM    976  N   LYS   143      11.866 -14.674   6.164  1.00  0.00      S_00 143
ATOM    977  H   LYS   143      11.808 -15.168   7.043  1.00  0.00      S_00 143
ATOM    978  CA  LYS   143      10.663 -14.522   5.354  1.00  0.00      S_00 143
ATOM    979  HA  LYS   143      10.885 -14.779   4.329  1.00  0.00      S_00 143
ATOM    980  CB  LYS   143       9.583 -15.504   5.810  1.00  0.00      S_00 143
ATOM    981  C   LYS   143      10.134 -13.093   5.417  1.00  0.00      S_00 143
ATOM    982  O   LYS   143       9.534 -12.600   4.462  1.00  0.00      S_00 143
ATOM    983  N   ILE   144      10.359 -12.434   6.549  1.00  0.00      S_00 144
ATOM    984  H   ILE   144      10.883 -12.884   7.285  1.00  0.00      S_00 144
ATOM    985  CA  ILE   144       9.869 -11.076   6.754  1.00  0.00      S_00 144
ATOM    986  HA  ILE   144       8.801 -11.050   6.591  1.00  0.00      S_00 144
ATOM    987  CB  ILE   144      10.086 -10.612   8.207  1.00  0.00      S_00 144
ATOM    988  C   ILE   144      10.552 -10.094   5.809  1.00  0.00      S_00 144
ATOM    989  O   ILE   144       9.893  -9.412   5.024  1.00  0.00      S_00 144
ATOM    990  N   ARG   145      11.877 -10.027   5.890  1.00  0.00      S_00 145
ATOM    991  H   ARG   145      12.364 -10.655   6.513  1.00  0.00      S_00 145
ATOM    992  CA  ARG   145      12.645  -9.070   5.102  1.00  0.00      S_00 145
ATOM    993  HA  ARG   145      12.297  -8.070   5.311  1.00  0.00      S_00 145
ATOM    994  CB  ARG   145      14.118  -9.098   5.514  1.00  0.00      S_00 145
ATOM    995  C   ARG   145      12.513  -9.353   3.609  1.00  0.00      S_00 145
ATOM    996  O   ARG   145      12.375  -8.433   2.803  1.00  0.00      S_00 145
ATOM    997  N   TYR   146      12.557 -10.631   3.248  1.00  0.00      S_00 146
ATOM    998  H   TYR   146      12.678 -11.339   3.958  1.00  0.00      S_00 146
ATOM    999  CA  TYR   146      12.435 -11.038   1.853  1.00  0.00      S_00 146
ATOM   1000  HA  TYR   146      13.202 -10.552   1.268  1.00  0.00      S_00 146
ATOM   1001  CB  TYR   146      12.684 -12.540   1.709  1.00  0.00      S_00 146
ATOM   1002  C   TYR   146      11.063 -10.678   1.292  1.00  0.00      S_00 146
ATOM   1003  O   TYR   146      10.953 -10.154   0.183  1.00  0.00      S_00 146
ATOM   1004  N   VAL   147      10.020 -10.962   2.065  1.00  0.00      S_00 147
ATOM   1005  H   VAL   147      10.178 -11.379   2.971  1.00  0.00      S_00 147
ATOM   1006  CA  VAL   147       8.653 -10.687   1.638  1.00  0.00      S_00 147
ATOM   1007  HA  VAL   147       8.463 -11.183   0.697  1.00  0.00      S_00 147
ATOM   1008  CB  VAL   147       7.626 -11.260   2.632  1.00  0.00      S_00 147
ATOM   1009  C   VAL   147       8.415  -9.189   1.481  1.00  0.00      S_00 147
ATOM   1010  O   VAL   147       7.800  -8.747   0.511  1.00  0.00      S_00 147
ATOM   1011  N   ASN   148       8.906  -8.413   2.442  1.00  0.00      S_00 148
ATOM   1012  H   ASN   148       9.372  -8.841   3.229  1.00  0.00      S_00 148
ATOM   1013  CA  ASN   148       8.790  -6.961   2.388  1.00  0.00      S_00 148
ATOM   1014  HA  ASN   148       7.747  -6.684   2.366  1.00  0.00      S_00 148
ATOM   1015  CB  ASN   148       9.366  -6.330   3.657  1.00  0.00      S_00 148
ATOM   1016  C   ASN   148       9.492  -6.397   1.157  1.00  0.00      S_00 148
ATOM   1017  O   ASN   148       8.967  -5.512   0.482  1.00  0.00      S_00 148
ATOM   1018  N   ARG   149      10.682  -6.915   0.872  1.00  0.00      S_00 149
ATOM   1019  H   ARG   149      11.067  -7.627   1.475  1.00  0.00      S_00 149
ATOM   1020  CA  ARG   149      11.447  -6.481  -0.291  1.00  0.00      S_00 149
ATOM   1021  HA  ARG   149      11.545  -5.406  -0.277  1.00  0.00      S_00 149
ATOM   1022  CB  ARG   149      12.873  -7.034  -0.232  1.00  0.00      S_00 149
ATOM   1023  C   ARG   149      10.772  -6.913  -1.588  1.00  0.00      S_00 149
ATOM   1024  O   ARG   149      10.823  -6.203  -2.593  1.00  0.00      S_00 149
ATOM   1025  N   LYS   150      10.138  -8.081  -1.560  1.00  0.00      S_00 150
ATOM   1026  H   LYS   150      10.130  -8.615  -0.702  1.00  0.00      S_00 150
ATOM   1027  CA  LYS   150       9.455  -8.611  -2.733  1.00  0.00      S_00 150
ATOM   1028  HA  LYS   150      10.154  -8.685  -3.554  1.00  0.00      S_00 150
ATOM   1029  CB  LYS   150       8.964 -10.036  -2.469  1.00  0.00      S_00 150
ATOM   1030  C   LYS   150       8.286  -7.721  -3.140  1.00  0.00      S_00 150
ATOM   1031  O   LYS   150       8.048  -7.496  -4.327  1.00  0.00      S_00 150
ATOM   1032  N   ARG   151       7.559  -7.218  -2.148  1.00  0.00      S_00 151
ATOM   1033  H   ARG   151       7.800  -7.449  -1.195  1.00  0.00      S_00 151
ATOM   1034  CA  ARG   151       6.422  -6.340  -2.400  1.00  0.00      S_00 151
ATOM   1035  HA  ARG   151       5.666  -6.879  -2.951  1.00  0.00      S_00 151
ATOM   1036  CB  ARG   151       5.765  -5.923  -1.082  1.00  0.00      S_00 151
ATOM   1037  C   ARG   151       6.844  -5.105  -3.189  1.00  0.00      S_00 151
ATOM   1038  O   ARG   151       6.159  -4.690  -4.124  1.00  0.00      S_00 151
ATOM   1039  N   LEU   152       7.975  -4.522  -2.806  1.00  0.00      S_00 152
ATOM   1040  H   LEU   152       8.490  -4.910  -2.029  1.00  0.00      S_00 152
ATOM   1041  CA  LEU   152       8.492  -3.336  -3.479  1.00  0.00      S_00 152
ATOM   1042  HA  LEU   152       7.676  -2.662  -3.698  1.00  0.00      S_00 152
ATOM   1043  CB  LEU   152       9.437  -2.565  -2.556  1.00  0.00      S_00 152
ATOM   1044  C   LEU   152       9.208  -3.705  -4.774  1.00  0.00      S_00 152
ATOM   1045  O   LEU   152       9.558  -2.834  -5.570  1.00  0.00      S_00 152
ATOM   1046  N   ALA   153       9.423  -5.000  -4.977  1.00  0.00      S_00 153
ATOM   1047  H   ALA   153       9.131  -5.664  -4.273  1.00  0.00      S_00 153
ATOM   1048  CA  ALA   153      10.068  -5.489  -6.189  1.00  0.00      S_00 153
ATOM   1049  HA  ALA   153      10.674  -4.703  -6.616  1.00  0.00      S_00 153
ATOM   1050  CB  ALA   153      11.033  -6.617  -5.858  1.00  0.00      S_00 153
ATOM   1051  C   ALA   153       9.038  -5.950  -7.215  1.00  0.00      S_00 153
ATOM   1052  O   ALA   153       9.121  -5.601  -8.392  1.00  0.00      S_00 153
ATOM   1053  N   GLU   154       8.069  -6.737  -6.760  1.00  0.00      S_00 154
ATOM   1054  H   GLU   154       8.089  -7.035  -5.795  1.00  0.00      S_00 154
ATOM   1055  CA  GLU   154       6.977  -7.182  -7.618  1.00  0.00      S_00 154
ATOM   1056  HA  GLU   154       7.379  -7.732  -8.456  1.00  0.00      S_00 154
ATOM   1057  CB  GLU   154       6.071  -8.161  -6.868  1.00  0.00      S_00 154
ATOM   1058  C   GLU   154       6.161  -5.999  -8.129  1.00  0.00      S_00 154
ATOM   1059  O   GLU   154       5.724  -5.985  -9.280  1.00  0.00      S_00 154
ATOM   1060  N   ARG   155       5.959  -5.009  -7.266  1.00  0.00      S_00 155
ATOM   1061  H   ARG   155       6.325  -5.091  -6.329  1.00  0.00      S_00 155
ATOM   1062  CA  ARG   155       5.222  -3.807  -7.639  1.00  0.00      S_00 155
ATOM   1063  HA  ARG   155       4.227  -4.079  -7.958  1.00  0.00      S_00 155
ATOM   1064  CB  ARG   155       5.039  -2.894  -6.425  1.00  0.00      S_00 155
ATOM   1065  C   ARG   155       5.928  -3.053  -8.760  1.00  0.00      S_00 155
ATOM   1066  O   ARG   155       5.309  -2.686  -9.759  1.00  0.00      S_00 155
ATOM   1067  N   ARG   156       7.226  -2.825  -8.588  1.00  0.00      S_00 156
ATOM   1068  H   ARG   156       7.666  -3.114  -7.726  1.00  0.00      S_00 156
ATOM   1069  CA  ARG   156       8.030  -2.168  -9.611  1.00  0.00      S_00 156
ATOM   1070  HA  ARG   156       7.629  -1.186  -9.810  1.00  0.00      S_00 156
ATOM   1071  CB  ARG   156       9.458  -1.945  -9.109  1.00  0.00      S_00 156
ATOM   1072  C   ARG   156       8.050  -2.980 -10.903  1.00  0.00      S_00 156
ATOM   1073  O   ARG   156       7.885  -2.433 -11.993  1.00  0.00      S_00 156
ATOM   1074  N   PRO   157       8.253  -4.287 -10.771  1.00  0.00      S_00 157
ATOM   1075  CA  PRO   157       8.265  -5.180 -11.924  1.00  0.00      S_00 157
ATOM   1076  HA  PRO   157       9.016  -4.851 -12.626  1.00  0.00      S_00 157
ATOM   1077  CB  PRO   157       8.672  -6.593 -11.502  1.00  0.00      S_00 157
ATOM   1078  C   PRO   157       6.904  -5.210 -12.612  1.00  0.00      S_00 157
ATOM   1079  O   PRO   157       5.899  -5.581 -12.006  1.00  0.00      S_00 157
ATOM   1080  N   ARG   158       6.880  -4.817 -13.881  1.00  0.00      S_00 158
ATOM   1081  H   ARG   158       7.742  -4.533 -14.325  1.00  0.00      S_00 158
ATOM   1082  CA  ARG   158       5.641  -4.784 -14.650  1.00  0.00      S_00 158
ATOM   1083  HA  ARG   158       4.881  -4.266 -14.085  1.00  0.00      S_00 158
ATOM   1084  CB  ARG   158       5.831  -3.980 -15.938  1.00  0.00      S_00 158
ATOM   1085  C   ARG   158       5.159  -6.193 -14.978  1.00  0.00      S_00 158
ATOM   1086  O   ARG   158       4.035  -6.382 -15.444  1.00  0.00      S_00 158
ATOM   1087  N   VAL   159       6.015  -7.179 -14.731  1.00  0.00      S_00 159
ATOM   1088  H   VAL   159       6.931  -6.956 -14.369  1.00  0.00      S_00 159
ATOM   1089  CA  VAL   159       5.666  -8.575 -14.968  1.00  0.00      S_00 159
ATOM   1090  HA  VAL   159       4.605  -8.654 -15.154  1.00  0.00      S_00 159
ATOM   1091  CB  VAL   159       6.358  -9.123 -16.229  1.00  0.00      S_00 159
ATOM   1092  C   VAL   159       6.039  -9.447 -13.774  1.00  0.00      S_00 159
ATOM   1093  O   VAL   159       6.783  -9.022 -12.891  1.00  0.00      S_00 159
ATOM   1094  N   ARG   160       5.517 -10.669 -13.755  1.00  0.00      S_00 160
ATOM   1095  H   ARG   160       4.928 -10.965 -14.520  1.00  0.00      S_00 160
ATOM   1096  CA  ARG   160       5.772 -11.594 -12.656  1.00  0.00      S_00 160
ATOM   1097  HA  ARG   160       5.403 -11.168 -11.735  1.00  0.00      S_00 160
ATOM   1098  CB  ARG   160       4.993 -12.895 -12.860  1.00  0.00      S_00 160
ATOM   1099  C   ARG   160       7.261 -11.890 -12.519  1.00  0.00      S_00 160
ATOM   1100  O   ARG   160       7.838 -12.610 -13.334  1.00  0.00      S_00 160
ATOM   1101  N   GLY   161       7.878 -11.330 -11.484  1.00  0.00      S_00 161
ATOM   1102  H   GLY   161       7.347 -10.748 -10.851  1.00  0.00      S_00 161
ATOM   1103  CA  GLY   161       9.301 -11.533 -11.238  1.00  0.00      S_00 161
ATOM   1104 1HA  GLY   161       9.485 -12.577 -11.032  1.00  0.00      S_00 161
ATOM   1105  C   GLY   161       9.783 -10.691 -10.062  1.00  0.00      S_00 161
ATOM   1106  O   GLY   161       9.083  -9.786  -9.606  1.00  0.00      S_00 161
ATOM   1107  N   GLN   162      10.982 -10.994  -9.576  1.00  0.00      S_00 162
ATOM   1108  H   GLN   162      11.510 -11.743 -10.000  1.00  0.00      S_00 162
ATOM   1109  CA  GLN   162      11.555 -10.272  -8.446  1.00  0.00      S_00 162
ATOM   1110  HA  GLN   162      10.804  -9.631  -8.010  1.00  0.00      S_00 162
ATOM   1111  CB  GLN   162      11.968 -11.247  -7.341  1.00  0.00      S_00 162
ATOM   1112  C   GLN   162      12.753  -9.432  -8.878  1.00  0.00      S_00 162
ATOM   1113  O   GLN   162      13.542  -9.849  -9.725  1.00  0.00      S_00 162
ATOM   1114  N   PHE   163      12.881  -8.248  -8.290  1.00  0.00      S_00 163
ATOM   1115  H   PHE   163      12.178  -7.947  -7.630  1.00  0.00      S_00 163
ATOM   1116  CA  PHE   163      14.011  -7.371  -8.572  1.00  0.00      S_00 163
ATOM   1117  HA  PHE   163      14.834  -7.956  -8.954  1.00  0.00      S_00 163
ATOM   1118  CB  PHE   163      13.654  -6.375  -9.678  1.00  0.00      S_00 163
ATOM   1119  C   PHE   163      14.456  -6.624  -7.319  1.00  0.00      S_00 163
ATOM   1120  O   PHE   163      14.374  -5.398  -7.254  1.00  0.00      S_00 163
ATOM   1121  N   VAL   164      14.928  -7.372  -6.327  1.00  0.00      S_00 164
ATOM   1122  H   VAL   164      15.122  -8.348  -6.496  1.00  0.00      S_00 164
ATOM   1123  CA  VAL   164      15.171  -6.820  -5.000  1.00  0.00      S_00 164
ATOM   1124  HA  VAL   164      14.418  -6.079  -4.775  1.00  0.00      S_00 164
ATOM   1125  CB  VAL   164      15.044  -7.898  -3.907  1.00  0.00      S_00 164
ATOM   1126  C   VAL   164      16.553  -6.181  -4.913  1.00  0.00      S_00 164
ATOM   1127  O   VAL   164      17.512  -6.671  -5.510  1.00  0.00      S_00 164
ATOM   1128  N   ARG   165      16.648  -5.087  -4.165  1.00  0.00      S_00 165
ATOM   1129  H   ARG   165      15.804  -4.630  -3.851  1.00  0.00      S_00 165
ATOM   1130  CA  ARG   165      17.940  -4.528  -3.785  1.00  0.00      S_00 165
ATOM   1131  HA  ARG   165      18.492  -4.260  -4.674  1.00  0.00      S_00 165
ATOM   1132  CB  ARG   165      17.752  -3.229  -2.999  1.00  0.00      S_00 165
ATOM   1133  C   ARG   165      18.752  -5.525  -2.965  1.00  0.00      S_00 165
ATOM   1134  O   ARG   165      18.246  -6.118  -2.012  1.00  0.00      S_00 165
ATOM   1135  N   LYS   166      20.015  -5.704  -3.341  1.00  0.00      S_00 166
ATOM   1136  H   LYS   166      20.346  -5.253  -4.182  1.00  0.00      S_00 166
ATOM   1137  CA  LYS   166      20.933  -6.535  -2.572  1.00  0.00      S_00 166
ATOM   1138  HA  LYS   166      20.575  -6.622  -1.557  1.00  0.00      S_00 166
ATOM   1139  CB  LYS   166      20.963  -7.959  -3.131  1.00  0.00      S_00 166
ATOM   1140  C   LYS   166      22.339  -5.944  -2.566  1.00  0.00      S_00 166
ATOM   1141  O   LYS   166      22.688  -5.140  -3.430  1.00  0.00      S_00 166
ATOM   1142  N   VAL   167      23.141  -6.348  -1.587  1.00  0.00      S_00 167
ATOM   1143  H   VAL   167      22.775  -6.959  -0.871  1.00  0.00      S_00 167
ATOM   1144  CA  VAL   167      24.537  -5.933  -1.520  1.00  0.00      S_00 167
ATOM   1145  HA  VAL   167      24.658  -4.993  -2.037  1.00  0.00      S_00 167
ATOM   1146  CB  VAL   167      24.982  -5.679  -0.068  1.00  0.00      S_00 167
ATOM   1147  C   VAL   167      25.454  -6.979  -2.147  1.00  0.00      S_00 167
ATOM   1148  O   VAL   167      25.689  -8.039  -1.567  1.00  0.00      S_00 167
ATOM   1149  N   ASN   168      25.969  -6.673  -3.333  1.00  0.00      S_00 168
ATOM   1150  H   ASN   168      25.755  -5.776  -3.745  1.00  0.00      S_00 168
ATOM   1151  CA  ASN   168      26.834  -7.598  -4.055  1.00  0.00      S_00 168
ATOM   1152  HA  ASN   168      27.001  -8.479  -3.453  1.00  0.00      S_00 168
ATOM   1153  CB  ASN   168      26.149  -8.086  -5.333  1.00  0.00      S_00 168
ATOM   1154  C   ASN   168      28.173  -6.952  -4.392  1.00  0.00      S_00 168
ATOM   1155  O   ASN   168      28.342  -5.741  -4.250  1.00  0.00      S_00 168
ATOM   1156  N   GLY   169      29.122  -7.767  -4.840  1.00  0.00      S_00 169
ATOM   1157  H   GLY   169      28.940  -8.760  -4.878  1.00  0.00      S_00 169
ATOM   1158  CA  GLY   169      30.420  -7.266  -5.277  1.00  0.00      S_00 169
ATOM   1159 1HA  GLY   169      30.617  -6.316  -4.803  1.00  0.00      S_00 169
ATOM   1160  C   GLY   169      30.464  -7.098  -6.792  1.00  0.00      S_00 169
ATOM   1161  O   GLY   169      30.437  -8.078  -7.536  1.00  0.00      S_00 169
ATOM   1162  N   VAL   170      30.531  -5.849  -7.242  1.00  0.00      S_00 170
ATOM   1163  H   VAL   170      30.618  -5.092  -6.579  1.00  0.00      S_00 170
ATOM   1164  CA  VAL   170      30.483  -5.545  -8.667  1.00  0.00      S_00 170
ATOM   1165  HA  VAL   170      30.630  -6.452  -9.234  1.00  0.00      S_00 170
ATOM   1166  CB  VAL   170      29.102  -5.005  -9.082  1.00  0.00      S_00 170
ATOM   1167  C   VAL   170      31.552  -4.527  -9.049  1.00  0.00      S_00 170
ATOM   1168  O   VAL   170      32.207  -3.945  -8.185  1.00  0.00      S_00 170
ATOM   1169  N   ASN   171      31.724  -4.317 -10.351  1.00  0.00      S_00 171
ATOM   1170  H   ASN   171      31.157  -4.830 -11.011  1.00  0.00      S_00 171
ATOM   1171  CA  ASN   171      32.708  -3.364 -10.850  1.00  0.00      S_00 171
ATOM   1172  HA  ASN   171      33.499  -3.250 -10.124  1.00  0.00      S_00 171
ATOM   1173  CB  ASN   171      33.375  -3.899 -12.119  1.00  0.00      S_00 171
ATOM   1174  C   ASN   171      32.071  -2.006 -11.125  1.00  0.00      S_00 171
ATOM   1175  O   ASN   171      30.903  -1.782 -10.809  1.00  0.00      S_00 171
ATOM   1176  N   VAL   172      32.847  -1.103 -11.715  1.00  0.00      S_00 172
ATOM   1177  H   VAL   172      33.784  -1.363 -11.988  1.00  0.00      S_00 172
ATOM   1178  CA  VAL   172      32.381   0.253 -11.978  1.00  0.00      S_00 172
ATOM   1179  HA  VAL   172      32.089   0.720 -11.049  1.00  0.00      S_00 172
ATOM   1180  CB  VAL   172      33.503   1.133 -12.559  1.00  0.00      S_00 172
ATOM   1181  C   VAL   172      31.198   0.253 -12.940  1.00  0.00      S_00 172
ATOM   1182  O   VAL   172      30.595   1.294 -13.198  1.00  0.00      S_00 172
ATOM   1183  N   ASP   173      30.871  -0.922 -13.468  1.00  0.00      S_00 173
ATOM   1184  H   ASP   173      31.395  -1.744 -13.202  1.00  0.00      S_00 173
ATOM   1185  CA  ASP   173      29.776  -1.056 -14.421  1.00  0.00      S_00 173
ATOM   1186  HA  ASP   173      29.907  -0.344 -15.222  1.00  0.00      S_00 173
ATOM   1187  CB  ASP   173      29.804  -2.438 -15.079  1.00  0.00      S_00 173
ATOM   1188  C   ASP   173      28.428  -0.824 -13.748  1.00  0.00      S_00 173
ATOM   1189  O   ASP   173      28.298  -0.965 -12.532  1.00  0.00      S_00 173
ATOM   1190  N   LEU   174      27.427  -0.467 -14.547  1.00  0.00      S_00 174
ATOM   1191  H   LEU   174      27.605  -0.344 -15.533  1.00  0.00      S_00 174
ATOM   1192  CA  LEU   174      26.079  -0.249 -14.036  1.00  0.00      S_00 174
ATOM   1193  HA  LEU   174      26.134   0.215 -13.062  1.00  0.00      S_00 174
ATOM   1194  CB  LEU   174      25.321   0.735 -14.928  1.00  0.00      S_00 174
ATOM   1195  C   LEU   174      25.310  -1.562 -13.931  1.00  0.00      S_00 174
ATOM   1196  O   LEU   174      25.016  -2.203 -14.940  1.00  0.00      S_00 174
ATOM   1197  N   ASN   175      24.986  -1.955 -12.703  1.00  0.00      S_00 175
ATOM   1198  H   ASN   175      25.252  -1.381 -11.916  1.00  0.00      S_00 175
ATOM   1199  CA  ASN   175      24.257  -3.195 -12.464  1.00  0.00      S_00 175
ATOM   1200  HA  ASN   175      24.592  -3.950 -13.160  1.00  0.00      S_00 175
ATOM   1201  CB  ASN   175      24.572  -3.741 -11.069  1.00  0.00      S_00 175
ATOM   1202  C   ASN   175      22.754  -2.990 -12.619  1.00  0.00      S_00 175
ATOM   1203  O   ASN   175      21.963  -3.890 -12.340  1.00  0.00      S_00 175
ATOM   1204  N   GLY   176      22.368  -1.800 -13.067  1.00  0.00      S_00 176
ATOM   1205  H   GLY   176      23.068  -1.106 -13.289  1.00  0.00      S_00 176
ATOM   1206  CA  GLY   176      20.959  -1.469 -13.247  1.00  0.00      S_00 176
ATOM   1207 1HA  GLY   176      20.873  -0.578 -13.851  1.00  0.00      S_00 176
ATOM   1208  C   GLY   176      20.271  -1.241 -11.905  1.00  0.00      S_00 176
ATOM   1209  O   GLY   176      19.044  -1.273 -11.813  1.00  0.00      S_00 176
ATOM   1210  N   HIS   177      21.069  -1.012 -10.867  1.00  0.00      S_00 177
ATOM   1211  H   HIS   177      22.070  -1.018 -11.005  1.00  0.00      S_00 177
ATOM   1212  CA  HIS   177      20.538  -0.751  -9.535  1.00  0.00      S_00 177
ATOM   1213  HA  HIS   177      19.478  -0.961  -9.522  1.00  0.00      S_00 177
ATOM   1214  CB  HIS   177      21.167  -1.699  -8.512  1.00  0.00      S_00 177
ATOM   1215  C   HIS   177      20.774   0.698  -9.121  1.00  0.00      S_00 177
ATOM   1216  O   HIS   177      21.556   1.413  -9.747  1.00  0.00      S_00 177
ATOM   1217  N   PRO   178      20.093   1.124  -8.062  1.00  0.00      S_00 178
ATOM   1218  CA  PRO   178      20.258   2.474  -7.538  1.00  0.00      S_00 178
ATOM   1219  HA  PRO   178      19.953   3.191  -8.286  1.00  0.00      S_00 178
ATOM   1220  CB  PRO   178      19.335   2.700  -6.339  1.00  0.00      S_00 178
ATOM   1221  C   PRO   178      21.707   2.739  -7.142  1.00  0.00      S_00 178
ATOM   1222  O   PRO   178      22.394   1.851  -6.637  1.00  0.00      S_00 178
ATOM   1223  N   THR   179      22.164   3.965  -7.374  1.00  0.00      S_00 179
ATOM   1224  H   THR   179      21.540   4.657  -7.762  1.00  0.00      S_00 179
ATOM   1225  CA  THR   179      23.544   4.335  -7.083  1.00  0.00      S_00 179
ATOM   1226  HA  THR   179      24.203   3.536  -7.388  1.00  0.00      S_00 179
ATOM   1227  CB  THR   179      23.978   5.573  -7.890  1.00  0.00      S_00 179
ATOM   1228  C   THR   179      23.738   4.616  -5.597  1.00  0.00      S_00 179
ATOM   1229  O   THR   179      24.861   4.592  -5.093  1.00  0.00      S_00 179
ATOM   1230  N   SER   180      22.637   4.880  -4.901  1.00  0.00      S_00 180
ATOM   1231  H   SER   180      21.742   4.855  -5.368  1.00  0.00      S_00 180
ATOM   1232  CA  SER   180      22.689   5.206  -3.481  1.00  0.00      S_00 180
ATOM   1233  HA  SER   180      23.600   5.745  -3.268  1.00  0.00      S_00 180
ATOM   1234  CB  SER   180      21.544   6.149  -3.105  1.00  0.00      S_00 180
ATOM   1235  C   SER   180      22.632   3.946  -2.624  1.00  0.00      S_00 180
ATOM   1236  O   SER   180      22.719   2.830  -3.137  1.00  0.00      S_00 180
ATOM   1237  N   VAL   181      22.486   4.131  -1.316  1.00  0.00      S_00 181
ATOM   1238  H   VAL   181      22.395   5.072  -0.960  1.00  0.00      S_00 181
ATOM   1239  CA  VAL   181      22.453   3.012  -0.382  1.00  0.00      S_00 181
ATOM   1240  HA  VAL   181      22.854   2.131  -0.862  1.00  0.00      S_00 181
ATOM   1241  CB  VAL   181      23.351   3.273   0.842  1.00  0.00      S_00 181
ATOM   1242  C   VAL   181      21.032   2.731   0.092  1.00  0.00      S_00 181
ATOM   1243  O   VAL   181      20.261   3.654   0.358  1.00  0.00      S_00 181
ATOM   1244  N   ASP   182      20.690   1.450   0.196  1.00  0.00      S_00 182
ATOM   1245  H   ASP   182      21.366   0.740  -0.048  1.00  0.00      S_00 182
ATOM   1246  CA  ASP   182      19.366   1.045   0.652  1.00  0.00      S_00 182
ATOM   1247  HA  ASP   182      18.748   1.920   0.785  1.00  0.00      S_00 182
ATOM   1248  CB  ASP   182      18.669   0.196  -0.413  1.00  0.00      S_00 182
ATOM   1249  C   ASP   182      19.447   0.275   1.966  1.00  0.00      S_00 182
ATOM   1250  O   ASP   182      20.069  -0.784   2.038  1.00  0.00      S_00 182
ATOM   1251  N   SER   183      18.815   0.816   3.002  1.00  0.00      S_00 183
ATOM   1252  H   SER   183      18.343   1.701   2.884  1.00  0.00      S_00 183
ATOM   1253  CA  SER   183      18.785   0.164   4.306  1.00  0.00      S_00 183
ATOM   1254  HA  SER   183      19.790  -0.100   4.600  1.00  0.00      S_00 183
ATOM   1255  CB  SER   183      18.273   1.130   5.377  1.00  0.00      S_00 183
ATOM   1256  C   SER   183      17.918  -1.091   4.275  1.00  0.00      S_00 183
ATOM   1257  O   SER   183      16.707  -1.016   4.067  1.00  0.00      S_00 183
ATOM   1258  N   ASP   184      18.546  -2.243   4.484  1.00  0.00      S_00 184
ATOM   1259  H   ASP   184      19.538  -2.235   4.674  1.00  0.00      S_00 184
ATOM   1260  CA  ASP   184      17.840  -3.518   4.448  1.00  0.00      S_00 184
ATOM   1261  HA  ASP   184      16.817  -3.373   4.763  1.00  0.00      S_00 184
ATOM   1262  CB  ASP   184      17.767  -4.049   3.014  1.00  0.00      S_00 184
ATOM   1263  C   ASP   184      18.510  -4.546   5.354  1.00  0.00      S_00 184
ATOM   1264  O   ASP   184      19.737  -4.632   5.410  1.00  0.00      S_00 184
ATOM   1265  N   GLU   185      17.696  -5.323   6.062  1.00  0.00      S_00 185
ATOM   1266  H   GLU   185      16.698  -5.207   5.965  1.00  0.00      S_00 185
ATOM   1267  CA  GLU   185      18.208  -6.338   6.974  1.00  0.00      S_00 185
ATOM   1268  HA  GLU   185      19.079  -5.957   7.485  1.00  0.00      S_00 185
ATOM   1269  CB  GLU   185      17.181  -6.646   8.065  1.00  0.00      S_00 185
ATOM   1270  C   GLU   185      18.577  -7.616   6.227  1.00  0.00      S_00 185
ATOM   1271  O   GLU   185      19.755  -7.930   6.059  1.00  0.00      S_00 185
ATOM   1272  N   ASP   186      17.562  -8.347   5.779  1.00  0.00      S_00 186
ATOM   1273  H   ASP   186      16.622  -7.986   5.859  1.00  0.00      S_00 186
ATOM   1274  CA  ASP   186      17.770  -9.658   5.176  1.00  0.00      S_00 186
ATOM   1275  HA  ASP   186      18.503 -10.206   5.749  1.00  0.00      S_00 186
ATOM   1276  CB  ASP   186      16.484 -10.486   5.237  1.00  0.00      S_00 186
ATOM   1277  C   ASP   186      18.243  -9.532   3.732  1.00  0.00      S_00 186
ATOM   1278  O   ASP   186      17.689  -8.758   2.952  1.00  0.00      S_00 186
ATOM   1279  N   ASP   187      19.272 -10.298   3.383  1.00  0.00      S_00 187
ATOM   1280  H   ASP   187      19.704 -10.889   4.079  1.00  0.00      S_00 187
ATOM   1281  CA  ASP   187      19.792 -10.308   2.021  1.00  0.00      S_00 187
ATOM   1282  HA  ASP   187      19.411  -9.452   1.484  1.00  0.00      S_00 187
ATOM   1283  CB  ASP   187      21.315 -10.156   2.028  1.00  0.00      S_00 187
ATOM   1284  C   ASP   187      19.396 -11.585   1.288  1.00  0.00      S_00 187
ATOM   1285  O   ASP   187      19.760 -12.687   1.700  1.00  0.00      S_00 187
ATOM   1286  N   GLU   188      18.649 -11.430   0.200  1.00  0.00      S_00 188
ATOM   1287  H   GLU   188      18.437 -10.497  -0.122  1.00  0.00      S_00 188
ATOM   1288  CA  GLU   188      18.128 -12.573  -0.541  1.00  0.00      S_00 188
ATOM   1289  HA  GLU   188      17.519 -13.178   0.114  1.00  0.00      S_00 188
ATOM   1290  CB  GLU   188      17.202 -12.105  -1.665  1.00  0.00      S_00 188
ATOM   1291  C   GLU   188      19.259 -13.421  -1.112  1.00  0.00      S_00 188
ATOM   1292  O   GLU   188      19.237 -14.648  -1.016  1.00  0.00      S_00 188
ATOM   1293  N   GLU   189      20.246 -12.760  -1.708  1.00  0.00      S_00 189
ATOM   1294  H   GLU   189      20.210 -11.751  -1.744  1.00  0.00      S_00 189
ATOM   1295  CA  GLU   189      21.378 -13.453  -2.310  1.00  0.00      S_00 189
ATOM   1296  HA  GLU   189      21.028 -14.085  -3.113  1.00  0.00      S_00 189
ATOM   1297  CB  GLU   189      22.339 -12.451  -2.953  1.00  0.00      S_00 189
ATOM   1298  C   GLU   189      22.117 -14.301  -1.281  1.00  0.00      S_00 189
ATOM   1299  O   GLU   189      22.448 -15.458  -1.538  1.00  0.00      S_00 189
ATOM   1300  N   ASP   190      22.372 -13.718  -0.114  1.00  0.00      S_00 190
ATOM   1301  H   ASP   190      22.014 -12.790   0.060  1.00  0.00      S_00 190
ATOM   1302  CA  ASP   190      23.156 -14.383   0.920  1.00  0.00      S_00 190
ATOM   1303  HA  ASP   190      24.072 -14.761   0.490  1.00  0.00      S_00 190
ATOM   1304  CB  ASP   190      23.578 -13.383   1.998  1.00  0.00      S_00 190
ATOM   1305  C   ASP   190      22.376 -15.533   1.548  1.00  0.00      S_00 190
ATOM   1306  O   ASP   190      22.962 -16.466   2.098  1.00  0.00      S_00 190
ATOM   1307  N   GLU   191      21.052 -15.461   1.462  1.00  0.00      S_00 191
ATOM   1308  H   GLU   191      20.632 -14.677   0.983  1.00  0.00      S_00 191
ATOM   1309  CA  GLU   191      20.189 -16.484   2.041  1.00  0.00      S_00 191
ATOM   1310  HA  GLU   191      20.521 -16.709   3.044  1.00  0.00      S_00 191
ATOM   1311  CB  GLU   191      18.758 -15.963   2.178  1.00  0.00      S_00 191
ATOM   1312  C   GLU   191      20.205 -17.758   1.202  1.00  0.00      S_00 191
ATOM   1313  O   GLU   191      20.493 -17.721   0.006  1.00  0.00      S_00 191
ATOM   1314  N   GLU   192      19.894 -18.883   1.838  1.00  0.00      S_00 192
ATOM   1315  H   GLU   192      19.678 -18.847   2.824  1.00  0.00      S_00 192
ATOM   1316  CA  GLU   192      19.856 -20.167   1.149  1.00  0.00      S_00 192
ATOM   1317  HA  GLU   192      20.538 -20.146   0.311  1.00  0.00      S_00 192
ATOM   1318  CB  GLU   192      20.354 -21.284   2.068  1.00  0.00      S_00 192
ATOM   1319  C   GLU   192      18.450 -20.485   0.652  1.00  0.00      S_00 192
ATOM   1320  O   GLU   192      17.486 -19.810   1.013  1.00  0.00      S_00 192
ATOM   1321  N   LYS   193      18.341 -21.517  -0.179  1.00  0.00      S_00 193
ATOM   1322  H   LYS   193      19.174 -22.015  -0.457  1.00  0.00      S_00 193
ATOM   1323  CA  LYS   193      17.049 -21.948  -0.698  1.00  0.00      S_00 193
ATOM   1324  HA  LYS   193      16.259 -21.423  -0.181  1.00  0.00      S_00 193
ATOM   1325  CB  LYS   193      16.910 -21.567  -2.174  1.00  0.00      S_00 193
ATOM   1326  C   LYS   193      16.858 -23.451  -0.525  1.00  0.00      S_00 193
ATOM   1327  O   LYS   193      17.824 -24.192  -0.340  1.00  0.00      S_00 193
ATOM   1328  N   HIS   194      15.607 -23.895  -0.586  1.00  0.00      S_00 194
ATOM   1329  H   HIS   194      14.851 -23.228  -0.647  1.00  0.00      S_00 194
ATOM   1330  CA  HIS   194      15.298 -25.320  -0.567  1.00  0.00      S_00 194
ATOM   1331  HA  HIS   194      16.210 -25.888  -0.671  1.00  0.00      S_00 194
ATOM   1332  CB  HIS   194      14.705 -25.721   0.785  1.00  0.00      S_00 194
ATOM   1333  C   HIS   194      14.337 -25.691  -1.691  1.00  0.00      S_00 194
ATOM   1334  O   HIS   194      13.487 -24.891  -2.084  1.00  0.00      S_00 194
ATOM   1335  N   ALA   195      14.477 -26.908  -2.205  1.00  0.00      S_00 195
ATOM   1336  H   ALA   195      15.183 -27.524  -1.827  1.00  0.00      S_00 195
ATOM   1337  CA  ALA   195      13.638 -27.379  -3.301  1.00  0.00      S_00 195
ATOM   1338  HA  ALA   195      12.903 -26.625  -3.540  1.00  0.00      S_00 195
ATOM   1339  CB  ALA   195      14.467 -27.559  -4.564  1.00  0.00      S_00 195
ATOM   1340  C   ALA   195      12.932 -28.680  -2.935  1.00  0.00      S_00 195
ATOM   1341  O   ALA   195      13.268 -29.321  -1.940  1.00  0.00      S_00 195

HETATM 0000 CAL  CAL   001       5.143   8.210  -1.074  1.00 2.887          CA


TER
