# Supplementary material for: Structural insights into the function of the core-circadian factor TIMING OF CAB2 EXPRESSION 1 (TOC1)
Source: J Circadian Rhythms. 2008 Feb 25;6:3. doi: 10.1186/1740-3391-6-3 (PMC2292679; doi:10.1186/1740-3391-6-3)
Supplement: Additional file 7 — Structural file. Structure of LjTOC1_dom1 [file 1740-3391-6-3-S7.pdb]

SOURCE    DECOY 12 IDENTIFIER S_0401_4124
SOURCE    CLUSTER 3 MEMBER 1 FILE aaseth.out.clusters
REMARK    SCORE           score:         -161.59
REMARK    SCORE             env:          -48.62
REMARK    SCORE            pair:          -68.59
REMARK    SCORE             vdw:            3.61
REMARK    SCORE              hs:           -7.99
REMARK    SCORE              ss:          -25.73
REMARK    SCORE           sheet:            0.34
REMARK    SCORE              cb:           80.11
REMARK    SCORE          rsigma:          -14.61
REMARK    SCORE         hb_srbb:          -92.69
REMARK    SCORE         hb_lrbb:           -8.97
REMARK    SCORE              rg:           17.58
REMARK    SCORE              co:           32.78
REMARK    SCORE            rama:          -19.14
REMARK    SCORE     description:     S_0401_4124
ATOM      1  N   MET     1       1.029   0.355  -0.952  1.00  0.00      S_04   1
ATOM      2  H   MET     1       1.562  -0.371  -1.409  1.00  0.00      S_04   1
ATOM      3  CA  MET     1      -0.009  -0.019   0.001  1.00  0.00      S_04   1
ATOM      4  HA  MET     1      -0.964   0.350  -0.344  1.00  0.00      S_04   1
ATOM      5  CB  MET     1      -0.147  -1.541   0.073  1.00  0.00      S_04   1
ATOM      6  C   MET     1       0.284   0.547   1.386  1.00  0.00      S_04   1
ATOM      7  O   MET     1      -0.590   1.131   2.027  1.00  0.00      S_04   1
ATOM      8  N   GLU     2       1.520   0.370   1.843  1.00  0.00      S_04   2
ATOM      9  H   GLU     2       2.220  -0.019   1.229  1.00  0.00      S_04   2
ATOM     10  CA  GLU     2       1.890   0.723   3.209  1.00  0.00      S_04   2
ATOM     11  HA  GLU     2       1.213   0.244   3.900  1.00  0.00      S_04   2
ATOM     12  CB  GLU     2       3.283   0.186   3.542  1.00  0.00      S_04   2
ATOM     13  C   GLU     2       1.846   2.233   3.419  1.00  0.00      S_04   2
ATOM     14  O   GLU     2       1.760   2.710   4.551  1.00  0.00      S_04   2
ATOM     15  N   SER     3       1.905   2.980   2.321  1.00  0.00      S_04   3
ATOM     16  H   SER     3       2.016   2.529   1.424  1.00  0.00      S_04   3
ATOM     17  CA  SER     3       1.814   4.434   2.379  1.00  0.00      S_04   3
ATOM     18  HA  SER     3       2.477   4.806   3.146  1.00  0.00      S_04   3
ATOM     19  CB  SER     3       2.301   5.053   1.067  1.00  0.00      S_04   3
ATOM     20  C   SER     3       0.389   4.887   2.675  1.00  0.00      S_04   3
ATOM     21  O   SER     3       0.145   6.060   2.956  1.00  0.00      S_04   3
ATOM     22  N   GLU     4      -0.550   3.948   2.610  1.00  0.00      S_04   4
ATOM     23  H   GLU     4      -0.274   2.977   2.573  1.00  0.00      S_04   4
ATOM     24  CA  GLU     4      -1.969   4.284   2.589  1.00  0.00      S_04   4
ATOM     25  HA  GLU     4      -2.085   5.351   2.474  1.00  0.00      S_04   4
ATOM     26  CB  GLU     4      -2.652   3.653   1.374  1.00  0.00      S_04   4
ATOM     27  C   GLU     4      -2.660   3.833   3.872  1.00  0.00      S_04   4
ATOM     28  O   GLU     4      -2.273   2.835   4.479  1.00  0.00      S_04   4
ATOM     29  N   ALA     5      -3.685   4.575   4.278  1.00  0.00      S_04   5
ATOM     30  H   ALA     5      -3.898   5.432   3.786  1.00  0.00      S_04   5
ATOM     31  CA  ALA     5      -4.511   4.186   5.415  1.00  0.00      S_04   5
ATOM     32  HA  ALA     5      -4.232   3.194   5.738  1.00  0.00      S_04   5
ATOM     33  CB  ALA     5      -4.240   5.096   6.603  1.00  0.00      S_04   5
ATOM     34  C   ALA     5      -5.992   4.205   5.053  1.00  0.00      S_04   5
ATOM     35  O   ALA     5      -6.462   5.113   4.366  1.00  0.00      S_04   5
ATOM     36  N   GLU     6      -6.723   3.198   5.520  1.00  0.00      S_04   6
ATOM     37  H   GLU     6      -6.287   2.506   6.112  1.00  0.00      S_04   6
ATOM     38  CA  GLU     6      -8.140   3.067   5.199  1.00  0.00      S_04   6
ATOM     39  HA  GLU     6      -8.276   3.149   4.131  1.00  0.00      S_04   6
ATOM     40  CB  GLU     6      -8.649   1.676   5.583  1.00  0.00      S_04   6
ATOM     41  C   GLU     6      -8.966   4.140   5.901  1.00  0.00      S_04   6
ATOM     42  O   GLU     6     -10.115   4.389   5.537  1.00  0.00      S_04   6
ATOM     43  N   GLU     7      -8.372   4.772   6.908  1.00  0.00      S_04   7
ATOM     44  H   GLU     7      -7.418   4.538   7.142  1.00  0.00      S_04   7
ATOM     45  CA  GLU     7      -9.063   5.795   7.684  1.00  0.00      S_04   7
ATOM     46  HA  GLU     7     -10.126   5.727   7.504  1.00  0.00      S_04   7
ATOM     47  CB  GLU     7      -8.874   5.549   9.183  1.00  0.00      S_04   7
ATOM     48  C   GLU     7      -8.573   7.191   7.316  1.00  0.00      S_04   7
ATOM     49  O   GLU     7      -9.203   8.191   7.661  1.00  0.00      S_04   7
ATOM     50  N   ILE     8      -7.446   7.252   6.615  1.00  0.00      S_04   8
ATOM     51  H   ILE     8      -7.002   6.393   6.322  1.00  0.00      S_04   8
ATOM     52  CA  ILE     8      -6.835   8.525   6.255  1.00  0.00      S_04   8
ATOM     53  HA  ILE     8      -7.408   9.334   6.685  1.00  0.00      S_04   8
ATOM     54  CB  ILE     8      -5.416   8.655   6.839  1.00  0.00      S_04   8
ATOM     55  C   ILE     8      -6.769   8.698   4.742  1.00  0.00      S_04   8
ATOM     56  O   ILE     8      -6.485   9.787   4.243  1.00  0.00      S_04   8
ATOM     57  N   LEU     9      -7.033   7.617   4.016  1.00  0.00      S_04   9
ATOM     58  H   LEU     9      -7.291   6.760   4.485  1.00  0.00      S_04   9
ATOM     59  CA  LEU     9      -6.961   7.635   2.559  1.00  0.00      S_04   9
ATOM     60  HA  LEU     9      -6.161   8.289   2.247  1.00  0.00      S_04   9
ATOM     61  CB  LEU     9      -6.605   6.248   2.023  1.00  0.00      S_04   9
ATOM     62  C   LEU     9      -8.275   8.112   1.948  1.00  0.00      S_04   9
ATOM     63  O   LEU     9      -8.404   8.207   0.728  1.00  0.00      S_04   9
ATOM     64  N   ASN    10      -9.247   8.409   2.805  1.00  0.00      S_04  10
ATOM     65  H   ASN    10      -9.061   8.359   3.796  1.00  0.00      S_04  10
ATOM     66  CA  ASN    10     -10.574   8.805   2.350  1.00  0.00      S_04  10
ATOM     67  HA  ASN    10     -10.709   8.498   1.323  1.00  0.00      S_04  10
ATOM     68  CB  ASN    10     -11.655   8.079   3.153  1.00  0.00      S_04  10
ATOM     69  C   ASN    10     -10.767  10.314   2.458  1.00  0.00      S_04  10
ATOM     70  O   ASN    10     -11.875  10.822   2.286  1.00  0.00      S_04  10
ATOM     71  N   LEU    11      -9.681  11.025   2.743  1.00  0.00      S_04  11
ATOM     72  H   LEU    11      -8.811  10.544   2.926  1.00  0.00      S_04  11
ATOM     73  CA  LEU    11      -9.712  12.482   2.799  1.00  0.00      S_04  11
ATOM     74  HA  LEU    11     -10.621  12.841   2.341  1.00  0.00      S_04  11
ATOM     75  CB  LEU    11      -9.755  12.961   4.252  1.00  0.00      S_04  11
ATOM     76  C   LEU    11      -8.509  13.087   2.083  1.00  0.00      S_04  11
ATOM     77  O   LEU    11      -8.085  14.200   2.394  1.00  0.00      S_04  11
ATOM     78  N   ASN    12      -7.964  12.347   1.124  1.00  0.00      S_04  12
ATOM     79  H   ASN    12      -8.349  11.434   0.928  1.00  0.00      S_04  12
ATOM     80  CA  ASN    12      -6.824  12.818   0.346  1.00  0.00      S_04  12
ATOM     81  HA  ASN    12      -6.150  13.364   0.990  1.00  0.00      S_04  12
ATOM     82  CB  ASN    12      -6.020  11.636  -0.198  1.00  0.00      S_04  12
ATOM     83  C   ASN    12      -7.273  13.719  -0.800  1.00  0.00      S_04  12
ATOM     84  O   ASN    12      -6.448  14.259  -1.537  1.00  0.00      S_04  12
ATOM     85  N   SER    13      -8.585  13.875  -0.944  1.00  0.00      S_04  13
ATOM     86  H   SER    13      -9.210  13.373  -0.330  1.00  0.00      S_04  13
ATOM     87  CA  SER    13      -9.144  14.753  -1.965  1.00  0.00      S_04  13
ATOM     88  HA  SER    13      -8.744  14.482  -2.931  1.00  0.00      S_04  13
ATOM     89  CB  SER    13     -10.658  14.559  -2.067  1.00  0.00      S_04  13
ATOM     90  C   SER    13      -8.821  16.214  -1.673  1.00  0.00      S_04  13
ATOM     91  O   SER    13      -9.335  16.794  -0.716  1.00  0.00      S_04  13
ATOM     92  N   ARG    14      -7.967  16.804  -2.503  1.00  0.00      S_04  14
ATOM     93  H   ARG    14      -7.598  16.280  -3.283  1.00  0.00      S_04  14
ATOM     94  CA  ARG    14      -7.550  18.189  -2.317  1.00  0.00      S_04  14
ATOM     95  HA  ARG    14      -7.409  18.383  -1.264  1.00  0.00      S_04  14
ATOM     96  CB  ARG    14      -6.191  18.432  -2.975  1.00  0.00      S_04  14
ATOM     97  C   ARG    14      -8.585  19.157  -2.878  1.00  0.00      S_04  14
ATOM     98  O   ARG    14      -8.729  19.291  -4.093  1.00  0.00      S_04  14
ATOM     99  N   GLU    15      -9.305  19.830  -1.986  1.00  0.00      S_04  15
ATOM    100  H   GLU    15      -9.001  19.848  -1.023  1.00  0.00      S_04  15
ATOM    101  CA  GLU    15     -10.521  20.541  -2.361  1.00  0.00      S_04  15
ATOM    102  HA  GLU    15     -11.145  19.896  -2.961  1.00  0.00      S_04  15
ATOM    103  CB  GLU    15     -11.344  20.887  -1.119  1.00  0.00      S_04  15
ATOM    104  C   GLU    15     -10.198  21.809  -3.146  1.00  0.00      S_04  15
ATOM    105  O   GLU    15     -10.931  22.189  -4.058  1.00  0.00      S_04  15
ATOM    106  N   ASN    16      -9.096  22.458  -2.784  1.00  0.00      S_04  16
ATOM    107  H   ASN    16      -8.520  22.077  -2.047  1.00  0.00      S_04  16
ATOM    108  CA  ASN    16      -8.697  23.705  -3.424  1.00  0.00      S_04  16
ATOM    109  HA  ASN    16      -9.075  23.728  -4.436  1.00  0.00      S_04  16
ATOM    110  CB  ASN    16      -9.333  24.900  -2.711  1.00  0.00      S_04  16
ATOM    111  C   ASN    16      -7.179  23.854  -3.445  1.00  0.00      S_04  16
ATOM    112  O   ASN    16      -6.458  23.042  -2.865  1.00  0.00      S_04  16
ATOM    113  N   ASN    17      -6.701  24.896  -4.117  1.00  0.00      S_04  17
ATOM    114  H   ASN    17      -7.346  25.520  -4.581  1.00  0.00      S_04  17
ATOM    115  CA  ASN    17      -5.270  25.162  -4.201  1.00  0.00      S_04  17
ATOM    116  HA  ASN    17      -4.757  24.273  -4.535  1.00  0.00      S_04  17
ATOM    117  CB  ASN    17      -4.985  26.233  -5.256  1.00  0.00      S_04  17
ATOM    118  C   ASN    17      -4.709  25.595  -2.850  1.00  0.00      S_04  17
ATOM    119  O   ASN    17      -3.604  25.207  -2.473  1.00  0.00      S_04  17
ATOM    120  N   CYS    18      -5.479  26.401  -2.126  1.00  0.00      S_04  18
ATOM    121  H   CYS    18      -6.374  26.690  -2.496  1.00  0.00      S_04  18
ATOM    122  CA  CYS    18      -5.066  26.880  -0.813  1.00  0.00      S_04  18
ATOM    123  HA  CYS    18      -4.151  27.447  -0.908  1.00  0.00      S_04  18
ATOM    124  CB  CYS    18      -6.104  27.848  -0.244  1.00  0.00      S_04  18
ATOM    125  C   CYS    18      -4.847  25.720   0.153  1.00  0.00      S_04  18
ATOM    126  O   CYS    18      -3.904  25.728   0.944  1.00  0.00      S_04  18
ATOM    127  N   GLY    19      -5.724  24.724   0.082  1.00  0.00      S_04  19
ATOM    128  H   GLY    19      -6.484  24.784  -0.580  1.00  0.00      S_04  19
ATOM    129  CA  GLY    19      -5.616  23.546   0.936  1.00  0.00      S_04  19
ATOM    130 1HA  GLY    19      -5.591  23.853   1.971  1.00  0.00      S_04  19
ATOM    131  C   GLY    19      -4.361  22.744   0.612  1.00  0.00      S_04  19
ATOM    132  O   GLY    19      -3.663  22.275   1.512  1.00  0.00      S_04  19
ATOM    133  N   GLY    20      -4.079  22.589  -0.677  1.00  0.00      S_04  20
ATOM    134  H   GLY    20      -4.691  23.000  -1.367  1.00  0.00      S_04  20
ATOM    135  CA  GLY    20      -2.907  21.843  -1.121  1.00  0.00      S_04  20
ATOM    136 1HA  GLY    20      -2.969  20.827  -0.759  1.00  0.00      S_04  20
ATOM    137  C   GLY    20      -1.620  22.485  -0.616  1.00  0.00      S_04  20
ATOM    138  O   GLY    20      -0.702  21.794  -0.174  1.00  0.00      S_04  20
ATOM    139  N   ALA    21      -1.560  23.811  -0.683  1.00  0.00      S_04  21
ATOM    140  H   ALA    21      -2.355  24.322  -1.039  1.00  0.00      S_04  21
ATOM    141  CA  ALA    21      -0.375  24.547  -0.257  1.00  0.00      S_04  21
ATOM    142  HA  ALA    21       0.504  23.942  -0.423  1.00  0.00      S_04  21
ATOM    143  CB  ALA    21      -0.186  25.789  -1.115  1.00  0.00      S_04  21
ATOM    144  C   ALA    21      -0.462  24.925   1.218  1.00  0.00      S_04  21
ATOM    145  O   ALA    21      -1.553  25.033   1.778  1.00  0.00      S_04  21
ATOM    146  N   ASN    22       0.695  25.125   1.841  1.00  0.00      S_04  22
ATOM    147  H   ASN    22       1.556  25.044   1.319  1.00  0.00      S_04  22
ATOM    148  CA  ASN    22       0.753  25.459   3.259  1.00  0.00      S_04  22
ATOM    149  HA  ASN    22       1.773  25.685   3.534  1.00  0.00      S_04  22
ATOM    150  CB  ASN    22      -0.050  26.730   3.543  1.00  0.00      S_04  22
ATOM    151  C   ASN    22       0.238  24.310   4.118  1.00  0.00      S_04  22
ATOM    152  O   ASN    22      -0.398  24.529   5.149  1.00  0.00      S_04  22
ATOM    153  N   SER    23       0.517  23.084   3.687  1.00  0.00      S_04  23
ATOM    154  H   SER    23       1.044  22.971   2.833  1.00  0.00      S_04  23
ATOM    155  CA  SER    23       0.081  21.898   4.415  1.00  0.00      S_04  23
ATOM    156  HA  SER    23       0.008  22.128   5.467  1.00  0.00      S_04  23
ATOM    157  CB  SER    23      -1.325  21.486   3.975  1.00  0.00      S_04  23
ATOM    158  C   SER    23       1.053  20.740   4.214  1.00  0.00      S_04  23
ATOM    159  O   SER    23       1.825  20.724   3.255  1.00  0.00      S_04  23
ATOM    160  N   LYS    24       1.010  19.773   5.125  1.00  0.00      S_04  24
ATOM    161  H   LYS    24       0.396  19.874   5.921  1.00  0.00      S_04  24
ATOM    162  CA  LYS    24       1.825  18.571   5.005  1.00  0.00      S_04  24
ATOM    163  HA  LYS    24       2.036  18.381   3.963  1.00  0.00      S_04  24
ATOM    164  CB  LYS    24       3.184  18.775   5.679  1.00  0.00      S_04  24
ATOM    165  C   LYS    24       1.117  17.362   5.609  1.00  0.00      S_04  24
ATOM    166  O   LYS    24       0.424  17.477   6.620  1.00  0.00      S_04  24
ATOM    167  N   SER    25       1.297  16.204   4.982  1.00  0.00      S_04  25
ATOM    168  H   SER    25       1.816  16.188   4.116  1.00  0.00      S_04  25
ATOM    169  CA  SER    25       0.763  14.955   5.513  1.00  0.00      S_04  25
ATOM    170  HA  SER    25      -0.316  15.003   5.529  1.00  0.00      S_04  25
ATOM    171  CB  SER    25       1.119  13.786   4.593  1.00  0.00      S_04  25
ATOM    172  C   SER    25       1.281  14.689   6.923  1.00  0.00      S_04  25
ATOM    173  O   SER    25       2.464  14.879   7.206  1.00  0.00      S_04  25
ATOM    174  N   GLY    26       0.388  14.249   7.803  1.00  0.00      S_04  26
ATOM    175  H   GLY    26      -0.573  14.133   7.512  1.00  0.00      S_04  26
ATOM    176  CA  GLY    26       0.758  13.929   9.176  1.00  0.00      S_04  26
ATOM    177 1HA  GLY    26       1.714  14.378   9.405  1.00  0.00      S_04  26
ATOM    178  C   GLY    26       0.840  12.421   9.388  1.00  0.00      S_04  26
ATOM    179  O   GLY    26       0.108  11.656   8.762  1.00  0.00      S_04  26
ATOM    180  N   ASP    27       1.736  12.002  10.276  1.00  0.00      S_04  27
ATOM    181  H   ASP    27       2.339  12.677  10.724  1.00  0.00      S_04  27
ATOM    182  CA  ASP    27       1.871  10.592  10.620  1.00  0.00      S_04  27
ATOM    183  HA  ASP    27       1.479   9.986   9.816  1.00  0.00      S_04  27
ATOM    184  CB  ASP    27       3.347  10.211  10.753  1.00  0.00      S_04  27
ATOM    185  C   ASP    27       1.128  10.265  11.911  1.00  0.00      S_04  27
ATOM    186  O   ASP    27       0.977  11.120  12.785  1.00  0.00      S_04  27
ATOM    187  N   ALA    28       0.666   9.024  12.025  1.00  0.00      S_04  28
ATOM    188  H   ALA    28       0.880   8.352  11.303  1.00  0.00      S_04  28
ATOM    189  CA  ALA    28      -0.141   8.609  13.166  1.00  0.00      S_04  28
ATOM    190  HA  ALA    28       0.056   9.262  14.003  1.00  0.00      S_04  28
ATOM    191  CB  ALA    28      -1.621   8.774  12.856  1.00  0.00      S_04  28
ATOM    192  C   ALA    28       0.164   7.168  13.562  1.00  0.00      S_04  28
ATOM    193  O   ALA    28      -0.096   6.237  12.800  1.00  0.00      S_04  28
ATOM    194  N   PHE    29       0.716   6.993  14.758  1.00  0.00      S_04  29
ATOM    195  H   PHE    29       0.934   7.802  15.322  1.00  0.00      S_04  29
ATOM    196  CA  PHE    29       1.014   5.663  15.276  1.00  0.00      S_04  29
ATOM    197  HA  PHE    29       1.391   5.042  14.478  1.00  0.00      S_04  29
ATOM    198  CB  PHE    29       2.132   5.733  16.318  1.00  0.00      S_04  29
ATOM    199  C   PHE    29      -0.227   5.016  15.882  1.00  0.00      S_04  29
ATOM    200  O   PHE    29      -0.230   3.825  16.191  1.00  0.00      S_04  29
ATOM    201  N   ILE    30      -1.280   5.810  16.049  1.00  0.00      S_04  30
ATOM    202  H   ILE    30      -1.214   6.779  15.775  1.00  0.00      S_04  30
ATOM    203  CA  ILE    30      -2.528   5.316  16.619  1.00  0.00      S_04  30
ATOM    204  HA  ILE    30      -2.311   4.585  17.384  1.00  0.00      S_04  30
ATOM    205  CB  ILE    30      -3.312   6.441  17.320  1.00  0.00      S_04  30
ATOM    206  C   ILE    30      -3.412   4.685  15.548  1.00  0.00      S_04  30
ATOM    207  O   ILE    30      -3.458   5.155  14.412  1.00  0.00      S_04  30
ATOM    208  N   ASP    31      -4.111   3.617  15.919  1.00  0.00      S_04  31
ATOM    209  H   ASP    31      -4.012   3.267  16.861  1.00  0.00      S_04  31
ATOM    210  CA  ASP    31      -5.016   2.938  15.000  1.00  0.00      S_04  31
ATOM    211  HA  ASP    31      -4.443   2.425  14.243  1.00  0.00      S_04  31
ATOM    212  CB  ASP    31      -5.809   1.854  15.733  1.00  0.00      S_04  31
ATOM    213  C   ASP    31      -5.970   3.924  14.335  1.00  0.00      S_04  31
ATOM    214  O   ASP    31      -6.515   4.813  14.989  1.00  0.00      S_04  31
ATOM    215  N   ARG    32      -6.166   3.762  13.031  1.00  0.00      S_04  32
ATOM    216  H   ARG    32      -5.726   2.984  12.560  1.00  0.00      S_04  32
ATOM    217  CA  ARG    32      -6.999   4.678  12.261  1.00  0.00      S_04  32
ATOM    218  HA  ARG    32      -6.541   5.656  12.247  1.00  0.00      S_04  32
ATOM    219  CB  ARG    32      -7.081   4.231  10.800  1.00  0.00      S_04  32
ATOM    220  C   ARG    32      -8.399   4.782  12.856  1.00  0.00      S_04  32
ATOM    221  O   ARG    32      -8.945   5.877  12.998  1.00  0.00      S_04  32
ATOM    222  N   SER    33      -8.976   3.636  13.203  1.00  0.00      S_04  33
ATOM    223  H   SER    33      -8.451   2.777  13.123  1.00  0.00      S_04  33
ATOM    224  CA  SER    33     -10.347   3.587  13.697  1.00  0.00      S_04  33
ATOM    225  HA  SER    33     -11.000   4.085  12.996  1.00  0.00      S_04  33
ATOM    226  CB  SER    33     -10.838   2.139  13.772  1.00  0.00      S_04  33
ATOM    227  C   SER    33     -10.465   4.252  15.064  1.00  0.00      S_04  33
ATOM    228  O   SER    33     -11.560   4.613  15.496  1.00  0.00      S_04  33
ATOM    229  N   LYS    34      -9.332   4.410  15.739  1.00  0.00      S_04  34
ATOM    230  H   LYS    34      -8.468   4.081  15.334  1.00  0.00      S_04  34
ATOM    231  CA  LYS    34      -9.304   5.047  17.051  1.00  0.00      S_04  34
ATOM    232  HA  LYS    34     -10.273   4.951  17.518  1.00  0.00      S_04  34
ATOM    233  CB  LYS    34      -8.318   4.329  17.974  1.00  0.00      S_04  34
ATOM    234  C   LYS    34      -8.938   6.523  16.939  1.00  0.00      S_04  34
ATOM    235  O   LYS    34      -8.956   7.254  17.929  1.00  0.00      S_04  34
ATOM    236  N   VAL    35      -8.606   6.955  15.727  1.00  0.00      S_04  35
ATOM    237  H   VAL    35      -8.632   6.310  14.950  1.00  0.00      S_04  35
ATOM    238  CA  VAL    35      -8.206   8.337  15.489  1.00  0.00      S_04  35
ATOM    239  HA  VAL    35      -7.676   8.712  16.352  1.00  0.00      S_04  35
ATOM    240  CB  VAL    35      -7.221   8.444  14.310  1.00  0.00      S_04  35
ATOM    241  C   VAL    35      -9.416   9.222  15.210  1.00  0.00      S_04  35
ATOM    242  O   VAL    35     -10.242   8.908  14.353  1.00  0.00      S_04  35
ATOM    243  N   ARG    36      -9.514  10.328  15.940  1.00  0.00      S_04  36
ATOM    244  H   ARG    36      -8.797  10.534  16.621  1.00  0.00      S_04  36
ATOM    245  CA  ARG    36     -10.630  11.253  15.783  1.00  0.00      S_04  36
ATOM    246  HA  ARG    36     -10.861  11.364  14.733  1.00  0.00      S_04  36
ATOM    247  CB  ARG    36     -11.893  10.685  16.433  1.00  0.00      S_04  36
ATOM    248  C   ARG    36     -10.303  12.618  16.378  1.00  0.00      S_04  36
ATOM    249  O   ARG    36      -9.267  12.795  17.018  1.00  0.00      S_04  36
ATOM    250  N   ILE    37     -11.194  13.581  16.162  1.00  0.00      S_04  37
ATOM    251  H   ILE    37     -11.942  13.420  15.503  1.00  0.00      S_04  37
ATOM    252  CA  ILE    37     -11.117  14.864  16.851  1.00  0.00      S_04  37
ATOM    253  HA  ILE    37     -10.164  14.947  17.352  1.00  0.00      S_04  37
ATOM    254  CB  ILE    37     -11.180  16.041  15.861  1.00  0.00      S_04  37
ATOM    255  C   ILE    37     -12.242  15.009  17.871  1.00  0.00      S_04  37
ATOM    256  O   ILE    37     -13.411  15.135  17.507  1.00  0.00      S_04  37
ATOM    257  N   LEU    38     -11.879  14.991  19.150  1.00  0.00      S_04  38
ATOM    258  H   LEU    38     -10.898  14.939  19.383  1.00  0.00      S_04  38
ATOM    259  CA  LEU    38     -12.862  15.045  20.225  1.00  0.00      S_04  38
ATOM    260  HA  LEU    38     -13.800  14.638  19.877  1.00  0.00      S_04  38
ATOM    261  CB  LEU    38     -12.428  14.158  21.394  1.00  0.00      S_04  38
ATOM    262  C   LEU    38     -13.077  16.477  20.706  1.00  0.00      S_04  38
ATOM    263  O   LEU    38     -12.154  17.291  20.691  1.00  0.00      S_04  38
ATOM    264  N   LEU    39     -14.300  16.776  21.131  1.00  0.00      S_04  39
ATOM    265  H   LEU    39     -14.976  16.035  21.245  1.00  0.00      S_04  39
ATOM    266  CA  LEU    39     -14.691  18.147  21.435  1.00  0.00      S_04  39
ATOM    267  HA  LEU    39     -13.812  18.775  21.462  1.00  0.00      S_04  39
ATOM    268  CB  LEU    39     -15.577  18.712  20.323  1.00  0.00      S_04  39
ATOM    269  C   LEU    39     -15.415  18.230  22.775  1.00  0.00      S_04  39
ATOM    270  O   LEU    39     -16.503  17.677  22.938  1.00  0.00      S_04  39
ATOM    271  N   CYS    40     -14.805  18.923  23.730  1.00  0.00      S_04  40
ATOM    272  H   CYS    40     -13.944  19.406  23.514  1.00  0.00      S_04  40
ATOM    273  CA  CYS    40     -15.345  19.005  25.082  1.00  0.00      S_04  40
ATOM    274  HA  CYS    40     -16.076  18.223  25.225  1.00  0.00      S_04  40
ATOM    275  CB  CYS    40     -14.246  18.748  26.115  1.00  0.00      S_04  40
ATOM    276  C   CYS    40     -15.995  20.361  25.335  1.00  0.00      S_04  40
ATOM    277  O   CYS    40     -15.317  21.387  25.376  1.00  0.00      S_04  40
ATOM    278  N   ASP    41     -17.314  20.357  25.504  1.00  0.00      S_04  41
ATOM    279  H   ASP    41     -17.814  19.482  25.447  1.00  0.00      S_04  41
ATOM    280  CA  ASP    41     -18.055  21.584  25.770  1.00  0.00      S_04  41
ATOM    281  HA  ASP    41     -17.476  22.220  26.423  1.00  0.00      S_04  41
ATOM    282  CB  ASP    41     -18.257  22.379  24.478  1.00  0.00      S_04  41
ATOM    283  C   ASP    41     -19.403  21.284  26.417  1.00  0.00      S_04  41
ATOM    284  O   ASP    41     -20.133  20.398  25.972  1.00  0.00      S_04  41
ATOM    285  N   ASP    42     -19.728  22.028  27.469  1.00  0.00      S_04  42
ATOM    286  H   ASP    42     -19.089  22.746  27.780  1.00  0.00      S_04  42
ATOM    287  CA  ASP    42     -20.983  21.836  28.186  1.00  0.00      S_04  42
ATOM    288  HA  ASP    42     -21.123  20.785  28.390  1.00  0.00      S_04  42
ATOM    289  CB  ASP    42     -20.932  22.527  29.550  1.00  0.00      S_04  42
ATOM    290  C   ASP    42     -22.166  22.359  27.377  1.00  0.00      S_04  42
ATOM    291  O   ASP    42     -23.317  22.024  27.656  1.00  0.00      S_04  42
ATOM    292  N   ASP    43     -21.874  23.181  26.375  1.00  0.00      S_04  43
ATOM    293  H   ASP    43     -20.906  23.392  26.178  1.00  0.00      S_04  43
ATOM    294  CA  ASP    43     -22.914  23.786  25.553  1.00  0.00      S_04  43
ATOM    295  HA  ASP    43     -23.841  23.813  26.107  1.00  0.00      S_04  43
ATOM    296  CB  ASP    43     -22.570  25.243  25.239  1.00  0.00      S_04  43
ATOM    297  C   ASP    43     -23.118  23.005  24.258  1.00  0.00      S_04  43
ATOM    298  O   ASP    43     -22.253  23.000  23.383  1.00  0.00      S_04  43
ATOM    299  N   PRO    44     -24.267  22.347  24.145  1.00  0.00      S_04  44
ATOM    300  CA  PRO    44     -24.579  21.546  22.967  1.00  0.00      S_04  44
ATOM    301  HA  PRO    44     -23.907  20.702  22.918  1.00  0.00      S_04  44
ATOM    302  CB  PRO    44     -25.987  20.959  23.076  1.00  0.00      S_04  44
ATOM    303  C   PRO    44     -24.452  22.371  21.691  1.00  0.00      S_04  44
ATOM    304  O   PRO    44     -23.666  22.041  20.803  1.00  0.00      S_04  44
ATOM    305  N   LYS    45     -25.231  23.445  21.606  1.00  0.00      S_04  45
ATOM    306  H   LYS    45     -25.845  23.669  22.375  1.00  0.00      S_04  45
ATOM    307  CA  LYS    45     -25.221  24.307  20.431  1.00  0.00      S_04  45
ATOM    308  HA  LYS    45     -25.873  23.894  19.675  1.00  0.00      S_04  45
ATOM    309  CB  LYS    45     -25.792  25.685  20.772  1.00  0.00      S_04  45
ATOM    310  C   LYS    45     -23.812  24.450  19.863  1.00  0.00      S_04  45
ATOM    311  O   LYS    45     -23.532  24.002  18.751  1.00  0.00      S_04  45
ATOM    312  N   SER    46     -22.930  25.077  20.634  1.00  0.00      S_04  46
ATOM    313  H   SER    46     -23.208  25.375  21.558  1.00  0.00      S_04  46
ATOM    314  CA  SER    46     -21.570  25.345  20.181  1.00  0.00      S_04  46
ATOM    315  HA  SER    46     -21.603  25.860  19.232  1.00  0.00      S_04  46
ATOM    316  CB  SER    46     -20.860  26.293  21.149  1.00  0.00      S_04  46
ATOM    317  C   SER    46     -20.774  24.054  20.031  1.00  0.00      S_04  46
ATOM    318  O   SER    46     -20.160  23.808  18.993  1.00  0.00      S_04  46
ATOM    319  N   SER    47     -20.788  23.232  21.076  1.00  0.00      S_04  47
ATOM    320  H   SER    47     -21.296  23.500  21.906  1.00  0.00      S_04  47
ATOM    321  CA  SER    47     -20.089  21.952  21.053  1.00  0.00      S_04  47
ATOM    322  HA  SER    47     -19.029  22.123  20.932  1.00  0.00      S_04  47
ATOM    323  CB  SER    47     -20.248  21.231  22.393  1.00  0.00      S_04  47
ATOM    324  C   SER    47     -20.594  21.068  19.918  1.00  0.00      S_04  47
ATOM    325  O   SER    47     -19.810  20.407  19.237  1.00  0.00      S_04  47
ATOM    326  N   GLU    48     -21.908  21.061  19.720  1.00  0.00      S_04  48
ATOM    327  H   GLU    48     -22.498  21.626  20.314  1.00  0.00      S_04  48
ATOM    328  CA  GLU    48     -22.520  20.258  18.668  1.00  0.00      S_04  48
ATOM    329  HA  GLU    48     -22.231  19.225  18.789  1.00  0.00      S_04  48
ATOM    330  CB  GLU    48     -24.045  20.286  18.791  1.00  0.00      S_04  48
ATOM    331  C   GLU    48     -22.097  20.745  17.286  1.00  0.00      S_04  48
ATOM    332  O   GLU    48     -21.830  19.945  16.390  1.00  0.00      S_04  48
ATOM    333  N   GLU    49     -22.039  22.063  17.121  1.00  0.00      S_04  49
ATOM    334  H   GLU    49     -22.308  22.667  17.884  1.00  0.00      S_04  49
ATOM    335  CA  GLU    49     -21.596  22.658  15.866  1.00  0.00      S_04  49
ATOM    336  HA  GLU    49     -22.223  22.307  15.060  1.00  0.00      S_04  49
ATOM    337  CB  GLU    49     -21.771  24.178  15.903  1.00  0.00      S_04  49
ATOM    338  C   GLU    49     -20.142  22.306  15.571  1.00  0.00      S_04  49
ATOM    339  O   GLU    49     -19.803  21.911  14.455  1.00  0.00      S_04  49
ATOM    340  N   VAL    50     -19.287  22.451  16.578  1.00  0.00      S_04  50
ATOM    341  H   VAL    50     -19.628  22.780  17.470  1.00  0.00      S_04  50
ATOM    342  CA  VAL    50     -17.869  22.147  16.428  1.00  0.00      S_04  50
ATOM    343  HA  VAL    50     -17.463  22.717  15.606  1.00  0.00      S_04  50
ATOM    344  CB  VAL    50     -17.067  22.571  17.673  1.00  0.00      S_04  50
ATOM    345  C   VAL    50     -17.647  20.660  16.174  1.00  0.00      S_04  50
ATOM    346  O   VAL    50     -16.849  20.279  15.317  1.00  0.00      S_04  50
ATOM    347  N   PHE    51     -18.357  19.824  16.924  1.00  0.00      S_04  51
ATOM    348  H   PHE    51     -18.972  20.200  17.632  1.00  0.00      S_04  51
ATOM    349  CA  PHE    51     -18.273  18.379  16.751  1.00  0.00      S_04  51
ATOM    350  HA  PHE    51     -17.261  18.052  16.938  1.00  0.00      S_04  51
ATOM    351  CB  PHE    51     -19.144  17.663  17.785  1.00  0.00      S_04  51
ATOM    352  C   PHE    51     -18.687  17.967  15.342  1.00  0.00      S_04  51
ATOM    353  O   PHE    51     -18.042  17.127  14.716  1.00  0.00      S_04  51
ATOM    354  N   THR    52     -19.768  18.565  14.850  1.00  0.00      S_04  52
ATOM    355  H   THR    52     -20.280  19.212  15.432  1.00  0.00      S_04  52
ATOM    356  CA  THR    52     -20.233  18.309  13.492  1.00  0.00      S_04  52
ATOM    357  HA  THR    52     -20.402  17.250  13.363  1.00  0.00      S_04  52
ATOM    358  CB  THR    52     -21.588  18.990  13.222  1.00  0.00      S_04  52
ATOM    359  C   THR    52     -19.218  18.791  12.462  1.00  0.00      S_04  52
ATOM    360  O   THR    52     -18.932  18.097  11.486  1.00  0.00      S_04  52
ATOM    361  N   LEU    53     -18.677  19.984  12.685  1.00  0.00      S_04  53
ATOM    362  H   LEU    53     -18.974  20.516  13.490  1.00  0.00      S_04  53
ATOM    363  CA  LEU    53     -17.665  20.545  11.797  1.00  0.00      S_04  53
ATOM    364  HA  LEU    53     -18.108  20.756  10.835  1.00  0.00      S_04  53
ATOM    365  CB  LEU    53     -17.166  21.888  12.334  1.00  0.00      S_04  53
ATOM    366  C   LEU    53     -16.495  19.584  11.618  1.00  0.00      S_04  53
ATOM    367  O   LEU    53     -16.065  19.317  10.496  1.00  0.00      S_04  53
ATOM    368  N   LEU    54     -15.984  19.068  12.731  1.00  0.00      S_04  54
ATOM    369  H   LEU    54     -16.384  19.326  13.621  1.00  0.00      S_04  54
ATOM    370  CA  LEU    54     -14.860  18.139  12.699  1.00  0.00      S_04  54
ATOM    371  HA  LEU    54     -14.044  18.581  12.146  1.00  0.00      S_04  54
ATOM    372  CB  LEU    54     -14.328  17.894  14.112  1.00  0.00      S_04  54
ATOM    373  C   LEU    54     -15.256  16.817  12.051  1.00  0.00      S_04  54
ATOM    374  O   LEU    54     -14.401  15.996  11.719  1.00  0.00      S_04  54
ATOM    375  N   VAL    55     -16.558  16.617  11.874  1.00  0.00      S_04  55
ATOM    376  H   VAL    55     -17.208  17.341  12.144  1.00  0.00      S_04  55
ATOM    377  CA  VAL    55     -17.072  15.379  11.300  1.00  0.00      S_04  55
ATOM    378  HA  VAL    55     -16.580  14.536  11.763  1.00  0.00      S_04  55
ATOM    379  CB  VAL    55     -18.574  15.203  11.590  1.00  0.00      S_04  55
ATOM    380  C   VAL    55     -16.846  15.335   9.792  1.00  0.00      S_04  55
ATOM    381  O   VAL    55     -17.085  14.313   9.149  1.00  0.00      S_04  55
ATOM    382  N   LYS    56     -16.384  16.450   9.235  1.00  0.00      S_04  56
ATOM    383  H   LYS    56     -16.232  17.263   9.815  1.00  0.00      S_04  56
ATOM    384  CA  LYS    56     -16.092  16.529   7.809  1.00  0.00      S_04  56
ATOM    385  HA  LYS    56     -16.778  15.898   7.265  1.00  0.00      S_04  56
ATOM    386  CB  LYS    56     -16.327  17.950   7.293  1.00  0.00      S_04  56
ATOM    387  C   LYS    56     -14.660  16.095   7.515  1.00  0.00      S_04  56
ATOM    388  O   LYS    56     -14.292  15.877   6.361  1.00  0.00      S_04  56
ATOM    389  N   CYS    57     -13.856  15.972   8.567  1.00  0.00      S_04  57
ATOM    390  H   CYS    57     -14.219  16.166   9.489  1.00  0.00      S_04  57
ATOM    391  CA  CYS    57     -12.464  15.564   8.423  1.00  0.00      S_04  57
ATOM    392  HA  CYS    57     -12.193  15.569   7.378  1.00  0.00      S_04  57
ATOM    393  CB  CYS    57     -11.537  16.574   9.103  1.00  0.00      S_04  57
ATOM    394  C   CYS    57     -12.234  14.171   9.001  1.00  0.00      S_04  57
ATOM    395  O   CYS    57     -11.762  13.271   8.307  1.00  0.00      S_04  57
ATOM    396  N   SER    58     -12.573  14.002  10.275  1.00  0.00      S_04  58
ATOM    397  H   SER    58     -12.969  14.777  10.786  1.00  0.00      S_04  58
ATOM    398  CA  SER    58     -12.386  12.725  10.953  1.00  0.00      S_04  58
ATOM    399  HA  SER    58     -11.429  12.308  10.679  1.00  0.00      S_04  58
ATOM    400  CB  SER    58     -12.339  12.926  12.469  1.00  0.00      S_04  58
ATOM    401  C   SER    58     -13.493  11.740  10.590  1.00  0.00      S_04  58
ATOM    402  O   SER    58     -14.612  12.140  10.269  1.00  0.00      S_04  58
ATOM    403  N   TYR    59     -13.172  10.452  10.642  1.00  0.00      S_04  59
ATOM    404  H   TYR    59     -12.220  10.190  10.855  1.00  0.00      S_04  59
ATOM    405  CA  TYR    59     -14.159   9.406  10.399  1.00  0.00      S_04  59
ATOM    406  HA  TYR    59     -14.655   9.590   9.458  1.00  0.00      S_04  59
ATOM    407  CB  TYR    59     -13.474   8.046  10.255  1.00  0.00      S_04  59
ATOM    408  C   TYR    59     -15.194   9.355  11.518  1.00  0.00      S_04  59
ATOM    409  O   TYR    59     -16.313   8.880  11.320  1.00  0.00      S_04  59
ATOM    410  N   GLN    60     -14.815   9.849  12.692  1.00  0.00      S_04  60
ATOM    411  H   GLN    60     -13.870  10.190  12.800  1.00  0.00      S_04  60
ATOM    412  CA  GLN    60     -15.726   9.909  13.828  1.00  0.00      S_04  60
ATOM    413  HA  GLN    60     -16.708  10.202  13.487  1.00  0.00      S_04  60
ATOM    414  CB  GLN    60     -15.894   8.523  14.455  1.00  0.00      S_04  60
ATOM    415  C   GLN    60     -15.235  10.902  14.877  1.00  0.00      S_04  60
ATOM    416  O   GLN    60     -14.031  11.085  15.056  1.00  0.00      S_04  60
ATOM    417  N   VAL    61     -16.175  11.540  15.566  1.00  0.00      S_04  61
ATOM    418  H   VAL    61     -17.146  11.343  15.373  1.00  0.00      S_04  61
ATOM    419  CA  VAL    61     -15.840  12.518  16.595  1.00  0.00      S_04  61
ATOM    420  HA  VAL    61     -14.771  12.526  16.749  1.00  0.00      S_04  61
ATOM    421  CB  VAL    61     -16.216  13.946  16.159  1.00  0.00      S_04  61
ATOM    422  C   VAL    61     -16.541  12.197  17.910  1.00  0.00      S_04  61
ATOM    423  O   VAL    61     -17.764  12.066  17.957  1.00  0.00      S_04  61
ATOM    424  N   THR    62     -15.759  12.070  18.977  1.00  0.00      S_04  62
ATOM    425  H   THR    62     -14.759  12.160  18.867  1.00  0.00      S_04  62
ATOM    426  CA  THR    62     -16.306  11.805  20.302  1.00  0.00      S_04  62
ATOM    427  HA  THR    62     -17.255  11.300  20.205  1.00  0.00      S_04  62
ATOM    428  CB  THR    62     -15.401  10.855  21.107  1.00  0.00      S_04  62
ATOM    429  C   THR    62     -16.497  13.098  21.088  1.00  0.00      S_04  62
ATOM    430  O   THR    62     -15.642  13.983  21.063  1.00  0.00      S_04  62
ATOM    431  N   PRO    63     -17.624  13.200  21.785  1.00  0.00      S_04  63
ATOM    432  CA  PRO    63     -17.875  14.327  22.675  1.00  0.00      S_04  63
ATOM    433  HA  PRO    63     -17.246  15.158  22.390  1.00  0.00      S_04  63
ATOM    434  CB  PRO    63     -19.316  14.819  22.523  1.00  0.00      S_04  63
ATOM    435  C   PRO    63     -17.599  13.956  24.128  1.00  0.00      S_04  63
ATOM    436  O   PRO    63     -17.727  12.795  24.517  1.00  0.00      S_04  63
ATOM    437  N   VAL    64     -17.219  14.948  24.925  1.00  0.00      S_04  64
ATOM    438  H   VAL    64     -17.039  15.859  24.527  1.00  0.00      S_04  64
ATOM    439  CA  VAL    64     -17.055  14.757  26.362  1.00  0.00      S_04  64
ATOM    440  HA  VAL    64     -17.610  13.885  26.674  1.00  0.00      S_04  64
ATOM    441  CB  VAL    64     -15.586  14.480  26.730  1.00  0.00      S_04  64
ATOM    442  C   VAL    64     -17.543  15.975  27.139  1.00  0.00      S_04  64
ATOM    443  O   VAL    64     -17.230  17.113  26.789  1.00  0.00      S_04  64
ATOM    444  N   ARG    65     -18.311  15.728  28.195  1.00  0.00      S_04  65
ATOM    445  H   ARG    65     -18.438  14.773  28.498  1.00  0.00      S_04  65
ATOM    446  CA  ARG    65     -18.974  16.800  28.928  1.00  0.00      S_04  65
ATOM    447  HA  ARG    65     -18.966  17.701  28.334  1.00  0.00      S_04  65
ATOM    448  CB  ARG    65     -20.448  16.460  29.158  1.00  0.00      S_04  65
ATOM    449  C   ARG    65     -18.283  17.065  30.262  1.00  0.00      S_04  65
ATOM    450  O   ARG    65     -18.578  18.050  30.940  1.00  0.00      S_04  65
ATOM    451  N   SER    66     -17.364  16.180  30.633  1.00  0.00      S_04  66
ATOM    452  H   SER    66     -17.162  15.397  30.027  1.00  0.00      S_04  66
ATOM    453  CA  SER    66     -16.640  16.309  31.892  1.00  0.00      S_04  66
ATOM    454  HA  SER    66     -16.400  17.348  32.064  1.00  0.00      S_04  66
ATOM    455  CB  SER    66     -17.524  15.881  33.065  1.00  0.00      S_04  66
ATOM    456  C   SER    66     -15.356  15.487  31.876  1.00  0.00      S_04  66
ATOM    457  O   SER    66     -15.174  14.618  31.024  1.00  0.00      S_04  66
ATOM    458  N   ALA    67     -14.468  15.768  32.824  1.00  0.00      S_04  67
ATOM    459  H   ALA    67     -14.648  16.536  33.455  1.00  0.00      S_04  67
ATOM    460  CA  ALA    67     -13.240  14.996  32.977  1.00  0.00      S_04  67
ATOM    461  HA  ALA    67     -12.660  15.059  32.068  1.00  0.00      S_04  67
ATOM    462  CB  ALA    67     -12.365  15.601  34.064  1.00  0.00      S_04  67
ATOM    463  C   ALA    67     -13.543  13.534  33.287  1.00  0.00      S_04  67
ATOM    464  O   ALA    67     -12.900  12.630  32.753  1.00  0.00      S_04  67
ATOM    465  N   ARG    68     -14.525  13.309  34.153  1.00  0.00      S_04  68
ATOM    466  H   ARG    68     -15.002  14.095  34.572  1.00  0.00      S_04  68
ATOM    467  CA  ARG    68     -14.933  11.957  34.515  1.00  0.00      S_04  68
ATOM    468  HA  ARG    68     -14.103  11.442  34.976  1.00  0.00      S_04  68
ATOM    469  CB  ARG    68     -16.041  11.996  35.569  1.00  0.00      S_04  68
ATOM    470  C   ARG    68     -15.400  11.176  33.292  1.00  0.00      S_04  68
ATOM    471  O   ARG    68     -15.025  10.019  33.101  1.00  0.00      S_04  68
ATOM    472  N   GLN    69     -16.221  11.816  32.465  1.00  0.00      S_04  69
ATOM    473  H   GLN    69     -16.524  12.751  32.699  1.00  0.00      S_04  69
ATOM    474  CA  GLN    69     -16.695  11.204  31.230  1.00  0.00      S_04  69
ATOM    475  HA  GLN    69     -17.280  10.327  31.464  1.00  0.00      S_04  69
ATOM    476  CB  GLN    69     -17.639  12.153  30.489  1.00  0.00      S_04  69
ATOM    477  C   GLN    69     -15.530  10.812  30.326  1.00  0.00      S_04  69
ATOM    478  O   GLN    69     -15.493   9.704  29.791  1.00  0.00      S_04  69
ATOM    479  N   VAL    70     -14.582  11.728  30.161  1.00  0.00      S_04  70
ATOM    480  H   VAL    70     -14.663  12.613  30.643  1.00  0.00      S_04  70
ATOM    481  CA  VAL    70     -13.427  11.490  29.303  1.00  0.00      S_04  70
ATOM    482  HA  VAL    70     -13.755  11.384  28.280  1.00  0.00      S_04  70
ATOM    483  CB  VAL    70     -12.458  12.687  29.315  1.00  0.00      S_04  70
ATOM    484  C   VAL    70     -12.674  10.234  29.729  1.00  0.00      S_04  70
ATOM    485  O   VAL    70     -12.302   9.409  28.894  1.00  0.00      S_04  70
ATOM    486  N   ILE    71     -12.452  10.096  31.032  1.00  0.00      S_04  71
ATOM    487  H   ILE    71     -12.793  10.804  31.667  1.00  0.00      S_04  71
ATOM    488  CA  ILE    71     -11.729   8.950  31.569  1.00  0.00      S_04  71
ATOM    489  HA  ILE    71     -10.732   8.926  31.153  1.00  0.00      S_04  71
ATOM    490  CB  ILE    71     -11.548   9.060  33.094  1.00  0.00      S_04  71
ATOM    491  C   ILE    71     -12.446   7.644  31.244  1.00  0.00      S_04  71
ATOM    492  O   ILE    71     -11.841   6.703  30.731  1.00  0.00      S_04  71
ATOM    493  N   ASP    72     -13.740   7.594  31.547  1.00  0.00      S_04  72
ATOM    494  H   ASP    72     -14.179   8.403  31.963  1.00  0.00      S_04  72
ATOM    495  CA  ASP    72     -14.540   6.402  31.294  1.00  0.00      S_04  72
ATOM    496  HA  ASP    72     -14.201   5.599  31.931  1.00  0.00      S_04  72
ATOM    497  CB  ASP    72     -16.002   6.649  31.672  1.00  0.00      S_04  72
ATOM    498  C   ASP    72     -14.441   5.970  29.835  1.00  0.00      S_04  72
ATOM    499  O   ASP    72     -14.234   4.794  29.539  1.00  0.00      S_04  72
ATOM    500  N   ALA    73     -14.592   6.930  28.928  1.00  0.00      S_04  73
ATOM    501  H   ALA    73     -14.724   7.882  29.237  1.00  0.00      S_04  73
ATOM    502  CA  ALA    73     -14.570   6.643  27.499  1.00  0.00      S_04  73
ATOM    503  HA  ALA    73     -15.292   5.872  27.275  1.00  0.00      S_04  73
ATOM    504  CB  ALA    73     -15.014   7.863  26.706  1.00  0.00      S_04  73
ATOM    505  C   ALA    73     -13.186   6.188  27.048  1.00  0.00      S_04  73
ATOM    506  O   ALA    73     -13.057   5.349  26.157  1.00  0.00      S_04  73
ATOM    507  N   LEU    74     -12.153   6.748  27.671  1.00  0.00      S_04  74
ATOM    508  H   LEU    74     -12.326   7.437  28.389  1.00  0.00      S_04  74
ATOM    509  CA  LEU    74     -10.777   6.392  27.344  1.00  0.00      S_04  74
ATOM    510  HA  LEU    74     -10.627   6.478  26.278  1.00  0.00      S_04  74
ATOM    511  CB  LEU    74      -9.801   7.380  27.987  1.00  0.00      S_04  74
ATOM    512  C   LEU    74     -10.454   4.970  27.790  1.00  0.00      S_04  74
ATOM    513  O   LEU    74      -9.679   4.267  27.142  1.00  0.00      S_04  74
ATOM    514  N   ASN    75     -11.053   4.554  28.901  1.00  0.00      S_04  75
ATOM    515  H   ASN    75     -11.686   5.176  29.382  1.00  0.00      S_04  75
ATOM    516  CA  ASN    75     -10.820   3.220  29.443  1.00  0.00      S_04  75
ATOM    517  HA  ASN    75      -9.757   3.041  29.513  1.00  0.00      S_04  75
ATOM    518  CB  ASN    75     -11.357   3.121  30.872  1.00  0.00      S_04  75
ATOM    519  C   ASN    75     -11.459   2.149  28.567  1.00  0.00      S_04  75
ATOM    520  O   ASN    75     -10.942   1.038  28.451  1.00  0.00      S_04  75
ATOM    521  N   ALA    76     -12.587   2.490  27.952  1.00  0.00      S_04  76
ATOM    522  H   ALA    76     -12.916   3.443  28.020  1.00  0.00      S_04  76
ATOM    523  CA  ALA    76     -13.362   1.525  27.182  1.00  0.00      S_04  76
ATOM    524  HA  ALA    76     -13.095   0.523  27.486  1.00  0.00      S_04  76
ATOM    525  CB  ALA    76     -14.844   1.666  27.493  1.00  0.00      S_04  76
ATOM    526  C   ALA    76     -13.113   1.685  25.686  1.00  0.00      S_04  76
ATOM    527  O   ALA    76     -13.337   0.758  24.907  1.00  0.00      S_04  76
ATOM    528  N   GLU    77     -12.648   2.866  25.292  1.00  0.00      S_04  77
ATOM    529  H   GLU    77     -12.436   3.568  25.986  1.00  0.00      S_04  77
ATOM    530  CA  GLU    77     -12.437   3.174  23.882  1.00  0.00      S_04  77
ATOM    531  HA  GLU    77     -12.743   2.332  23.280  1.00  0.00      S_04  77
ATOM    532  CB  GLU    77     -13.325   4.344  23.451  1.00  0.00      S_04  77
ATOM    533  C   GLU    77     -10.973   3.496  23.602  1.00  0.00      S_04  77
ATOM    534  O   GLU    77     -10.552   3.559  22.447  1.00  0.00      S_04  77
ATOM    535  N   GLY    78     -10.203   3.699  24.665  1.00  0.00      S_04  78
ATOM    536  H   GLY    78     -10.613   3.649  25.587  1.00  0.00      S_04  78
ATOM    537  CA  GLY    78      -8.781   3.994  24.536  1.00  0.00      S_04  78
ATOM    538 1HA  GLY    78      -8.355   4.151  25.516  1.00  0.00      S_04  78
ATOM    539  C   GLY    78      -8.550   5.232  23.677  1.00  0.00      S_04  78
ATOM    540  O   GLY    78      -7.514   5.362  23.023  1.00  0.00      S_04  78
ATOM    541  N   GLN    79      -9.521   6.140  23.682  1.00  0.00      S_04  79
ATOM    542  H   GLN    79     -10.353   5.966  24.226  1.00  0.00      S_04  79
ATOM    543  CA  GLN    79      -9.415   7.380  22.922  1.00  0.00      S_04  79
ATOM    544  HA  GLN    79      -8.399   7.505  22.578  1.00  0.00      S_04  79
ATOM    545  CB  GLN    79     -10.281   7.312  21.663  1.00  0.00      S_04  79
ATOM    546  C   GLN    79      -9.815   8.582  23.771  1.00  0.00      S_04  79
ATOM    547  O   GLN    79     -10.474   8.435  24.800  1.00  0.00      S_04  79
ATOM    548  N   TYR    80      -9.413   9.770  23.331  1.00  0.00      S_04  80
ATOM    549  H   TYR    80      -8.883   9.824  22.474  1.00  0.00      S_04  80
ATOM    550  CA  TYR    80      -9.719  10.998  24.056  1.00  0.00      S_04  80
ATOM    551  HA  TYR    80     -10.726  10.946  24.444  1.00  0.00      S_04  80
ATOM    552  CB  TYR    80      -8.805  11.143  25.274  1.00  0.00      S_04  80
ATOM    553  C   TYR    80      -9.585  12.219  23.152  1.00  0.00      S_04  80
ATOM    554  O   TYR    80      -8.992  12.144  22.075  1.00  0.00      S_04  80
ATOM    555  N   ILE    81     -10.138  13.342  23.597  1.00  0.00      S_04  81
ATOM    556  H   ILE    81     -10.607  13.339  24.492  1.00  0.00      S_04  81
ATOM    557  CA  ILE    81     -10.086  14.579  22.827  1.00  0.00      S_04  81
ATOM    558  HA  ILE    81     -10.380  14.381  21.807  1.00  0.00      S_04  81
ATOM    559  CB  ILE    81     -11.089  15.619  23.362  1.00  0.00      S_04  81
ATOM    560  C   ILE    81      -8.685  15.182  22.845  1.00  0.00      S_04  81
ATOM    561  O   ILE    81      -8.193  15.603  23.892  1.00  0.00      S_04  81
ATOM    562  N   ASP    82      -8.048  15.220  21.679  1.00  0.00      S_04  82
ATOM    563  H   ASP    82      -8.500  14.840  20.859  1.00  0.00      S_04  82
ATOM    564  CA  ASP    82      -6.715  15.795  21.554  1.00  0.00      S_04  82
ATOM    565  HA  ASP    82      -6.136  15.558  22.434  1.00  0.00      S_04  82
ATOM    566  CB  ASP    82      -5.968  15.165  20.377  1.00  0.00      S_04  82
ATOM    567  C   ASP    82      -6.781  17.309  21.381  1.00  0.00      S_04  82
ATOM    568  O   ASP    82      -5.770  18.002  21.499  1.00  0.00      S_04  82
ATOM    569  N   ILE    83      -7.978  17.816  21.102  1.00  0.00      S_04  83
ATOM    570  H   ILE    83      -8.762  17.190  20.985  1.00  0.00      S_04  83
ATOM    571  CA  ILE    83      -8.188  19.252  20.961  1.00  0.00      S_04  83
ATOM    572  HA  ILE    83      -7.423  19.783  21.508  1.00  0.00      S_04  83
ATOM    573  CB  ILE    83      -8.049  19.701  19.495  1.00  0.00      S_04  83
ATOM    574  C   ILE    83      -9.561  19.662  21.481  1.00  0.00      S_04  83
ATOM    575  O   ILE    83     -10.544  18.944  21.299  1.00  0.00      S_04  83
ATOM    576  N   ILE    84      -9.622  20.821  22.129  1.00  0.00      S_04  84
ATOM    577  H   ILE    84      -8.771  21.344  22.281  1.00  0.00      S_04  84
ATOM    578  CA  ILE    84     -10.884  21.357  22.624  1.00  0.00      S_04  84
ATOM    579  HA  ILE    84     -11.653  20.604  22.537  1.00  0.00      S_04  84
ATOM    580  CB  ILE    84     -10.800  21.706  24.122  1.00  0.00      S_04  84
ATOM    581  C   ILE    84     -11.299  22.600  21.845  1.00  0.00      S_04  84
ATOM    582  O   ILE    84     -10.595  23.610  21.847  1.00  0.00      S_04  84
ATOM    583  N   LEU    85     -12.446  22.520  21.179  1.00  0.00      S_04  85
ATOM    584  H   LEU    85     -12.928  21.633  21.135  1.00  0.00      S_04  85
ATOM    585  CA  LEU    85     -13.027  23.678  20.510  1.00  0.00      S_04  85
ATOM    586  HA  LEU    85     -12.236  24.324  20.158  1.00  0.00      S_04  85
ATOM    587  CB  LEU    85     -13.802  23.244  19.264  1.00  0.00      S_04  85
ATOM    588  C   LEU    85     -13.940  24.457  21.450  1.00  0.00      S_04  85
ATOM    589  O   LEU    85     -15.011  23.982  21.827  1.00  0.00      S_04  85
ATOM    590  N   ALA    86     -13.509  25.657  21.826  1.00  0.00      S_04  86
ATOM    591  H   ALA    86     -12.661  26.025  21.419  1.00  0.00      S_04  86
ATOM    592  CA  ALA    86     -14.228  26.456  22.811  1.00  0.00      S_04  86
ATOM    593  HA  ALA    86     -14.949  25.834  23.322  1.00  0.00      S_04  86
ATOM    594  CB  ALA    86     -13.277  26.952  23.889  1.00  0.00      S_04  86
ATOM    595  C   ALA    86     -14.946  27.629  22.151  1.00  0.00      S_04  86
ATOM    596  O   ALA    86     -14.395  28.291  21.272  1.00  0.00      S_04  86
ATOM    597  N   GLU    87     -16.178  27.879  22.581  1.00  0.00      S_04  87
ATOM    598  H   GLU    87     -16.606  27.248  23.243  1.00  0.00      S_04  87
ATOM    599  CA  GLU    87     -16.928  29.042  22.121  1.00  0.00      S_04  87
ATOM    600  HA  GLU    87     -16.250  29.757  21.680  1.00  0.00      S_04  87
ATOM    601  CB  GLU    87     -17.903  28.646  21.010  1.00  0.00      S_04  87
ATOM    602  C   GLU    87     -17.684  29.701  23.271  1.00  0.00      S_04  87
ATOM    603  O   GLU    87     -18.914  29.687  23.307  1.00  0.00      S_04  87
ATOM    604  N   VAL    88     -16.939  30.277  24.209  1.00  0.00      S_04  88
ATOM    605  H   VAL    88     -15.937  30.315  24.087  1.00  0.00      S_04  88
ATOM    606  CA  VAL    88     -17.530  30.856  25.409  1.00  0.00      S_04  88
ATOM    607  HA  VAL    88     -18.555  30.527  25.500  1.00  0.00      S_04  88
ATOM    608  CB  VAL    88     -16.814  30.370  26.682  1.00  0.00      S_04  88
ATOM    609  C   VAL    88     -17.489  32.380  25.363  1.00  0.00      S_04  88
ATOM    610  O   VAL    88     -16.419  32.979  25.252  1.00  0.00      S_04  88
ATOM    611  N   ASP    89     -18.660  33.002  25.451  1.00  0.00      S_04  89
ATOM    612  H   ASP    89     -19.500  32.454  25.578  1.00  0.00      S_04  89
ATOM    613  CA  ASP    89     -18.765  34.454  25.368  1.00  0.00      S_04  89
ATOM    614  HA  ASP    89     -17.862  34.856  24.934  1.00  0.00      S_04  89
ATOM    615  CB  ASP    89     -19.901  34.856  24.425  1.00  0.00      S_04  89
ATOM    616  C   ASP    89     -18.986  35.070  26.746  1.00  0.00      S_04  89
ATOM    617  O   ASP    89     -18.551  36.190  27.012  1.00  0.00      S_04  89
ATOM    618  N   LEU    90     -19.663  34.331  27.618  1.00  0.00      S_04  90
ATOM    619  H   LEU    90     -20.004  33.424  27.333  1.00  0.00      S_04  90
ATOM    620  CA  LEU    90     -19.927  34.795  28.974  1.00  0.00      S_04  90
ATOM    621  HA  LEU    90     -20.434  35.748  28.936  1.00  0.00      S_04  90
ATOM    622  CB  LEU    90     -20.883  33.840  29.692  1.00  0.00      S_04  90
ATOM    623  C   LEU    90     -18.634  34.939  29.770  1.00  0.00      S_04  90
ATOM    624  O   LEU    90     -17.966  33.949  30.070  1.00  0.00      S_04  90
ATOM    625  N   PRO    91     -18.287  36.176  30.107  1.00  0.00      S_04  91
ATOM    626  CA  PRO    91     -17.055  36.455  30.837  1.00  0.00      S_04  91
ATOM    627  HA  PRO    91     -16.207  36.169  30.233  1.00  0.00      S_04  91
ATOM    628  CB  PRO    91     -16.908  37.957  31.085  1.00  0.00      S_04  91
ATOM    629  C   PRO    91     -17.016  35.698  32.160  1.00  0.00      S_04  91
ATOM    630  O   PRO    91     -16.033  35.770  32.898  1.00  0.00      S_04  91
ATOM    631  N   ILE    92     -18.090  34.972  32.454  1.00  0.00      S_04  92
ATOM    632  H   ILE    92     -18.879  34.985  31.824  1.00  0.00      S_04  92
ATOM    633  CA  ILE    92     -18.158  34.159  33.661  1.00  0.00      S_04  92
ATOM    634  HA  ILE    92     -17.896  34.763  34.518  1.00  0.00      S_04  92
ATOM    635  CB  ILE    92     -19.589  33.653  33.922  1.00  0.00      S_04  92
ATOM    636  C   ILE    92     -17.215  32.963  33.575  1.00  0.00      S_04  92
ATOM    637  O   ILE    92     -16.779  32.430  34.595  1.00  0.00      S_04  92
ATOM    638  N   LYS    93     -16.904  32.548  32.351  1.00  0.00      S_04  93
ATOM    639  H   LYS    93     -17.351  32.983  31.556  1.00  0.00      S_04  93
ATOM    640  CA  LYS    93     -15.936  31.481  32.127  1.00  0.00      S_04  93
ATOM    641  HA  LYS    93     -15.046  31.676  32.706  1.00  0.00      S_04  93
ATOM    642  CB  LYS    93     -16.484  30.145  32.634  1.00  0.00      S_04  93
ATOM    643  C   LYS    93     -15.569  31.371  30.651  1.00  0.00      S_04  93
ATOM    644  O   LYS    93     -16.138  30.562  29.919  1.00  0.00      S_04  93
ATOM    645  N   LYS    94     -14.615  32.191  30.221  1.00  0.00      S_04  94
ATOM    646  H   LYS    94     -14.199  32.844  30.869  1.00  0.00      S_04  94
ATOM    647  CA  LYS    94     -14.154  32.171  28.838  1.00  0.00      S_04  94
ATOM    648  HA  LYS    94     -15.003  32.070  28.177  1.00  0.00      S_04  94
ATOM    649  CB  LYS    94     -13.494  33.502  28.474  1.00  0.00      S_04  94
ATOM    650  C   LYS    94     -13.182  31.021  28.597  1.00  0.00      S_04  94
ATOM    651  O   LYS    94     -12.791  30.320  29.530  1.00  0.00      S_04  94
ATOM    652  N   GLY    95     -12.796  30.833  27.339  1.00  0.00      S_04  95
ATOM    653  H   GLY    95     -13.183  31.418  26.613  1.00  0.00      S_04  95
ATOM    654  CA  GLY    95     -11.829  29.802  26.981  1.00  0.00      S_04  95
ATOM    655 1HA  GLY    95     -12.205  28.836  27.282  1.00  0.00      S_04  95
ATOM    656  C   GLY    95     -10.482  30.054  27.649  1.00  0.00      S_04  95
ATOM    657  O   GLY    95      -9.847  29.130  28.157  1.00  0.00      S_04  95
ATOM    658  N   MET    96     -10.051  31.312  27.646  1.00  0.00      S_04  96
ATOM    659  H   MET    96     -10.621  32.026  27.215  1.00  0.00      S_04  96
ATOM    660  CA  MET    96      -8.777  31.687  28.248  1.00  0.00      S_04  96
ATOM    661  HA  MET    96      -7.968  31.280  27.660  1.00  0.00      S_04  96
ATOM    662  CB  MET    96      -8.597  33.206  28.217  1.00  0.00      S_04  96
ATOM    663  C   MET    96      -8.672  31.176  29.681  1.00  0.00      S_04  96
ATOM    664  O   MET    96      -7.748  30.437  30.020  1.00  0.00      S_04  96
ATOM    665  N   LYS    97      -9.625  31.574  30.517  1.00  0.00      S_04  97
ATOM    666  H   LYS    97     -10.374  32.156  30.168  1.00  0.00      S_04  97
ATOM    667  CA  LYS    97      -9.618  31.194  31.924  1.00  0.00      S_04  97
ATOM    668  HA  LYS    97      -8.677  31.483  32.370  1.00  0.00      S_04  97
ATOM    669  CB  LYS    97     -10.699  31.957  32.692  1.00  0.00      S_04  97
ATOM    670  C   LYS    97      -9.819  29.691  32.091  1.00  0.00      S_04  97
ATOM    671  O   LYS    97      -9.232  29.071  32.977  1.00  0.00      S_04  97
ATOM    672  N   LEU    98     -10.652  29.113  31.232  1.00  0.00      S_04  98
ATOM    673  H   LEU    98     -11.144  29.686  30.561  1.00  0.00      S_04  98
ATOM    674  CA  LEU    98     -10.875  27.672  31.234  1.00  0.00      S_04  98
ATOM    675  HA  LEU    98     -11.115  27.346  32.236  1.00  0.00      S_04  98
ATOM    676  CB  LEU    98     -12.090  27.316  30.374  1.00  0.00      S_04  98
ATOM    677  C   LEU    98      -9.644  26.922  30.737  1.00  0.00      S_04  98
ATOM    678  O   LEU    98      -9.319  25.844  31.234  1.00  0.00      S_04  98
ATOM    679  N   LEU    99      -8.962  27.501  29.754  1.00  0.00      S_04  99
ATOM    680  H   LEU    99      -9.313  28.357  29.349  1.00  0.00      S_04  99
ATOM    681  CA  LEU    99      -7.721  26.931  29.244  1.00  0.00      S_04  99
ATOM    682  HA  LEU    99      -7.887  25.902  28.961  1.00  0.00      S_04  99
ATOM    683  CB  LEU    99      -7.284  27.653  27.968  1.00  0.00      S_04  99
ATOM    684  C   LEU    99      -6.613  26.998  30.289  1.00  0.00      S_04  99
ATOM    685  O   LEU    99      -5.853  26.046  30.465  1.00  0.00      S_04  99
ATOM    686  N   LYS   100      -6.526  28.130  30.981  1.00  0.00      S_04 100
ATOM    687  H   LYS   100      -7.166  28.883  30.773  1.00  0.00      S_04 100
ATOM    688  CA  LYS   100      -5.532  28.312  32.031  1.00  0.00      S_04 100
ATOM    689  HA  LYS   100      -4.543  28.182  31.617  1.00  0.00      S_04 100
ATOM    690  CB  LYS   100      -5.577  29.743  32.570  1.00  0.00      S_04 100
ATOM    691  C   LYS   100      -5.742  27.317  33.168  1.00  0.00      S_04 100
ATOM    692  O   LYS   100      -4.785  26.746  33.691  1.00  0.00      S_04 100
ATOM    693  N   TYR   101      -7.000  27.115  33.546  1.00  0.00      S_04 101
ATOM    694  H   TYR   101      -7.739  27.635  33.094  1.00  0.00      S_04 101
ATOM    695  CA  TYR   101      -7.341  26.162  34.595  1.00  0.00      S_04 101
ATOM    696  HA  TYR   101      -6.798  26.409  35.496  1.00  0.00      S_04 101
ATOM    697  CB  TYR   101      -8.824  26.270  34.955  1.00  0.00      S_04 101
ATOM    698  C   TYR   101      -7.006  24.735  34.175  1.00  0.00      S_04 101
ATOM    699  O   TYR   101      -6.503  23.945  34.973  1.00  0.00      S_04 101
ATOM    700  N   LEU   102      -7.288  24.413  32.917  1.00  0.00      S_04 102
ATOM    701  H   LEU   102      -7.710  25.105  32.314  1.00  0.00      S_04 102
ATOM    702  CA  LEU   102      -7.004  23.086  32.384  1.00  0.00      S_04 102
ATOM    703  HA  LEU   102      -7.538  22.345  32.961  1.00  0.00      S_04 102
ATOM    704  CB  LEU   102      -7.526  22.960  30.951  1.00  0.00      S_04 102
ATOM    705  C   LEU   102      -5.510  22.782  32.427  1.00  0.00      S_04 102
ATOM    706  O   LEU   102      -5.101  21.675  32.778  1.00  0.00      S_04 102
ATOM    707  N   SER   103      -4.700  23.772  32.066  1.00  0.00      S_04 103
ATOM    708  H   SER   103      -5.099  24.648  31.760  1.00  0.00      S_04 103
ATOM    709  CA  SER   103      -3.250  23.627  32.102  1.00  0.00      S_04 103
ATOM    710  HA  SER   103      -2.959  22.771  31.512  1.00  0.00      S_04 103
ATOM    711  CB  SER   103      -2.574  24.836  31.452  1.00  0.00      S_04 103
ATOM    712  C   SER   103      -2.748  23.452  33.532  1.00  0.00      S_04 103
ATOM    713  O   SER   103      -1.815  22.690  33.784  1.00  0.00      S_04 103
ATOM    714  N   ARG   104      -3.375  24.162  34.464  1.00  0.00      S_04 104
ATOM    715  H   ARG   104      -4.114  24.792  34.189  1.00  0.00      S_04 104
ATOM    716  CA  ARG   104      -3.021  24.055  35.875  1.00  0.00      S_04 104
ATOM    717  HA  ARG   104      -1.980  24.312  36.006  1.00  0.00      S_04 104
ATOM    718  CB  ARG   104      -3.812  25.070  36.704  1.00  0.00      S_04 104
ATOM    719  C   ARG   104      -3.267  22.645  36.400  1.00  0.00      S_04 104
ATOM    720  O   ARG   104      -2.718  22.250  37.429  1.00  0.00      S_04 104
ATOM    721  N   ASP   105      -4.095  21.889  35.686  1.00  0.00      S_04 105
ATOM    722  H   ASP   105      -4.519  22.274  34.854  1.00  0.00      S_04 105
ATOM    723  CA  ASP   105      -4.407  20.518  36.072  1.00  0.00      S_04 105
ATOM    724  HA  ASP   105      -4.492  20.458  37.147  1.00  0.00      S_04 105
ATOM    725  CB  ASP   105      -5.771  20.103  35.518  1.00  0.00      S_04 105
ATOM    726  C   ASP   105      -3.330  19.551  35.592  1.00  0.00      S_04 105
ATOM    727  O   ASP   105      -2.995  19.518  34.408  1.00  0.00      S_04 105
ATOM    728  N   LYS   106      -2.791  18.766  36.519  1.00  0.00      S_04 106
ATOM    729  H   LYS   106      -3.121  18.831  37.472  1.00  0.00      S_04 106
ATOM    730  CA  LYS   106      -1.735  17.814  36.197  1.00  0.00      S_04 106
ATOM    731  HA  LYS   106      -0.880  18.344  35.803  1.00  0.00      S_04 106
ATOM    732  CB  LYS   106      -1.244  17.109  37.464  1.00  0.00      S_04 106
ATOM    733  C   LYS   106      -2.211  16.786  35.176  1.00  0.00      S_04 106
ATOM    734  O   LYS   106      -1.472  16.412  34.267  1.00  0.00      S_04 106
ATOM    735  N   GLU   107      -3.451  16.334  35.334  1.00  0.00      S_04 107
ATOM    736  H   GLU   107      -4.040  16.750  36.041  1.00  0.00      S_04 107
ATOM    737  CA  GLU   107      -3.983  15.254  34.511  1.00  0.00      S_04 107
ATOM    738  HA  GLU   107      -3.278  14.436  34.492  1.00  0.00      S_04 107
ATOM    739  CB  GLU   107      -5.264  14.691  35.130  1.00  0.00      S_04 107
ATOM    740  C   GLU   107      -4.253  15.728  33.087  1.00  0.00      S_04 107
ATOM    741  O   GLU   107      -3.943  15.030  32.122  1.00  0.00      S_04 107
ATOM    742  N   LEU   108      -4.833  16.917  32.964  1.00  0.00      S_04 108
ATOM    743  H   LEU   108      -4.956  17.492  33.785  1.00  0.00      S_04 108
ATOM    744  CA  LEU   108      -5.295  17.414  31.674  1.00  0.00      S_04 108
ATOM    745  HA  LEU   108      -5.300  16.606  30.957  1.00  0.00      S_04 108
ATOM    746  CB  LEU   108      -6.744  17.896  31.773  1.00  0.00      S_04 108
ATOM    747  C   LEU   108      -4.402  18.540  31.164  1.00  0.00      S_04 108
ATOM    748  O   LEU   108      -4.725  19.205  30.179  1.00  0.00      S_04 108
ATOM    749  N   ARG   109      -3.277  18.749  31.841  1.00  0.00      S_04 109
ATOM    750  H   ARG   109      -3.003  18.090  32.555  1.00  0.00      S_04 109
ATOM    751  CA  ARG   109      -2.429  19.906  31.579  1.00  0.00      S_04 109
ATOM    752  HA  ARG   109      -2.985  20.811  31.772  1.00  0.00      S_04 109
ATOM    753  CB  ARG   109      -1.241  19.928  32.542  1.00  0.00      S_04 109
ATOM    754  C   ARG   109      -1.935  19.912  30.136  1.00  0.00      S_04 109
ATOM    755  O   ARG   109      -1.491  20.940  29.626  1.00  0.00      S_04 109
ATOM    756  N   ARG   110      -2.015  18.756  29.484  1.00  0.00      S_04 110
ATOM    757  H   ARG   110      -2.467  17.971  29.928  1.00  0.00      S_04 110
ATOM    758  CA  ARG   110      -1.466  18.594  28.143  1.00  0.00      S_04 110
ATOM    759  HA  ARG   110      -0.752  19.381  27.948  1.00  0.00      S_04 110
ATOM    760  CB  ARG   110      -0.684  17.283  28.039  1.00  0.00      S_04 110
ATOM    761  C   ARG   110      -2.566  18.633  27.088  1.00  0.00      S_04 110
ATOM    762  O   ARG   110      -2.291  18.599  25.888  1.00  0.00      S_04 110
ATOM    763  N   ILE   111      -3.813  18.705  27.543  1.00  0.00      S_04 111
ATOM    764  H   ILE   111      -3.970  18.771  28.538  1.00  0.00      S_04 111
ATOM    765  CA  ILE   111      -4.959  18.692  26.641  1.00  0.00      S_04 111
ATOM    766  HA  ILE   111      -4.985  17.754  26.106  1.00  0.00      S_04 111
ATOM    767  CB  ILE   111      -6.287  18.775  27.416  1.00  0.00      S_04 111
ATOM    768  C   ILE   111      -4.890  19.844  25.645  1.00  0.00      S_04 111
ATOM    769  O   ILE   111      -4.695  20.998  26.027  1.00  0.00      S_04 111
ATOM    770  N   PRO   112      -5.051  19.523  24.365  1.00  0.00      S_04 112
ATOM    771  CA  PRO   112      -5.075  20.538  23.318  1.00  0.00      S_04 112
ATOM    772  HA  PRO   112      -4.186  21.147  23.386  1.00  0.00      S_04 112
ATOM    773  CB  PRO   112      -5.031  19.882  21.936  1.00  0.00      S_04 112
ATOM    774  C   PRO   112      -6.309  21.425  23.438  1.00  0.00      S_04 112
ATOM    775  O   PRO   112      -7.422  20.934  23.630  1.00  0.00      S_04 112
ATOM    776  N   VAL   113      -6.105  22.733  23.324  1.00  0.00      S_04 113
ATOM    777  H   VAL   113      -5.165  23.074  23.181  1.00  0.00      S_04 113
ATOM    778  CA  VAL   113      -7.203  23.690  23.400  1.00  0.00      S_04 113
ATOM    779  HA  VAL   113      -8.129  23.161  23.570  1.00  0.00      S_04 113
ATOM    780  CB  VAL   113      -7.036  24.647  24.594  1.00  0.00      S_04 113
ATOM    781  C   VAL   113      -7.312  24.506  22.117  1.00  0.00      S_04 113
ATOM    782  O   VAL   113      -6.341  25.123  21.678  1.00  0.00      S_04 113
ATOM    783  N   ILE   114      -8.499  24.506  21.520  1.00  0.00      S_04 114
ATOM    784  H   ILE   114      -9.248  23.955  21.915  1.00  0.00      S_04 114
ATOM    785  CA  ILE   114      -8.749  25.279  20.310  1.00  0.00      S_04 114
ATOM    786  HA  ILE   114      -7.861  25.835  20.048  1.00  0.00      S_04 114
ATOM    787  CB  ILE   114      -9.046  24.365  19.106  1.00  0.00      S_04 114
ATOM    788  C   ILE   114      -9.914  26.244  20.502  1.00  0.00      S_04 114
ATOM    789  O   ILE   114     -11.022  25.833  20.849  1.00  0.00      S_04 114
ATOM    790  N   MET   115      -9.657  27.528  20.276  1.00  0.00      S_04 115
ATOM    791  H   MET   115      -8.735  27.797  19.965  1.00  0.00      S_04 115
ATOM    792  CA  MET   115     -10.672  28.558  20.465  1.00  0.00      S_04 115
ATOM    793  HA  MET   115     -11.442  28.187  21.124  1.00  0.00      S_04 115
ATOM    794  CB  MET   115     -10.072  29.779  21.164  1.00  0.00      S_04 115
ATOM    795  C   MET   115     -11.295  28.969  19.135  1.00  0.00      S_04 115
ATOM    796  O   MET   115     -10.636  28.943  18.095  1.00  0.00      S_04 115
ATOM    797  N   MET   116     -12.568  29.347  19.175  1.00  0.00      S_04 116
ATOM    798  H   MET   116     -13.067  29.300  20.052  1.00  0.00      S_04 116
ATOM    799  CA  MET   116     -13.263  29.826  17.987  1.00  0.00      S_04 116
ATOM    800  HA  MET   116     -12.661  29.627  17.113  1.00  0.00      S_04 116
ATOM    801  CB  MET   116     -14.569  29.056  17.782  1.00  0.00      S_04 116
ATOM    802  C   MET   116     -13.546  31.322  18.079  1.00  0.00      S_04 116
ATOM    803  O   MET   116     -13.976  31.819  19.120  1.00  0.00      S_04 116
ATOM    804  N   SER   117     -13.303  32.034  16.984  1.00  0.00      S_04 117
ATOM    805  H   SER   117     -12.950  31.566  16.161  1.00  0.00      S_04 117
ATOM    806  CA  SER   117     -13.531  33.473  16.939  1.00  0.00      S_04 117
ATOM    807  HA  SER   117     -14.203  33.756  17.736  1.00  0.00      S_04 117
ATOM    808  CB  SER   117     -12.228  34.231  17.199  1.00  0.00      S_04 117
ATOM    809  C   SER   117     -14.125  33.896  15.600  1.00  0.00      S_04 117
ATOM    810  O   SER   117     -13.933  33.225  14.585  1.00  0.00      S_04 117
ATOM    811  N   ALA   118     -14.846  35.012  15.603  1.00  0.00      S_04 118
ATOM    812  H   ALA   118     -14.981  35.508  16.473  1.00  0.00      S_04 118
ATOM    813  CA  ALA   118     -15.446  35.541  14.384  1.00  0.00      S_04 118
ATOM    814  HA  ALA   118     -15.828  34.725  13.788  1.00  0.00      S_04 118
ATOM    815  CB  ALA   118     -16.653  36.404  14.719  1.00  0.00      S_04 118
ATOM    816  C   ALA   118     -14.431  36.335  13.569  1.00  0.00      S_04 118
ATOM    817  O   ALA   118     -14.594  36.514  12.362  1.00  0.00      S_04 118
ATOM    818  N   LYS   119     -13.383  36.808  14.236  1.00  0.00      S_04 119
ATOM    819  H   LYS   119     -13.310  36.628  15.227  1.00  0.00      S_04 119
ATOM    820  CA  LYS   119     -12.338  37.578  13.574  1.00  0.00      S_04 119
ATOM    821  HA  LYS   119     -12.232  37.240  12.554  1.00  0.00      S_04 119
ATOM    822  CB  LYS   119     -12.733  39.054  13.489  1.00  0.00      S_04 119
ATOM    823  C   LYS   119     -11.004  37.434  14.298  1.00  0.00      S_04 119
ATOM    824  O   LYS   119     -10.925  37.604  15.515  1.00  0.00      S_04 119
ATOM    825  N   ASP   120      -9.957  37.119  13.543  1.00  0.00      S_04 120
ATOM    826  H   ASP   120     -10.087  36.994  12.549  1.00  0.00      S_04 120
ATOM    827  CA  ASP   120      -8.625  36.948  14.111  1.00  0.00      S_04 120
ATOM    828  HA  ASP   120      -8.691  36.356  15.012  1.00  0.00      S_04 120
ATOM    829  CB  ASP   120      -7.731  36.158  13.153  1.00  0.00      S_04 120
ATOM    830  C   ASP   120      -7.986  38.295  14.434  1.00  0.00      S_04 120
ATOM    831  O   ASP   120      -8.040  39.226  13.631  1.00  0.00      S_04 120
ATOM    832  N   GLU   121      -7.383  38.390  15.614  1.00  0.00      S_04 121
ATOM    833  H   GLU   121      -7.426  37.609  16.253  1.00  0.00      S_04 121
ATOM    834  CA  GLU   121      -6.661  39.593  16.010  1.00  0.00      S_04 121
ATOM    835  HA  GLU   121      -6.460  40.197  15.137  1.00  0.00      S_04 121
ATOM    836  CB  GLU   121      -7.524  40.458  16.931  1.00  0.00      S_04 121
ATOM    837  C   GLU   121      -5.346  39.245  16.700  1.00  0.00      S_04 121
ATOM    838  O   GLU   121      -5.310  38.412  17.606  1.00  0.00      S_04 121
ATOM    839  N   VAL   122      -4.267  39.887  16.264  1.00  0.00      S_04 122
ATOM    840  H   VAL   122      -4.366  40.577  15.534  1.00  0.00      S_04 122
ATOM    841  CA  VAL   122      -2.943  39.621  16.814  1.00  0.00      S_04 122
ATOM    842  HA  VAL   122      -2.557  38.703  16.395  1.00  0.00      S_04 122
ATOM    843  CB  VAL   122      -1.938  40.720  16.423  1.00  0.00      S_04 122
ATOM    844  C   VAL   122      -2.990  39.506  18.334  1.00  0.00      S_04 122
ATOM    845  O   VAL   122      -2.463  38.554  18.911  1.00  0.00      S_04 122
ATOM    846  N   PRO   123      -3.624  40.481  18.977  1.00  0.00      S_04 123
ATOM    847  CA  PRO   123      -3.680  40.528  20.433  1.00  0.00      S_04 123
ATOM    848  HA  PRO   123      -2.677  40.579  20.831  1.00  0.00      S_04 123
ATOM    849  CB  PRO   123      -4.384  41.803  20.901  1.00  0.00      S_04 123
ATOM    850  C   PRO   123      -4.388  39.301  20.998  1.00  0.00      S_04 123
ATOM    851  O   PRO   123      -3.912  38.679  21.947  1.00  0.00      S_04 123
ATOM    852  N   ILE   124      -5.529  38.958  20.407  1.00  0.00      S_04 124
ATOM    853  H   ILE   124      -5.858  39.500  19.622  1.00  0.00      S_04 124
ATOM    854  CA  ILE   124      -6.315  37.819  20.864  1.00  0.00      S_04 124
ATOM    855  HA  ILE   124      -6.599  37.968  21.895  1.00  0.00      S_04 124
ATOM    856  CB  ILE   124      -7.633  37.690  20.077  1.00  0.00      S_04 124
ATOM    857  C   ILE   124      -5.529  36.518  20.736  1.00  0.00      S_04 124
ATOM    858  O   ILE   124      -5.662  35.617  21.564  1.00  0.00      S_04 124
ATOM    859  N   VAL   125      -4.710  36.428  19.694  1.00  0.00      S_04 125
ATOM    860  H   VAL   125      -4.661  37.195  19.038  1.00  0.00      S_04 125
ATOM    861  CA  VAL   125      -3.878  35.251  19.472  1.00  0.00      S_04 125
ATOM    862  HA  VAL   125      -4.495  34.365  19.503  1.00  0.00      S_04 125
ATOM    863  CB  VAL   125      -3.234  35.271  18.074  1.00  0.00      S_04 125
ATOM    864  C   VAL   125      -2.781  35.144  20.526  1.00  0.00      S_04 125
ATOM    865  O   VAL   125      -2.549  34.074  21.088  1.00  0.00      S_04 125
ATOM    866  N   VAL   126      -2.110  36.260  20.790  1.00  0.00      S_04 126
ATOM    867  H   VAL   126      -2.345  37.106  20.289  1.00  0.00      S_04 126
ATOM    868  CA  VAL   126      -1.043  36.296  21.783  1.00  0.00      S_04 126
ATOM    869  HA  VAL   126      -0.298  35.555  21.537  1.00  0.00      S_04 126
ATOM    870  CB  VAL   126      -0.311  37.651  21.775  1.00  0.00      S_04 126
ATOM    871  C   VAL   126      -1.584  36.029  23.183  1.00  0.00      S_04 126
ATOM    872  O   VAL   126      -1.017  35.239  23.938  1.00  0.00      S_04 126
ATOM    873  N   LYS   127      -2.684  36.693  23.524  1.00  0.00      S_04 127
ATOM    874  H   LYS   127      -3.099  37.331  22.860  1.00  0.00      S_04 127
ATOM    875  CA  LYS   127      -3.306  36.525  24.832  1.00  0.00      S_04 127
ATOM    876  HA  LYS   127      -2.578  36.721  25.605  1.00  0.00      S_04 127
ATOM    877  CB  LYS   127      -4.420  37.554  25.031  1.00  0.00      S_04 127
ATOM    878  C   LYS   127      -3.860  35.114  25.001  1.00  0.00      S_04 127
ATOM    879  O   LYS   127      -3.795  34.538  26.087  1.00  0.00      S_04 127
ATOM    880  N   CYS   128      -4.404  34.563  23.921  1.00  0.00      S_04 128
ATOM    881  H   CYS   128      -4.431  35.091  23.060  1.00  0.00      S_04 128
ATOM    882  CA  CYS   128      -4.962  33.217  23.946  1.00  0.00      S_04 128
ATOM    883  HA  CYS   128      -5.676  33.138  24.752  1.00  0.00      S_04 128
ATOM    884  CB  CYS   128      -5.746  32.938  22.662  1.00  0.00      S_04 128
ATOM    885  C   CYS   128      -3.868  32.170  24.130  1.00  0.00      S_04 128
ATOM    886  O   CYS   128      -4.068  31.163  24.810  1.00  0.00      S_04 128
ATOM    887  N   LEU   129      -2.713  32.414  23.521  1.00  0.00      S_04 129
ATOM    888  H   LEU   129      -2.622  33.245  22.954  1.00  0.00      S_04 129
ATOM    889  CA  LEU   129      -1.573  31.514  23.649  1.00  0.00      S_04 129
ATOM    890  HA  LEU   129      -1.867  30.518  23.352  1.00  0.00      S_04 129
ATOM    891  CB  LEU   129      -0.454  31.926  22.690  1.00  0.00      S_04 129
ATOM    892  C   LEU   129      -1.052  31.485  25.082  1.00  0.00      S_04 129
ATOM    893  O   LEU   129      -0.776  30.418  25.630  1.00  0.00      S_04 129
ATOM    894  N   ARG   130      -0.919  32.663  25.682  1.00  0.00      S_04 130
ATOM    895  H   ARG   130      -1.135  33.505  25.166  1.00  0.00      S_04 130
ATOM    896  CA  ARG   130      -0.470  32.772  27.064  1.00  0.00      S_04 130
ATOM    897  HA  ARG   130       0.466  32.246  27.182  1.00  0.00      S_04 130
ATOM    898  CB  ARG   130      -0.179  34.232  27.420  1.00  0.00      S_04 130
ATOM    899  C   ARG   130      -1.502  32.194  28.027  1.00  0.00      S_04 130
ATOM    900  O   ARG   130      -1.175  31.822  29.153  1.00  0.00      S_04 130
ATOM    901  N   LEU   131      -2.750  32.122  27.575  1.00  0.00      S_04 131
ATOM    902  H   LEU   131      -2.961  32.478  26.654  1.00  0.00      S_04 131
ATOM    903  CA  LEU   131      -3.822  31.542  28.375  1.00  0.00      S_04 131
ATOM    904  HA  LEU   131      -3.784  31.947  29.375  1.00  0.00      S_04 131
ATOM    905  CB  LEU   131      -5.187  31.941  27.811  1.00  0.00      S_04 131
ATOM    906  C   LEU   131      -3.705  30.023  28.436  1.00  0.00      S_04 131
ATOM    907  O   LEU   131      -4.406  29.367  29.207  1.00  0.00      S_04 131
ATOM    908  N   GLY   132      -2.814  29.470  27.620  1.00  0.00      S_04 132
ATOM    909  H   GLY   132      -2.315  30.056  26.966  1.00  0.00      S_04 132
ATOM    910  CA  GLY   132      -2.538  28.038  27.643  1.00  0.00      S_04 132
ATOM    911 1HA  GLY   132      -1.471  27.876  27.598  1.00  0.00      S_04 132
ATOM    912  C   GLY   132      -3.210  27.328  26.473  1.00  0.00      S_04 132
ATOM    913  O   GLY   132      -3.274  26.099  26.434  1.00  0.00      S_04 132
ATOM    914  N   ALA   133      -3.711  28.109  25.521  1.00  0.00      S_04 133
ATOM    915  H   ALA   133      -3.623  29.111  25.611  1.00  0.00      S_04 133
ATOM    916  CA  ALA   133      -4.383  27.557  24.351  1.00  0.00      S_04 133
ATOM    917  HA  ALA   133      -5.249  26.993  24.666  1.00  0.00      S_04 133
ATOM    918  CB  ALA   133      -4.920  28.675  23.471  1.00  0.00      S_04 133
ATOM    919  C   ALA   133      -3.449  26.652  23.555  1.00  0.00      S_04 133
ATOM    920  O   ALA   133      -2.300  27.007  23.292  1.00  0.00      S_04 133
ATOM    921  N   ALA   134      -3.951  25.482  23.173  1.00  0.00      S_04 134
ATOM    922  H   ALA   134      -4.893  25.239  23.442  1.00  0.00      S_04 134
ATOM    923  CA  ALA   134      -3.175  24.540  22.375  1.00  0.00      S_04 134
ATOM    924  HA  ALA   134      -2.153  24.528  22.725  1.00  0.00      S_04 134
ATOM    925  CB  ALA   134      -3.693  23.124  22.575  1.00  0.00      S_04 134
ATOM    926  C   ALA   134      -3.201  24.915  20.898  1.00  0.00      S_04 134
ATOM    927  O   ALA   134      -2.269  24.612  20.153  1.00  0.00      S_04 134
ATOM    928  N   ASP   135      -4.276  25.576  20.479  1.00  0.00      S_04 135
ATOM    929  H   ASP   135      -4.987  25.834  21.149  1.00  0.00      S_04 135
ATOM    930  CA  ASP   135      -4.456  25.938  19.078  1.00  0.00      S_04 135
ATOM    931  HA  ASP   135      -3.553  26.401  18.708  1.00  0.00      S_04 135
ATOM    932  CB  ASP   135      -4.667  24.687  18.224  1.00  0.00      S_04 135
ATOM    933  C   ASP   135      -5.628  26.897  18.903  1.00  0.00      S_04 135
ATOM    934  O   ASP   135      -6.506  26.983  19.761  1.00  0.00      S_04 135
ATOM    935  N   TYR   136      -5.636  27.616  17.785  1.00  0.00      S_04 136
ATOM    936  H   TYR   136      -4.893  27.488  17.113  1.00  0.00      S_04 136
ATOM    937  CA  TYR   136      -6.689  28.584  17.504  1.00  0.00      S_04 136
ATOM    938  HA  TYR   136      -7.437  28.539  18.282  1.00  0.00      S_04 136
ATOM    939  CB  TYR   136      -6.131  30.008  17.540  1.00  0.00      S_04 136
ATOM    940  C   TYR   136      -7.343  28.312  16.154  1.00  0.00      S_04 136
ATOM    941  O   TYR   136      -6.660  28.050  15.164  1.00  0.00      S_04 136
ATOM    942  N   LEU   137      -8.670  28.375  16.121  1.00  0.00      S_04 137
ATOM    943  H   LEU   137      -9.174  28.586  16.971  1.00  0.00      S_04 137
ATOM    944  CA  LEU   137      -9.418  28.146  14.891  1.00  0.00      S_04 137
ATOM    945  HA  LEU   137      -8.747  28.198  14.047  1.00  0.00      S_04 137
ATOM    946  CB  LEU   137     -10.004  26.733  14.875  1.00  0.00      S_04 137
ATOM    947  C   LEU   137     -10.530  29.176  14.722  1.00  0.00      S_04 137
ATOM    948  O   LEU   137     -11.274  29.460  15.660  1.00  0.00      S_04 137
ATOM    949  N   VAL   138     -10.637  29.732  13.519  1.00  0.00      S_04 138
ATOM    950  H   VAL   138     -10.041  29.405  12.772  1.00  0.00      S_04 138
ATOM    951  CA  VAL   138     -11.591  30.801  13.252  1.00  0.00      S_04 138
ATOM    952  HA  VAL   138     -11.908  31.242  14.185  1.00  0.00      S_04 138
ATOM    953  CB  VAL   138     -10.947  31.942  12.442  1.00  0.00      S_04 138
ATOM    954  C   VAL   138     -12.808  30.278  12.496  1.00  0.00      S_04 138
ATOM    955  O   VAL   138     -12.709  29.323  11.726  1.00  0.00      S_04 138
ATOM    956  N   LYS   139     -13.954  30.911  12.721  1.00  0.00      S_04 139
ATOM    957  H   LYS   139     -13.977  31.665  13.393  1.00  0.00      S_04 139
ATOM    958  CA  LYS   139     -15.181  30.546  12.023  1.00  0.00      S_04 139
ATOM    959  HA  LYS   139     -15.041  29.601  11.519  1.00  0.00      S_04 139
ATOM    960  CB  LYS   139     -16.320  30.326  13.020  1.00  0.00      S_04 139
ATOM    961  C   LYS   139     -15.574  31.611  11.004  1.00  0.00      S_04 139
ATOM    962  O   LYS   139     -15.319  32.798  11.204  1.00  0.00      S_04 139
ATOM    963  N   PRO   140     -16.195  31.177   9.912  1.00  0.00      S_04 140
ATOM    964  CA  PRO   140     -16.479  29.763   9.703  1.00  0.00      S_04 140
ATOM    965  HA  PRO   140     -17.069  29.388  10.526  1.00  0.00      S_04 140
ATOM    966  CB  PRO   140     -17.335  29.568   8.450  1.00  0.00      S_04 140
ATOM    967  C   PRO   140     -15.192  28.952   9.590  1.00  0.00      S_04 140
ATOM    968  O   PRO   140     -14.165  29.460   9.139  1.00  0.00      S_04 140
ATOM    969  N   LEU   141     -15.255  27.690  10.001  1.00  0.00      S_04 141
ATOM    970  H   LEU   141     -16.116  27.346  10.402  1.00  0.00      S_04 141
ATOM    971  CA  LEU   141     -14.114  26.790   9.889  1.00  0.00      S_04 141
ATOM    972  HA  LEU   141     -13.211  27.368   9.756  1.00  0.00      S_04 141
ATOM    973  CB  LEU   141     -13.923  26.003  11.187  1.00  0.00      S_04 141
ATOM    974  C   LEU   141     -14.281  25.831   8.715  1.00  0.00      S_04 141
ATOM    975  O   LEU   141     -15.203  25.015   8.694  1.00  0.00      S_04 141
ATOM    976  N   ARG   142     -13.384  25.935   7.740  1.00  0.00      S_04 142
ATOM    977  H   ARG   142     -12.695  26.673   7.782  1.00  0.00      S_04 142
ATOM    978  CA  ARG   142     -13.369  25.013   6.611  1.00  0.00      S_04 142
ATOM    979  HA  ARG   142     -14.374  24.883   6.239  1.00  0.00      S_04 142
ATOM    980  CB  ARG   142     -12.563  25.600   5.451  1.00  0.00      S_04 142
ATOM    981  C   ARG   142     -12.798  23.658   7.014  1.00  0.00      S_04 142
ATOM    982  O   ARG   142     -12.170  23.525   8.065  1.00  0.00      S_04 142
ATOM    983  N   THR   143     -13.019  22.654   6.172  1.00  0.00      S_04 143
ATOM    984  H   THR   143     -13.532  22.830   5.320  1.00  0.00      S_04 143
ATOM    985  CA  THR   143     -12.538  21.305   6.445  1.00  0.00      S_04 143
ATOM    986  HA  THR   143     -12.873  20.994   7.424  1.00  0.00      S_04 143
ATOM    987  CB  THR   143     -13.127  20.284   5.453  1.00  0.00      S_04 143
ATOM    988  C   THR   143     -11.016  21.238   6.384  1.00  0.00      S_04 143
ATOM    989  O   THR   143     -10.375  20.651   7.256  1.00  0.00      S_04 143
ATOM    990  N   ASN   144     -10.443  21.843   5.349  1.00  0.00      S_04 144
ATOM    991  H   ASN   144     -11.023  22.335   4.684  1.00  0.00      S_04 144
ATOM    992  CA  ASN   144      -8.999  21.816   5.148  1.00  0.00      S_04 144
ATOM    993  HA  ASN   144      -8.655  20.792   5.149  1.00  0.00      S_04 144
ATOM    994  CB  ASN   144      -8.639  22.379   3.772  1.00  0.00      S_04 144
ATOM    995  C   ASN   144      -8.276  22.597   6.240  1.00  0.00      S_04 144
ATOM    996  O   ASN   144      -7.260  22.147   6.769  1.00  0.00      S_04 144
ATOM    997  N   GLU   145      -8.807  23.769   6.573  1.00  0.00      S_04 145
ATOM    998  H   GLU   145      -9.620  24.100   6.074  1.00  0.00      S_04 145
ATOM    999  CA  GLU   145      -8.245  24.590   7.639  1.00  0.00      S_04 145
ATOM   1000  HA  GLU   145      -7.246  24.899   7.367  1.00  0.00      S_04 145
ATOM   1001  CB  GLU   145      -9.053  25.878   7.807  1.00  0.00      S_04 145
ATOM   1002  C   GLU   145      -8.198  23.825   8.957  1.00  0.00      S_04 145
ATOM   1003  O   GLU   145      -7.179  23.820   9.648  1.00  0.00      S_04 145
ATOM   1004  N   LEU   146      -9.308  23.179   9.300  1.00  0.00      S_04 146
ATOM   1005  H   LEU   146     -10.118  23.238   8.699  1.00  0.00      S_04 146
ATOM   1006  CA  LEU   146      -9.387  22.387  10.522  1.00  0.00      S_04 146
ATOM   1007  HA  LEU   146      -9.056  22.982  11.359  1.00  0.00      S_04 146
ATOM   1008  CB  LEU   146     -10.839  22.009  10.822  1.00  0.00      S_04 146
ATOM   1009  C   LEU   146      -8.529  21.130  10.421  1.00  0.00      S_04 146
ATOM   1010  O   LEU   146      -7.875  20.734  11.386  1.00  0.00      S_04 146
ATOM   1011  N   LEU   147      -8.535  20.508   9.246  1.00  0.00      S_04 147
ATOM   1012  H   LEU   147      -9.113  20.870   8.501  1.00  0.00      S_04 147
ATOM   1013  CA  LEU   147      -7.730  19.316   9.006  1.00  0.00      S_04 147
ATOM   1014  HA  LEU   147      -7.999  18.551   9.719  1.00  0.00      S_04 147
ATOM   1015  CB  LEU   147      -8.037  18.732   7.626  1.00  0.00      S_04 147
ATOM   1016  C   LEU   147      -6.241  19.623   9.127  1.00  0.00      S_04 147
ATOM   1017  O   LEU   147      -5.469  18.809   9.632  1.00  0.00      S_04 147
ATOM   1018  N   ASN   148      -5.846  20.803   8.660  1.00  0.00      S_04 148
ATOM   1019  H   ASN   148      -6.520  21.405   8.209  1.00  0.00      S_04 148
ATOM   1020  CA  ASN   148      -4.464  21.251   8.783  1.00  0.00      S_04 148
ATOM   1021  HA  ASN   148      -3.802  20.482   8.414  1.00  0.00      S_04 148
ATOM   1022  CB  ASN   148      -4.218  22.477   7.902  1.00  0.00      S_04 148
ATOM   1023  C   ASN   148      -4.114  21.570  10.233  1.00  0.00      S_04 148
ATOM   1024  O   ASN   148      -2.983  21.358  10.670  1.00  0.00      S_04 148
ATOM   1025  N   LEU   149      -5.093  22.079  10.974  1.00  0.00      S_04 149
ATOM   1026  H   LEU   149      -5.979  22.294  10.539  1.00  0.00      S_04 149
ATOM   1027  CA  LEU   149      -4.921  22.335  12.399  1.00  0.00      S_04 149
ATOM   1028  HA  LEU   149      -4.098  23.019  12.545  1.00  0.00      S_04 149
ATOM   1029  CB  LEU   149      -6.155  23.035  12.971  1.00  0.00      S_04 149
ATOM   1030  C   LEU   149      -4.650  21.043  13.163  1.00  0.00      S_04 149
ATOM   1031  O   LEU   149      -3.783  20.997  14.036  1.00  0.00      S_04 149
ATOM   1032  N   TRP   150      -5.398  19.997  12.829  1.00  0.00      S_04 150
ATOM   1033  H   TRP   150      -6.106  20.105  12.118  1.00  0.00      S_04 150
ATOM   1034  CA  TRP   150      -5.222  18.696  13.464  1.00  0.00      S_04 150
ATOM   1035  HA  TRP   150      -5.316  18.802  14.535  1.00  0.00      S_04 150
ATOM   1036  CB  TRP   150      -6.336  17.737  13.038  1.00  0.00      S_04 150
ATOM   1037  C   TRP   150      -3.860  18.098  13.130  1.00  0.00      S_04 150
ATOM   1038  O   TRP   150      -3.192  17.529  13.993  1.00  0.00      S_04 150
ATOM   1039  N   THR   151      -3.453  18.233  11.871  1.00  0.00      S_04 151
ATOM   1040  H   THR   151      -4.063  18.680  11.202  1.00  0.00      S_04 151
ATOM   1041  CA  THR   151      -2.149  17.751  11.432  1.00  0.00      S_04 151
ATOM   1042  HA  THR   151      -2.072  16.691  11.627  1.00  0.00      S_04 151
ATOM   1043  CB  THR   151      -1.970  17.915   9.911  1.00  0.00      S_04 151
ATOM   1044  C   THR   151      -1.020  18.483  12.149  1.00  0.00      S_04 151
ATOM   1045  O   THR   151      -0.055  17.866  12.599  1.00  0.00      S_04 151
ATOM   1046  N   HIS   152      -1.148  19.802  12.252  1.00  0.00      S_04 152
ATOM   1047  H   HIS   152      -1.970  20.247  11.870  1.00  0.00      S_04 152
ATOM   1048  CA  HIS   152      -0.133  20.622  12.902  1.00  0.00      S_04 152
ATOM   1049  HA  HIS   152       0.814  20.488  12.399  1.00  0.00      S_04 152
ATOM   1050  CB  HIS   152      -0.476  22.107  12.767  1.00  0.00      S_04 152
ATOM   1051  C   HIS   152       0.017  20.251  14.374  1.00  0.00      S_04 152
ATOM   1052  O   HIS   152       1.125  20.227  14.908  1.00  0.00      S_04 152
ATOM   1053  N   MET   153      -1.106  19.962  15.023  1.00  0.00      S_04 153
ATOM   1054  H   MET   153      -1.986  20.005  14.528  1.00  0.00      S_04 153
ATOM   1055  CA  MET   153      -1.101  19.583  16.431  1.00  0.00      S_04 153
ATOM   1056  HA  MET   153      -0.608  20.351  17.009  1.00  0.00      S_04 153
ATOM   1057  CB  MET   153      -2.531  19.505  16.970  1.00  0.00      S_04 153
ATOM   1058  C   MET   153      -0.389  18.251  16.642  1.00  0.00      S_04 153
ATOM   1059  O   MET   153       0.448  18.119  17.534  1.00  0.00      S_04 153
ATOM   1060  N   TRP   154      -0.727  17.268  15.814  1.00  0.00      S_04 154
ATOM   1061  H   TRP   154      -1.420  17.442  15.100  1.00  0.00      S_04 154
ATOM   1062  CA  TRP   154      -0.123  15.944  15.911  1.00  0.00      S_04 154
ATOM   1063  HA  TRP   154      -0.287  15.545  16.901  1.00  0.00      S_04 154
ATOM   1064  CB  TRP   154      -0.808  14.972  14.948  1.00  0.00      S_04 154
ATOM   1065  C   TRP   154       1.374  15.998  15.625  1.00  0.00      S_04 154
ATOM   1066  O   TRP   154       2.174  15.395  16.340  1.00  0.00      S_04 154
ATOM   1067  N   ARG   155       1.745  16.725  14.576  1.00  0.00      S_04 155
ATOM   1068  H   ARG   155       1.038  17.194  14.027  1.00  0.00      S_04 155
ATOM   1069  CA  ARG   155       3.146  16.863  14.197  1.00  0.00      S_04 155
ATOM   1070  HA  ARG   155       3.554  15.890  13.967  1.00  0.00      S_04 155
ATOM   1071  CB  ARG   155       3.275  17.686  12.913  1.00  0.00      S_04 155
ATOM   1072  C   ARG   155       3.959  17.505  15.315  1.00  0.00      S_04 155
ATOM   1073  O   ARG   155       5.097  17.113  15.572  1.00  0.00      S_04 155
ATOM   1074  N   ARG   156       3.368  18.494  15.977  1.00  0.00      S_04 156
ATOM   1075  H   ARG   156       2.419  18.746  15.741  1.00  0.00      S_04 156
ATOM   1076  CA  ARG   156       4.055  19.226  17.035  1.00  0.00      S_04 156
ATOM   1077  HA  ARG   156       5.043  19.503  16.698  1.00  0.00      S_04 156
ATOM   1078  CB  ARG   156       3.330  20.540  17.335  1.00  0.00      S_04 156
ATOM   1079  C   ARG   156       4.166  18.387  18.303  1.00  0.00      S_04 156
ATOM   1080  O   ARG   156       5.022  18.638  19.152  1.00  0.00      S_04 156
ATOM   1081  N   ARG   157       3.295  17.390  18.426  1.00  0.00      S_04 157
ATOM   1082  H   ARG   157       2.720  17.140  17.635  1.00  0.00      S_04 157
ATOM   1083  CA  ARG   157       3.150  16.649  19.673  1.00  0.00      S_04 157
ATOM   1084  HA  ARG   157       2.769  17.307  20.440  1.00  0.00      S_04 157
ATOM   1085  CB  ARG   157       2.110  15.538  19.517  1.00  0.00      S_04 157
ATOM   1086  C   ARG   157       4.482  16.061  20.124  1.00  0.00      S_04 157
ATOM   1087  O   ARG   157       4.860  16.175  21.290  1.00  0.00      S_04 157
ATOM   1088  N   ARG   158       5.191  15.431  19.192  1.00  0.00      S_04 158
ATOM   1089  H   ARG   158       4.818  15.357  18.256  1.00  0.00      S_04 158
ATOM   1090  CA  ARG   158       6.493  14.845  19.486  1.00  0.00      S_04 158
ATOM   1091  HA  ARG   158       6.379  14.068  20.227  1.00  0.00      S_04 158
ATOM   1092  CB  ARG   158       7.065  14.160  18.243  1.00  0.00      S_04 158
ATOM   1093  C   ARG   158       7.469  15.898  20.000  1.00  0.00      S_04 158
ATOM   1094  O   ARG   158       7.927  15.830  21.140  1.00  0.00      S_04 158
ATOM   1095  N   MET   159       7.783  16.871  19.150  1.00  0.00      S_04 159
ATOM   1096  H   MET   159       7.395  16.854  18.218  1.00  0.00      S_04 159
ATOM   1097  CA  MET   159       8.673  17.961  19.530  1.00  0.00      S_04 159
ATOM   1098  HA  MET   159       9.679  17.583  19.642  1.00  0.00      S_04 159
ATOM   1099  CB  MET   159       8.740  19.010  18.418  1.00  0.00      S_04 159
ATOM   1100  C   MET   159       8.226  18.609  20.836  1.00  0.00      S_04 159
ATOM   1101  O   MET   159       8.975  18.643  21.812  1.00  0.00      S_04 159
ATOM   1102  N   LEU   160       7.000  19.123  20.846  1.00  0.00      S_04 160
ATOM   1103  H   LEU   160       6.440  19.076  20.007  1.00  0.00      S_04 160
ATOM   1104  CA  LEU   160       6.443  19.752  22.038  1.00  0.00      S_04 160
ATOM   1105  HA  LEU   160       6.910  20.714  22.189  1.00  0.00      S_04 160
ATOM   1106  CB  LEU   160       4.951  20.034  21.847  1.00  0.00      S_04 160
ATOM   1107  C   LEU   160       6.659  18.883  23.272  1.00  0.00      S_04 160
ATOM   1108  O   LEU   160       6.956  19.388  24.355  1.00  0.00      S_04 160
ATOM   1109  N   GLY   161       6.506  17.573  23.102  1.00  0.00      S_04 161
ATOM   1110  H   GLY   161       6.273  17.220  22.185  1.00  0.00      S_04 161
ATOM   1111  CA  GLY   161       6.667  16.633  24.205  1.00  0.00      S_04 161
ATOM   1112 1HA  GLY   161       6.053  16.946  25.037  1.00  0.00      S_04 161
ATOM   1113  C   GLY   161       8.123  16.550  24.650  1.00  0.00      S_04 161
ATOM   1114  O   GLY   161       8.411  16.304  25.822  1.00  0.00      S_04 161
ATOM   1115  N   LEU   162       9.038  16.757  23.709  1.00  0.00      S_04 162
ATOM   1116  H   LEU   162       8.738  17.028  22.783  1.00  0.00      S_04 162
ATOM   1117  CA  LEU   162      10.463  16.603  23.978  1.00  0.00      S_04 162
ATOM   1118  HA  LEU   162      10.663  15.588  24.289  1.00  0.00      S_04 162
ATOM   1119  CB  LEU   162      11.275  16.819  22.699  1.00  0.00      S_04 162
ATOM   1120  C   LEU   162      10.927  17.569  25.063  1.00  0.00      S_04 162
ATOM   1121  O   LEU   162      11.697  17.198  25.949  1.00  0.00      S_04 162
ATOM   1122  N   ALA   163      10.453  18.808  24.987  1.00  0.00      S_04 163
ATOM   1123  H   ALA   163       9.851  19.058  24.215  1.00  0.00      S_04 163
ATOM   1124  CA  ALA   163      10.778  19.815  25.990  1.00  0.00      S_04 163
ATOM   1125  HA  ALA   163      11.845  19.984  25.998  1.00  0.00      S_04 163
ATOM   1126  CB  ALA   163      10.155  21.152  25.620  1.00  0.00      S_04 163
ATOM   1127  C   ALA   163      10.322  19.379  27.378  1.00  0.00      S_04 163
ATOM   1128  O   ALA   163      11.013  19.611  28.370  1.00  0.00      S_04 163
ATOM   1129  N   GLU   164       9.155  18.746  27.441  1.00  0.00      S_04 164
ATOM   1130  H   GLU   164       8.617  18.623  26.595  1.00  0.00      S_04 164
ATOM   1131  CA  GLU   164       8.632  18.226  28.698  1.00  0.00      S_04 164
ATOM   1132  HA  GLU   164       8.588  19.022  29.427  1.00  0.00      S_04 164
ATOM   1133  CB  GLU   164       7.193  17.739  28.519  1.00  0.00      S_04 164
ATOM   1134  C   GLU   164       9.505  17.096  29.233  1.00  0.00      S_04 164
ATOM   1135  O   GLU   164       9.739  16.996  30.437  1.00  0.00      S_04 164
ATOM   1136  N   LYS   165       9.984  16.246  28.330  1.00  0.00      S_04 165
ATOM   1137  H   LYS   165       9.750  16.380  27.356  1.00  0.00      S_04 165
ATOM   1138  CA  LYS   165      10.838  15.127  28.708  1.00  0.00      S_04 165
ATOM   1139  HA  LYS   165      10.506  14.724  29.653  1.00  0.00      S_04 165
ATOM   1140  CB  LYS   165      10.707  13.987  27.695  1.00  0.00      S_04 165
ATOM   1141  C   LYS   165      12.296  15.560  28.823  1.00  0.00      S_04 165
ATOM   1142  O   LYS   165      13.181  14.737  29.056  1.00  0.00      S_04 165
ATOM   1143  N   ASN   166      12.537  16.857  28.659  1.00  0.00      S_04 166
ATOM   1144  H   ASN   166      11.764  17.483  28.486  1.00  0.00      S_04 166
ATOM   1145  CA  ASN   166      13.890  17.398  28.722  1.00  0.00      S_04 166
ATOM   1146  HA  ASN   166      13.850  18.475  28.657  1.00  0.00      S_04 166
ATOM   1147  CB  ASN   166      14.531  17.082  30.074  1.00  0.00      S_04 166
ATOM   1148  C   ASN   166      14.755  16.852  27.591  1.00  0.00      S_04 166
ATOM   1149  O   ASN   166      15.961  16.663  27.755  1.00  0.00      S_04 166
ATOM   1150  N   ILE   167      14.133  16.600  26.444  1.00  0.00      S_04 167
ATOM   1151  H   ILE   167      13.135  16.747  26.384  1.00  0.00      S_04 167
ATOM   1152  CA  ILE   167      14.852  16.118  25.271  1.00  0.00      S_04 167
ATOM   1153  HA  ILE   167      15.681  15.501  25.586  1.00  0.00      S_04 167
ATOM   1154  CB  ILE   167      13.963  15.218  24.394  1.00  0.00      S_04 167
ATOM   1155  C   ILE   167      15.373  17.278  24.429  1.00  0.00      S_04 167
ATOM   1156  O   ILE   167      14.617  18.174  24.054  1.00  0.00      S_04 167
ATOM   1157  N   LEU   168      16.668  17.254  24.134  1.00  0.00      S_04 168
ATOM   1158  H   LEU   168      17.220  16.453  24.408  1.00  0.00      S_04 168
ATOM   1159  CA  LEU   168      17.314  18.352  23.425  1.00  0.00      S_04 168
ATOM   1160  HA  LEU   168      16.630  19.186  23.355  1.00  0.00      S_04 168
ATOM   1161  CB  LEU   168      18.520  18.864  24.215  1.00  0.00      S_04 168
ATOM   1162  C   LEU   168      17.745  17.928  22.025  1.00  0.00      S_04 168
ATOM   1163  O   LEU   168      18.160  18.757  21.216  1.00  0.00      S_04 168
ATOM   1164  N   SER   169      17.644  16.633  21.748  1.00  0.00      S_04 169
ATOM   1165  H   SER   169      17.306  16.001  22.460  1.00  0.00      S_04 169
ATOM   1166  CA  SER   169      18.008  16.099  20.441  1.00  0.00      S_04 169
ATOM   1167  HA  SER   169      18.815  16.683  20.025  1.00  0.00      S_04 169
ATOM   1168  CB  SER   169      18.546  14.673  20.575  1.00  0.00      S_04 169
ATOM   1169  C   SER   169      16.819  16.122  19.485  1.00  0.00      S_04 169
ATOM   1170  O   SER   169      15.761  15.566  19.781  1.00  0.00      S_04 169
ATOM   1171  N   TYR   170      17.001  16.768  18.338  1.00  0.00      S_04 170
ATOM   1172  H   TYR   170      17.934  17.054  18.077  1.00  0.00      S_04 170
ATOM   1173  CA  TYR   170      15.889  17.075  17.447  1.00  0.00      S_04 170
ATOM   1174  HA  TYR   170      14.971  17.110  18.015  1.00  0.00      S_04 170
ATOM   1175  CB  TYR   170      16.059  18.467  16.837  1.00  0.00      S_04 170
ATOM   1176  C   TYR   170      15.763  16.031  16.343  1.00  0.00      S_04 170
ATOM   1177  O   TYR   170      15.009  16.212  15.386  1.00  0.00      S_04 170
ATOM   1178  N   ASP   171      16.506  14.937  16.482  1.00  0.00      S_04 171
ATOM   1179  H   ASP   171      17.136  14.867  17.268  1.00  0.00      S_04 171
ATOM   1180  CA  ASP   171      16.435  13.837  15.528  1.00  0.00      S_04 171
ATOM   1181  HA  ASP   171      16.388  14.233  14.524  1.00  0.00      S_04 171
ATOM   1182  CB  ASP   171      17.710  12.993  15.587  1.00  0.00      S_04 171
ATOM   1183  C   ASP   171      15.215  12.960  15.787  1.00  0.00      S_04 171
ATOM   1184  O   ASP   171      15.338  11.832  16.265  1.00  0.00      S_04 171
ATOM   1185  N   PHE   172      14.036  13.486  15.468  1.00  0.00      S_04 172
ATOM   1186  H   PHE   172      14.008  14.351  14.947  1.00  0.00      S_04 172
ATOM   1187  CA  PHE   172      12.783  12.846  15.851  1.00  0.00      S_04 172
ATOM   1188  HA  PHE   172      12.986  11.856  16.232  1.00  0.00      S_04 172
ATOM   1189  CB  PHE   172      12.120  13.611  16.998  1.00  0.00      S_04 172
ATOM   1190  C   PHE   172      11.829  12.749  14.665  1.00  0.00      S_04 172
ATOM   1191  O   PHE   172      12.046  13.376  13.628  1.00  0.00      S_04 172
ATOM   1192  N   ASP   173      10.772  11.959  14.826  1.00  0.00      S_04 173
ATOM   1193  H   ASP   173      10.652  11.471  15.702  1.00  0.00      S_04 173
ATOM   1194  CA  ASP   173       9.782  11.780  13.770  1.00  0.00      S_04 173
ATOM   1195  HA  ASP   173      10.257  11.346  12.902  1.00  0.00      S_04 173
ATOM   1196  CB  ASP   173       8.709  10.781  14.207  1.00  0.00      S_04 173
ATOM   1197  C   ASP   173       9.138  13.108  13.387  1.00  0.00      S_04 173
ATOM   1198  O   ASP   173       8.875  13.365  12.213  1.00  0.00      S_04 173
ATOM   1199  N   MET   174       8.886  13.948  14.386  1.00  0.00      S_04 174
ATOM   1200  H   MET   174       9.127  13.677  15.329  1.00  0.00      S_04 174
ATOM   1201  CA  MET   174       8.270  15.249  14.156  1.00  0.00      S_04 174
ATOM   1202  HA  MET   174       7.379  15.125  13.559  1.00  0.00      S_04 174
ATOM   1203  CB  MET   174       7.807  15.864  15.479  1.00  0.00      S_04 174
ATOM   1204  C   MET   174       9.230  16.196  13.446  1.00  0.00      S_04 174
ATOM   1205  O   MET   174       8.811  17.050  12.664  1.00  0.00      S_04 174
ATOM   1206  N   VAL   175      10.521  16.040  13.722  1.00  0.00      S_04 175
ATOM   1207  H   VAL   175      10.798  15.338  14.394  1.00  0.00      S_04 175
ATOM   1208  CA  VAL   175      11.546  16.854  13.081  1.00  0.00      S_04 175
ATOM   1209  HA  VAL   175      11.302  17.899  13.200  1.00  0.00      S_04 175
ATOM   1210  CB  VAL   175      12.920  16.662  13.750  1.00  0.00      S_04 175
ATOM   1211  C   VAL   175      11.663  16.525  11.596  1.00  0.00      S_04 175
ATOM   1212  O   VAL   175      11.775  17.420  10.759  1.00  0.00      S_04 175
ATOM   1213  N   ALA   176      11.637  15.235  11.278  1.00  0.00      S_04 176
ATOM   1214  H   ALA   176      11.556  14.548  12.013  1.00  0.00      S_04 176
ATOM   1215  CA  ALA   176      11.722  14.786   9.893  1.00  0.00      S_04 176
ATOM   1216  HA  ALA   176      12.596  15.217   9.428  1.00  0.00      S_04 176
ATOM   1217  CB  ALA   176      11.927  13.280   9.836  1.00  0.00      S_04 176
ATOM   1218  C   ALA   176      10.478  15.186   9.106  1.00  0.00      S_04 176
ATOM   1219  O   ALA   176      10.564  15.547   7.933  1.00  0.00      S_04 176
ATOM   1220  N   SER   177       9.323  15.119   9.760  1.00  0.00      S_04 177
ATOM   1221  H   SER   177       9.318  14.797  10.718  1.00  0.00      S_04 177
ATOM   1222  CA  SER   177       8.064  15.498   9.132  1.00  0.00      S_04 177
ATOM   1223  HA  SER   177       7.961  14.978   8.190  1.00  0.00      S_04 177
ATOM   1224  CB  SER   177       6.880  15.050   9.991  1.00  0.00      S_04 177
ATOM   1225  C   SER   177       7.997  17.002   8.892  1.00  0.00      S_04 177
ATOM   1226  O   SER   177       7.520  17.454   7.852  1.00  0.00      S_04 177
ATOM   1227  N   ASP   178       8.480  17.773   9.862  1.00  0.00      S_04 178
ATOM   1228  H   ASP   178       8.853  17.340  10.694  1.00  0.00      S_04 178
ATOM   1229  CA  ASP   178       8.485  19.227   9.754  1.00  0.00      S_04 178
ATOM   1230  HA  ASP   178       7.486  19.575   9.534  1.00  0.00      S_04 178
ATOM   1231  CB  ASP   178       8.865  19.862  11.093  1.00  0.00      S_04 178
ATOM   1232  C   ASP   178       9.439  19.696   8.661  1.00  0.00      S_04 178
ATOM   1233  O   ASP   178       9.203  20.715   8.013  1.00  0.00      S_04 178
ATOM   1234  N   PRO   179      10.518  18.945   8.463  1.00  0.00      S_04 179
ATOM   1235  CA  PRO   179      11.541  19.315   7.492  1.00  0.00      S_04 179
ATOM   1236  HA  PRO   179      11.950  20.281   7.749  1.00  0.00      S_04 179
ATOM   1237  CB  PRO   179      12.713  18.334   7.547  1.00  0.00      S_04 179
ATOM   1238  C   PRO   179      10.967  19.367   6.080  1.00  0.00      S_04 179
ATOM   1239  O   PRO   179      11.513  20.034   5.201  1.00  0.00      S_04 179
ATOM   1240  N   SER   180       9.863  18.658   5.869  1.00  0.00      S_04 180
ATOM   1241  H   SER   180       9.466  18.126   6.631  1.00  0.00      S_04 180
ATOM   1242  CA  SER   180       9.209  18.627   4.566  1.00  0.00      S_04 180
ATOM   1243  HA  SER   180       9.932  18.367   3.806  1.00  0.00      S_04 180
ATOM   1244  CB  SER   180       8.145  17.528   4.526  1.00  0.00      S_04 180
ATOM   1245  C   SER   180       8.582  19.976   4.231  1.00  0.00      S_04 180
ATOM   1246  O   SER   180       8.294  20.266   3.070  1.00  0.00      S_04 180
ATOM   1247  N   ASP   181       8.374  20.796   5.256  1.00  0.00      S_04 181
ATOM   1248  H   ASP   181       8.609  20.488   6.188  1.00  0.00      S_04 181
ATOM   1249  CA  ASP   181       7.815  22.130   5.068  1.00  0.00      S_04 181
ATOM   1250  HA  ASP   181       7.287  22.169   4.126  1.00  0.00      S_04 181
ATOM   1251  CB  ASP   181       6.773  22.430   6.147  1.00  0.00      S_04 181
ATOM   1252  C   ASP   181       8.907  23.193   5.083  1.00  0.00      S_04 181
ATOM   1253  O   ASP   181       8.625  24.388   4.989  1.00  0.00      S_04 181
ATOM   1254  N   ALA   182      10.155  22.751   5.203  1.00  0.00      S_04 182
ATOM   1255  H   ALA   182      10.320  21.758   5.276  1.00  0.00      S_04 182
ATOM   1256  CA  ALA   182      11.292  23.664   5.230  1.00  0.00      S_04 182
ATOM   1257  HA  ALA   182      11.229  24.291   6.107  1.00  0.00      S_04 182
ATOM   1258  CB  ALA   182      12.592  22.887   5.373  1.00  0.00      S_04 182
ATOM   1259  C   ALA   182      11.327  24.539   3.981  1.00  0.00      S_04 182
ATOM   1260  O   ALA   182      11.417  25.763   4.072  1.00  0.00      S_04 182
ATOM   1261  N   ASN   183      11.255  23.902   2.817  1.00  0.00      S_04 183
ATOM   1262  H   ASN   183      11.192  22.894   2.810  1.00  0.00      S_04 183
ATOM   1263  CA  ASN   183      11.264  24.622   1.549  1.00  0.00      S_04 183
ATOM   1264  HA  ASN   183      12.182  25.183   1.460  1.00  0.00      S_04 183
ATOM   1265  CB  ASN   183      11.257  23.640   0.375  1.00  0.00      S_04 183
ATOM   1266  C   ASN   183      10.075  25.571   1.445  1.00  0.00      S_04 183
ATOM   1267  O   ASN   183      10.211  26.703   0.980  1.00  0.00      S_04 183
ATOM   1268  N   THR   184       8.910  25.103   1.880  1.00  0.00      S_04 184
ATOM   1269  H   THR   184       8.873  24.181   2.291  1.00  0.00      S_04 184
ATOM   1270  CA  THR   184       7.684  25.886   1.781  1.00  0.00      S_04 184
ATOM   1271  HA  THR   184       7.655  26.389   0.826  1.00  0.00      S_04 184
ATOM   1272  CB  THR   184       6.435  24.987   1.825  1.00  0.00      S_04 184
ATOM   1273  C   THR   184       7.597  26.917   2.901  1.00  0.00      S_04 184
ATOM   1274  O   THR   184       8.109  26.700   3.999  1.00  0.00      S_04 184
ATOM   1275  N   ASN   185       6.944  28.039   2.616  1.00  0.00      S_04 185
ATOM   1276  H   ASN   185       6.566  28.166   1.688  1.00  0.00      S_04 185
ATOM   1277  CA  ASN   185       6.759  29.091   3.609  1.00  0.00      S_04 185
ATOM   1278  HA  ASN   185       7.538  29.024   4.354  1.00  0.00      S_04 185
ATOM   1279  CB  ASN   185       6.914  30.470   2.963  1.00  0.00      S_04 185
ATOM   1280  C   ASN   185       5.397  28.979   4.285  1.00  0.00      S_04 185
ATOM   1281  O   ASN   185       4.530  28.229   3.835  1.00  0.00      S_04 185
ATOM   1282  N   SER   186       5.215  29.729   5.367  1.00  0.00      S_04 186
ATOM   1283  H   SER   186       5.950  30.358   5.658  1.00  0.00      S_04 186
ATOM   1284  CA  SER   186       3.983  29.667   6.143  1.00  0.00      S_04 186
ATOM   1285  HA  SER   186       3.453  28.757   5.905  1.00  0.00      S_04 186
ATOM   1286  CB  SER   186       4.296  29.593   7.639  1.00  0.00      S_04 186
ATOM   1287  C   SER   186       3.088  30.867   5.854  1.00  0.00      S_04 186
ATOM   1288  O   SER   186       3.469  31.774   5.114  1.00  0.00      S_04 186
ATOM   1289  N   THR   187       1.896  30.866   6.443  1.00  0.00      S_04 187
ATOM   1290  H   THR   187       1.641  30.089   7.036  1.00  0.00      S_04 187
ATOM   1291  CA  THR   187       0.948  31.957   6.255  1.00  0.00      S_04 187
ATOM   1292  HA  THR   187       1.132  32.434   5.303  1.00  0.00      S_04 187
ATOM   1293  CB  THR   187      -0.502  31.441   6.196  1.00  0.00      S_04 187
ATOM   1294  C   THR   187       1.066  32.989   7.372  1.00  0.00      S_04 187
ATOM   1295  O   THR   187       0.890  34.186   7.145  1.00  0.00      S_04 187
ATOM   1296  N   THR   188       1.364  32.517   8.578  1.00  0.00      S_04 188
ATOM   1297  H   THR   188       1.490  31.522   8.699  1.00  0.00      S_04 188
ATOM   1298  CA  THR   188       1.513  33.397   9.730  1.00  0.00      S_04 188
ATOM   1299  HA  THR   188       1.114  34.372   9.492  1.00  0.00      S_04 188
ATOM   1300  CB  THR   188       0.701  32.891  10.937  1.00  0.00      S_04 188
ATOM   1301  C   THR   188       2.977  33.533  10.135  1.00  0.00      S_04 188
ATOM   1302  O   THR   188       3.792  32.653   9.856  1.00  0.00      S_04 188
ATOM   1303  N   LEU   189       3.304  34.640  10.793  1.00  0.00      S_04 189
ATOM   1304  H   LEU   189       2.585  35.319  11.001  1.00  0.00      S_04 189
ATOM   1305  CA  LEU   189       4.673  34.901  11.222  1.00  0.00      S_04 189
ATOM   1306  HA  LEU   189       5.249  33.990  11.158  1.00  0.00      S_04 189
ATOM   1307  CB  LEU   189       5.350  35.895  10.277  1.00  0.00      S_04 189
ATOM   1308  C   LEU   189       4.711  35.427  12.652  1.00  0.00      S_04 189
ATOM   1309  O   LEU   189       4.184  36.501  12.943  1.00  0.00      S_04 189
ATOM   1310  N   PHE   190       5.339  34.665  13.542  1.00  0.00      S_04 190
ATOM   1311  H   PHE   190       5.743  33.789  13.241  1.00  0.00      S_04 190
ATOM   1312  CA  PHE   190       5.461  35.060  14.940  1.00  0.00      S_04 190
ATOM   1313  HA  PHE   190       4.488  35.334  15.322  1.00  0.00      S_04 190
ATOM   1314  CB  PHE   190       5.931  33.880  15.792  1.00  0.00      S_04 190
ATOM   1315  C   PHE   190       6.418  36.236  15.099  1.00  0.00      S_04 190
ATOM   1316  O   PHE   190       6.499  36.844  16.167  1.00  0.00      S_04 190
ATOM   1317  N   SER   191       7.143  36.552  14.031  1.00  0.00      S_04 191
ATOM   1318  H   SER   191       7.028  36.016  13.182  1.00  0.00      S_04 191
ATOM   1319  CA  SER   191       8.099  37.653  14.051  1.00  0.00      S_04 191
ATOM   1320  HA  SER   191       8.579  37.695  15.018  1.00  0.00      S_04 191
ATOM   1321  CB  SER   191       9.218  37.410  13.037  1.00  0.00      S_04 191
ATOM   1322  C   SER   191       7.413  38.985  13.766  1.00  0.00      S_04 191
ATOM   1323  O   SER   191       7.898  40.042  14.168  1.00  0.00      S_04 191
ATOM   1324  N   ASP   192       6.282  38.925  13.070  1.00  0.00      S_04 192
ATOM   1325  H   ASP   192       5.925  38.024  12.788  1.00  0.00      S_04 192
ATOM   1326  CA  ASP   192       5.545  40.128  12.702  1.00  0.00      S_04 192
ATOM   1327  HA  ASP   192       5.475  40.783  13.558  1.00  0.00      S_04 192
ATOM   1328  CB  ASP   192       6.302  40.915  11.631  1.00  0.00      S_04 192
ATOM   1329  C   ASP   192       4.143  39.786  12.209  1.00  0.00      S_04 192
ATOM   1330  O   ASP   192       3.739  38.623  12.213  1.00  0.00      S_04 192
ATOM   1331  N   ASP   193       3.405  40.806  11.784  1.00  0.00      S_04 193
ATOM   1332  H   ASP   193       3.782  41.742  11.838  1.00  0.00      S_04 193
ATOM   1333  CA  ASP   193       2.066  40.610  11.241  1.00  0.00      S_04 193
ATOM   1334  HA  ASP   193       1.474  40.040  11.941  1.00  0.00      S_04 193
ATOM   1335  CB  ASP   193       1.351  41.953  11.082  1.00  0.00      S_04 193
ATOM   1336  C   ASP   193       2.115  39.880   9.903  1.00  0.00      S_04 193
ATOM   1337  O   ASP   193       2.969  40.161   9.063  1.00  0.00      S_04 193
ATOM   1338  N   THR   194       1.193  38.942   9.713  1.00  0.00      S_04 194
ATOM   1339  H   THR   194       0.705  38.563  10.511  1.00  0.00      S_04 194
ATOM   1340  CA  THR   194       0.868  38.447   8.380  1.00  0.00      S_04 194
ATOM   1341  HA  THR   194       1.703  38.622   7.718  1.00  0.00      S_04 194
ATOM   1342  CB  THR   194       0.644  36.923   8.384  1.00  0.00      S_04 194
ATOM   1343  C   THR   194      -0.375  39.133   7.825  1.00  0.00      S_04 194
ATOM   1344  O   THR   194      -1.079  39.842   8.544  1.00  0.00      S_04 194
ATOM   1345  N   ASP   195      -0.640  38.917   6.540  1.00  0.00      S_04 195
ATOM   1346  H   ASP   195       0.050  38.452   5.967  1.00  0.00      S_04 195
ATOM   1347  CA  ASP   195      -1.899  39.336   5.937  1.00  0.00      S_04 195
ATOM   1348  HA  ASP   195      -2.146  40.332   6.273  1.00  0.00      S_04 195
ATOM   1349  CB  ASP   195      -1.760  39.427   4.416  1.00  0.00      S_04 195
ATOM   1350  C   ASP   195      -3.030  38.382   6.303  1.00  0.00      S_04 195
ATOM   1351  O   ASP   195      -2.918  37.170   6.119  1.00  0.00      S_04 195
ATOM   1352  N   ASP   196      -4.120  38.936   6.824  1.00  0.00      S_04 196
ATOM   1353  H   ASP   196      -4.162  39.940   6.924  1.00  0.00      S_04 196
ATOM   1354  CA  ASP   196      -5.258  38.132   7.254  1.00  0.00      S_04 196
ATOM   1355  HA  ASP   196      -4.956  37.487   8.066  1.00  0.00      S_04 196
ATOM   1356  CB  ASP   196      -6.364  39.027   7.817  1.00  0.00      S_04 196
ATOM   1357  C   ASP   196      -5.801  37.286   6.108  1.00  0.00      S_04 196
ATOM   1358  O   ASP   196      -6.101  36.105   6.283  1.00  0.00      S_04 196
ATOM   1359  N   ARG   197      -5.923  37.897   4.934  1.00  0.00      S_04 197
ATOM   1360  H   ARG   197      -5.615  38.855   4.843  1.00  0.00      S_04 197
ATOM   1361  CA  ARG   197      -6.492  37.222   3.774  1.00  0.00      S_04 197
ATOM   1362  HA  ARG   197      -7.534  37.005   3.958  1.00  0.00      S_04 197
ATOM   1363  CB  ARG   197      -6.463  38.141   2.551  1.00  0.00      S_04 197
ATOM   1364  C   ARG   197      -5.749  35.924   3.472  1.00  0.00      S_04 197
ATOM   1365  O   ARG   197      -6.351  34.852   3.416  1.00  0.00      S_04 197
ATOM   1366  N   SER   198      -4.438  36.030   3.279  1.00  0.00      S_04 198
ATOM   1367  H   SER   198      -4.001  36.937   3.356  1.00  0.00      S_04 198
ATOM   1368  CA  SER   198      -3.615  34.870   2.959  1.00  0.00      S_04 198
ATOM   1369  HA  SER   198      -4.002  34.387   2.074  1.00  0.00      S_04 198
ATOM   1370  CB  SER   198      -2.189  35.304   2.613  1.00  0.00      S_04 198
ATOM   1371  C   SER   198      -3.594  33.874   4.114  1.00  0.00      S_04 198
ATOM   1372  O   SER   198      -3.718  32.667   3.907  1.00  0.00      S_04 198
ATOM   1373  N   LYS   199      -3.436  34.387   5.329  1.00  0.00      S_04 199
ATOM   1374  H   LYS   199      -3.348  35.388   5.433  1.00  0.00      S_04 199
ATOM   1375  CA  LYS   199      -3.385  33.543   6.517  1.00  0.00      S_04 199
ATOM   1376  HA  LYS   199      -2.543  32.870   6.445  1.00  0.00      S_04 199
ATOM   1377  CB  LYS   199      -3.140  34.391   7.767  1.00  0.00      S_04 199
ATOM   1378  C   LYS   199      -4.669  32.736   6.675  1.00  0.00      S_04 199
ATOM   1379  O   LYS   199      -4.630  31.519   6.859  1.00  0.00      S_04 199
ATOM   1380  N   ARG   200      -5.806  33.421   6.602  1.00  0.00      S_04 200
ATOM   1381  H   ARG   200      -5.769  34.423   6.480  1.00  0.00      S_04 200
ATOM   1382  CA  ARG   200      -7.104  32.763   6.695  1.00  0.00      S_04 200
ATOM   1383  HA  ARG   200      -6.975  31.696   6.585  1.00  0.00      S_04 200
ATOM   1384  CB  ARG   200      -7.713  32.973   8.082  1.00  0.00      S_04 200
ATOM   1385  C   ARG   200      -8.058  33.274   5.621  1.00  0.00      S_04 200
ATOM   1386  O   ARG   200      -8.779  34.249   5.830  1.00  0.00      S_04 200
ATOM   1387  N   SER   201      -8.057  32.608   4.470  1.00  0.00      S_04 201
ATOM   1388  H   SER   201      -7.461  31.799   4.370  1.00  0.00      S_04 201
ATOM   1389  CA  SER   201      -8.895  33.016   3.349  1.00  0.00      S_04 201
ATOM   1390  HA  SER   201      -8.778  34.076   3.179  1.00  0.00      S_04 201
ATOM   1391  CB  SER   201      -8.436  32.330   2.060  1.00  0.00      S_04 201
ATOM   1392  C   SER   201     -10.364  32.702   3.615  1.00  0.00      S_04 201
ATOM   1393  O   SER   201     -10.689  31.698   4.248  1.00  0.00      S_04 201
ATOM   1394  N   THR   202     -11.246  33.568   3.128  1.00  0.00      S_04 202
ATOM   1395  H   THR   202     -10.915  34.367   2.606  1.00  0.00      S_04 202
ATOM   1396  CA  THR   202     -12.680  33.394   3.326  1.00  0.00      S_04 202
ATOM   1397  HA  THR   202     -12.863  33.034   4.328  1.00  0.00      S_04 202
ATOM   1398  CB  THR   202     -13.432  34.734   3.215  1.00  0.00      S_04 202
ATOM   1399  C   THR   202     -13.261  32.410   2.317  1.00  0.00      S_04 202
ATOM   1400  O   THR   202     -12.654  32.137   1.282  1.00  0.00      S_04 202
ATOM   1401  N   ASN   203     -14.441  31.882   2.625  1.00  0.00      S_04 203
ATOM   1402  H   ASN   203     -14.874  32.124   3.505  1.00  0.00      S_04 203
ATOM   1403  CA  ASN   203     -15.127  30.962   1.726  1.00  0.00      S_04 203
ATOM   1404  HA  ASN   203     -14.848  31.181   0.706  1.00  0.00      S_04 203
ATOM   1405  CB  ASN   203     -14.676  29.523   1.986  1.00  0.00      S_04 203
ATOM   1406  C   ASN   203     -16.641  31.072   1.874  1.00  0.00      S_04 203
ATOM   1407  O   ASN   203     -17.139  31.677   2.823  1.00  0.00      S_04 203
ATOM   1408  N   PRO   204     -17.367  30.482   0.929  1.00  0.00      S_04 204
ATOM   1409  CA  PRO   204     -18.823  30.566   0.919  1.00  0.00      S_04 204
ATOM   1410  HA  PRO   204     -19.123  31.597   0.808  1.00  0.00      S_04 204
ATOM   1411  CB  PRO   204     -19.392  29.829  -0.295  1.00  0.00      S_04 204
ATOM   1412  C   PRO   204     -19.417  29.997   2.203  1.00  0.00      S_04 204
ATOM   1413  O   PRO   204     -20.323  30.587   2.793  1.00  0.00      S_04 204
ATOM   1414  N   GLU   205     -18.902  28.849   2.630  1.00  0.00      S_04 205
ATOM   1415  H   GLU   205     -18.209  28.380   2.065  1.00  0.00      S_04 205
ATOM   1416  CA  GLU   205     -19.311  28.250   3.895  1.00  0.00      S_04 205
ATOM   1417  HA  GLU   205     -20.364  28.426   4.053  1.00  0.00      S_04 205
ATOM   1418  CB  GLU   205     -19.141  26.730   3.847  1.00  0.00      S_04 205
ATOM   1419  C   GLU   205     -18.518  28.829   5.062  1.00  0.00      S_04 205
ATOM   1420  O   GLU   205     -18.755  28.481   6.219  1.00  0.00      S_04 205
TER
