# Supplementary material for: Structural insights into the function of the core-circadian factor TIMING OF CAB2 EXPRESSION 1 (TOC1)
Source: J Circadian Rhythms. 2008 Feb 25;6:3. doi: 10.1186/1740-3391-6-3 (PMC2292679; doi:10.1186/1740-3391-6-3)
Supplement: Additional file 8 — Structural file. Structure of LjTOC1_dom2 [file 1740-3391-6-3-S8.pdb]

SOURCE    DECOY 352 IDENTIFIER S_0026_4855
SOURCE    CLUSTER 6 MEMBER 1 FILE aaseth.out.clusters
REMARK    SCORE           score:          -44.32
REMARK    SCORE             env:          -37.24
REMARK    SCORE            pair:          -18.37
REMARK    SCORE             vdw:            2.74
REMARK    SCORE              hs:            1.01
REMARK    SCORE              ss:            0.00
REMARK    SCORE           sheet:            7.55
REMARK    SCORE              cb:           50.38
REMARK    SCORE          rsigma:            0.00
REMARK    SCORE         hb_srbb:          -40.27
REMARK    SCORE         hb_lrbb:           -1.39
REMARK    SCORE              rg:           15.72
REMARK    SCORE              co:           25.60
REMARK    SCORE            rama:           -5.89
REMARK    SCORE     description:     S_0026_4855
ATOM      1  N   ALA     1       1.043   0.375  -0.960  1.00  0.00      S_00   1
ATOM      2  H   ALA     1       1.575  -0.352  -1.417  1.00  0.00      S_00   1
ATOM      3  CA  ALA     1       0.003   0.001  -0.008  1.00  0.00      S_00   1
ATOM      4  HA  ALA     1      -0.877   0.601  -0.183  1.00  0.00      S_00   1
ATOM      5  CB  ALA     1      -0.430  -1.439  -0.234  1.00  0.00      S_00   1
ATOM      6  C   ALA     1       0.475   0.197   1.429  1.00  0.00      S_00   1
ATOM      7  O   ALA     1      -0.220   0.805   2.243  1.00  0.00      S_00   1
ATOM      8  N   ALA     2       1.660  -0.322   1.734  1.00  0.00      S_00   2
ATOM      9  H   ALA     2       2.169  -0.833   1.027  1.00  0.00      S_00   2
ATOM     10  CA  ALA     2       2.243  -0.172   3.061  1.00  0.00      S_00   2
ATOM     11  HA  ALA     2       1.539  -0.513   3.805  1.00  0.00      S_00   2
ATOM     12  CB  ALA     2       3.462  -1.069   3.209  1.00  0.00      S_00   2
ATOM     13  C   ALA     2       2.613   1.281   3.340  1.00  0.00      S_00   2
ATOM     14  O   ALA     2       2.870   1.658   4.484  1.00  0.00      S_00   2
ATOM     15  N   GLN     3       2.638   2.093   2.288  1.00  0.00      S_00   3
ATOM     16  H   GLN     3       2.398   1.726   1.378  1.00  0.00      S_00   3
ATOM     17  CA  GLN     3       3.004   3.499   2.413  1.00  0.00      S_00   3
ATOM     18  HA  GLN     3       3.803   3.600   3.132  1.00  0.00      S_00   3
ATOM     19  CB  GLN     3       3.558   4.028   1.089  1.00  0.00      S_00   3
ATOM     20  C   GLN     3       1.812   4.341   2.856  1.00  0.00      S_00   3
ATOM     21  O   GLN     3       1.972   5.486   3.280  1.00  0.00      S_00   3
ATOM     22  N   GLN     4       0.618   3.767   2.756  1.00  0.00      S_00   4
ATOM     23  H   GLN     4       0.561   2.790   2.503  1.00  0.00      S_00   4
ATOM     24  CA  GLN     4      -0.613   4.509   3.001  1.00  0.00      S_00   4
ATOM     25  HA  GLN     4      -0.385   5.560   3.099  1.00  0.00      S_00   4
ATOM     26  CB  GLN     4      -1.557   4.393   1.803  1.00  0.00      S_00   4
ATOM     27  C   GLN     4      -1.309   4.020   4.267  1.00  0.00      S_00   4
ATOM     28  O   GLN     4      -1.628   2.838   4.394  1.00  0.00      S_00   4
ATOM     29  N   GLU     5      -1.542   4.937   5.200  1.00  0.00      S_00   5
ATOM     30  H   GLU     5      -1.284   5.897   5.022  1.00  0.00      S_00   5
ATOM     31  CA  GLU     5      -2.160   4.593   6.475  1.00  0.00      S_00   5
ATOM     32  HA  GLU     5      -1.556   3.854   6.981  1.00  0.00      S_00   5
ATOM     33  CB  GLU     5      -2.197   5.811   7.400  1.00  0.00      S_00   5
ATOM     34  C   GLU     5      -3.570   4.045   6.274  1.00  0.00      S_00   5
ATOM     35  O   GLU     5      -4.427   4.710   5.693  1.00  0.00      S_00   5
ATOM     36  N   PRO     6      -3.801   2.830   6.759  1.00  0.00      S_00   6
ATOM     37  CA  PRO     6      -5.065   2.140   6.525  1.00  0.00      S_00   6
ATOM     38  HA  PRO     6      -5.261   2.098   5.464  1.00  0.00      S_00   6
ATOM     39  CB  PRO     6      -4.976   0.686   6.995  1.00  0.00      S_00   6
ATOM     40  C   PRO     6      -6.218   2.848   7.228  1.00  0.00      S_00   6
ATOM     41  O   PRO     6      -6.013   3.576   8.199  1.00  0.00      S_00   6
ATOM     42  N   GLU     7      -7.431   2.629   6.731  1.00  0.00      S_00   7
ATOM     43  H   GLU     7      -7.526   2.076   5.891  1.00  0.00      S_00   7
ATOM     44  CA  GLU     7      -8.628   3.167   7.366  1.00  0.00      S_00   7
ATOM     45  HA  GLU     7      -8.352   3.978   8.024  1.00  0.00      S_00   7
ATOM     46  CB  GLU     7      -9.564   3.774   6.319  1.00  0.00      S_00   7
ATOM     47  C   GLU     7      -9.360   2.093   8.163  1.00  0.00      S_00   7
ATOM     48  O   GLU     7     -10.546   2.227   8.461  1.00  0.00      S_00   7
ATOM     49  N   VAL     8      -8.644   1.026   8.505  1.00  0.00      S_00   8
ATOM     50  H   VAL     8      -7.664   0.994   8.264  1.00  0.00      S_00   8
ATOM     51  CA  VAL     8      -9.237  -0.098   9.220  1.00  0.00      S_00   8
ATOM     52  HA  VAL     8     -10.257  -0.235   8.892  1.00  0.00      S_00   8
ATOM     53  CB  VAL     8      -8.509  -1.417   8.902  1.00  0.00      S_00   8
ATOM     54  C   VAL     8      -9.215   0.134  10.727  1.00  0.00      S_00   8
ATOM     55  O   VAL     8      -8.423  -0.475  11.447  1.00  0.00      S_00   8
ATOM     56  N   SER     9     -10.089   1.017  11.198  1.00  0.00      S_00   9
ATOM     57  H   SER     9     -10.755   1.436  10.565  1.00  0.00      S_00   9
ATOM     58  CA  SER     9     -10.111   1.398  12.605  1.00  0.00      S_00   9
ATOM     59  HA  SER     9      -9.185   1.893  12.859  1.00  0.00      S_00   9
ATOM     60  CB  SER     9     -11.219   2.419  12.867  1.00  0.00      S_00   9
ATOM     61  C   SER     9     -10.298   0.179  13.503  1.00  0.00      S_00   9
ATOM     62  O   SER     9      -9.504  -0.062  14.412  1.00  0.00      S_00   9
ATOM     63  N   ILE    10     -11.353  -0.585  13.242  1.00  0.00      S_00  10
ATOM     64  H   ILE    10     -11.957  -0.343  12.470  1.00  0.00      S_00  10
ATOM     65  CA  ILE    10     -11.662  -1.764  14.042  1.00  0.00      S_00  10
ATOM     66  HA  ILE    10     -11.861  -1.466  15.061  1.00  0.00      S_00  10
ATOM     67  CB  ILE    10     -12.943  -2.462  13.548  1.00  0.00      S_00  10
ATOM     68  C   ILE    10     -10.510  -2.762  14.021  1.00  0.00      S_00  10
ATOM     69  O   ILE    10     -10.081  -3.252  15.065  1.00  0.00      S_00  10
ATOM     70  N   SER    11     -10.013  -3.059  12.824  1.00  0.00      S_00  11
ATOM     71  H   SER    11     -10.408  -2.620  12.005  1.00  0.00      S_00  11
ATOM     72  CA  SER    11      -8.912  -4.002  12.664  1.00  0.00      S_00  11
ATOM     73  HA  SER    11      -9.220  -4.977  13.011  1.00  0.00      S_00  11
ATOM     74  CB  SER    11      -8.563  -4.172  11.184  1.00  0.00      S_00  11
ATOM     75  C   SER    11      -7.681  -3.550  13.444  1.00  0.00      S_00  11
ATOM     76  O   SER    11      -7.001  -4.361  14.072  1.00  0.00      S_00  11
ATOM     77  N   LYS    12      -7.402  -2.251  13.399  1.00  0.00      S_00  12
ATOM     78  H   LYS    12      -7.993  -1.640  12.854  1.00  0.00      S_00  12
ATOM     79  CA  LYS    12      -6.264  -1.687  14.114  1.00  0.00      S_00  12
ATOM     80  HA  LYS    12      -5.590  -2.480  14.401  1.00  0.00      S_00  12
ATOM     81  CB  LYS    12      -5.461  -0.762  13.199  1.00  0.00      S_00  12
ATOM     82  C   LYS    12      -6.716  -0.930  15.359  1.00  0.00      S_00  12
ATOM     83  O   LYS    12      -6.139  -1.086  16.435  1.00  0.00      S_00  12
ATOM     84  N   ALA    13      -7.750  -0.110  15.204  1.00  0.00      S_00  13
ATOM     85  H   ALA    13      -8.140   0.021  14.281  1.00  0.00      S_00  13
ATOM     86  CA  ALA    13      -8.337   0.604  16.331  1.00  0.00      S_00  13
ATOM     87  HA  ALA    13      -7.555   1.088  16.897  1.00  0.00      S_00  13
ATOM     88  CB  ALA    13      -9.239   1.725  15.836  1.00  0.00      S_00  13
ATOM     89  C   ALA    13      -9.112  -0.343  17.241  1.00  0.00      S_00  13
ATOM     90  O   ALA    13     -10.110  -0.936  16.831  1.00  0.00      S_00  13
ATOM     91  N   ALA    14      -8.646  -0.479  18.478  1.00  0.00      S_00  14
ATOM     92  H   ALA    14      -7.896   0.121  18.791  1.00  0.00      S_00  14
ATOM     93  CA  ALA    14      -9.189  -1.474  19.396  1.00  0.00      S_00  14
ATOM     94  HA  ALA    14      -9.406  -2.383  18.854  1.00  0.00      S_00  14
ATOM     95  CB  ALA    14      -8.150  -1.856  20.439  1.00  0.00      S_00  14
ATOM     96  C   ALA    14     -10.460  -0.967  20.069  1.00  0.00      S_00  14
ATOM     97  O   ALA    14     -11.257  -1.752  20.583  1.00  0.00      S_00  14
ATOM     98  N   ALA    15     -10.644   0.349  20.061  1.00  0.00      S_00  15
ATOM     99  H   ALA    15      -9.974   0.936  19.586  1.00  0.00      S_00  15
ATOM    100  CA  ALA    15     -11.787   0.967  20.722  1.00  0.00      S_00  15
ATOM    101  HA  ALA    15     -12.111   0.342  21.541  1.00  0.00      S_00  15
ATOM    102  CB  ALA    15     -11.383   2.291  21.352  1.00  0.00      S_00  15
ATOM    103  C   ALA    15     -12.943   1.170  19.748  1.00  0.00      S_00  15
ATOM    104  O   ALA    15     -14.056   1.509  20.152  1.00  0.00      S_00  15
ATOM    105  N   VAL    16     -12.673   0.960  18.464  1.00  0.00      S_00  16
ATOM    106  H   VAL    16     -11.749   0.646  18.201  1.00  0.00      S_00  16
ATOM    107  CA  VAL    16     -13.674   1.170  17.426  1.00  0.00      S_00  16
ATOM    108  HA  VAL    16     -14.074   2.170  17.509  1.00  0.00      S_00  16
ATOM    109  CB  VAL    16     -13.056   1.077  16.018  1.00  0.00      S_00  16
ATOM    110  C   VAL    16     -14.809   0.158  17.541  1.00  0.00      S_00  16
ATOM    111  O   VAL    16     -15.984   0.524  17.516  1.00  0.00      S_00  16
ATOM    112  N   ILE    17     -14.450  -1.115  17.667  1.00  0.00      S_00  17
ATOM    113  H   ILE    17     -13.468  -1.344  17.737  1.00  0.00      S_00  17
ATOM    114  CA  ILE    17     -15.435  -2.189  17.707  1.00  0.00      S_00  17
ATOM    115  HA  ILE    17     -16.065  -2.132  16.832  1.00  0.00      S_00  17
ATOM    116  CB  ILE    17     -14.763  -3.574  17.655  1.00  0.00      S_00  17
ATOM    117  C   ILE    17     -16.297  -2.100  18.962  1.00  0.00      S_00  17
ATOM    118  O   ILE    17     -17.492  -2.394  18.928  1.00  0.00      S_00  17
ATOM    119  N   GLU    18     -15.683  -1.693  20.068  1.00  0.00      S_00  18
ATOM    120  H   GLU    18     -14.708  -1.432  20.022  1.00  0.00      S_00  18
ATOM    121  CA  GLU    18     -16.380  -1.612  21.346  1.00  0.00      S_00  18
ATOM    122  HA  GLU    18     -16.931  -2.526  21.514  1.00  0.00      S_00  18
ATOM    123  CB  GLU    18     -15.378  -1.508  22.497  1.00  0.00      S_00  18
ATOM    124  C   GLU    18     -17.340  -0.427  21.377  1.00  0.00      S_00  18
ATOM    125  O   GLU    18     -18.404  -0.494  21.992  1.00  0.00      S_00  18
ATOM    126  N   GLU    19     -16.956   0.656  20.709  1.00  0.00      S_00  19
ATOM    127  H   GLU    19     -16.066   0.650  20.232  1.00  0.00      S_00  19
ATOM    128  CA  GLU    19     -17.788   1.852  20.647  1.00  0.00      S_00  19
ATOM    129  HA  GLU    19     -18.428   1.890  21.516  1.00  0.00      S_00  19
ATOM    130  CB  GLU    19     -16.920   3.111  20.707  1.00  0.00      S_00  19
ATOM    131  C   GLU    19     -18.643   1.864  19.384  1.00  0.00      S_00  19
ATOM    132  O   GLU    19     -19.484   2.744  19.201  1.00  0.00      S_00  19
ATOM    133  N   LEU    20     -18.421   0.883  18.516  1.00  0.00      S_00  20
ATOM    134  H   LEU    20     -17.723   0.185  18.730  1.00  0.00      S_00  20
ATOM    135  CA  LEU    20     -19.161   0.787  17.263  1.00  0.00      S_00  20
ATOM    136  HA  LEU    20     -19.258   1.770  16.826  1.00  0.00      S_00  20
ATOM    137  CB  LEU    20     -18.384  -0.050  16.245  1.00  0.00      S_00  20
ATOM    138  C   LEU    20     -20.546   0.190  17.485  1.00  0.00      S_00  20
ATOM    139  O   LEU    20     -20.683  -0.888  18.064  1.00  0.00      S_00  20
ATOM    140  N   PRO    21     -21.571   0.896  17.020  1.00  0.00      S_00  21
ATOM    141  CA  PRO    21     -22.947   0.435  17.161  1.00  0.00      S_00  21
ATOM    142  HA  PRO    21     -23.176   0.299  18.208  1.00  0.00      S_00  21
ATOM    143  CB  PRO    21     -23.924   1.496  16.651  1.00  0.00      S_00  21
ATOM    144  C   PRO    21     -23.166  -0.879  16.418  1.00  0.00      S_00  21
ATOM    145  O   PRO    21     -24.140  -1.589  16.668  1.00  0.00      S_00  21
ATOM    146  N   GLY    22     -22.255  -1.196  15.504  1.00  0.00      S_00  22
ATOM    147  H   GLY    22     -21.481  -0.567  15.343  1.00  0.00      S_00  22
ATOM    148  CA  GLY    22     -22.343  -2.427  14.728  1.00  0.00      S_00  22
ATOM    149 1HA  GLY    22     -23.380  -2.707  14.615  1.00  0.00      S_00  22
ATOM    150  C   GLY    22     -21.582  -3.561  15.406  1.00  0.00      S_00  22
ATOM    151  O   GLY    22     -21.536  -4.681  14.897  1.00  0.00      S_00  22
ATOM    152  N   ALA    23     -20.986  -3.264  16.556  1.00  0.00      S_00  23
ATOM    153  H   ALA    23     -21.051  -2.321  16.914  1.00  0.00      S_00  23
ATOM    154  CA  ALA    23     -20.241  -4.262  17.314  1.00  0.00      S_00  23
ATOM    155  HA  ALA    23     -19.470  -4.687  16.689  1.00  0.00      S_00  23
ATOM    156  CB  ALA    23     -19.512  -3.608  18.478  1.00  0.00      S_00  23
ATOM    157  C   ALA    23     -21.159  -5.372  17.814  1.00  0.00      S_00  23
ATOM    158  O   ALA    23     -22.279  -5.113  18.255  1.00  0.00      S_00  23
ATOM    159  N   GLN    24     -20.677  -6.609  17.742  1.00  0.00      S_00  24
ATOM    160  H   GLN    24     -19.764  -6.758  17.339  1.00  0.00      S_00  24
ATOM    161  CA  GLN    24     -21.434  -7.755  18.231  1.00  0.00      S_00  24
ATOM    162  HA  GLN    24     -20.858  -8.272  18.985  1.00  0.00      S_00  24
ATOM    163  CB  GLN    24     -22.717  -7.294  18.924  1.00  0.00      S_00  24
ATOM    164  C   GLN    24     -21.768  -8.719  17.098  1.00  0.00      S_00  24
ATOM    165  O   GLN    24     -22.269  -9.819  17.332  1.00  0.00      S_00  24
ATOM    166  N   ILE    25     -21.487  -8.299  15.868  1.00  0.00      S_00  25
ATOM    167  H   ILE    25     -21.162  -7.352  15.734  1.00  0.00      S_00  25
ATOM    168  CA  ILE    25     -21.635  -9.171  14.709  1.00  0.00      S_00  25
ATOM    169  HA  ILE    25     -22.674  -9.442  14.592  1.00  0.00      S_00  25
ATOM    170  CB  ILE    25     -21.237  -8.450  13.407  1.00  0.00      S_00  25
ATOM    171  C   ILE    25     -20.793 -10.434  14.857  1.00  0.00      S_00  25
ATOM    172  O   ILE    25     -19.680 -10.392  15.381  1.00  0.00      S_00  25
ATOM    173  N   SER    26     -21.332 -11.556  14.392  1.00  0.00      S_00  26
ATOM    174  H   SER    26     -22.216 -11.512  13.905  1.00  0.00      S_00  26
ATOM    175  CA  SER    26     -20.681 -12.849  14.566  1.00  0.00      S_00  26
ATOM    176  HA  SER    26     -20.061 -12.823  15.450  1.00  0.00      S_00  26
ATOM    177  CB  SER    26     -21.720 -13.944  14.813  1.00  0.00      S_00  26
ATOM    178  C   SER    26     -19.824 -13.202  13.355  1.00  0.00      S_00  26
ATOM    179  O   SER    26     -19.128 -14.218  13.350  1.00  0.00      S_00  26
ATOM    180  N   GLU    27     -19.880 -12.358  12.330  1.00  0.00      S_00  27
ATOM    181  H   GLU    27     -20.492 -11.556  12.386  1.00  0.00      S_00  27
ATOM    182  CA  GLU    27     -19.081 -12.559  11.127  1.00  0.00      S_00  27
ATOM    183  HA  GLU    27     -18.100 -12.916  11.403  1.00  0.00      S_00  27
ATOM    184  CB  GLU    27     -19.696 -13.652  10.252  1.00  0.00      S_00  27
ATOM    185  C   GLU    27     -18.946 -11.265  10.332  1.00  0.00      S_00  27
ATOM    186  O   GLU    27     -19.854 -10.434  10.321  1.00  0.00      S_00  27
ATOM    187  N   CYS    28     -17.807 -11.100   9.668  1.00  0.00      S_00  28
ATOM    188  H   CYS    28     -17.091 -11.811   9.734  1.00  0.00      S_00  28
ATOM    189  CA  CYS    28     -17.563  -9.922   8.845  1.00  0.00      S_00  28
ATOM    190  HA  CYS    28     -18.474  -9.348   8.759  1.00  0.00      S_00  28
ATOM    191  CB  CYS    28     -16.546  -8.998   9.520  1.00  0.00      S_00  28
ATOM    192  C   CYS    28     -17.074 -10.311   7.454  1.00  0.00      S_00  28
ATOM    193  O   CYS    28     -16.856 -11.489   7.170  1.00  0.00      S_00  28
ATOM    194  N   ARG    29     -16.904  -9.315   6.592  1.00  0.00      S_00  29
ATOM    195  H   ARG    29     -17.132  -8.373   6.877  1.00  0.00      S_00  29
ATOM    196  CA  ARG    29     -16.396  -9.546   5.244  1.00  0.00      S_00  29
ATOM    197  HA  ARG    29     -15.807 -10.451   5.232  1.00  0.00      S_00  29
ATOM    198  CB  ARG    29     -17.552  -9.783   4.270  1.00  0.00      S_00  29
ATOM    199  C   ARG    29     -15.541  -8.376   4.769  1.00  0.00      S_00  29
ATOM    200  O   ARG    29     -15.488  -7.330   5.416  1.00  0.00      S_00  29
ATOM    201  N   PRO    30     -14.873  -8.561   3.635  1.00  0.00      S_00  30
ATOM    202  CA  PRO    30     -14.036  -7.514   3.060  1.00  0.00      S_00  30
ATOM    203  HA  PRO    30     -13.237  -7.275   3.746  1.00  0.00      S_00  30
ATOM    204  CB  PRO    30     -13.359  -8.012   1.781  1.00  0.00      S_00  30
ATOM    205  C   PRO    30     -14.848  -6.257   2.768  1.00  0.00      S_00  30
ATOM    206  O   PRO    30     -15.989  -6.335   2.313  1.00  0.00      S_00  30
ATOM    207  N   ASN    31     -14.252  -5.099   3.032  1.00  0.00      S_00  31
ATOM    208  H   ASN    31     -13.287  -5.099   3.329  1.00  0.00      S_00  31
ATOM    209  CA  ASN    31     -14.955  -3.828   2.903  1.00  0.00      S_00  31
ATOM    210  HA  ASN    31     -16.013  -3.985   3.056  1.00  0.00      S_00  31
ATOM    211  CB  ASN    31     -14.511  -2.857   3.998  1.00  0.00      S_00  31
ATOM    212  C   ASN    31     -14.727  -3.208   1.528  1.00  0.00      S_00  31
ATOM    213  O   ASN    31     -13.712  -3.466   0.881  1.00  0.00      S_00  31
ATOM    214  N   VAL    32     -15.677  -2.390   1.089  1.00  0.00      S_00  32
ATOM    215  H   VAL    32     -16.518  -2.274   1.635  1.00  0.00      S_00  32
ATOM    216  CA  VAL    32     -15.535  -1.654  -0.162  1.00  0.00      S_00  32
ATOM    217  HA  VAL    32     -14.829  -2.162  -0.801  1.00  0.00      S_00  32
ATOM    218  CB  VAL    32     -16.861  -1.612  -0.945  1.00  0.00      S_00  32
ATOM    219  C   VAL    32     -15.059  -0.227   0.088  1.00  0.00      S_00  32
ATOM    220  O   VAL    32     -15.248   0.319   1.175  1.00  0.00      S_00  32
ATOM    221  N   PRO    33     -14.439   0.371  -0.924  1.00  0.00      S_00  33
ATOM    222  CA  PRO    33     -13.857   1.701  -0.788  1.00  0.00      S_00  33
ATOM    223  HA  PRO    33     -13.124   1.694   0.005  1.00  0.00      S_00  33
ATOM    224  CB  PRO    33     -13.097   2.085  -2.059  1.00  0.00      S_00  33
ATOM    225  C   PRO    33     -14.928   2.743  -0.482  1.00  0.00      S_00  33
ATOM    226  O   PRO    33     -14.714   3.649   0.323  1.00  0.00      S_00  33
ATOM    227  N   GLY    34     -16.080   2.607  -1.130  1.00  0.00      S_00  34
ATOM    228  H   GLY    34     -16.189   1.849  -1.788  1.00  0.00      S_00  34
ATOM    229  CA  GLY    34     -17.192   3.525  -0.915  1.00  0.00      S_00  34
ATOM    230 1HA  GLY    34     -16.877   4.532  -1.144  1.00  0.00      S_00  34
ATOM    231  C   GLY    34     -17.688   3.463   0.526  1.00  0.00      S_00  34
ATOM    232  O   GLY    34     -17.937   4.493   1.152  1.00  0.00      S_00  34
ATOM    233  N   ILE    35     -17.830   2.248   1.045  1.00  0.00      S_00  35
ATOM    234  H   ILE    35     -17.644   1.441   0.467  1.00  0.00      S_00  35
ATOM    235  CA  ILE    35     -18.248   2.050   2.428  1.00  0.00      S_00  35
ATOM    236  HA  ILE    35     -19.203   2.528   2.587  1.00  0.00      S_00  35
ATOM    237  CB  ILE    35     -18.464   0.558   2.744  1.00  0.00      S_00  35
ATOM    238  C   ILE    35     -17.224   2.623   3.401  1.00  0.00      S_00  35
ATOM    239  O   ILE    35     -17.582   3.276   4.381  1.00  0.00      S_00  35
ATOM    240  N   SER    36     -15.948   2.375   3.124  1.00  0.00      S_00  36
ATOM    241  H   SER    36     -15.719   1.830   2.305  1.00  0.00      S_00  36
ATOM    242  CA  SER    36     -14.869   2.869   3.972  1.00  0.00      S_00  36
ATOM    243  HA  SER    36     -15.205   2.902   4.998  1.00  0.00      S_00  36
ATOM    244  CB  SER    36     -13.684   1.902   3.949  1.00  0.00      S_00  36
ATOM    245  C   SER    36     -14.420   4.260   3.539  1.00  0.00      S_00  36
ATOM    246  O   SER    36     -14.730   4.707   2.435  1.00  0.00      S_00  36
ATOM    247  N   ASP    37     -13.687   4.939   4.415  1.00  0.00      S_00  37
ATOM    248  H   ASP    37     -13.528   4.547   5.332  1.00  0.00      S_00  37
ATOM    249  CA  ASP    37     -13.107   6.236   4.086  1.00  0.00      S_00  37
ATOM    250  HA  ASP    37     -13.868   6.874   3.662  1.00  0.00      S_00  37
ATOM    251  CB  ASP    37     -12.624   6.943   5.354  1.00  0.00      S_00  37
ATOM    252  C   ASP    37     -11.956   6.090   3.096  1.00  0.00      S_00  37
ATOM    253  O   ASP    37     -11.180   5.138   3.168  1.00  0.00      S_00  37
ATOM    254  N   ARG    38     -11.853   7.041   2.173  1.00  0.00      S_00  38
ATOM    255  H   ARG    38     -12.542   7.779   2.148  1.00  0.00      S_00  38
ATOM    256  CA  ARG    38     -10.771   7.045   1.196  1.00  0.00      S_00  38
ATOM    257  HA  ARG    38      -9.942   6.466   1.574  1.00  0.00      S_00  38
ATOM    258  CB  ARG    38     -11.213   6.354  -0.096  1.00  0.00      S_00  38
ATOM    259  C   ARG    38     -10.304   8.466   0.896  1.00  0.00      S_00  38
ATOM    260  O   ARG    38     -10.476   8.965  -0.216  1.00  0.00      S_00  38
ATOM    261  N   ARG    39      -9.714   9.112   1.896  1.00  0.00      S_00  39
ATOM    262  H   ARG    39      -9.484   8.608   2.741  1.00  0.00      S_00  39
ATOM    263  CA  ARG    39      -9.388  10.530   1.805  1.00  0.00      S_00  39
ATOM    264  HA  ARG    39     -10.299  11.104   1.717  1.00  0.00      S_00  39
ATOM    265  CB  ARG    39      -8.713  11.009   3.092  1.00  0.00      S_00  39
ATOM    266  C   ARG    39      -8.490  10.814   0.606  1.00  0.00      S_00  39
ATOM    267  O   ARG    39      -8.432  11.942   0.114  1.00  0.00      S_00  39
ATOM    268  N   THR    40      -7.791   9.785   0.139  1.00  0.00      S_00  40
ATOM    269  H   THR    40      -7.919   8.874   0.556  1.00  0.00      S_00  40
ATOM    270  CA  THR    40      -6.845   9.936  -0.960  1.00  0.00      S_00  40
ATOM    271  HA  THR    40      -6.326  10.878  -0.861  1.00  0.00      S_00  40
ATOM    272  CB  THR    40      -5.756   8.848  -0.921  1.00  0.00      S_00  40
ATOM    273  C   THR    40      -7.554   9.885  -2.309  1.00  0.00      S_00  40
ATOM    274  O   THR    40      -6.923  10.014  -3.358  1.00  0.00      S_00  40
ATOM    275  N   GLY    41      -8.869   9.696  -2.274  1.00  0.00      S_00  41
ATOM    276  H   GLY    41      -9.331   9.618  -1.380  1.00  0.00      S_00  41
ATOM    277  CA  GLY    41      -9.662   9.599  -3.494  1.00  0.00      S_00  41
ATOM    278 1HA  GLY    41      -9.127   9.010  -4.225  1.00  0.00      S_00  41
ATOM    279  C   GLY    41      -9.956  10.980  -4.071  1.00  0.00      S_00  41
ATOM    280  O   GLY    41      -9.820  11.992  -3.385  1.00  0.00      S_00  41
ATOM    281  N   ASN    42     -10.361  11.012  -5.337  1.00  0.00      S_00  42
ATOM    282  H   ASN    42     -10.453  10.145  -5.846  1.00  0.00      S_00  42
ATOM    283  CA  ASN    42     -10.674  12.267  -6.009  1.00  0.00      S_00  42
ATOM    284  HA  ASN    42      -9.943  13.014  -5.737  1.00  0.00      S_00  42
ATOM    285  CB  ASN    42     -10.565  12.105  -7.526  1.00  0.00      S_00  42
ATOM    286  C   ASN    42     -12.068  12.761  -5.634  1.00  0.00      S_00  42
ATOM    287  O   ASN    42     -12.783  12.110  -4.872  1.00  0.00      S_00  42
ATOM    288  N   PHE    43     -12.447  13.914  -6.175  1.00  0.00      S_00  43
ATOM    289  H   PHE    43     -11.809  14.404  -6.785  1.00  0.00      S_00  43
ATOM    290  CA  PHE    43     -13.760  14.489  -5.909  1.00  0.00      S_00  43
ATOM    291  HA  PHE    43     -13.888  14.619  -4.845  1.00  0.00      S_00  43
ATOM    292  CB  PHE    43     -13.865  15.888  -6.519  1.00  0.00      S_00  43
ATOM    293  C   PHE    43     -14.873  13.597  -6.449  1.00  0.00      S_00  43
ATOM    294  O   PHE    43     -15.975  13.563  -5.903  1.00  0.00      S_00  43
ATOM    295  N   SER    44     -14.576  12.876  -7.526  1.00  0.00      S_00  44
ATOM    296  H   SER    44     -13.655  12.955  -7.932  1.00  0.00      S_00  44
ATOM    297  CA  SER    44     -15.546  11.974  -8.134  1.00  0.00      S_00  44
ATOM    298  HA  SER    44     -16.447  12.520  -8.371  1.00  0.00      S_00  44
ATOM    299  CB  SER    44     -15.017  11.438  -9.467  1.00  0.00      S_00  44
ATOM    300  C   SER    44     -15.884  10.816  -7.201  1.00  0.00      S_00  44
ATOM    301  O   SER    44     -16.841  10.078  -7.433  1.00  0.00      S_00  44
ATOM    302  N   SER    45     -15.091  10.663  -6.146  1.00  0.00      S_00  45
ATOM    303  H   SER    45     -14.273  11.248  -6.056  1.00  0.00      S_00  45
ATOM    304  CA  SER    45     -15.372   9.671  -5.114  1.00  0.00      S_00  45
ATOM    305  HA  SER    45     -15.682   8.746  -5.578  1.00  0.00      S_00  45
ATOM    306  CB  SER    45     -14.102   9.342  -4.327  1.00  0.00      S_00  45
ATOM    307  C   SER    45     -16.465  10.155  -4.167  1.00  0.00      S_00  45
ATOM    308  O   SER    45     -16.344  11.217  -3.555  1.00  0.00      S_00  45
ATOM    309  N   GLY    46     -17.531   9.370  -4.051  1.00  0.00      S_00  46
ATOM    310  H   GLY    46     -17.574   8.516  -4.588  1.00  0.00      S_00  46
ATOM    311  CA  GLY    46     -18.640   9.710  -3.168  1.00  0.00      S_00  46
ATOM    312 1HA  GLY    46     -18.974  10.715  -3.380  1.00  0.00      S_00  46
ATOM    313  C   GLY    46     -18.230   9.609  -1.702  1.00  0.00      S_00  46
ATOM    314  O   GLY    46     -17.358   8.817  -1.345  1.00  0.00      S_00  46
ATOM    315  N   PRO    47     -18.863  10.417  -0.859  1.00  0.00      S_00  47
ATOM    316  CA  PRO    47     -18.583  10.402   0.572  1.00  0.00      S_00  47
ATOM    317  HA  PRO    47     -17.561  10.707   0.742  1.00  0.00      S_00  47
ATOM    318  CB  PRO    47     -19.454  11.429   1.299  1.00  0.00      S_00  47
ATOM    319  C   PRO    47     -18.804   9.014   1.163  1.00  0.00      S_00  47
ATOM    320  O   PRO    47     -19.628   8.243   0.671  1.00  0.00      S_00  47
ATOM    321  N   LYS    48     -18.063   8.702   2.222  1.00  0.00      S_00  48
ATOM    322  H   LYS    48     -17.419   9.387   2.591  1.00  0.00      S_00  48
ATOM    323  CA  LYS    48     -18.157   7.397   2.864  1.00  0.00      S_00  48
ATOM    324  HA  LYS    48     -17.923   6.625   2.147  1.00  0.00      S_00  48
ATOM    325  CB  LYS    48     -17.111   7.270   3.974  1.00  0.00      S_00  48
ATOM    326  C   LYS    48     -19.553   7.159   3.430  1.00  0.00      S_00  48
ATOM    327  O   LYS    48     -19.965   6.017   3.632  1.00  0.00      S_00  48
ATOM    328  N   LYS    49     -20.276   8.245   3.683  1.00  0.00      S_00  49
ATOM    329  H   LYS    49     -19.891   9.153   3.468  1.00  0.00      S_00  49
ATOM    330  CA  LYS    49     -21.611   8.158   4.262  1.00  0.00      S_00  49
ATOM    331  HA  LYS    49     -21.656   7.316   4.938  1.00  0.00      S_00  49
ATOM    332  CB  LYS    49     -21.909   9.395   5.111  1.00  0.00      S_00  49
ATOM    333  C   LYS    49     -22.673   7.997   3.180  1.00  0.00      S_00  49
ATOM    334  O   LYS    49     -23.864   7.893   3.475  1.00  0.00      S_00  49
ATOM    335  N   SER    50     -22.234   7.979   1.925  1.00  0.00      S_00  50
ATOM    336  H   SER    50     -21.245   8.078   1.749  1.00  0.00      S_00  50
ATOM    337  CA  SER    50     -23.144   7.819   0.797  1.00  0.00      S_00  50
ATOM    338  HA  SER    50     -24.138   8.125   1.090  1.00  0.00      S_00  50
ATOM    339  CB  SER    50     -22.741   8.745  -0.352  1.00  0.00      S_00  50
ATOM    340  C   SER    50     -23.178   6.372   0.317  1.00  0.00      S_00  50
ATOM    341  O   SER    50     -22.136   5.765   0.072  1.00  0.00      S_00  50
ATOM    342  N   GLU    51     -24.382   5.826   0.184  1.00  0.00      S_00  51
ATOM    343  H   GLU    51     -25.196   6.356   0.461  1.00  0.00      S_00  51
ATOM    344  CA  GLU    51     -24.559   4.481  -0.350  1.00  0.00      S_00  51
ATOM    345  HA  GLU    51     -25.608   4.223  -0.337  1.00  0.00      S_00  51
ATOM    346  CB  GLU    51     -24.131   4.427  -1.818  1.00  0.00      S_00  51
ATOM    347  C   GLU    51     -23.774   3.457   0.463  1.00  0.00      S_00  51
ATOM    348  O   GLU    51     -23.151   2.553  -0.095  1.00  0.00      S_00  51
ATOM    349  N   LEU    52     -23.808   3.605   1.783  1.00  0.00      S_00  52
ATOM    350  H   LEU    52     -24.132   4.479   2.172  1.00  0.00      S_00  52
ATOM    351  CA  LEU    52     -23.388   2.539   2.685  1.00  0.00      S_00  52
ATOM    352  HA  LEU    52     -22.410   2.185   2.393  1.00  0.00      S_00  52
ATOM    353  CB  LEU    52     -23.234   3.073   4.110  1.00  0.00      S_00  52
ATOM    354  C   LEU    52     -24.376   1.378   2.663  1.00  0.00      S_00  52
ATOM    355  O   LEU    52     -25.484   1.503   2.143  1.00  0.00      S_00  52
ATOM    356  N   ARG    53     -23.967   0.249   3.232  1.00  0.00      S_00  53
ATOM    357  H   ARG    53     -22.977   0.056   3.288  1.00  0.00      S_00  53
ATOM    358  CA  ARG    53     -24.910  -0.720   3.779  1.00  0.00      S_00  53
ATOM    359  HA  ARG    53     -25.627  -0.993   3.018  1.00  0.00      S_00  53
ATOM    360  CB  ARG    53     -24.189  -2.014   4.161  1.00  0.00      S_00  53
ATOM    361  C   ARG    53     -25.645  -0.152   4.989  1.00  0.00      S_00  53
ATOM    362  O   ARG    53     -25.110   0.686   5.715  1.00  0.00      S_00  53
ATOM    363  N   ILE    54     -26.873  -0.614   5.199  1.00  0.00      S_00  54
ATOM    364  H   ILE    54     -27.206  -1.393   4.650  1.00  0.00      S_00  54
ATOM    365  CA  ILE    54     -27.751  -0.025   6.203  1.00  0.00      S_00  54
ATOM    366  HA  ILE    54     -27.557   1.035   6.273  1.00  0.00      S_00  54
ATOM    367  CB  ILE    54     -29.233  -0.159   5.805  1.00  0.00      S_00  54
ATOM    368  C   ILE    54     -27.540  -0.671   7.568  1.00  0.00      S_00  54
ATOM    369  O   ILE    54     -27.492  -1.896   7.685  1.00  0.00      S_00  54
ATOM    370  N   GLY    55     -27.416   0.159   8.598  1.00  0.00      S_00  55
ATOM    371  H   GLY    55     -27.382   1.154   8.426  1.00  0.00      S_00  55
ATOM    372  CA  GLY    55     -27.326  -0.328   9.969  1.00  0.00      S_00  55
ATOM    373 1HA  GLY    55     -27.018   0.478  10.618  1.00  0.00      S_00  55
ATOM    374  C   GLY    55     -26.331  -1.479  10.081  1.00  0.00      S_00  55
ATOM    375  O   GLY    55     -25.296  -1.484   9.416  1.00  0.00      S_00  55
ATOM    376  N   GLU    56     -26.653  -2.453  10.926  1.00  0.00      S_00  56
ATOM    377  H   GLU    56     -27.568  -2.450  11.354  1.00  0.00      S_00  56
ATOM    378  CA  GLU    56     -25.720  -3.524  11.253  1.00  0.00      S_00  56
ATOM    379  HA  GLU    56     -24.767  -3.098  11.534  1.00  0.00      S_00  56
ATOM    380  CB  GLU    56     -26.207  -4.306  12.474  1.00  0.00      S_00  56
ATOM    381  C   GLU    56     -25.526  -4.466  10.070  1.00  0.00      S_00  56
ATOM    382  O   GLU    56     -24.828  -5.475  10.175  1.00  0.00      S_00  56
ATOM    383  N   SER    57     -26.149  -4.131   8.944  1.00  0.00      S_00  57
ATOM    384  H   SER    57     -26.778  -3.341   8.947  1.00  0.00      S_00  57
ATOM    385  CA  SER    57     -25.947  -4.874   7.707  1.00  0.00      S_00  57
ATOM    386  HA  SER    57     -26.042  -5.932   7.902  1.00  0.00      S_00  57
ATOM    387  CB  SER    57     -27.041  -4.534   6.693  1.00  0.00      S_00  57
ATOM    388  C   SER    57     -24.573  -4.590   7.110  1.00  0.00      S_00  57
ATOM    389  O   SER    57     -24.064  -5.365   6.300  1.00  0.00      S_00  57
ATOM    390  N   SER    58     -23.977  -3.473   7.515  1.00  0.00      S_00  58
ATOM    391  H   SER    58     -24.446  -2.880   8.185  1.00  0.00      S_00  58
ATOM    392  CA  SER    58     -22.664  -3.081   7.017  1.00  0.00      S_00  58
ATOM    393  HA  SER    58     -22.531  -3.460   6.015  1.00  0.00      S_00  58
ATOM    394  CB  SER    58     -22.565  -1.558   6.908  1.00  0.00      S_00  58
ATOM    395  C   SER    58     -21.552  -3.615   7.915  1.00  0.00      S_00  58
ATOM    396  O   SER    58     -21.639  -3.536   9.140  1.00  0.00      S_00  58
ATOM    397  N   ALA    59     -20.509  -4.159   7.296  1.00  0.00      S_00  59
ATOM    398  H   ALA    59     -20.537  -4.274   6.293  1.00  0.00      S_00  59
ATOM    399  CA  ALA    59     -19.326  -4.595   8.028  1.00  0.00      S_00  59
ATOM    400  HA  ALA    59     -19.612  -5.321   8.775  1.00  0.00      S_00  59
ATOM    401  CB  ALA    59     -18.364  -5.319   7.099  1.00  0.00      S_00  59
ATOM    402  C   ALA    59     -18.632  -3.418   8.704  1.00  0.00      S_00  59
ATOM    403  O   ALA    59     -18.244  -3.499   9.870  1.00  0.00      S_00  59
ATOM    404  N   PHE    60     -18.478  -2.324   7.965  1.00  0.00      S_00  60
ATOM    405  H   PHE    60     -18.807  -2.325   7.011  1.00  0.00      S_00  60
ATOM    406  CA  PHE    60     -17.844  -1.123   8.497  1.00  0.00      S_00  60
ATOM    407  HA  PHE    60     -16.832  -1.351   8.794  1.00  0.00      S_00  60
ATOM    408  CB  PHE    60     -17.732  -0.051   7.411  1.00  0.00      S_00  60
ATOM    409  C   PHE    60     -18.615  -0.577   9.694  1.00  0.00      S_00  60
ATOM    410  O   PHE    60     -18.028  -0.251  10.726  1.00  0.00      S_00  60
ATOM    411  N   PHE    61     -19.933  -0.481   9.550  1.00  0.00      S_00  61
ATOM    412  H   PHE    61     -20.356  -0.784   8.684  1.00  0.00      S_00  61
ATOM    413  CA  PHE    61     -20.783   0.050  10.609  1.00  0.00      S_00  61
ATOM    414  HA  PHE    61     -20.472   1.056  10.849  1.00  0.00      S_00  61
ATOM    415  CB  PHE    61     -22.231   0.160  10.128  1.00  0.00      S_00  61
ATOM    416  C   PHE    61     -20.711  -0.818  11.861  1.00  0.00      S_00  61
ATOM    417  O   PHE    61     -20.680  -0.307  12.981  1.00  0.00      S_00  61
ATOM    418  N   THR    62     -20.685  -2.132  11.664  1.00  0.00      S_00  62
ATOM    419  H   THR    62     -20.700  -2.488  10.719  1.00  0.00      S_00  62
ATOM    420  CA  THR    62     -20.634  -3.072  12.777  1.00  0.00      S_00  62
ATOM    421  HA  THR    62     -20.975  -2.584  13.677  1.00  0.00      S_00  62
ATOM    422  CB  THR    62     -21.586  -4.262  12.554  1.00  0.00      S_00  62
ATOM    423  C   THR    62     -19.219  -3.599  12.989  1.00  0.00      S_00  62
ATOM    424  O   THR    62     -18.673  -4.302  12.138  1.00  0.00      S_00  62
ATOM    425  N   TYR    63     -18.630  -3.255  14.130  1.00  0.00      S_00  63
ATOM    426  H   TYR    63     -19.125  -2.663  14.780  1.00  0.00      S_00  63
ATOM    427  CA  TYR    63     -17.286  -3.711  14.466  1.00  0.00      S_00  63
ATOM    428  HA  TYR    63     -16.773  -4.015  13.565  1.00  0.00      S_00  63
ATOM    429  CB  TYR    63     -16.462  -2.563  15.052  1.00  0.00      S_00  63
ATOM    430  C   TYR    63     -17.329  -4.879  15.446  1.00  0.00      S_00  63
ATOM    431  O   TYR    63     -18.234  -4.973  16.275  1.00  0.00      S_00  63
ATOM    432  N   VAL    64     -16.344  -5.766  15.345  1.00  0.00      S_00  64
ATOM    433  H   VAL    64     -15.580  -5.582  14.711  1.00  0.00      S_00  64
ATOM    434  CA  VAL    64     -16.340  -6.997  16.125  1.00  0.00      S_00  64
ATOM    435  HA  VAL    64     -17.186  -7.002  16.796  1.00  0.00      S_00  64
ATOM    436  CB  VAL    64     -16.507  -8.236  15.225  1.00  0.00      S_00  64
ATOM    437  C   VAL    64     -15.052  -7.135  16.930  1.00  0.00      S_00  64
ATOM    438  O   VAL    64     -13.954  -7.048  16.382  1.00  0.00      S_00  64
ATOM    439  N   LYS    65     -15.196  -7.351  18.234  1.00  0.00      S_00  65
ATOM    440  H   LYS    65     -16.124  -7.359  18.632  1.00  0.00      S_00  65
ATOM    441  CA  LYS    65     -14.048  -7.579  19.104  1.00  0.00      S_00  65
ATOM    442  HA  LYS    65     -13.419  -6.701  19.106  1.00  0.00      S_00  65
ATOM    443  CB  LYS    65     -14.504  -7.773  20.552  1.00  0.00      S_00  65
ATOM    444  C   LYS    65     -13.237  -8.785  18.643  1.00  0.00      S_00  65
ATOM    445  O   LYS    65     -13.796  -9.795  18.217  1.00  0.00      S_00  65
ATOM    446  N   ALA    66     -11.916  -8.672  18.731  1.00  0.00      S_00  66
ATOM    447  H   ALA    66     -11.520  -7.844  19.153  1.00  0.00      S_00  66
ATOM    448  CA  ALA    66     -11.023  -9.712  18.235  1.00  0.00      S_00  66
ATOM    449  HA  ALA    66     -11.090  -9.761  17.158  1.00  0.00      S_00  66
ATOM    450  CB  ALA    66      -9.575  -9.358  18.540  1.00  0.00      S_00  66
ATOM    451  C   ALA    66     -11.377 -11.072  18.829  1.00  0.00      S_00  66
ATOM    452  O   ALA    66     -11.343 -12.089  18.137  1.00  0.00      S_00  66
ATOM    453  N   THR    67     -11.716 -11.081  20.114  1.00  0.00      S_00  67
ATOM    454  H   THR    67     -11.803 -10.203  20.606  1.00  0.00      S_00  67
ATOM    455  CA  THR    67     -11.967 -12.325  20.831  1.00  0.00      S_00  67
ATOM    456  HA  THR    67     -11.168 -13.023  20.632  1.00  0.00      S_00  67
ATOM    457  CB  THR    67     -11.970 -12.107  22.355  1.00  0.00      S_00  67
ATOM    458  C   THR    67     -13.297 -12.943  20.413  1.00  0.00      S_00  67
ATOM    459  O   THR    67     -13.553 -14.120  20.669  1.00  0.00      S_00  67
ATOM    460  N   THR    68     -14.140 -12.143  19.770  1.00  0.00      S_00  68
ATOM    461  H   THR    68     -13.819 -11.236  19.461  1.00  0.00      S_00  68
ATOM    462  CA  THR    68     -15.517 -12.540  19.497  1.00  0.00      S_00  68
ATOM    463  HA  THR    68     -15.932 -13.021  20.370  1.00  0.00      S_00  68
ATOM    464  CB  THR    68     -16.412 -11.317  19.222  1.00  0.00      S_00  68
ATOM    465  C   THR    68     -15.591 -13.491  18.308  1.00  0.00      S_00  68
ATOM    466  O   THR    68     -16.678 -13.855  17.859  1.00  0.00      S_00  68
ATOM    467  N   LEU    69     -14.429 -13.889  17.801  1.00  0.00      S_00  69
ATOM    468  H   LEU    69     -13.571 -13.557  18.218  1.00  0.00      S_00  69
ATOM    469  CA  LEU    69     -14.360 -14.793  16.659  1.00  0.00      S_00  69
ATOM    470  HA  LEU    69     -15.360 -15.028  16.325  1.00  0.00      S_00  69
ATOM    471  CB  LEU    69     -13.671 -14.110  15.476  1.00  0.00      S_00  69
ATOM    472  C   LEU    69     -13.628 -16.082  17.019  1.00  0.00      S_00  69
ATOM    473  O   LEU    69     -13.446 -16.959  16.175  1.00  0.00      S_00  69
ATOM    474  N   LYS    70     -13.212 -16.189  18.276  1.00  0.00      S_00  70
ATOM    475  H   LYS    70     -13.403 -15.437  18.923  1.00  0.00      S_00  70
ATOM    476  CA  LYS    70     -12.486 -17.363  18.746  1.00  0.00      S_00  70
ATOM    477  HA  LYS    70     -11.857 -17.738  17.953  1.00  0.00      S_00  70
ATOM    478  CB  LYS    70     -11.543 -16.987  19.890  1.00  0.00      S_00  70
ATOM    479  C   LYS    70     -13.445 -18.460  19.196  1.00  0.00      S_00  70
ATOM    480  O   LYS    70     -13.269 -19.630  18.855  1.00  0.00      S_00  70
ATOM    481  N   SER    71     -14.459 -18.074  19.964  1.00  0.00      S_00  71
ATOM    482  H   SER    71     -14.545 -17.099  20.213  1.00  0.00      S_00  71
ATOM    483  CA  SER    71     -15.452 -19.023  20.455  1.00  0.00      S_00  71
ATOM    484  HA  SER    71     -14.961 -19.789  21.036  1.00  0.00      S_00  71
ATOM    485  CB  SER    71     -16.427 -18.331  21.410  1.00  0.00      S_00  71
ATOM    486  C   SER    71     -16.215 -19.668  19.303  1.00  0.00      S_00  71
ATOM    487  O   SER    71     -16.542 -20.854  19.350  1.00  0.00      S_00  71
ATOM    488  N   ASN    72     -16.496 -18.880  18.271  1.00  0.00      S_00  72
ATOM    489  H   ASN    72     -16.284 -17.894  18.332  1.00  0.00      S_00  72
ATOM    490  CA  ASN    72     -17.103 -19.401  17.052  1.00  0.00      S_00  72
ATOM    491  HA  ASN    72     -18.063 -19.838  17.286  1.00  0.00      S_00  72
ATOM    492  CB  ASN    72     -17.387 -18.266  16.066  1.00  0.00      S_00  72
ATOM    493  C   ASN    72     -16.213 -20.453  16.399  1.00  0.00      S_00  72
ATOM    494  O   ASN    72     -16.703 -21.421  15.817  1.00  0.00      S_00  72
ATOM    495  N   VAL    73     -14.902 -20.256  16.499  1.00  0.00      S_00  73
ATOM    496  H   VAL    73     -14.564 -19.425  16.961  1.00  0.00      S_00  73
ATOM    497  CA  VAL    73     -13.941 -21.210  15.958  1.00  0.00      S_00  73
ATOM    498  HA  VAL    73     -14.467 -22.066  15.563  1.00  0.00      S_00  73
ATOM    499  CB  VAL    73     -13.157 -20.611  14.775  1.00  0.00      S_00  73
ATOM    500  C   VAL    73     -12.956 -21.667  17.028  1.00  0.00      S_00  73
ATOM    501  O   VAL    73     -11.762 -21.382  16.949  1.00  0.00      S_00  73
ATOM    502  N   GLN    74     -13.466 -22.379  18.029  1.00  0.00      S_00  74
ATOM    503  H   GLN    74     -14.310 -22.912  17.873  1.00  0.00      S_00  74
ATOM    504  CA  GLN    74     -12.838 -22.410  19.344  1.00  0.00      S_00  74
ATOM    505  HA  GLN    74     -12.579 -21.405  19.643  1.00  0.00      S_00  74
ATOM    506  CB  GLN    74     -13.824 -22.921  20.396  1.00  0.00      S_00  74
ATOM    507  C   GLN    74     -11.584 -23.277  19.336  1.00  0.00      S_00  74
ATOM    508  O   GLN    74     -10.738 -23.171  20.224  1.00  0.00      S_00  74
ATOM    509  N   GLU    75     -11.470 -24.135  18.328  1.00  0.00      S_00  75
ATOM    510  H   GLU    75     -12.185 -24.154  17.615  1.00  0.00      S_00  75
ATOM    511  CA  GLU    75     -10.339 -25.050  18.224  1.00  0.00      S_00  75
ATOM    512  HA  GLU    75      -9.820 -25.089  19.170  1.00  0.00      S_00  75
ATOM    513  CB  GLU    75     -10.825 -26.474  17.950  1.00  0.00      S_00  75
ATOM    514  C   GLU    75      -9.371 -24.608  17.131  1.00  0.00      S_00  75
ATOM    515  O   GLU    75      -8.607 -25.415  16.601  1.00  0.00      S_00  75
ATOM    516  N   ILE    76      -9.409 -23.322  16.798  1.00  0.00      S_00  76
ATOM    517  H   ILE    76     -10.161 -22.745  17.149  1.00  0.00      S_00  76
ATOM    518  CA  ILE    76      -8.394 -22.722  15.940  1.00  0.00      S_00  76
ATOM    519  HA  ILE    76      -8.415 -23.198  14.971  1.00  0.00      S_00  76
ATOM    520  CB  ILE    76      -8.681 -21.230  15.686  1.00  0.00      S_00  76
ATOM    521  C   ILE    76      -7.003 -22.866  16.548  1.00  0.00      S_00  76
ATOM    522  O   ILE    76      -6.818 -22.679  17.751  1.00  0.00      S_00  76
ATOM    523  N   ALA    77      -6.028 -23.200  15.709  1.00  0.00      S_00  77
ATOM    524  H   ALA    77      -6.246 -23.344  14.733  1.00  0.00      S_00  77
ATOM    525  CA  ALA    77      -4.651 -23.363  16.160  1.00  0.00      S_00  77
ATOM    526  HA  ALA    77      -4.635 -23.972  17.052  1.00  0.00      S_00  77
ATOM    527  CB  ALA    77      -3.841 -24.128  15.125  1.00  0.00      S_00  77
ATOM    528  C   ALA    77      -4.004 -22.014  16.455  1.00  0.00      S_00  77
ATOM    529  O   ALA    77      -3.308 -21.854  17.457  1.00  0.00      S_00  77
ATOM    530  N   HIS    78      -4.237 -21.047  15.574  1.00  0.00      S_00  78
ATOM    531  H   HIS    78      -4.807 -21.246  14.764  1.00  0.00      S_00  78
ATOM    532  CA  HIS    78      -3.693 -19.705  15.747  1.00  0.00      S_00  78
ATOM    533  HA  HIS    78      -2.631 -19.769  15.932  1.00  0.00      S_00  78
ATOM    534  CB  HIS    78      -3.847 -18.894  14.459  1.00  0.00      S_00  78
ATOM    535  C   HIS    78      -4.369 -18.981  16.907  1.00  0.00      S_00  78
ATOM    536  O   HIS    78      -3.702 -18.383  17.751  1.00  0.00      S_00  78
ATOM    537  N   VAL    79      -5.696 -19.039  16.941  1.00  0.00      S_00  79
ATOM    538  H   VAL    79      -6.186 -19.530  16.207  1.00  0.00      S_00  79
ATOM    539  CA  VAL    79      -6.463 -18.413  18.011  1.00  0.00      S_00  79
ATOM    540  HA  VAL    79      -6.321 -17.343  17.977  1.00  0.00      S_00  79
ATOM    541  CB  VAL    79      -7.975 -18.646  17.833  1.00  0.00      S_00  79
ATOM    542  C   VAL    79      -6.035 -18.939  19.377  1.00  0.00      S_00  79
ATOM    543  O   VAL    79      -5.943 -18.183  20.344  1.00  0.00      S_00  79
ATOM    544  N   ASP    80      -5.774 -20.240  19.449  1.00  0.00      S_00  80
ATOM    545  H   ASP    80      -5.879 -20.810  18.622  1.00  0.00      S_00  80
ATOM    546  CA  ASP    80      -5.340 -20.867  20.692  1.00  0.00      S_00  80
ATOM    547  HA  ASP    80      -6.026 -20.607  21.485  1.00  0.00      S_00  80
ATOM    548  CB  ASP    80      -5.396 -22.391  20.572  1.00  0.00      S_00  80
ATOM    549  C   ASP    80      -3.932 -20.422  21.072  1.00  0.00      S_00  80
ATOM    550  O   ASP    80      -3.591 -20.348  22.252  1.00  0.00      S_00  80
ATOM    551  N   ASN    81      -3.118 -20.128  20.063  1.00  0.00      S_00  81
ATOM    552  H   ASN    81      -3.451 -20.233  19.115  1.00  0.00      S_00  81
ATOM    553  CA  ASN    81      -1.756 -19.658  20.289  1.00  0.00      S_00  81
ATOM    554  HA  ASN    81      -1.336 -20.169  21.144  1.00  0.00      S_00  81
ATOM    555  CB  ASN    81      -0.861 -20.019  19.102  1.00  0.00      S_00  81
ATOM    556  C   ASN    81      -1.725 -18.153  20.531  1.00  0.00      S_00  81
ATOM    557  O   ASN    81      -0.991 -17.667  21.391  1.00  0.00      S_00  81
ATOM    558  N   HIS    82      -2.528 -17.419  19.767  1.00  0.00      S_00  82
ATOM    559  H   HIS    82      -3.009 -17.859  18.995  1.00  0.00      S_00  82
ATOM    560  CA  HIS    82      -2.732 -15.997  20.014  1.00  0.00      S_00  82
ATOM    561  HA  HIS    82      -2.711 -15.810  21.077  1.00  0.00      S_00  82
ATOM    562  CB  HIS    82      -1.582 -15.180  19.421  1.00  0.00      S_00  82
ATOM    563  C   HIS    82      -4.063 -15.523  19.440  1.00  0.00      S_00  82
ATOM    564  O   HIS    82      -4.608 -16.137  18.523  1.00  0.00      S_00  82
ATOM    565  N   ALA    83      -4.580 -14.427  19.986  1.00  0.00      S_00  83
ATOM    566  H   ALA    83      -4.095 -13.983  20.752  1.00  0.00      S_00  83
ATOM    567  CA  ALA    83      -5.830 -13.849  19.507  1.00  0.00      S_00  83
ATOM    568  HA  ALA    83      -6.042 -14.222  18.515  1.00  0.00      S_00  83
ATOM    569  CB  ALA    83      -6.992 -14.308  20.374  1.00  0.00      S_00  83
ATOM    570  C   ALA    83      -5.757 -12.327  19.473  1.00  0.00      S_00  83
ATOM    571  O   ALA    83      -6.767 -11.651  19.278  1.00  0.00      S_00  83
ATOM    572  N   THR    84      -4.555 -11.793  19.664  1.00  0.00      S_00  84
ATOM    573  H   THR    84      -3.768 -12.402  19.837  1.00  0.00      S_00  84
ATOM    574  CA  THR    84      -4.343 -10.350  19.631  1.00  0.00      S_00  84
ATOM    575  HA  THR    84      -4.926  -9.883  20.411  1.00  0.00      S_00  84
ATOM    576  CB  THR    84      -2.875  -9.989  19.924  1.00  0.00      S_00  84
ATOM    577  C   THR    84      -4.741  -9.765  18.280  1.00  0.00      S_00  84
ATOM    578  O   THR    84      -4.260 -10.206  17.236  1.00  0.00      S_00  84
ATOM    579  N   THR    85      -5.621  -8.770  18.308  1.00  0.00      S_00  85
ATOM    580  H   THR    85      -5.937  -8.417  19.200  1.00  0.00      S_00  85
ATOM    581  CA  THR    85      -6.143  -8.175  17.084  1.00  0.00      S_00  85
ATOM    582  HA  THR    85      -6.474  -8.956  16.416  1.00  0.00      S_00  85
ATOM    583  CB  THR    85      -7.382  -7.304  17.364  1.00  0.00      S_00  85
ATOM    584  C   THR    85      -5.084  -7.326  16.388  1.00  0.00      S_00  85
ATOM    585  O   THR    85      -5.314  -6.799  15.300  1.00  0.00      S_00  85
ATOM    586  N   GLN    86      -3.924  -7.199  17.024  1.00  0.00      S_00  86
ATOM    587  H   GLN    86      -3.798  -7.658  17.915  1.00  0.00      S_00  86
ATOM    588  CA  GLN    86      -2.828  -6.415  16.468  1.00  0.00      S_00  86
ATOM    589  HA  GLN    86      -3.228  -5.585  15.905  1.00  0.00      S_00  86
ATOM    590  CB  GLN    86      -1.989  -5.797  17.588  1.00  0.00      S_00  86
ATOM    591  C   GLN    86      -1.945  -7.265  15.561  1.00  0.00      S_00  86
ATOM    592  O   GLN    86      -1.204  -6.740  14.729  1.00  0.00      S_00  86
ATOM    593  N   VAL    87      -2.030  -8.581  15.726  1.00  0.00      S_00  87
ATOM    594  H   VAL    87      -2.677  -8.951  16.408  1.00  0.00      S_00  87
ATOM    595  CA  VAL    87      -1.212  -9.505  14.949  1.00  0.00      S_00  87
ATOM    596  HA  VAL    87      -0.176  -9.204  15.006  1.00  0.00      S_00  87
ATOM    597  CB  VAL    87      -1.271 -10.932  15.525  1.00  0.00      S_00  87
ATOM    598  C   VAL    87      -1.653  -9.538  13.490  1.00  0.00      S_00  87
ATOM    599  O   VAL    87      -2.847  -9.524  13.191  1.00  0.00      S_00  87
ATOM    600  N   ARG    88      -0.681  -9.581  12.584  1.00  0.00      S_00  88
ATOM    601  H   ARG    88       0.280  -9.543  12.892  1.00  0.00      S_00  88
ATOM    602  CA  ARG    88      -0.966  -9.681  11.158  1.00  0.00      S_00  88
ATOM    603  HA  ARG    88      -1.727  -8.962  10.892  1.00  0.00      S_00  88
ATOM    604  CB  ARG    88       0.270  -9.310  10.337  1.00  0.00      S_00  88
ATOM    605  C   ARG    88      -1.440 -11.082  10.788  1.00  0.00      S_00  88
ATOM    606  O   ARG    88      -1.258 -12.032  11.550  1.00  0.00      S_00  88
ATOM    607  N   VAL    89      -2.049 -11.204   9.612  1.00  0.00      S_00  89
ATOM    608  H   VAL    89      -2.182 -10.383   9.040  1.00  0.00      S_00  89
ATOM    609  CA  VAL    89      -2.530 -12.493   9.129  1.00  0.00      S_00  89
ATOM    610  HA  VAL    89      -2.846 -13.097   9.967  1.00  0.00      S_00  89
ATOM    611  CB  VAL    89      -3.772 -12.332   8.232  1.00  0.00      S_00  89
ATOM    612  C   VAL    89      -1.446 -13.230   8.351  1.00  0.00      S_00  89
ATOM    613  O   VAL    89      -0.790 -12.654   7.484  1.00  0.00      S_00  89
ATOM    614  N   GLU    90      -1.262 -14.508   8.668  1.00  0.00      S_00  90
ATOM    615  H   GLU    90      -1.789 -14.906   9.432  1.00  0.00      S_00  90
ATOM    616  CA  GLU    90      -0.321 -15.350   7.940  1.00  0.00      S_00  90
ATOM    617  HA  GLU    90       0.619 -14.829   7.832  1.00  0.00      S_00  90
ATOM    618  CB  GLU    90      -0.010 -16.619   8.736  1.00  0.00      S_00  90
ATOM    619  C   GLU    90      -0.860 -15.715   6.560  1.00  0.00      S_00  90
ATOM    620  O   GLU    90      -2.022 -15.456   6.249  1.00  0.00      S_00  90
ATOM    621  N   ASP    91      -0.007 -16.318   5.738  1.00  0.00      S_00  91
ATOM    622  H   ASP    91       0.936 -16.497   6.052  1.00  0.00      S_00  91
ATOM    623  CA  ASP    91      -0.399 -16.729   4.395  1.00  0.00      S_00  91
ATOM    624  HA  ASP    91      -0.524 -15.854   3.774  1.00  0.00      S_00  91
ATOM    625  CB  ASP    91       0.712 -17.553   3.742  1.00  0.00      S_00  91
ATOM    626  C   ASP    91      -1.698 -17.526   4.419  1.00  0.00      S_00  91
ATOM    627  O   ASP    91      -2.597 -17.290   3.612  1.00  0.00      S_00  91
ATOM    628  N   MET    92      -1.790 -18.471   5.349  1.00  0.00      S_00  92
ATOM    629  H   MET    92      -1.021 -18.607   5.989  1.00  0.00      S_00  92
ATOM    630  CA  MET    92      -2.972 -19.316   5.468  1.00  0.00      S_00  92
ATOM    631  HA  MET    92      -3.198 -19.757   4.509  1.00  0.00      S_00  92
ATOM    632  CB  MET    92      -2.701 -20.485   6.416  1.00  0.00      S_00  92
ATOM    633  C   MET    92      -4.176 -18.515   5.955  1.00  0.00      S_00  92
ATOM    634  O   MET    92      -5.265 -18.607   5.389  1.00  0.00      S_00  92
ATOM    635  N   ASN    93      -3.971 -17.729   7.007  1.00  0.00      S_00  93
ATOM    636  H   ASN    93      -3.048 -17.681   7.413  1.00  0.00      S_00  93
ATOM    637  CA  ASN    93      -5.046 -16.935   7.591  1.00  0.00      S_00  93
ATOM    638  HA  ASN    93      -5.786 -17.592   8.021  1.00  0.00      S_00  93
ATOM    639  CB  ASN    93      -4.516 -16.084   8.746  1.00  0.00      S_00  93
ATOM    640  C   ASN    93      -5.704 -16.044   6.543  1.00  0.00      S_00  93
ATOM    641  O   ASN    93      -6.922 -16.074   6.366  1.00  0.00      S_00  93
ATOM    642  N   GLN    94      -4.891 -15.253   5.850  1.00  0.00      S_00  94
ATOM    643  H   GLN    94      -3.898 -15.291   6.029  1.00  0.00      S_00  94
ATOM    644  CA  GLN    94      -5.396 -14.332   4.839  1.00  0.00      S_00  94
ATOM    645  HA  GLN    94      -6.035 -13.598   5.308  1.00  0.00      S_00  94
ATOM    646  CB  GLN    94      -4.246 -13.546   4.208  1.00  0.00      S_00  94
ATOM    647  C   GLN    94      -6.179 -15.072   3.760  1.00  0.00      S_00  94
ATOM    648  O   GLN    94      -7.274 -14.657   3.379  1.00  0.00      S_00  94
ATOM    649  N   ALA    95      -5.611 -16.170   3.272  1.00  0.00      S_00  95
ATOM    650  H   ALA    95      -4.711 -16.459   3.629  1.00  0.00      S_00  95
ATOM    651  CA  ALA    95      -6.253 -16.969   2.235  1.00  0.00      S_00  95
ATOM    652  HA  ALA    95      -6.440 -16.351   1.369  1.00  0.00      S_00  95
ATOM    653  CB  ALA    95      -5.318 -18.070   1.760  1.00  0.00      S_00  95
ATOM    654  C   ALA    95      -7.568 -17.561   2.730  1.00  0.00      S_00  95
ATOM    655  O   ALA    95      -8.583 -17.513   2.035  1.00  0.00      S_00  95
ATOM    656  N   CYS    96      -7.543 -18.119   3.936  1.00  0.00      S_00  96
ATOM    657  H   CYS    96      -6.686 -18.099   4.470  1.00  0.00      S_00  96
ATOM    658  CA  CYS    96      -8.721 -18.760   4.509  1.00  0.00      S_00  96
ATOM    659  HA  CYS    96      -9.036 -19.572   3.870  1.00  0.00      S_00  96
ATOM    660  CB  CYS    96      -8.383 -19.394   5.859  1.00  0.00      S_00  96
ATOM    661  C   CYS    96      -9.867 -17.766   4.668  1.00  0.00      S_00  96
ATOM    662  O   CYS    96     -11.012 -18.064   4.329  1.00  0.00      S_00  96
ATOM    663  N   ALA    97      -9.550 -16.584   5.187  1.00  0.00      S_00  97
ATOM    664  H   ALA    97      -8.586 -16.391   5.418  1.00  0.00      S_00  97
ATOM    665  CA  ALA    97     -10.558 -15.559   5.430  1.00  0.00      S_00  97
ATOM    666  HA  ALA    97     -11.368 -15.981   6.006  1.00  0.00      S_00  97
ATOM    667  CB  ALA    97      -9.982 -14.442   6.287  1.00  0.00      S_00  97
ATOM    668  C   ALA    97     -11.103 -15.000   4.120  1.00  0.00      S_00  97
ATOM    669  O   ALA    97     -12.301 -14.747   3.993  1.00  0.00      S_00  97
ATOM    670  N   ARG    98     -10.216 -14.811   3.149  1.00  0.00      S_00  98
ATOM    671  H   ARG    98      -9.245 -15.027   3.320  1.00  0.00      S_00  98
ATOM    672  CA  ARG    98     -10.610 -14.299   1.841  1.00  0.00      S_00  98
ATOM    673  HA  ARG    98     -11.095 -13.341   1.961  1.00  0.00      S_00  98
ATOM    674  CB  ARG    98      -9.376 -14.040   0.974  1.00  0.00      S_00  98
ATOM    675  C   ARG    98     -11.555 -15.263   1.133  1.00  0.00      S_00  98
ATOM    676  O   ARG    98     -12.563 -14.850   0.559  1.00  0.00      S_00  98
ATOM    677  N   GLN    99     -11.224 -16.549   1.178  1.00  0.00      S_00  99
ATOM    678  H   GLN    99     -10.372 -16.821   1.648  1.00  0.00      S_00  99
ATOM    679  CA  GLN    99     -12.058 -17.577   0.567  1.00  0.00      S_00  99
ATOM    680  HA  GLN    99     -12.383 -17.245  -0.408  1.00  0.00      S_00  99
ATOM    681  CB  GLN    99     -11.247 -18.853   0.328  1.00  0.00      S_00  99
ATOM    682  C   GLN    99     -13.276 -17.885   1.431  1.00  0.00      S_00  99
ATOM    683  O   GLN    99     -14.287 -18.387   0.940  1.00  0.00      S_00  99
ATOM    684  N   ARG   100     -13.173 -17.580   2.721  1.00  0.00      S_00 100
ATOM    685  H   ARG   100     -12.320 -17.157   3.060  1.00  0.00      S_00 100
ATOM    686  CA  ARG   100     -14.258 -17.839   3.659  1.00  0.00      S_00 100
ATOM    687  HA  ARG   100     -14.860 -18.659   3.295  1.00  0.00      S_00 100
ATOM    688  CB  ARG   100     -13.702 -18.293   5.010  1.00  0.00      S_00 100
ATOM    689  C   ARG   100     -15.137 -16.606   3.841  1.00  0.00      S_00 100
ATOM    690  O   ARG   100     -16.317 -16.616   3.490  1.00  0.00      S_00 100
ATOM    691  N   VAL   101     -14.553 -15.546   4.391  1.00  0.00      S_00 101
ATOM    692  H   VAL   101     -13.585 -15.608   4.673  1.00  0.00      S_00 101
ATOM    693  CA  VAL   101     -15.275 -14.296   4.599  1.00  0.00      S_00 101
ATOM    694  HA  VAL   101     -16.205 -14.498   5.109  1.00  0.00      S_00 101
ATOM    695  CB  VAL   101     -14.490 -13.337   5.513  1.00  0.00      S_00 101
ATOM    696  C   VAL   101     -15.562 -13.599   3.273  1.00  0.00      S_00 101
ATOM    697  O   VAL   101     -16.649 -13.059   3.068  1.00  0.00      S_00 101
ATOM    698  N   ASN   102     -14.581 -13.615   2.377  1.00  0.00      S_00 102
ATOM    699  H   ASN   102     -13.689 -14.013   2.632  1.00  0.00      S_00 102
ATOM    700  CA  ASN   102     -14.760 -13.072   1.036  1.00  0.00      S_00 102
ATOM    701  HA  ASN   102     -15.452 -12.243   1.072  1.00  0.00      S_00 102
ATOM    702  CB  ASN   102     -13.443 -12.498   0.510  1.00  0.00      S_00 102
ATOM    703  C   ASN   102     -15.288 -14.134   0.077  1.00  0.00      S_00 102
ATOM    704  O   ASN   102     -15.189 -15.331   0.345  1.00  0.00      S_00 102
ATOM    705  N   ASP   103     -15.850 -13.687  -1.041  1.00  0.00      S_00 103
ATOM    706  H   ASP   103     -16.014 -12.696  -1.148  1.00  0.00      S_00 103
ATOM    707  CA  ASP   103     -16.236 -14.590  -2.119  1.00  0.00      S_00 103
ATOM    708  HA  ASP   103     -16.878 -15.365  -1.726  1.00  0.00      S_00 103
ATOM    709  CB  ASP   103     -17.066 -13.848  -3.169  1.00  0.00      S_00 103
ATOM    710  C   ASP   103     -15.013 -15.225  -2.771  1.00  0.00      S_00 103
ATOM    711  O   ASP   103     -14.043 -14.539  -3.093  1.00  0.00      S_00 103
ATOM    712  N   LEU   104     -15.066 -16.540  -2.961  1.00  0.00      S_00 104
ATOM    713  H   LEU   104     -15.902 -17.041  -2.700  1.00  0.00      S_00 104
ATOM    714  CA  LEU   104     -13.947 -17.275  -3.538  1.00  0.00      S_00 104
ATOM    715  HA  LEU   104     -13.097 -17.217  -2.875  1.00  0.00      S_00 104
ATOM    716  CB  LEU   104     -14.287 -18.763  -3.655  1.00  0.00      S_00 104
ATOM    717  C   LEU   104     -13.565 -16.716  -4.904  1.00  0.00      S_00 104
ATOM    718  O   LEU   104     -12.423 -16.850  -5.343  1.00  0.00      S_00 104
ATOM    719  N   LYS   105     -14.528 -16.089  -5.572  1.00  0.00      S_00 105
ATOM    720  H   LYS   105     -15.431 -15.969  -5.136  1.00  0.00      S_00 105
ATOM    721  CA  LYS   105     -14.315 -15.571  -6.918  1.00  0.00      S_00 105
ATOM    722  HA  LYS   105     -13.712 -16.268  -7.481  1.00  0.00      S_00 105
ATOM    723  CB  LYS   105     -15.644 -15.463  -7.668  1.00  0.00      S_00 105
ATOM    724  C   LYS   105     -13.622 -14.213  -6.882  1.00  0.00      S_00 105
ATOM    725  O   LYS   105     -13.233 -13.676  -7.920  1.00  0.00      S_00 105
ATOM    726  N   THR   106     -13.472 -13.662  -5.682  1.00  0.00      S_00 106
ATOM    727  H   THR   106     -13.791 -14.165  -4.867  1.00  0.00      S_00 106
ATOM    728  CA  THR   106     -12.860 -12.350  -5.513  1.00  0.00      S_00 106
ATOM    729  HA  THR   106     -12.777 -11.864  -6.474  1.00  0.00      S_00 106
ATOM    730  CB  THR   106     -13.735 -11.426  -4.646  1.00  0.00      S_00 106
ATOM    731  C   THR   106     -11.477 -12.464  -4.880  1.00  0.00      S_00 106
ATOM    732  O   THR   106     -10.984 -11.517  -4.267  1.00  0.00      S_00 106
ATOM    733  N   HIS   107     -10.856 -13.630  -5.033  1.00  0.00      S_00 107
ATOM    734  H   HIS   107     -11.304 -14.358  -5.570  1.00  0.00      S_00 107
ATOM    735  CA  HIS   107      -9.546 -13.883  -4.445  1.00  0.00      S_00 107
ATOM    736  HA  HIS   107      -9.203 -12.995  -3.935  1.00  0.00      S_00 107
ATOM    737  CB  HIS   107      -9.641 -14.972  -3.374  1.00  0.00      S_00 107
ATOM    738  C   HIS   107      -8.531 -14.283  -5.510  1.00  0.00      S_00 107
ATOM    739  O   HIS   107      -8.892 -14.846  -6.544  1.00  0.00      S_00 107
ATOM    740  N   GLU   108      -7.262 -13.987  -5.251  1.00  0.00      S_00 108
ATOM    741  H   GLU   108      -7.030 -13.534  -4.379  1.00  0.00      S_00 108
ATOM    742  CA  GLU   108      -6.195 -14.301  -6.194  1.00  0.00      S_00 108
ATOM    743  HA  GLU   108      -6.625 -14.612  -7.134  1.00  0.00      S_00 108
ATOM    744  CB  GLU   108      -5.368 -13.051  -6.503  1.00  0.00      S_00 108
ATOM    745  C   GLU   108      -5.292 -15.407  -5.657  1.00  0.00      S_00 108
ATOM    746  O   GLU   108      -5.106 -15.537  -4.448  1.00  0.00      S_00 108
ATOM    747  N   ASN   109      -4.735 -16.202  -6.565  1.00  0.00      S_00 109
ATOM    748  H   ASN   109      -4.951 -16.061  -7.542  1.00  0.00      S_00 109
ATOM    749  CA  ASN   109      -3.820 -17.273  -6.188  1.00  0.00      S_00 109
ATOM    750  HA  ASN   109      -4.168 -17.740  -5.278  1.00  0.00      S_00 109
ATOM    751  CB  ASN   109      -3.816 -18.374  -7.250  1.00  0.00      S_00 109
ATOM    752  C   ASN   109      -2.406 -16.742  -5.978  1.00  0.00      S_00 109
ATOM    753  O   ASN   109      -2.128 -15.570  -6.235  1.00  0.00      S_00 109
ATOM    754  N   GLN   110      -1.516 -17.611  -5.510  1.00  0.00      S_00 110
ATOM    755  H   GLN   110      -1.770 -18.586  -5.441  1.00  0.00      S_00 110
ATOM    756  CA  GLN   110      -0.183 -17.193  -5.094  1.00  0.00      S_00 110
ATOM    757  HA  GLN   110      -0.266 -16.423  -4.340  1.00  0.00      S_00 110
ATOM    758  CB  GLN   110       0.559 -18.354  -4.430  1.00  0.00      S_00 110
ATOM    759  C   GLN   110       0.623 -16.663  -6.275  1.00  0.00      S_00 110
ATOM    760  O   GLN   110       1.177 -15.566  -6.218  1.00  0.00      S_00 110
ATOM    761  N   GLU   111       0.683 -17.450  -7.345  1.00  0.00      S_00 111
ATOM    762  H   GLU   111       0.170 -18.320  -7.344  1.00  0.00      S_00 111
ATOM    763  CA  GLU   111       1.469 -17.089  -8.518  1.00  0.00      S_00 111
ATOM    764  HA  GLU   111       2.510 -17.007  -8.242  1.00  0.00      S_00 111
ATOM    765  CB  GLU   111       1.399 -18.197  -9.571  1.00  0.00      S_00 111
ATOM    766  C   GLU   111       0.996 -15.768  -9.114  1.00  0.00      S_00 111
ATOM    767  O   GLU   111       1.806 -14.927  -9.506  1.00  0.00      S_00 111
ATOM    768  N   MET   112      -0.319 -15.591  -9.179  1.00  0.00      S_00 112
ATOM    769  H   MET   112      -0.930 -16.284  -8.769  1.00  0.00      S_00 112
ATOM    770  CA  MET   112      -0.905 -14.424  -9.828  1.00  0.00      S_00 112
ATOM    771  HA  MET   112      -0.491 -14.317 -10.819  1.00  0.00      S_00 112
ATOM    772  CB  MET   112      -2.411 -14.615 -10.018  1.00  0.00      S_00 112
ATOM    773  C   MET   112      -0.635 -13.155  -9.026  1.00  0.00      S_00 112
ATOM    774  O   MET   112      -0.211 -12.139  -9.577  1.00  0.00      S_00 112
ATOM    775  N   PHE   113      -0.884 -13.221  -7.722  1.00  0.00      S_00 113
ATOM    776  H   PHE   113      -1.236 -14.083  -7.331  1.00  0.00      S_00 113
ATOM    777  CA  PHE   113      -0.664 -12.080  -6.841  1.00  0.00      S_00 113
ATOM    778  HA  PHE   113      -1.175 -11.215  -7.237  1.00  0.00      S_00 113
ATOM    779  CB  PHE   113      -1.279 -12.339  -5.464  1.00  0.00      S_00 113
ATOM    780  C   PHE   113       0.823 -11.771  -6.701  1.00  0.00      S_00 113
ATOM    781  O   PHE   113       1.224 -10.608  -6.656  1.00  0.00      S_00 113
ATOM    782  N   GLU   114       1.636 -12.820  -6.631  1.00  0.00      S_00 114
ATOM    783  H   GLU   114       1.242 -13.750  -6.638  1.00  0.00      S_00 114
ATOM    784  CA  GLU   114       3.083 -12.663  -6.547  1.00  0.00      S_00 114
ATOM    785  HA  GLU   114       3.367 -12.487  -5.519  1.00  0.00      S_00 114
ATOM    786  CB  GLU   114       3.788 -13.957  -6.961  1.00  0.00      S_00 114
ATOM    787  C   GLU   114       3.564 -11.504  -7.413  1.00  0.00      S_00 114
ATOM    788  O   GLU   114       3.297 -11.462  -8.614  1.00  0.00      S_00 114
ATOM    789  N   SER   115       4.274 -10.566  -6.796  1.00  0.00      S_00 115
ATOM    790  H   SER   115       4.310 -10.559  -5.787  1.00  0.00      S_00 115
ATOM    791  CA  SER   115       5.004  -9.545  -7.538  1.00  0.00      S_00 115
ATOM    792  HA  SER   115       5.563  -8.929  -6.849  1.00  0.00      S_00 115
ATOM    793  CB  SER   115       6.040 -10.190  -8.461  1.00  0.00      S_00 115
ATOM    794  C   SER   115       4.055  -8.668  -8.348  1.00  0.00      S_00 115
ATOM    795  O   SER   115       4.427  -8.135  -9.394  1.00  0.00      S_00 115
ATOM    796  N   ARG   116       2.828  -8.524  -7.859  1.00  0.00      S_00 116
ATOM    797  H   ARG   116       2.588  -8.979  -6.990  1.00  0.00      S_00 116
ATOM    798  CA  ARG   116       1.819  -7.724  -8.544  1.00  0.00      S_00 116
ATOM    799  HA  ARG   116       2.303  -7.030  -9.215  1.00  0.00      S_00 116
ATOM    800  CB  ARG   116       0.937  -8.613  -9.423  1.00  0.00      S_00 116
ATOM    801  C   ARG   116       0.958  -6.952  -7.549  1.00  0.00      S_00 116
ATOM    802  O   ARG   116       0.736  -7.403  -6.425  1.00  0.00      S_00 116
ATOM    803  N   SER   117       0.476  -5.788  -7.970  1.00  0.00      S_00 117
ATOM    804  H   SER   117       0.689  -5.477  -8.907  1.00  0.00      S_00 117
ATOM    805  CA  SER   117      -0.352  -4.947  -7.114  1.00  0.00      S_00 117
ATOM    806  HA  SER   117      -0.391  -5.371  -6.122  1.00  0.00      S_00 117
ATOM    807  CB  SER   117       0.276  -3.561  -6.955  1.00  0.00      S_00 117
ATOM    808  C   SER   117      -1.767  -4.820  -7.669  1.00  0.00      S_00 117
ATOM    809  O   SER   117      -2.021  -5.142  -8.830  1.00  0.00      S_00 117
ATOM    810  N   GLN   118      -2.686  -4.350  -6.832  1.00  0.00      S_00 118
ATOM    811  H   GLN   118      -2.414  -4.105  -5.890  1.00  0.00      S_00 118
ATOM    812  CA  GLN   118      -4.076  -4.178  -7.237  1.00  0.00      S_00 118
ATOM    813  HA  GLN   118      -4.195  -4.501  -8.260  1.00  0.00      S_00 118
ATOM    814  CB  GLN   118      -4.992  -5.076  -6.403  1.00  0.00      S_00 118
ATOM    815  C   GLN   118      -4.512  -2.722  -7.109  1.00  0.00      S_00 118
ATOM    816  O   GLN   118      -4.183  -2.049  -6.132  1.00  0.00      S_00 118
ATOM    817  N   GLU   119      -5.253  -2.243  -8.102  1.00  0.00      S_00 119
ATOM    818  H   GLU   119      -5.495  -2.849  -8.873  1.00  0.00      S_00 119
ATOM    819  CA  GLU   119      -5.728  -0.864  -8.107  1.00  0.00      S_00 119
ATOM    820  HA  GLU   119      -4.934  -0.211  -8.438  1.00  0.00      S_00 119
ATOM    821  CB  GLU   119      -6.864  -0.692  -9.117  1.00  0.00      S_00 119
ATOM    822  C   GLU   119      -6.192  -0.436  -6.719  1.00  0.00      S_00 119
ATOM    823  O   GLU   119      -5.836   0.641  -6.239  1.00  0.00      S_00 119
ATOM    824  N   ASP   120      -6.988  -1.285  -6.078  1.00  0.00      S_00 120
ATOM    825  H   ASP   120      -7.261  -2.144  -6.534  1.00  0.00      S_00 120
ATOM    826  CA  ASP   120      -7.479  -1.009  -4.733  1.00  0.00      S_00 120
ATOM    827  HA  ASP   120      -7.261   0.017  -4.474  1.00  0.00      S_00 120
ATOM    828  CB  ASP   120      -9.002  -1.142  -4.681  1.00  0.00      S_00 120
ATOM    829  C   ASP   120      -6.836  -1.939  -3.710  1.00  0.00      S_00 120
ATOM    830  O   ASP   120      -7.482  -2.853  -3.196  1.00  0.00      S_00 120
ATOM    831  N   LEU   121      -5.562  -1.701  -3.419  1.00  0.00      S_00 121
ATOM    832  H   LEU   121      -5.092  -0.926  -3.865  1.00  0.00      S_00 121
ATOM    833  CA  LEU   121      -4.824  -2.528  -2.472  1.00  0.00      S_00 121
ATOM    834  HA  LEU   121      -4.831  -3.554  -2.809  1.00  0.00      S_00 121
ATOM    835  CB  LEU   121      -3.353  -2.110  -2.427  1.00  0.00      S_00 121
ATOM    836  C   LEU   121      -5.434  -2.448  -1.077  1.00  0.00      S_00 121
ATOM    837  O   LEU   121      -5.527  -3.452  -0.370  1.00  0.00      S_00 121
ATOM    838  N   PRO   122      -5.849  -1.247  -0.686  1.00  0.00      S_00 122
ATOM    839  CA  PRO   122      -6.447  -1.032   0.626  1.00  0.00      S_00 122
ATOM    840  HA  PRO   122      -5.772  -1.385   1.391  1.00  0.00      S_00 122
ATOM    841  CB  PRO   122      -6.637   0.463   0.890  1.00  0.00      S_00 122
ATOM    842  C   PRO   122      -7.781  -1.760   0.750  1.00  0.00      S_00 122
ATOM    843  O   PRO   122      -8.305  -1.932   1.851  1.00  0.00      S_00 122
ATOM    844  N   SER   123      -8.325  -2.186  -0.385  1.00  0.00      S_00 123
ATOM    845  H   SER   123      -7.857  -1.991  -1.258  1.00  0.00      S_00 123
ATOM    846  CA  SER   123      -9.580  -2.928  -0.402  1.00  0.00      S_00 123
ATOM    847  HA  SER   123     -10.277  -2.473   0.286  1.00  0.00      S_00 123
ATOM    848  CB  SER   123     -10.235  -2.841  -1.782  1.00  0.00      S_00 123
ATOM    849  C   SER   123      -9.364  -4.387  -0.016  1.00  0.00      S_00 123
ATOM    850  O   SER   123     -10.314  -5.104   0.297  1.00  0.00      S_00 123
ATOM    851  N   SER   124      -8.108  -4.820  -0.040  1.00  0.00      S_00 124
ATOM    852  H   SER   124      -7.372  -4.182  -0.309  1.00  0.00      S_00 124
ATOM    853  CA  SER   124      -7.764  -6.193   0.313  1.00  0.00      S_00 124
ATOM    854  HA  SER   124      -8.341  -6.875  -0.293  1.00  0.00      S_00 124
ATOM    855  CB  SER   124      -6.296  -6.478  -0.014  1.00  0.00      S_00 124
ATOM    856  C   SER   124      -8.035  -6.468   1.788  1.00  0.00      S_00 124
ATOM    857  O   SER   124      -7.843  -5.598   2.637  1.00  0.00      S_00 124
ATOM    858  N   ASN   125      -8.483  -7.683   2.085  1.00  0.00      S_00 125
ATOM    859  H   ASN   125      -8.777  -8.296   1.337  1.00  0.00      S_00 125
ATOM    860  CA  ASN   125      -8.563  -8.155   3.462  1.00  0.00      S_00 125
ATOM    861  HA  ASN   125      -9.232  -7.519   4.023  1.00  0.00      S_00 125
ATOM    862  CB  ASN   125      -9.174  -9.557   3.514  1.00  0.00      S_00 125
ATOM    863  C   ASN   125      -7.189  -8.157   4.125  1.00  0.00      S_00 125
ATOM    864  O   ASN   125      -7.079  -8.074   5.348  1.00  0.00      S_00 125
ATOM    865  N   SER   126      -6.144  -8.252   3.308  1.00  0.00      S_00 126
ATOM    866  H   SER   126      -6.300  -8.271   2.311  1.00  0.00      S_00 126
ATOM    867  CA  SER   126      -4.780  -8.328   3.816  1.00  0.00      S_00 126
ATOM    868  HA  SER   126      -4.773  -8.081   4.868  1.00  0.00      S_00 126
ATOM    869  CB  SER   126      -4.251  -9.760   3.717  1.00  0.00      S_00 126
ATOM    870  C   SER   126      -3.857  -7.375   3.064  1.00  0.00      S_00 126
ATOM    871  O   SER   126      -4.079  -7.078   1.890  1.00  0.00      S_00 126
ATOM    872  N   PHE   127      -2.821  -6.900   3.748  1.00  0.00      S_00 127
ATOM    873  H   PHE   127      -2.739  -7.117   4.731  1.00  0.00      S_00 127
ATOM    874  CA  PHE   127      -1.800  -6.073   3.115  1.00  0.00      S_00 127
ATOM    875  HA  PHE   127      -2.266  -5.208   2.665  1.00  0.00      S_00 127
ATOM    876  CB  PHE   127      -0.826  -5.530   4.162  1.00  0.00      S_00 127
ATOM    877  C   PHE   127      -1.041  -6.854   2.048  1.00  0.00      S_00 127
ATOM    878  O   PHE   127      -0.531  -7.944   2.309  1.00  0.00      S_00 127
ATOM    879  N   PRO   128      -0.970  -6.291   0.847  1.00  0.00      S_00 128
ATOM    880  CA  PRO   128      -0.302  -6.948  -0.270  1.00  0.00      S_00 128
ATOM    881  HA  PRO   128      -0.784  -7.894  -0.471  1.00  0.00      S_00 128
ATOM    882  CB  PRO   128      -0.453  -6.120  -1.547  1.00  0.00      S_00 128
ATOM    883  C   PRO   128       1.174  -7.183   0.031  1.00  0.00      S_00 128
ATOM    884  O   PRO   128       1.878  -6.278   0.480  1.00  0.00      S_00 128
ATOM    885  N   ASP   129       1.637  -8.404  -0.218  1.00  0.00      S_00 129
ATOM    886  H   ASP   129       1.008  -9.102  -0.589  1.00  0.00      S_00 129
ATOM    887  CA  ASP   129       3.029  -8.761   0.029  1.00  0.00      S_00 129
ATOM    888  HA  ASP   129       3.152  -9.828  -0.086  1.00  0.00      S_00 129
ATOM    889  CB  ASP   129       3.942  -8.116  -1.015  1.00  0.00      S_00 129
ATOM    890  C   ASP   129       3.463  -8.348   1.432  1.00  0.00      S_00 129
ATOM    891  O   ASP   129       4.482  -7.679   1.605  1.00  0.00      S_00 129
ATOM    892  N   SER   130       2.683  -8.751   2.430  1.00  0.00      S_00 130
ATOM    893  H   SER   130       1.859  -9.295   2.221  1.00  0.00      S_00 130
ATOM    894  CA  SER   130       2.988  -8.428   3.818  1.00  0.00      S_00 130
ATOM    895  HA  SER   130       3.435  -7.446   3.870  1.00  0.00      S_00 130
ATOM    896  CB  SER   130       1.703  -8.348   4.645  1.00  0.00      S_00 130
ATOM    897  C   SER   130       3.940  -9.452   4.427  1.00  0.00      S_00 130
ATOM    898  O   SER   130       4.009 -10.595   3.975  1.00  0.00      S_00 130
ATOM    899  N   PHE   131       4.671  -9.035   5.455  1.00  0.00      S_00 131
ATOM    900  H   PHE   131       4.651  -8.057   5.709  1.00  0.00      S_00 131
ATOM    901  CA  PHE   131       5.502  -9.952   6.226  1.00  0.00      S_00 131
ATOM    902  HA  PHE   131       6.181 -10.467   5.563  1.00  0.00      S_00 131
ATOM    903  CB  PHE   131       6.382  -9.179   7.211  1.00  0.00      S_00 131
ATOM    904  C   PHE   131       4.650 -10.972   6.974  1.00  0.00      S_00 131
ATOM    905  O   PHE   131       3.610 -10.632   7.538  1.00  0.00      S_00 131
ATOM    906  N   SER   132       5.099 -12.223   6.975  1.00  0.00      S_00 132
ATOM    907  H   SER   132       5.978 -12.431   6.524  1.00  0.00      S_00 132
ATOM    908  CA  SER   132       4.354 -13.304   7.609  1.00  0.00      S_00 132
ATOM    909  HA  SER   132       3.633 -12.888   8.298  1.00  0.00      S_00 132
ATOM    910  CB  SER   132       3.543 -14.079   6.568  1.00  0.00      S_00 132
ATOM    911  C   SER   132       5.285 -14.250   8.358  1.00  0.00      S_00 132
ATOM    912  O   SER   132       4.898 -15.362   8.718  1.00  0.00      S_00 132
TER
