# Supplementary material for: Structural insights into the function of the core-circadian factor TIMING OF CAB2 EXPRESSION 1 (TOC1)
Source: J Circadian Rhythms. 2008 Feb 25;6:3. doi: 10.1186/1740-3391-6-3 (PMC2292679; doi:10.1186/1740-3391-6-3)
Supplement: Additional file 9 — Structural file. Structure of LjTOC1_dom3 [file 1740-3391-6-3-S9.pdb]

SOURCE    DECOY 42 IDENTIFIER S_0350_7686
SOURCE    CLUSTER 3 MEMBER 1 FILE aaseth.out.clusters
REMARK    SCORE           score:          -87.61
REMARK    SCORE             env:          -17.94
REMARK    SCORE            pair:          -81.45
REMARK    SCORE             vdw:            8.00
REMARK    SCORE              hs:            0.00
REMARK    SCORE              ss:            0.00
REMARK    SCORE           sheet:            3.78
REMARK    SCORE              cb:           92.45
REMARK    SCORE          rsigma:            0.00
REMARK    SCORE         hb_srbb:          -53.16
REMARK    SCORE         hb_lrbb:           -0.75
REMARK    SCORE              rg:           20.04
REMARK    SCORE              co:           30.65
REMARK    SCORE            rama:           77.61
REMARK    SCORE     description:     S_0350_7686
ATOM      1  N   ILE     1       1.032   0.381  -0.951  1.00  0.00      S_03   1
ATOM      2  H   ILE     1       1.564  -0.345  -1.409  1.00  0.00      S_03   1
ATOM      3  CA  ILE     1      -0.008   0.007   0.000  1.00  0.00      S_03   1
ATOM      4  HA  ILE     1      -0.810   0.729  -0.041  1.00  0.00      S_03   1
ATOM      5  CB  ILE     1      -0.641  -1.350  -0.360  1.00  0.00      S_03   1
ATOM      6  C   ILE     1       0.543  -0.060   1.421  1.00  0.00      S_03   1
ATOM      7  O   ILE     1       1.735  -0.290   1.624  1.00  0.00      S_03   1
ATOM      8  N   GLU     2      -0.333   0.142   2.400  1.00  0.00      S_03   2
ATOM      9  H   GLU     2      -1.281   0.397   2.167  1.00  0.00      S_03   2
ATOM     10  CA  GLU     2       0.041   0.003   3.803  1.00  0.00      S_03   2
ATOM     11  HA  GLU     2       0.983   0.503   3.975  1.00  0.00      S_03   2
ATOM     12  CB  GLU     2      -0.979   0.705   4.701  1.00  0.00      S_03   2
ATOM     13  C   GLU     2       0.165  -1.464   4.198  1.00  0.00      S_03   2
ATOM     14  O   GLU     2      -0.823  -2.198   4.215  1.00  0.00      S_03   2
ATOM     15  N   ARG     3       1.385  -1.885   4.516  1.00  0.00      S_03   3
ATOM     16  H   ARG     3       2.150  -1.226   4.509  1.00  0.00      S_03   3
ATOM     17  CA  ARG     3       1.647  -3.274   4.875  1.00  0.00      S_03   3
ATOM     18  HA  ARG     3       0.963  -3.918   4.342  1.00  0.00      S_03   3
ATOM     19  CB  ARG     3       3.050  -3.687   4.427  1.00  0.00      S_03   3
ATOM     20  C   ARG     3       1.489  -3.495   6.375  1.00  0.00      S_03   3
ATOM     21  O   ARG     3       2.058  -2.762   7.184  1.00  0.00      S_03   3
ATOM     22  N   SER     4       0.712  -4.510   6.740  1.00  0.00      S_03   4
ATOM     23  H   SER     4       0.245  -5.052   6.028  1.00  0.00      S_03   4
ATOM     24  CA  SER     4       0.517  -4.859   8.142  1.00  0.00      S_03   4
ATOM     25  HA  SER     4       0.140  -4.001   8.678  1.00  0.00      S_03   4
ATOM     26  CB  SER     4      -0.553  -5.944   8.280  1.00  0.00      S_03   4
ATOM     27  C   SER     4       1.821  -5.325   8.781  1.00  0.00      S_03   4
ATOM     28  O   SER     4       2.028  -5.159   9.983  1.00  0.00      S_03   4
ATOM     29  N   CYS     5       2.696  -5.909   7.970  1.00  0.00      S_03   5
ATOM     30  H   CYS     5       2.467  -6.012   6.991  1.00  0.00      S_03   5
ATOM     31  CA  CYS     5       3.978  -6.405   8.455  1.00  0.00      S_03   5
ATOM     32  HA  CYS     5       4.215  -5.932   9.396  1.00  0.00      S_03   5
ATOM     33  CB  CYS     5       3.896  -7.905   8.748  1.00  0.00      S_03   5
ATOM     34  C   CYS     5       5.092  -6.128   7.452  1.00  0.00      S_03   5
ATOM     35  O   CYS     5       4.875  -6.167   6.241  1.00  0.00      S_03   5
ATOM     36  N   THR     6       6.286  -5.847   7.964  1.00  0.00      S_03   6
ATOM     37  H   THR     6       6.395  -5.809   8.967  1.00  0.00      S_03   6
ATOM     38  CA  THR     6       7.444  -5.593   7.114  1.00  0.00      S_03   6
ATOM     39  HA  THR     6       7.218  -5.889   6.100  1.00  0.00      S_03   6
ATOM     40  CB  THR     6       7.779  -4.091   7.052  1.00  0.00      S_03   6
ATOM     41  C   THR     6       8.668  -6.358   7.607  1.00  0.00      S_03   6
ATOM     42  O   THR     6       8.910  -6.452   8.810  1.00  0.00      S_03   6
ATOM     43  N   PRO     7       9.436  -6.902   6.669  1.00  0.00      S_03   7
ATOM     44  CA  PRO     7      10.626  -7.674   7.006  1.00  0.00      S_03   7
ATOM     45  HA  PRO     7      10.368  -8.435   7.729  1.00  0.00      S_03   7
ATOM     46  CB  PRO     7      11.146  -8.421   5.777  1.00  0.00      S_03   7
ATOM     47  C   PRO     7      11.720  -6.780   7.579  1.00  0.00      S_03   7
ATOM     48  O   PRO     7      11.885  -5.636   7.155  1.00  0.00      S_03   7
ATOM     49  N   PRO     8      12.466  -7.309   8.543  1.00  0.00      S_03   8
ATOM     50  CA  PRO     8      13.634  -6.617   9.075  1.00  0.00      S_03   8
ATOM     51  HA  PRO     8      13.342  -5.644   9.439  1.00  0.00      S_03   8
ATOM     52  CB  PRO     8      14.197  -7.367  10.284  1.00  0.00      S_03   8
ATOM     53  C   PRO     8      14.713  -6.458   8.009  1.00  0.00      S_03   8
ATOM     54  O   PRO     8      14.664  -7.103   6.961  1.00  0.00      S_03   8
ATOM     55  N   ALA     9      15.687  -5.596   8.283  1.00  0.00      S_03   9
ATOM     56  H   ALA     9      15.649  -5.069   9.144  1.00  0.00      S_03   9
ATOM     57  CA  ALA     9      16.807  -5.391   7.373  1.00  0.00      S_03   9
ATOM     58  HA  ALA     9      16.518  -5.683   6.374  1.00  0.00      S_03   9
ATOM     59  CB  ALA     9      17.155  -3.913   7.284  1.00  0.00      S_03   9
ATOM     60  C   ALA     9      18.025  -6.201   7.807  1.00  0.00      S_03   9
ATOM     61  O   ALA     9      18.816  -5.754   8.637  1.00  0.00      S_03   9
ATOM     62  N   SER    10      18.168  -7.395   7.240  1.00  0.00      S_03  10
ATOM     63  H   SER    10      17.491  -7.698   6.555  1.00  0.00      S_03  10
ATOM     64  CA  SER    10      19.277  -8.277   7.582  1.00  0.00      S_03  10
ATOM     65  HA  SER    10      19.264  -8.477   8.643  1.00  0.00      S_03  10
ATOM     66  CB  SER    10      19.113  -9.635   6.896  1.00  0.00      S_03  10
ATOM     67  C   SER    10      20.615  -7.655   7.198  1.00  0.00      S_03  10
ATOM     68  O   SER    10      21.636  -7.910   7.838  1.00  0.00      S_03  10
ATOM     69  N   VAL    11      20.603  -6.837   6.150  1.00  0.00      S_03  11
ATOM     70  H   VAL    11      19.734  -6.675   5.663  1.00  0.00      S_03  11
ATOM     71  CA  VAL    11      21.813  -6.170   5.686  1.00  0.00      S_03  11
ATOM     72  HA  VAL    11      22.600  -6.899   5.558  1.00  0.00      S_03  11
ATOM     73  CB  VAL    11      21.606  -5.524   4.303  1.00  0.00      S_03  11
ATOM     74  C   VAL    11      22.267  -5.100   6.673  1.00  0.00      S_03  11
ATOM     75  O   VAL    11      23.463  -4.850   6.826  1.00  0.00      S_03  11
ATOM     76  N   GLU    12      21.305  -4.472   7.341  1.00  0.00      S_03  12
ATOM     77  H   GLU    12      20.340  -4.664   7.110  1.00  0.00      S_03  12
ATOM     78  CA  GLU    12      21.605  -3.513   8.397  1.00  0.00      S_03  12
ATOM     79  HA  GLU    12      22.558  -3.757   8.844  1.00  0.00      S_03  12
ATOM     80  CB  GLU    12      21.760  -2.106   7.816  1.00  0.00      S_03  12
ATOM     81  C   GLU    12      20.524  -3.521   9.473  1.00  0.00      S_03  12
ATOM     82  O   GLU    12      19.338  -3.655   9.173  1.00  0.00      S_03  12
ATOM     83  N   VAL    13      20.942  -3.375  10.726  1.00  0.00      S_03  13
ATOM     84  H   VAL    13      21.932  -3.298  10.909  1.00  0.00      S_03  13
ATOM     85  CA  VAL    13      20.007  -3.324  11.844  1.00  0.00      S_03  13
ATOM     86  HA  VAL    13      19.074  -2.893  11.514  1.00  0.00      S_03  13
ATOM     87  CB  VAL    13      19.663  -4.735  12.357  1.00  0.00      S_03  13
ATOM     88  C   VAL    13      20.570  -2.498  12.996  1.00  0.00      S_03  13
ATOM     89  O   VAL    13      21.784  -2.427  13.186  1.00  0.00      S_03  13
ATOM     90  N   SER    14      19.679  -1.876  13.761  1.00  0.00      S_03  14
ATOM     91  H   SER    14      18.697  -1.957  13.539  1.00  0.00      S_03  14
ATOM     92  CA  SER    14      20.083  -1.078  14.912  1.00  0.00      S_03  14
ATOM     93  HA  SER    14      21.109  -1.301  15.163  1.00  0.00      S_03  14
ATOM     94  CB  SER    14      20.049   0.413  14.569  1.00  0.00      S_03  14
ATOM     95  C   SER    14      19.192  -1.358  16.118  1.00  0.00      S_03  14
ATOM     96  O   SER    14      18.091  -1.891  15.978  1.00  0.00      S_03  14
ATOM     97  N   GLN    15      19.676  -0.997  17.302  1.00  0.00      S_03  15
ATOM     98  H   GLN    15      20.599  -0.589  17.352  1.00  0.00      S_03  15
ATOM     99  CA  GLN    15      18.910  -1.175  18.529  1.00  0.00      S_03  15
ATOM    100  HA  GLN    15      18.051  -1.798  18.330  1.00  0.00      S_03  15
ATOM    101  CB  GLN    15      19.739  -1.922  19.576  1.00  0.00      S_03  15
ATOM    102  C   GLN    15      18.446   0.166  19.088  1.00  0.00      S_03  15
ATOM    103  O   GLN    15      19.235   0.918  19.659  1.00  0.00      S_03  15
ATOM    104  N   GLN    16      17.160   0.459  18.920  1.00  0.00      S_03  16
ATOM    105  H   GLN    16      16.547  -0.233  18.513  1.00  0.00      S_03  16
ATOM    106  CA  GLN    16      16.612   1.753  19.308  1.00  0.00      S_03  16
ATOM    107  HA  GLN    16      17.418   2.458  19.449  1.00  0.00      S_03  16
ATOM    108  CB  GLN    16      15.744   2.326  18.185  1.00  0.00      S_03  16
ATOM    109  C   GLN    16      15.800   1.645  20.594  1.00  0.00      S_03  16
ATOM    110  O   GLN    16      15.401   0.553  20.998  1.00  0.00      S_03  16
ATOM    111  N   LYS    17      15.560   2.785  21.234  1.00  0.00      S_03  17
ATOM    112  H   LYS    17      15.865   3.654  20.821  1.00  0.00      S_03  17
ATOM    113  CA  LYS    17      14.866   2.812  22.516  1.00  0.00      S_03  17
ATOM    114  HA  LYS    17      15.110   1.921  23.076  1.00  0.00      S_03  17
ATOM    115  CB  LYS    17      15.354   3.989  23.364  1.00  0.00      S_03  17
ATOM    116  C   LYS    17      13.355   2.895  22.325  1.00  0.00      S_03  17
ATOM    117  O   LYS    17      12.587   2.646  23.254  1.00  0.00      S_03  17
ATOM    118  N   ASN    18      12.936   3.246  21.113  1.00  0.00      S_03  18
ATOM    119  H   ASN    18      13.618   3.453  20.397  1.00  0.00      S_03  18
ATOM    120  CA  ASN    18      11.517   3.341  20.792  1.00  0.00      S_03  18
ATOM    121  HA  ASN    18      10.957   3.552  21.691  1.00  0.00      S_03  18
ATOM    122  CB  ASN    18      11.259   4.519  19.850  1.00  0.00      S_03  18
ATOM    123  C   ASN    18      11.006   2.048  20.166  1.00  0.00      S_03  18
ATOM    124  O   ASN    18      11.588   1.537  19.210  1.00  0.00      S_03  18
ATOM    125  N   PHE    19       9.913   1.524  20.712  1.00  0.00      S_03  19
ATOM    126  H   PHE    19       9.429   2.038  21.435  1.00  0.00      S_03  19
ATOM    127  CA  PHE    19       9.394   0.227  20.295  1.00  0.00      S_03  19
ATOM    128  HA  PHE    19      10.107  -0.544  20.549  1.00  0.00      S_03  19
ATOM    129  CB  PHE    19       8.116  -0.111  21.064  1.00  0.00      S_03  19
ATOM    130  C   PHE    19       9.127   0.197  18.794  1.00  0.00      S_03  19
ATOM    131  O   PHE    19       8.636   1.170  18.221  1.00  0.00      S_03  19
ATOM    132  N   ARG    20       9.453  -0.926  18.162  1.00  0.00      S_03  20
ATOM    133  H   ARG    20       9.910  -1.665  18.676  1.00  0.00      S_03  20
ATOM    134  CA  ARG    20       9.167  -1.118  16.745  1.00  0.00      S_03  20
ATOM    135  HA  ARG    20       8.597  -0.278  16.375  1.00  0.00      S_03  20
ATOM    136  CB  ARG    20      10.465  -1.134  15.934  1.00  0.00      S_03  20
ATOM    137  C   ARG    20       8.386  -2.406  16.509  1.00  0.00      S_03  20
ATOM    138  O   ARG    20       8.966  -3.448  16.201  1.00  0.00      S_03  20
ATOM    139  N   GLU    21       7.068  -2.328  16.657  1.00  0.00      S_03  21
ATOM    140  H   GLU    21       6.646  -1.431  16.850  1.00  0.00      S_03  21
ATOM    141  CA  GLU    21       6.213  -3.505  16.547  1.00  0.00      S_03  21
ATOM    142  HA  GLU    21       6.565  -4.269  17.223  1.00  0.00      S_03  21
ATOM    143  CB  GLU    21       4.787  -3.174  16.990  1.00  0.00      S_03  21
ATOM    144  C   GLU    21       6.207  -4.050  15.123  1.00  0.00      S_03  21
ATOM    145  O   GLU    21       5.783  -5.181  14.883  1.00  0.00      S_03  21
ATOM    146  N   GLU    22       6.678  -3.239  14.181  1.00  0.00      S_03  22
ATOM    147  H   GLU    22       6.952  -2.300  14.433  1.00  0.00      S_03  22
ATOM    148  CA  GLU    22       6.810  -3.669  12.795  1.00  0.00      S_03  22
ATOM    149  HA  GLU    22       5.848  -3.991  12.424  1.00  0.00      S_03  22
ATOM    150  CB  GLU    22       7.232  -2.497  11.907  1.00  0.00      S_03  22
ATOM    151  C   GLU    22       7.812  -4.812  12.665  1.00  0.00      S_03  22
ATOM    152  O   GLU    22       7.600  -5.752  11.899  1.00  0.00      S_03  22
ATOM    153  N   TYR    23       8.904  -4.723  13.418  1.00  0.00      S_03  23
ATOM    154  H   TYR    23       8.998  -3.948  14.059  1.00  0.00      S_03  23
ATOM    155  CA  TYR    23       9.969  -5.715  13.342  1.00  0.00      S_03  23
ATOM    156  HA  TYR    23       9.991  -6.145  12.351  1.00  0.00      S_03  23
ATOM    157  CB  TYR    23      11.334  -5.053  13.544  1.00  0.00      S_03  23
ATOM    158  C   TYR    23       9.767  -6.822  14.371  1.00  0.00      S_03  23
ATOM    159  O   TYR    23      10.715  -7.507  14.756  1.00  0.00      S_03  23
ATOM    160  N   TYR    24       8.525  -6.991  14.814  1.00  0.00      S_03  24
ATOM    161  H   TYR    24       7.799  -6.367  14.493  1.00  0.00      S_03  24
ATOM    162  CA  TYR    24       8.184  -8.056  15.750  1.00  0.00      S_03  24
ATOM    163  HA  TYR    24       8.838  -8.004  16.608  1.00  0.00      S_03  24
ATOM    164  CB  TYR    24       6.766  -7.860  16.290  1.00  0.00      S_03  24
ATOM    165  C   TYR    24       8.311  -9.427  15.096  1.00  0.00      S_03  24
ATOM    166  O   TYR    24       7.793  -9.654  14.002  1.00  0.00      S_03  24
ATOM    167  N   PRO    25       9.002 -10.339  15.772  1.00  0.00      S_03  25
ATOM    168  CA  PRO    25       9.103 -11.719  15.315  1.00  0.00      S_03  25
ATOM    169  HA  PRO    25       9.554 -11.742  14.334  1.00  0.00      S_03  25
ATOM    170  CB  PRO    25      10.036 -12.519  16.226  1.00  0.00      S_03  25
ATOM    171  C   PRO    25       7.731 -12.383  15.259  1.00  0.00      S_03  25
ATOM    172  O   PRO    25       6.831 -12.037  16.025  1.00  0.00      S_03  25
ATOM    173  N   GLN    26       7.577 -13.337  14.347  1.00  0.00      S_03  26
ATOM    174  H   GLN    26       8.311 -13.494  13.671  1.00  0.00      S_03  26
ATOM    175  CA  GLN    26       6.377 -14.163  14.297  1.00  0.00      S_03  26
ATOM    176  HA  GLN    26       5.503 -13.533  14.371  1.00  0.00      S_03  26
ATOM    177  CB  GLN    26       6.270 -14.872  12.945  1.00  0.00      S_03  26
ATOM    178  C   GLN    26       6.364 -15.187  15.427  1.00  0.00      S_03  26
ATOM    179  O   GLN    26       5.334 -15.412  16.062  1.00  0.00      S_03  26
ATOM    180  N   GLY    27       7.516 -15.803  15.674  1.00  0.00      S_03  27
ATOM    181  H   GLY    27       8.315 -15.605  15.089  1.00  0.00      S_03  27
ATOM    182  CA  GLY    27       7.655 -16.757  16.768  1.00  0.00      S_03  27
ATOM    183 1HA  GLY    27       7.136 -16.385  17.639  1.00  0.00      S_03  27
ATOM    184  C   GLY    27       9.122 -16.992  17.111  1.00  0.00      S_03  27
ATOM    185  O   GLY    27       9.985 -16.978  16.233  1.00  0.00      S_03  27
ATOM    186  N   SER    28       9.397 -17.208  18.393  1.00  0.00      S_03  28
ATOM    187  H   SER    28       8.646 -17.187  19.068  1.00  0.00      S_03  28
ATOM    188  CA  SER    28      10.755 -17.474  18.851  1.00  0.00      S_03  28
ATOM    189  HA  SER    28      11.431 -16.754  18.412  1.00  0.00      S_03  28
ATOM    190  CB  SER    28      10.859 -17.278  20.365  1.00  0.00      S_03  28
ATOM    191  C   SER    28      11.199 -18.883  18.473  1.00  0.00      S_03  28
ATOM    192  O   SER    28      12.280 -19.328  18.857  1.00  0.00      S_03  28
ATOM    193  N   LEU    29      10.356 -19.581  17.719  1.00  0.00      S_03  29
ATOM    194  H   LEU    29       9.423 -19.226  17.567  1.00  0.00      S_03  29
ATOM    195  CA  LEU    29      10.744 -20.845  17.105  1.00  0.00      S_03  29
ATOM    196  HA  LEU    29      11.380 -21.394  17.784  1.00  0.00      S_03  29
ATOM    197  CB  LEU    29       9.516 -21.727  16.873  1.00  0.00      S_03  29
ATOM    198  C   LEU    29      11.481 -20.616  15.790  1.00  0.00      S_03  29
ATOM    199  O   LEU    29      12.101 -21.531  15.247  1.00  0.00      S_03  29
ATOM    200  N   TYR    30      11.409 -19.390  15.283  1.00  0.00      S_03  30
ATOM    201  H   TYR    30      10.851 -18.694  15.756  1.00  0.00      S_03  30
ATOM    202  CA  TYR    30      12.114 -19.024  14.060  1.00  0.00      S_03  30
ATOM    203  HA  TYR    30      13.057 -19.549  14.017  1.00  0.00      S_03  30
ATOM    204  CB  TYR    30      11.324 -19.476  12.830  1.00  0.00      S_03  30
ATOM    205  C   TYR    30      12.366 -17.521  13.998  1.00  0.00      S_03  30
ATOM    206  O   TYR    30      11.709 -16.742  14.688  1.00  0.00      S_03  30
ATOM    207  N   PRO    31      13.323 -17.121  13.167  1.00  0.00      S_03  31
ATOM    208  CA  PRO    31      13.637 -15.709  12.983  1.00  0.00      S_03  31
ATOM    209  HA  PRO    31      13.860 -15.262  13.941  1.00  0.00      S_03  31
ATOM    210  CB  PRO    31      14.902 -15.547  12.138  1.00  0.00      S_03  31
ATOM    211  C   PRO    31      12.475 -14.965  12.333  1.00  0.00      S_03  31
ATOM    212  O   PRO    31      11.763 -15.518  11.495  1.00  0.00      S_03  31
ATOM    213  N   SER    32      12.288 -13.710  12.727  1.00  0.00      S_03  32
ATOM    214  H   SER    32      12.916 -13.310  13.409  1.00  0.00      S_03  32
ATOM    215  CA  SER    32      11.201 -12.895  12.198  1.00  0.00      S_03  32
ATOM    216  HA  SER    32      10.258 -13.271  12.566  1.00  0.00      S_03  32
ATOM    217  CB  SER    32      11.310 -11.458  12.712  1.00  0.00      S_03  32
ATOM    218  C   SER    32      11.193 -12.908  10.673  1.00  0.00      S_03  32
ATOM    219  O   SER    32      12.005 -13.587  10.045  1.00  0.00      S_03  32
ATOM    220  N   ASN    33      10.271 -12.153  10.085  1.00  0.00      S_03  33
ATOM    221  H   ASN    33       9.613 -11.643  10.658  1.00  0.00      S_03  33
ATOM    222  CA  ASN    33      10.183 -12.042   8.634  1.00  0.00      S_03  33
ATOM    223  HA  ASN    33      10.347 -13.012   8.188  1.00  0.00      S_03  33
ATOM    224  CB  ASN    33       8.775 -11.618   8.213  1.00  0.00      S_03  33
ATOM    225  C   ASN    33      11.211 -11.054   8.094  1.00  0.00      S_03  33
ATOM    226  O   ASN    33      10.859 -10.075   7.436  1.00  0.00      S_03  33
ATOM    227  N   GLY    34      12.483 -11.317   8.376  1.00  0.00      S_03  34
ATOM    228  H   GLY    34      12.701 -12.086   8.992  1.00  0.00      S_03  34
ATOM    229  CA  GLY    34      13.572 -10.523   7.819  1.00  0.00      S_03  34
ATOM    230 1HA  GLY    34      13.436 -10.424   6.752  1.00  0.00      S_03  34
ATOM    231  C   GLY    34      14.925 -11.167   8.102  1.00  0.00      S_03  34
ATOM    232  O   GLY    34      15.792 -11.221   7.230  1.00  0.00      S_03  34
ATOM    233  N   SER    35      15.099 -11.653   9.326  1.00  0.00      S_03  35
ATOM    234  H   SER    35      14.353 -11.563  10.002  1.00  0.00      S_03  35
ATOM    235  CA  SER    35      16.338 -12.313   9.720  1.00  0.00      S_03  35
ATOM    236  HA  SER    35      16.264 -13.370   9.513  1.00  0.00      S_03  35
ATOM    237  CB  SER    35      17.508 -11.800   8.879  1.00  0.00      S_03  35
ATOM    238  C   SER    35      16.626 -12.105  11.203  1.00  0.00      S_03  35
ATOM    239  O   SER    35      17.702 -12.451  11.690  1.00  0.00      S_03  35
ATOM    240  N   ARG    36      15.659 -11.536  11.915  1.00  0.00      S_03  36
ATOM    241  H   ARG    36      14.766 -11.356  11.477  1.00  0.00      S_03  36
ATOM    242  CA  ARG    36      15.852 -11.167  13.312  1.00  0.00      S_03  36
ATOM    243  HA  ARG    36      16.846 -10.767  13.445  1.00  0.00      S_03  36
ATOM    244  CB  ARG    36      14.890 -10.044  13.707  1.00  0.00      S_03  36
ATOM    245  C   ARG    36      15.660 -12.368  14.232  1.00  0.00      S_03  36
ATOM    246  O   ARG    36      14.601 -12.995  14.237  1.00  0.00      S_03  36
ATOM    247  N   GLY    37      16.692 -12.682  15.009  1.00  0.00      S_03  37
ATOM    248  H   GLY    37      17.524 -12.111  14.977  1.00  0.00      S_03  37
ATOM    249  CA  GLY    37      16.653 -13.831  15.905  1.00  0.00      S_03  37
ATOM    250 1HA  GLY    37      15.730 -14.373  15.757  1.00  0.00      S_03  37
ATOM    251  C   GLY    37      16.760 -13.397  17.363  1.00  0.00      S_03  37
ATOM    252  O   GLY    37      17.050 -14.208  18.243  1.00  0.00      S_03  37
ATOM    253  N   SER    38      16.524 -12.113  17.612  1.00  0.00      S_03  38
ATOM    254  H   SER    38      16.289 -11.499  16.845  1.00  0.00      S_03  38
ATOM    255  CA  SER    38      16.597 -11.569  18.962  1.00  0.00      S_03  38
ATOM    256  HA  SER    38      17.414 -12.032  19.494  1.00  0.00      S_03  38
ATOM    257  CB  SER    38      16.917 -10.073  18.920  1.00  0.00      S_03  38
ATOM    258  C   SER    38      15.296 -11.805  19.723  1.00  0.00      S_03  38
ATOM    259  O   SER    38      14.297 -12.232  19.145  1.00  0.00      S_03  38
ATOM    260  N   LYS    39      15.316 -11.525  21.022  1.00  0.00      S_03  39
ATOM    261  H   LYS    39      16.177 -11.204  21.442  1.00  0.00      S_03  39
ATOM    262  CA  LYS    39      14.129 -11.667  21.855  1.00  0.00      S_03  39
ATOM    263  HA  LYS    39      13.417 -12.311  21.360  1.00  0.00      S_03  39
ATOM    264  CB  LYS    39      14.479 -12.363  23.172  1.00  0.00      S_03  39
ATOM    265  C   LYS    39      13.483 -10.314  22.132  1.00  0.00      S_03  39
ATOM    266  O   LYS    39      13.456  -9.850  23.272  1.00  0.00      S_03  39
ATOM    267  N   LEU    40      12.966  -9.684  21.082  1.00  0.00      S_03  40
ATOM    268  H   LEU    40      13.035 -10.111  20.170  1.00  0.00      S_03  40
ATOM    269  CA  LEU    40      12.301  -8.393  21.214  1.00  0.00      S_03  40
ATOM    270  HA  LEU    40      12.876  -7.758  21.872  1.00  0.00      S_03  40
ATOM    271  CB  LEU    40      12.258  -7.673  19.865  1.00  0.00      S_03  40
ATOM    272  C   LEU    40      10.889  -8.554  21.768  1.00  0.00      S_03  40
ATOM    273  O   LEU    40      10.271  -9.608  21.621  1.00  0.00      S_03  40
ATOM    274  N   GLU    41      10.386  -7.502  22.405  1.00  0.00      S_03  41
ATOM    275  H   GLU    41      10.963  -6.684  22.537  1.00  0.00      S_03  41
ATOM    276  CA  GLU    41       9.021  -7.498  22.919  1.00  0.00      S_03  41
ATOM    277  HA  GLU    41       8.753  -8.495  23.235  1.00  0.00      S_03  41
ATOM    278  CB  GLU    41       8.921  -6.619  24.167  1.00  0.00      S_03  41
ATOM    279  C   GLU    41       8.035  -7.019  21.859  1.00  0.00      S_03  41
ATOM    280  O   GLU    41       7.436  -5.952  21.992  1.00  0.00      S_03  41
ATOM    281  N   PRO    42       7.870  -7.815  20.808  1.00  0.00      S_03  42
ATOM    282  CA  PRO    42       7.023  -7.435  19.684  1.00  0.00      S_03  42
ATOM    283  HA  PRO    42       7.340  -6.475  19.303  1.00  0.00      S_03  42
ATOM    284  CB  PRO    42       7.191  -8.422  18.527  1.00  0.00      S_03  42
ATOM    285  C   PRO    42       5.558  -7.358  20.099  1.00  0.00      S_03  42
ATOM    286  O   PRO    42       5.191  -7.777  21.197  1.00  0.00      S_03  42
ATOM    287  N   SER    43       4.724  -6.820  19.214  1.00  0.00      S_03  43
ATOM    288  H   SER    43       5.090  -6.488  18.333  1.00  0.00      S_03  43
ATOM    289  CA  SER    43       3.297  -6.698  19.483  1.00  0.00      S_03  43
ATOM    290  HA  SER    43       3.011  -7.410  20.242  1.00  0.00      S_03  43
ATOM    291  CB  SER    43       2.977  -5.317  20.059  1.00  0.00      S_03  43
ATOM    292  C   SER    43       2.475  -6.942  18.221  1.00  0.00      S_03  43
ATOM    293  O   SER    43       2.856  -6.521  17.129  1.00  0.00      S_03  43
ATOM    294  N   GLY    44       1.346  -7.625  18.379  1.00  0.00      S_03  44
ATOM    295  H   GLY    44       1.094  -7.953  19.301  1.00  0.00      S_03  44
ATOM    296  CA  GLY    44       0.462  -7.915  17.257  1.00  0.00      S_03  44
ATOM    297 1HA  GLY    44      -0.447  -8.370  17.622  1.00  0.00      S_03  44
ATOM    298  C   GLY    44       1.131  -8.849  16.254  1.00  0.00      S_03  44
ATOM    299  O   GLY    44       0.731  -8.918  15.092  1.00  0.00      S_03  44
ATOM    300  N   MET    45       2.152  -9.567  16.712  1.00  0.00      S_03  45
ATOM    301  H   MET    45       2.471  -9.420  17.659  1.00  0.00      S_03  45
ATOM    302  CA  MET    45       2.823 -10.560  15.883  1.00  0.00      S_03  45
ATOM    303  HA  MET    45       3.320 -10.067  15.060  1.00  0.00      S_03  45
ATOM    304  CB  MET    45       3.924 -11.266  16.677  1.00  0.00      S_03  45
ATOM    305  C   MET    45       1.832 -11.584  15.337  1.00  0.00      S_03  45
ATOM    306  O   MET    45       0.905 -11.996  16.034  1.00  0.00      S_03  45
ATOM    307  N   PRO    46       2.035 -11.989  14.088  1.00  0.00      S_03  46
ATOM    308  CA  PRO    46       1.106 -12.888  13.414  1.00  0.00      S_03  46
ATOM    309  HA  PRO    46       0.121 -12.445  13.401  1.00  0.00      S_03  46
ATOM    310  CB  PRO    46       1.505 -13.070  11.948  1.00  0.00      S_03  46
ATOM    311  C   PRO    46       1.045 -14.242  14.112  1.00  0.00      S_03  46
ATOM    312  O   PRO    46       1.995 -14.651  14.780  1.00  0.00      S_03  46
ATOM    313  N   ALA    47      -0.079 -14.934  13.953  1.00  0.00      S_03  47
ATOM    314  H   ALA    47      -0.794 -14.576  13.336  1.00  0.00      S_03  47
ATOM    315  CA  ALA    47      -0.306 -16.196  14.648  1.00  0.00      S_03  47
ATOM    316  HA  ALA    47      -0.248 -16.036  15.714  1.00  0.00      S_03  47
ATOM    317  CB  ALA    47      -1.718 -16.698  14.385  1.00  0.00      S_03  47
ATOM    318  C   ALA    47       0.720 -17.245  14.234  1.00  0.00      S_03  47
ATOM    319  O   ALA    47       1.075 -17.351  13.060  1.00  0.00      S_03  47
ATOM    320  N   GLN    48       1.192 -18.020  15.206  1.00  0.00      S_03  48
ATOM    321  H   GLN    48       0.848 -17.892  16.147  1.00  0.00      S_03  48
ATOM    322  CA  GLN    48       2.192 -19.049  14.948  1.00  0.00      S_03  48
ATOM    323  HA  GLN    48       3.039 -18.609  14.443  1.00  0.00      S_03  48
ATOM    324  CB  GLN    48       2.732 -19.612  16.264  1.00  0.00      S_03  48
ATOM    325  C   GLN    48       1.618 -20.173  14.092  1.00  0.00      S_03  48
ATOM    326  O   GLN    48       2.284 -20.681  13.190  1.00  0.00      S_03  48
ATOM    327  N   HIS    49       0.379 -20.557  14.382  1.00  0.00      S_03  49
ATOM    328  H   HIS    49      -0.101 -20.124  15.157  1.00  0.00      S_03  49
ATOM    329  CA  HIS    49      -0.304 -21.588  13.609  1.00  0.00      S_03  49
ATOM    330  HA  HIS    49       0.391 -22.379  13.371  1.00  0.00      S_03  49
ATOM    331  CB  HIS    49      -1.411 -22.237  14.442  1.00  0.00      S_03  49
ATOM    332  C   HIS    49      -0.884 -21.016  12.320  1.00  0.00      S_03  49
ATOM    333  O   HIS    49      -1.332 -21.759  11.446  1.00  0.00      S_03  49
ATOM    334  N   ALA    50      -0.873 -19.692  12.208  1.00  0.00      S_03  50
ATOM    335  H   ALA    50      -0.538 -19.136  12.981  1.00  0.00      S_03  50
ATOM    336  CA  ALA    50      -1.332 -19.021  10.997  1.00  0.00      S_03  50
ATOM    337  HA  ALA    50      -1.914 -19.710  10.403  1.00  0.00      S_03  50
ATOM    338  CB  ALA    50      -2.275 -17.881  11.347  1.00  0.00      S_03  50
ATOM    339  C   ALA    50      -0.156 -18.508  10.172  1.00  0.00      S_03  50
ATOM    340  O   ALA    50      -0.344 -17.878   9.131  1.00  0.00      S_03  50
ATOM    341  N   TYR    51       1.056 -18.781  10.644  1.00  0.00      S_03  51
ATOM    342  H   TYR    51       1.143 -19.339  11.481  1.00  0.00      S_03  51
ATOM    343  CA  TYR    51       2.262 -18.298   9.983  1.00  0.00      S_03  51
ATOM    344  HA  TYR    51       2.052 -17.359   9.492  1.00  0.00      S_03  51
ATOM    345  CB  TYR    51       3.354 -17.999  11.013  1.00  0.00      S_03  51
ATOM    346  C   TYR    51       2.771 -19.305   8.957  1.00  0.00      S_03  51
ATOM    347  O   TYR    51       2.804 -20.507   9.217  1.00  0.00      S_03  51
ATOM    348  N   PRO    52       3.165 -18.805   7.790  1.00  0.00      S_03  52
ATOM    349  CA  PRO    52       3.807 -19.637   6.779  1.00  0.00      S_03  52
ATOM    350  HA  PRO    52       3.264 -20.565   6.679  1.00  0.00      S_03  52
ATOM    351  CB  PRO    52       3.740 -18.960   5.408  1.00  0.00      S_03  52
ATOM    352  C   PRO    52       5.257 -19.934   7.147  1.00  0.00      S_03  52
ATOM    353  O   PRO    52       5.914 -19.134   7.814  1.00  0.00      S_03  52
ATOM    354  N   TYR    53       5.749 -21.087   6.708  1.00  0.00      S_03  53
ATOM    355  H   TYR    53       5.157 -21.701   6.167  1.00  0.00      S_03  53
ATOM    356  CA  TYR    53       7.122 -21.490   6.987  1.00  0.00      S_03  53
ATOM    357  HA  TYR    53       7.324 -21.373   8.041  1.00  0.00      S_03  53
ATOM    358  CB  TYR    53       7.317 -22.977   6.684  1.00  0.00      S_03  53
ATOM    359  C   TYR    53       8.115 -20.657   6.184  1.00  0.00      S_03  53
ATOM    360  O   TYR    53       9.220 -20.373   6.647  1.00  0.00      S_03  53
ATOM    361  N   TYR    54       7.715 -20.269   4.977  1.00  0.00      S_03  54
ATOM    362  H   TYR    54       6.807 -20.560   4.643  1.00  0.00      S_03  54
ATOM    363  CA  TYR    54       8.552 -19.434   4.124  1.00  0.00      S_03  54
ATOM    364  HA  TYR    54       9.486 -19.940   3.930  1.00  0.00      S_03  54
ATOM    365  CB  TYR    54       7.891 -19.231   2.759  1.00  0.00      S_03  54
ATOM    366  C   TYR    54       8.831 -18.084   4.777  1.00  0.00      S_03  54
ATOM    367  O   TYR    54       9.954 -17.581   4.728  1.00  0.00      S_03  54
ATOM    368  N   TYR    55       7.803 -17.503   5.387  1.00  0.00      S_03  55
ATOM    369  H   TYR    55       6.895 -17.943   5.347  1.00  0.00      S_03  55
ATOM    370  CA  TYR    55       7.953 -16.248   6.114  1.00  0.00      S_03  55
ATOM    371  HA  TYR    55       8.378 -15.502   5.459  1.00  0.00      S_03  55
ATOM    372  CB  TYR    55       6.586 -15.707   6.537  1.00  0.00      S_03  55
ATOM    373  C   TYR    55       8.849 -16.421   7.335  1.00  0.00      S_03  55
ATOM    374  O   TYR    55       9.688 -15.569   7.628  1.00  0.00      S_03  55
ATOM    375  N   ASN    56       8.667 -17.530   8.044  1.00  0.00      S_03  56
ATOM    376  H   ASN    56       7.975 -18.201   7.740  1.00  0.00      S_03  56
ATOM    377  CA  ASN    56       9.439 -17.805   9.250  1.00  0.00      S_03  56
ATOM    378  HA  ASN    56       9.311 -16.993   9.952  1.00  0.00      S_03  56
ATOM    379  CB  ASN    56       8.908 -19.056   9.953  1.00  0.00      S_03  56
ATOM    380  C   ASN    56      10.920 -17.972   8.931  1.00  0.00      S_03  56
ATOM    381  O   ASN    56      11.782 -17.667   9.756  1.00  0.00      S_03  56
ATOM    382  N   SER    57      11.210 -18.458   7.728  1.00  0.00      S_03  57
ATOM    383  H   SER    57      10.468 -18.572   7.052  1.00  0.00      S_03  57
ATOM    384  CA  SER    57      12.571 -18.830   7.359  1.00  0.00      S_03  57
ATOM    385  HA  SER    57      13.163 -18.958   8.253  1.00  0.00      S_03  57
ATOM    386  CB  SER    57      12.582 -20.184   6.648  1.00  0.00      S_03  57
ATOM    387  C   SER    57      13.212 -17.767   6.473  1.00  0.00      S_03  57
ATOM    388  O   SER    57      14.363 -17.902   6.059  1.00  0.00      S_03  57
ATOM    389  N   GLY    58      12.459 -16.711   6.185  1.00  0.00      S_03  58
ATOM    390  H   GLY    58      11.512 -16.671   6.534  1.00  0.00      S_03  58
ATOM    391  CA  GLY    58      12.964 -15.607   5.377  1.00  0.00      S_03  58
ATOM    392 1HA  GLY    58      12.330 -14.743   5.511  1.00  0.00      S_03  58
ATOM    393  C   GLY    58      13.008 -15.981   3.899  1.00  0.00      S_03  58
ATOM    394  O   GLY    58      13.587 -15.262   3.084  1.00  0.00      S_03  58
ATOM    395  N   VAL    59      12.393 -17.109   3.560  1.00  0.00      S_03  59
ATOM    396  H   VAL    59      11.969 -17.674   4.282  1.00  0.00      S_03  59
ATOM    397  CA  VAL    59      12.315 -17.553   2.174  1.00  0.00      S_03  59
ATOM    398  HA  VAL    59      13.309 -17.600   1.754  1.00  0.00      S_03  59
ATOM    399  CB  VAL    59      11.744 -18.980   2.069  1.00  0.00      S_03  59
ATOM    400  C   VAL    59      11.455 -16.609   1.340  1.00  0.00      S_03  59
ATOM    401  O   VAL    59      11.817 -16.251   0.219  1.00  0.00      S_03  59
ATOM    402  N   VAL    60      10.316 -16.209   1.895  1.00  0.00      S_03  60
ATOM    403  H   VAL    60       9.958 -16.708   2.697  1.00  0.00      S_03  60
ATOM    404  CA  VAL    60       9.570 -15.069   1.375  1.00  0.00      S_03  60
ATOM    405  HA  VAL    60       9.924 -14.829   0.384  1.00  0.00      S_03  60
ATOM    406  CB  VAL    60       8.073 -15.397   1.223  1.00  0.00      S_03  60
ATOM    407  C   VAL    60       9.724 -13.851   2.280  1.00  0.00      S_03  60
ATOM    408  O   VAL    60       9.541 -13.940   3.494  1.00  0.00      S_03  60
ATOM    409  N   ASN    61      10.062 -12.714   1.680  1.00  0.00      S_03  61
ATOM    410  H   ASN    61      10.042 -12.665   0.671  1.00  0.00      S_03  61
ATOM    411  CA  ASN    61      10.460 -11.536   2.440  1.00  0.00      S_03  61
ATOM    412  HA  ASN    61       9.931 -11.519   3.382  1.00  0.00      S_03  61
ATOM    413  CB  ASN    61      11.947 -11.604   2.794  1.00  0.00      S_03  61
ATOM    414  C   ASN    61      10.163 -10.255   1.668  1.00  0.00      S_03  61
ATOM    415  O   ASN    61      10.719 -10.023   0.594  1.00  0.00      S_03  61
ATOM    416  N   HIS    62       9.284  -9.426   2.221  1.00  0.00      S_03  62
ATOM    417  H   HIS    62       8.968  -9.602   3.164  1.00  0.00      S_03  62
ATOM    418  CA  HIS    62       8.764  -8.269   1.502  1.00  0.00      S_03  62
ATOM    419  HA  HIS    62       8.254  -8.600   0.609  1.00  0.00      S_03  62
ATOM    420  CB  HIS    62       7.711  -7.545   2.343  1.00  0.00      S_03  62
ATOM    421  C   HIS    62       9.884  -7.307   1.122  1.00  0.00      S_03  62
ATOM    422  O   HIS    62       9.900  -6.764   0.017  1.00  0.00      S_03  62
ATOM    423  N   VAL    63      10.818  -7.100   2.044  1.00  0.00      S_03  63
ATOM    424  H   VAL    63      10.774  -7.613   2.913  1.00  0.00      S_03  63
ATOM    425  CA  VAL    63      11.906  -6.152   1.833  1.00  0.00      S_03  63
ATOM    426  HA  VAL    63      11.517  -5.145   1.867  1.00  0.00      S_03  63
ATOM    427  CB  VAL    63      12.955  -6.238   2.957  1.00  0.00      S_03  63
ATOM    428  C   VAL    63      12.591  -6.388   0.492  1.00  0.00      S_03  63
ATOM    429  O   VAL    63      12.919  -5.442  -0.224  1.00  0.00      S_03  63
ATOM    430  N   MET    64      12.805  -7.657   0.157  1.00  0.00      S_03  64
ATOM    431  H   MET    64      12.066  -8.332   0.290  1.00  0.00      S_03  64
ATOM    432  CA  MET    64      14.080  -8.099  -0.396  1.00  0.00      S_03  64
ATOM    433  HA  MET    64      14.663  -7.238  -0.687  1.00  0.00      S_03  64
ATOM    434  CB  MET    64      14.903  -8.825   0.670  1.00  0.00      S_03  64
ATOM    435  C   MET    64      13.871  -9.005  -1.604  1.00  0.00      S_03  64
ATOM    436  O   MET    64      12.864  -9.706  -1.701  1.00  0.00      S_03  64
ATOM    437  N   LEU    65      14.831  -8.986  -2.524  1.00  0.00      S_03  65
ATOM    438  H   LEU    65      15.611  -8.356  -2.408  1.00  0.00      S_03  65
ATOM    439  CA  LEU    65      14.785  -9.852  -3.696  1.00  0.00      S_03  65
ATOM    440  HA  LEU    65      13.810  -9.786  -4.155  1.00  0.00      S_03  65
ATOM    441  CB  LEU    65      15.782  -9.374  -4.754  1.00  0.00      S_03  65
ATOM    442  C   LEU    65      15.073 -11.302  -3.322  1.00  0.00      S_03  65
ATOM    443  O   LEU    65      16.099 -11.604  -2.712  1.00  0.00      S_03  65
ATOM    444  N   PRO    66      14.162 -12.196  -3.693  1.00  0.00      S_03  66
ATOM    445  CA  PRO    66      14.311 -13.614  -3.387  1.00  0.00      S_03  66
ATOM    446  HA  PRO    66      14.509 -13.736  -2.332  1.00  0.00      S_03  66
ATOM    447  CB  PRO    66      13.003 -14.361  -3.658  1.00  0.00      S_03  66
ATOM    448  C   PRO    66      15.447 -14.235  -4.193  1.00  0.00      S_03  66
ATOM    449  O   PRO    66      15.835 -13.716  -5.239  1.00  0.00      S_03  66
ATOM    450  N   SER    67      15.975 -15.350  -3.698  1.00  0.00      S_03  67
ATOM    451  H   SER    67      15.620 -15.719  -2.828  1.00  0.00      S_03  67
ATOM    452  CA  SER    67      17.055 -16.054  -4.380  1.00  0.00      S_03  67
ATOM    453  HA  SER    67      17.862 -15.366  -4.582  1.00  0.00      S_03  67
ATOM    454  CB  SER    67      17.643 -17.138  -3.475  1.00  0.00      S_03  67
ATOM    455  C   SER    67      16.572 -16.669  -5.689  1.00  0.00      S_03  67
ATOM    456  O   SER    67      15.440 -17.145  -5.782  1.00  0.00      S_03  67
ATOM    457  N   SER    68      17.437 -16.657  -6.698  1.00  0.00      S_03  68
ATOM    458  H   SER    68      18.355 -16.261  -6.554  1.00  0.00      S_03  68
ATOM    459  CA  SER    68      17.095 -17.201  -8.007  1.00  0.00      S_03  68
ATOM    460  HA  SER    68      16.224 -16.693  -8.392  1.00  0.00      S_03  68
ATOM    461  CB  SER    68      18.218 -16.928  -9.010  1.00  0.00      S_03  68
ATOM    462  C   SER    68      16.817 -18.698  -7.926  1.00  0.00      S_03  68
ATOM    463  O   SER    68      17.446 -19.415  -7.148  1.00  0.00      S_03  68
ATOM    464  N   ALA    69      15.871 -19.163  -8.735  1.00  0.00      S_03  69
ATOM    465  H   ALA    69      15.354 -18.515  -9.312  1.00  0.00      S_03  69
ATOM    466  CA  ALA    69      15.558 -20.586  -8.811  1.00  0.00      S_03  69
ATOM    467  HA  ALA    69      14.684 -20.730  -9.428  1.00  0.00      S_03  69
ATOM    468  CB  ALA    69      16.681 -21.339  -9.507  1.00  0.00      S_03  69
ATOM    469  C   ALA    69      15.304 -21.169  -7.425  1.00  0.00      S_03  69
ATOM    470  O   ALA    69      15.869 -22.200  -7.061  1.00  0.00      S_03  69
ATOM    471  N   GLN    70      14.449 -20.502  -6.656  1.00  0.00      S_03  70
ATOM    472  H   GLN    70      14.058 -19.634  -6.993  1.00  0.00      S_03  70
ATOM    473  CA  GLN    70      14.063 -20.991  -5.338  1.00  0.00      S_03  70
ATOM    474  HA  GLN    70      14.254 -22.052  -5.277  1.00  0.00      S_03  70
ATOM    475  CB  GLN    70      14.926 -20.345  -4.252  1.00  0.00      S_03  70
ATOM    476  C   GLN    70      12.587 -20.723  -5.061  1.00  0.00      S_03  70
ATOM    477  O   GLN    70      12.098 -19.612  -5.267  1.00  0.00      S_03  70
ATOM    478  N   LEU    71      11.882 -21.749  -4.594  1.00  0.00      S_03  71
ATOM    479  H   LEU    71      12.334 -22.645  -4.480  1.00  0.00      S_03  71
ATOM    480  CA  LEU    71      10.474 -21.614  -4.242  1.00  0.00      S_03  71
ATOM    481  HA  LEU    71       9.863 -21.905  -5.084  1.00  0.00      S_03  71
ATOM    482  CB  LEU    71      10.111 -22.573  -3.107  1.00  0.00      S_03  71
ATOM    483  C   LEU    71      10.140 -20.180  -3.844  1.00  0.00      S_03  71
ATOM    484  O   LEU    71       9.989 -19.873  -2.661  1.00  0.00      S_03  71
ATOM    485  N   TYR    72      10.027 -19.306  -4.839  1.00  0.00      S_03  72
ATOM    486  H   TYR    72      10.196 -19.614  -5.786  1.00  0.00      S_03  72
ATOM    487  CA  TYR    72       9.665 -17.914  -4.598  1.00  0.00      S_03  72
ATOM    488  HA  TYR    72       8.887 -17.869  -3.850  1.00  0.00      S_03  72
ATOM    489  CB  TYR    72      10.853 -17.144  -4.018  1.00  0.00      S_03  72
ATOM    490  C   TYR    72       9.178 -17.242  -5.878  1.00  0.00      S_03  72
ATOM    491  O   TYR    72       8.799 -16.071  -5.869  1.00  0.00      S_03  72
ATOM    492  N   GLN    73       9.192 -17.991  -6.975  1.00  0.00      S_03  73
ATOM    493  H   GLN    73       9.578 -18.923  -6.931  1.00  0.00      S_03  73
ATOM    494  CA  GLN    73       8.662 -17.501  -8.243  1.00  0.00      S_03  73
ATOM    495  HA  GLN    73       9.239 -16.648  -8.568  1.00  0.00      S_03  73
ATOM    496  CB  GLN    73       8.824 -18.560  -9.336  1.00  0.00      S_03  73
ATOM    497  C   GLN    73       7.196 -17.104  -8.112  1.00  0.00      S_03  73
ATOM    498  O   GLN    73       6.579 -16.643  -9.072  1.00  0.00      S_03  73
ATOM    499  N   LYS    74       6.643 -17.286  -6.917  1.00  0.00      S_03  74
ATOM    500  H   LYS    74       7.191 -17.707  -6.180  1.00  0.00      S_03  74
ATOM    501  CA  LYS    74       5.266 -16.894  -6.642  1.00  0.00      S_03  74
ATOM    502  HA  LYS    74       4.847 -16.414  -7.514  1.00  0.00      S_03  74
ATOM    503  CB  LYS    74       4.399 -18.128  -6.383  1.00  0.00      S_03  74
ATOM    504  C   LYS    74       5.191 -15.942  -5.453  1.00  0.00      S_03  74
ATOM    505  O   LYS    74       4.452 -14.958  -5.479  1.00  0.00      S_03  74
ATOM    506  N   ASN    75       5.960 -16.243  -4.411  1.00  0.00      S_03  75
ATOM    507  H   ASN    75       6.530 -17.075  -4.444  1.00  0.00      S_03  75
ATOM    508  CA  ASN    75       6.001 -15.400  -3.222  1.00  0.00      S_03  75
ATOM    509  HA  ASN    75       5.090 -15.530  -2.657  1.00  0.00      S_03  75
ATOM    510  CB  ASN    75       7.137 -15.839  -2.294  1.00  0.00      S_03  75
ATOM    511  C   ASN    75       6.166 -13.930  -3.592  1.00  0.00      S_03  75
ATOM    512  O   ASN    75       5.526 -13.057  -3.006  1.00  0.00      S_03  75
ATOM    513  N   MET    76       7.027 -13.664  -4.569  1.00  0.00      S_03  76
ATOM    514  H   MET    76       7.539 -14.424  -4.994  1.00  0.00      S_03  76
ATOM    515  CA  MET    76       7.251 -12.303  -5.043  1.00  0.00      S_03  76
ATOM    516  HA  MET    76       7.419 -11.651  -4.199  1.00  0.00      S_03  76
ATOM    517  CB  MET    76       8.523 -12.234  -5.889  1.00  0.00      S_03  76
ATOM    518  C   MET    76       6.058 -11.796  -5.847  1.00  0.00      S_03  76
ATOM    519  O   MET    76       5.684 -10.628  -5.751  1.00  0.00      S_03  76
ATOM    520  N   GLN    77       5.465 -12.683  -6.640  1.00  0.00      S_03  77
ATOM    521  H   GLN    77       5.837 -13.620  -6.694  1.00  0.00      S_03  77
ATOM    522  CA  GLN    77       4.292 -12.338  -7.433  1.00  0.00      S_03  77
ATOM    523  HA  GLN    77       4.537 -11.529  -8.106  1.00  0.00      S_03  77
ATOM    524  CB  GLN    77       3.880 -13.513  -8.321  1.00  0.00      S_03  77
ATOM    525  C   GLN    77       3.127 -11.921  -6.541  1.00  0.00      S_03  77
ATOM    526  O   GLN    77       2.599 -10.816  -6.669  1.00  0.00      S_03  77
ATOM    527  N   ASP    78       2.730 -12.813  -5.639  1.00  0.00      S_03  78
ATOM    528  H   ASP    78       3.213 -13.698  -5.578  1.00  0.00      S_03  78
ATOM    529  CA  ASP    78       1.617 -12.547  -4.736  1.00  0.00      S_03  78
ATOM    530  HA  ASP    78       0.727 -12.340  -5.313  1.00  0.00      S_03  78
ATOM    531  CB  ASP    78       1.297 -13.787  -3.899  1.00  0.00      S_03  78
ATOM    532  C   ASP    78       1.918 -11.362  -3.824  1.00  0.00      S_03  78
ATOM    533  O   ASP    78       1.453 -11.309  -2.686  1.00  0.00      S_03  78
ATOM    534  N   ILE    79       2.700 -10.415  -4.332  1.00  0.00      S_03  79
ATOM    535  H   ILE    79       3.071 -10.530  -5.264  1.00  0.00      S_03  79
ATOM    536  CA  ILE    79       3.035  -9.212  -3.578  1.00  0.00      S_03  79
ATOM    537  HA  ILE    79       2.374  -9.125  -2.728  1.00  0.00      S_03  79
ATOM    538  CB  ILE    79       4.460  -9.288  -3.000  1.00  0.00      S_03  79
ATOM    539  C   ILE    79       2.914  -7.965  -4.447  1.00  0.00      S_03  79
ATOM    540  O   ILE    79       3.579  -7.846  -5.475  1.00  0.00      S_03  79
ATOM    541  N   HIS    80       2.060  -7.037  -4.026  1.00  0.00      S_03  80
ATOM    542  H   HIS    80       1.564  -7.182  -3.158  1.00  0.00      S_03  80
ATOM    543  CA  HIS    80       1.821  -5.815  -4.784  1.00  0.00      S_03  80
ATOM    544  HA  HIS    80       1.541  -6.069  -5.796  1.00  0.00      S_03  80
ATOM    545  CB  HIS    80       0.635  -5.045  -4.200  1.00  0.00      S_03  80
ATOM    546  C   HIS    80       3.062  -4.929  -4.807  1.00  0.00      S_03  80
ATOM    547  O   HIS    80       3.279  -4.173  -5.754  1.00  0.00      S_03  80
ATOM    548  N   SER    81       3.872  -5.026  -3.758  1.00  0.00      S_03  81
ATOM    549  H   SER    81       3.581  -5.573  -2.961  1.00  0.00      S_03  81
ATOM    550  CA  SER    81       5.170  -4.364  -3.729  1.00  0.00      S_03  81
ATOM    551  HA  SER    81       5.035  -3.300  -3.855  1.00  0.00      S_03  81
ATOM    552  CB  SER    81       5.833  -4.544  -2.362  1.00  0.00      S_03  81
ATOM    553  C   SER    81       6.085  -4.894  -4.828  1.00  0.00      S_03  81
ATOM    554  O   SER    81       6.180  -6.102  -5.041  1.00  0.00      S_03  81
ATOM    555  N   HIS    82       6.756  -3.981  -5.524  1.00  0.00      S_03  82
ATOM    556  H   HIS    82       6.634  -3.004  -5.299  1.00  0.00      S_03  82
ATOM    557  CA  HIS    82       7.663  -4.355  -6.602  1.00  0.00      S_03  82
ATOM    558  HA  HIS    82       8.172  -3.474  -6.966  1.00  0.00      S_03  82
ATOM    559  CB  HIS    82       8.758  -5.288  -6.082  1.00  0.00      S_03  82
ATOM    560  C   HIS    82       6.911  -5.018  -7.751  1.00  0.00      S_03  82
ATOM    561  O   HIS    82       7.507  -5.700  -8.585  1.00  0.00      S_03  82
ATOM    562  N   ALA    83       5.598  -4.814  -7.788  1.00  0.00      S_03  83
ATOM    563  H   ALA    83       5.174  -4.212  -7.097  1.00  0.00      S_03  83
ATOM    564  CA  ALA    83       4.754  -5.436  -8.802  1.00  0.00      S_03  83
ATOM    565  HA  ALA    83       5.340  -6.137  -9.377  1.00  0.00      S_03  83
ATOM    566  CB  ALA    83       3.657  -6.260  -8.145  1.00  0.00      S_03  83
ATOM    567  C   ALA    83       4.151  -4.391  -9.735  1.00  0.00      S_03  83
ATOM    568  O   ALA    83       4.051  -3.215  -9.384  1.00  0.00      S_03  83
ATOM    569  N   ASN    84       3.752  -4.828 -10.925  1.00  0.00      S_03  84
ATOM    570  H   ASN    84       3.864  -5.805 -11.153  1.00  0.00      S_03  84
ATOM    571  CA  ASN    84       3.155  -3.933 -11.908  1.00  0.00      S_03  84
ATOM    572  HA  ASN    84       3.142  -2.926 -11.518  1.00  0.00      S_03  84
ATOM    573  CB  ASN    84       4.010  -3.882 -13.176  1.00  0.00      S_03  84
ATOM    574  C   ASN    84       1.732  -4.362 -12.253  1.00  0.00      S_03  84
ATOM    575  O   ASN    84       1.209  -5.322 -11.688  1.00  0.00      S_03  84
ATOM    576  N   SER    85       1.112  -3.644 -13.184  1.00  0.00      S_03  85
ATOM    577  H   SER    85       1.585  -2.847 -13.587  1.00  0.00      S_03  85
ATOM    578  CA  SER    85      -0.233  -3.976 -13.638  1.00  0.00      S_03  85
ATOM    579  HA  SER    85      -0.921  -3.904 -12.809  1.00  0.00      S_03  85
ATOM    580  CB  SER    85      -0.715  -2.960 -14.675  1.00  0.00      S_03  85
ATOM    581  C   SER    85      -0.286  -5.385 -14.220  1.00  0.00      S_03  85
ATOM    582  O   SER    85      -1.288  -6.086 -14.083  1.00  0.00      S_03  85
ATOM    583  N   SER    86       0.799  -5.792 -14.871  1.00  0.00      S_03  86
ATOM    584  H   SER    86       1.612  -5.192 -14.897  1.00  0.00      S_03  86
ATOM    585  CA  SER    86       0.848  -7.082 -15.548  1.00  0.00      S_03  86
ATOM    586  HA  SER    86       0.108  -7.103 -16.335  1.00  0.00      S_03  86
ATOM    587  CB  SER    86       2.200  -7.275 -16.237  1.00  0.00      S_03  86
ATOM    588  C   SER    86       0.587  -8.226 -14.574  1.00  0.00      S_03  86
ATOM    589  O   SER    86       0.173  -9.314 -14.976  1.00  0.00      S_03  86
ATOM    590  N   MET    87       0.833  -7.974 -13.293  1.00  0.00      S_03  87
ATOM    591  H   MET    87       1.161  -7.056 -13.027  1.00  0.00      S_03  87
ATOM    592  CA  MET    87       0.641  -8.986 -12.262  1.00  0.00      S_03  87
ATOM    593  HA  MET    87       1.096  -9.913 -12.579  1.00  0.00      S_03  87
ATOM    594  CB  MET    87       1.361  -8.583 -10.974  1.00  0.00      S_03  87
ATOM    595  C   MET    87      -0.841  -9.216 -11.984  1.00  0.00      S_03  87
ATOM    596  O   MET    87      -1.222 -10.227 -11.394  1.00  0.00      S_03  87
ATOM    597  N   ILE    88      -1.672  -8.271 -12.412  1.00  0.00      S_03  88
ATOM    598  H   ILE    88      -1.303  -7.498 -12.948  1.00  0.00      S_03  88
ATOM    599  CA  ILE    88      -3.101  -8.322 -12.128  1.00  0.00      S_03  88
ATOM    600  HA  ILE    88      -3.347  -9.278 -11.690  1.00  0.00      S_03  88
ATOM    601  CB  ILE    88      -3.507  -7.262 -11.087  1.00  0.00      S_03  88
ATOM    602  C   ILE    88      -3.922  -8.116 -13.396  1.00  0.00      S_03  88
ATOM    603  O   ILE    88      -5.140  -7.942 -13.337  1.00  0.00      S_03  88
ATOM    604  N   ALA    89      -3.249  -8.137 -14.542  1.00  0.00      S_03  89
ATOM    605  H   ALA    89      -2.273  -8.397 -14.534  1.00  0.00      S_03  89
ATOM    606  CA  ALA    89      -3.883  -7.796 -15.810  1.00  0.00      S_03  89
ATOM    607  HA  ALA    89      -4.317  -6.810 -15.741  1.00  0.00      S_03  89
ATOM    608  CB  ALA    89      -2.843  -7.711 -16.916  1.00  0.00      S_03  89
ATOM    609  C   ALA    89      -4.967  -8.805 -16.173  1.00  0.00      S_03  89
ATOM    610  O   ALA    89      -5.974  -8.454 -16.788  1.00  0.00      S_03  89
ATOM    611  N   GLN    90      -4.754 -10.059 -15.789  1.00  0.00      S_03  90
ATOM    612  H   GLN    90      -3.953 -10.267 -15.210  1.00  0.00      S_03  90
ATOM    613  CA  GLN    90      -5.648 -11.143 -16.180  1.00  0.00      S_03  90
ATOM    614  HA  GLN    90      -6.108 -10.905 -17.128  1.00  0.00      S_03  90
ATOM    615  CB  GLN    90      -4.858 -12.433 -16.409  1.00  0.00      S_03  90
ATOM    616  C   GLN    90      -6.731 -11.371 -15.132  1.00  0.00      S_03  90
ATOM    617  O   GLN    90      -7.489 -12.338 -15.207  1.00  0.00      S_03  90
ATOM    618  N   TYR    91      -6.799 -10.473 -14.154  1.00  0.00      S_03  91
ATOM    619  H   TYR    91      -6.134  -9.714 -14.136  1.00  0.00      S_03  91
ATOM    620  CA  TYR    91      -7.810 -10.556 -13.106  1.00  0.00      S_03  91
ATOM    621  HA  TYR    91      -8.789 -10.639 -13.556  1.00  0.00      S_03  91
ATOM    622  CB  TYR    91      -7.619 -11.828 -12.278  1.00  0.00      S_03  91
ATOM    623  C   TYR    91      -7.768  -9.330 -12.201  1.00  0.00      S_03  91
ATOM    624  O   TYR    91      -7.453  -9.432 -11.015  1.00  0.00      S_03  91
ATOM    625  N   ASN    92      -8.088  -8.171 -12.767  1.00  0.00      S_03  92
ATOM    626  H   ASN    92      -8.381  -8.160 -13.734  1.00  0.00      S_03  92
ATOM    627  CA  ASN    92      -8.027  -6.915 -12.030  1.00  0.00      S_03  92
ATOM    628  HA  ASN    92      -7.081  -6.845 -11.515  1.00  0.00      S_03  92
ATOM    629  CB  ASN    92      -8.071  -5.726 -12.992  1.00  0.00      S_03  92
ATOM    630  C   ASN    92      -9.165  -6.814 -11.019  1.00  0.00      S_03  92
ATOM    631  O   ASN    92      -9.081  -6.059 -10.050  1.00  0.00      S_03  92
ATOM    632  N   HIS    93     -10.226  -7.579 -11.251  1.00  0.00      S_03  93
ATOM    633  H   HIS    93     -10.215  -8.210 -12.039  1.00  0.00      S_03  93
ATOM    634  CA  HIS    93     -11.407  -7.530 -10.397  1.00  0.00      S_03  93
ATOM    635  HA  HIS    93     -11.683  -6.501 -10.223  1.00  0.00      S_03  93
ATOM    636  CB  HIS    93     -12.604  -8.173 -11.101  1.00  0.00      S_03  93
ATOM    637  C   HIS    93     -11.151  -8.221  -9.062  1.00  0.00      S_03  93
ATOM    638  O   HIS    93     -11.822  -7.941  -8.069  1.00  0.00      S_03  93
ATOM    639  N   LEU    94     -10.176  -9.124  -9.046  1.00  0.00      S_03  94
ATOM    640  H   LEU    94      -9.665  -9.311  -9.897  1.00  0.00      S_03  94
ATOM    641  CA  LEU    94      -9.825  -9.851  -7.832  1.00  0.00      S_03  94
ATOM    642  HA  LEU    94     -10.722 -10.244  -7.376  1.00  0.00      S_03  94
ATOM    643  CB  LEU    94      -8.957 -11.066  -8.167  1.00  0.00      S_03  94
ATOM    644  C   LEU    94      -9.103  -8.948  -6.838  1.00  0.00      S_03  94
ATOM    645  O   LEU    94      -8.040  -8.404  -7.138  1.00  0.00      S_03  94
ATOM    646  N   ALA    95      -9.686  -8.794  -5.654  1.00  0.00      S_03  95
ATOM    647  H   ALA    95     -10.571  -9.249  -5.478  1.00  0.00      S_03  95
ATOM    648  CA  ALA    95      -9.081  -7.987  -4.601  1.00  0.00      S_03  95
ATOM    649  HA  ALA    95      -9.094  -6.947  -4.893  1.00  0.00      S_03  95
ATOM    650  CB  ALA    95      -9.911  -8.066  -3.329  1.00  0.00      S_03  95
ATOM    651  C   ALA    95      -7.645  -8.420  -4.330  1.00  0.00      S_03  95
ATOM    652  O   ALA    95      -7.325  -9.608  -4.378  1.00  0.00      S_03  95
ATOM    653  N   GLN    96      -6.783  -7.450  -4.043  1.00  0.00      S_03  96
ATOM    654  H   GLN    96      -7.103  -6.492  -4.045  1.00  0.00      S_03  96
ATOM    655  CA  GLN    96      -5.388  -7.733  -3.728  1.00  0.00      S_03  96
ATOM    656  HA  GLN    96      -4.884  -8.092  -4.613  1.00  0.00      S_03  96
ATOM    657  CB  GLN    96      -4.660  -6.450  -3.320  1.00  0.00      S_03  96
ATOM    658  C   GLN    96      -5.273  -8.775  -2.620  1.00  0.00      S_03  96
ATOM    659  O   GLN    96      -6.053  -8.771  -1.668  1.00  0.00      S_03  96
ATOM    660  N   CYS    97      -4.296  -9.666  -2.752  1.00  0.00      S_03  97
ATOM    661  H   CYS    97      -3.691  -9.617  -3.559  1.00  0.00      S_03  97
ATOM    662  CA  CYS    97      -4.074 -10.712  -1.760  1.00  0.00      S_03  97
ATOM    663  HA  CYS    97      -5.025 -11.121  -1.450  1.00  0.00      S_03  97
ATOM    664  CB  CYS    97      -3.295 -11.876  -2.375  1.00  0.00      S_03  97
ATOM    665  C   CYS    97      -3.333 -10.169  -0.543  1.00  0.00      S_03  97
ATOM    666  O   CYS    97      -3.376 -10.761   0.536  1.00  0.00      S_03  97
ATOM    667  N   SER    98      -2.654  -9.041  -0.724  1.00  0.00      S_03  98
ATOM    668  H   SER    98      -2.663  -8.602  -1.633  1.00  0.00      S_03  98
ATOM    669  CA  SER    98      -1.898  -8.421   0.357  1.00  0.00      S_03  98
ATOM    670  HA  SER    98      -1.234  -9.150   0.797  1.00  0.00      S_03  98
ATOM    671  CB  SER    98      -0.999  -7.309  -0.188  1.00  0.00      S_03  98
ATOM    672  C   SER    98      -2.826  -7.865   1.432  1.00  0.00      S_03  98
ATOM    673  O   SER    98      -3.786  -7.155   1.130  1.00  0.00      S_03  98
ATOM    674  N   PRO    99      -2.535  -8.192   2.686  1.00  0.00      S_03  99
ATOM    675  CA  PRO    99      -3.285  -7.652   3.813  1.00  0.00      S_03  99
ATOM    676  HA  PRO    99      -4.322  -7.941   3.727  1.00  0.00      S_03  99
ATOM    677  CB  PRO    99      -2.788  -8.257   5.128  1.00  0.00      S_03  99
ATOM    678  C   PRO    99      -3.184  -6.131   3.865  1.00  0.00      S_03  99
ATOM    679  O   PRO    99      -4.075  -5.458   4.382  1.00  0.00      S_03  99
ATOM    680  N   HIS   100      -2.093  -5.597   3.327  1.00  0.00      S_03 100
ATOM    681  H   HIS   100      -1.392  -6.206   2.928  1.00  0.00      S_03 100
ATOM    682  CA  HIS   100      -1.880  -4.155   3.298  1.00  0.00      S_03 100
ATOM    683  HA  HIS   100      -1.893  -3.769   4.306  1.00  0.00      S_03 100
ATOM    684  CB  HIS   100      -0.493  -3.829   2.741  1.00  0.00      S_03 100
ATOM    685  C   HIS   100      -2.954  -3.456   2.471  1.00  0.00      S_03 100
ATOM    686  O   HIS   100      -3.318  -2.313   2.748  1.00  0.00      S_03 100
ATOM    687  N   ALA   101      -3.458  -4.150   1.456  1.00  0.00      S_03 101
ATOM    688  H   ALA   101      -3.095  -5.073   1.263  1.00  0.00      S_03 101
ATOM    689  CA  ALA   101      -4.520  -3.614   0.613  1.00  0.00      S_03 101
ATOM    690  HA  ALA   101      -4.507  -2.535   0.660  1.00  0.00      S_03 101
ATOM    691  CB  ALA   101      -4.267  -3.964  -0.845  1.00  0.00      S_03 101
ATOM    692  C   ALA   101      -5.886  -4.126   1.056  1.00  0.00      S_03 101
ATOM    693  O   ALA   101      -6.886  -3.413   0.964  1.00  0.00      S_03 101
ATOM    694  N   ASN   102      -5.922  -5.364   1.537  1.00  0.00      S_03 102
ATOM    695  H   ASN   102      -5.066  -5.899   1.581  1.00  0.00      S_03 102
ATOM    696  CA  ASN   102      -7.163  -5.970   2.003  1.00  0.00      S_03 102
ATOM    697  HA  ASN   102      -7.974  -5.265   1.887  1.00  0.00      S_03 102
ATOM    698  CB  ASN   102      -7.529  -7.177   1.136  1.00  0.00      S_03 102
ATOM    699  C   ASN   102      -7.059  -6.387   3.466  1.00  0.00      S_03 102
ATOM    700  O   ASN   102      -6.301  -7.295   3.810  1.00  0.00      S_03 102
ATOM    701  N   GLY   103      -7.824  -5.720   4.323  1.00  0.00      S_03 103
ATOM    702  H   GLY   103      -8.441  -5.001   3.974  1.00  0.00      S_03 103
ATOM    703  CA  GLY   103      -7.796  -5.999   5.754  1.00  0.00      S_03 103
ATOM    704 1HA  GLY   103      -6.789  -5.873   6.125  1.00  0.00      S_03 103
ATOM    705  C   GLY   103      -8.272  -7.417   6.048  1.00  0.00      S_03 103
ATOM    706  O   GLY   103      -7.853  -8.032   7.029  1.00  0.00      S_03 103
ATOM    707  N   MET   104      -9.151  -7.930   5.194  1.00  0.00      S_03 104
ATOM    708  H   MET   104      -9.431  -7.387   4.390  1.00  0.00      S_03 104
ATOM    709  CA  MET   104      -9.723  -9.258   5.387  1.00  0.00      S_03 104
ATOM    710  HA  MET   104      -9.853  -9.444   6.443  1.00  0.00      S_03 104
ATOM    711  CB  MET   104     -11.121  -9.334   4.771  1.00  0.00      S_03 104
ATOM    712  C   MET   104      -8.827 -10.336   4.787  1.00  0.00      S_03 104
ATOM    713  O   MET   104      -9.085 -11.530   4.946  1.00  0.00      S_03 104
ATOM    714  N   THR   105      -7.774  -9.909   4.098  1.00  0.00      S_03 105
ATOM    715  H   THR   105      -7.648  -8.916   3.958  1.00  0.00      S_03 105
ATOM    716  CA  THR   105      -6.796 -10.835   3.540  1.00  0.00      S_03 105
ATOM    717  HA  THR   105      -7.261 -11.424   2.763  1.00  0.00      S_03 105
ATOM    718  CB  THR   105      -5.632 -10.087   2.864  1.00  0.00      S_03 105
ATOM    719  C   THR   105      -6.237 -11.761   4.614  1.00  0.00      S_03 105
ATOM    720  O   THR   105      -5.900 -11.321   5.713  1.00  0.00      S_03 105
ATOM    721  N   SER   106      -6.142 -13.046   4.289  1.00  0.00      S_03 106
ATOM    722  H   SER   106      -6.547 -13.366   3.421  1.00  0.00      S_03 106
ATOM    723  CA  SER   106      -5.469 -14.007   5.154  1.00  0.00      S_03 106
ATOM    724  HA  SER   106      -4.824 -13.482   5.844  1.00  0.00      S_03 106
ATOM    725  CB  SER   106      -6.486 -14.756   6.018  1.00  0.00      S_03 106
ATOM    726  C   SER   106      -4.642 -14.997   4.341  1.00  0.00      S_03 106
ATOM    727  O   SER   106      -4.963 -15.290   3.189  1.00  0.00      S_03 106
ATOM    728  N   PHE   107      -3.577 -15.510   4.947  1.00  0.00      S_03 107
ATOM    729  H   PHE   107      -3.322 -15.173   5.864  1.00  0.00      S_03 107
ATOM    730  CA  PHE   107      -2.765 -16.548   4.322  1.00  0.00      S_03 107
ATOM    731  HA  PHE   107      -3.264 -16.911   3.436  1.00  0.00      S_03 107
ATOM    732  CB  PHE   107      -1.430 -15.970   3.847  1.00  0.00      S_03 107
ATOM    733  C   PHE   107      -2.522 -17.709   5.280  1.00  0.00      S_03 107
ATOM    734  O   PHE   107      -1.407 -17.903   5.766  1.00  0.00      S_03 107
ATOM    735  N   PRO   108      -3.571 -18.479   5.548  1.00  0.00      S_03 108
ATOM    736  CA  PRO   108      -3.471 -19.628   6.440  1.00  0.00      S_03 108
ATOM    737  HA  PRO   108      -3.189 -19.293   7.427  1.00  0.00      S_03 108
ATOM    738  CB  PRO   108      -4.835 -20.303   6.599  1.00  0.00      S_03 108
ATOM    739  C   PRO   108      -2.445 -20.634   5.931  1.00  0.00      S_03 108
ATOM    740  O   PRO   108      -2.187 -20.719   4.731  1.00  0.00      S_03 108
ATOM    741  N   TYR   109      -1.862 -21.395   6.852  1.00  0.00      S_03 109
ATOM    742  H   TYR   109      -2.122 -21.279   7.821  1.00  0.00      S_03 109
ATOM    743  CA  TYR   109      -0.858 -22.391   6.500  1.00  0.00      S_03 109
ATOM    744  HA  TYR   109      -1.271 -23.078   5.776  1.00  0.00      S_03 109
ATOM    745  CB  TYR   109       0.338 -21.727   5.814  1.00  0.00      S_03 109
ATOM    746  C   TYR   109      -0.394 -23.165   7.729  1.00  0.00      S_03 109
ATOM    747  O   TYR   109      -0.742 -22.822   8.858  1.00  0.00      S_03 109
ATOM    748  N   TYR   110       0.394 -24.211   7.501  1.00  0.00      S_03 110
ATOM    749  H   TYR   110       0.640 -24.443   6.549  1.00  0.00      S_03 110
ATOM    750  CA  TYR   110       0.911 -25.033   8.589  1.00  0.00      S_03 110
ATOM    751  HA  TYR   110       0.845 -24.484   9.516  1.00  0.00      S_03 110
ATOM    752  CB  TYR   110       0.045 -26.280   8.776  1.00  0.00      S_03 110
ATOM    753  C   TYR   110       2.360 -25.434   8.336  1.00  0.00      S_03 110
ATOM    754  O   TYR   110       2.859 -25.323   7.216  1.00  0.00      S_03 110
ATOM    755  N   PRO   111       3.031 -25.900   9.384  1.00  0.00      S_03 111
ATOM    756  CA  PRO   111       4.427 -26.308   9.281  1.00  0.00      S_03 111
ATOM    757  HA  PRO   111       5.005 -25.505   8.848  1.00  0.00      S_03 111
ATOM    758  CB  PRO   111       5.019 -26.551  10.671  1.00  0.00      S_03 111
ATOM    759  C   PRO   111       4.573 -27.560   8.423  1.00  0.00      S_03 111
ATOM    760  O   PRO   111       3.784 -28.498   8.536  1.00  0.00      S_03 111
ATOM    761  N   MET   112       5.589 -27.569   7.566  1.00  0.00      S_03 112
ATOM    762  H   MET   112       6.197 -26.764   7.516  1.00  0.00      S_03 112
ATOM    763  CA  MET   112       5.848 -28.710   6.696  1.00  0.00      S_03 112
ATOM    764  HA  MET   112       5.434 -29.603   7.140  1.00  0.00      S_03 112
ATOM    765  CB  MET   112       5.129 -28.536   5.356  1.00  0.00      S_03 112
ATOM    766  C   MET   112       7.343 -28.902   6.467  1.00  0.00      S_03 112
ATOM    767  O   MET   112       8.013 -28.029   5.915  1.00  0.00      S_03 112
ATOM    768  N   ASN   113       7.860 -30.048   6.896  1.00  0.00      S_03 113
ATOM    769  H   ASN   113       7.251 -30.735   7.319  1.00  0.00      S_03 113
ATOM    770  CA  ASN   113       9.283 -30.342   6.771  1.00  0.00      S_03 113
ATOM    771  HA  ASN   113       9.856 -29.486   7.095  1.00  0.00      S_03 113
ATOM    772  CB  ASN   113       9.677 -31.490   7.703  1.00  0.00      S_03 113
ATOM    773  C   ASN   113       9.651 -30.685   5.332  1.00  0.00      S_03 113
ATOM    774  O   ASN   113      10.803 -31.000   5.034  1.00  0.00      S_03 113
ATOM    775  N   ILE   114       8.665 -30.621   4.443  1.00  0.00      S_03 114
ATOM    776  H   ILE   114       7.737 -30.373   4.754  1.00  0.00      S_03 114
ATOM    777  CA  ILE   114       8.889 -30.901   3.029  1.00  0.00      S_03 114
ATOM    778  HA  ILE   114       9.936 -30.768   2.797  1.00  0.00      S_03 114
ATOM    779  CB  ILE   114       8.561 -32.365   2.685  1.00  0.00      S_03 114
ATOM    780  C   ILE   114       8.052 -29.981   2.146  1.00  0.00      S_03 114
ATOM    781  O   ILE   114       6.865 -29.776   2.397  1.00  0.00      S_03 114
ATOM    782  N   CYS   115       8.680 -29.430   1.112  1.00  0.00      S_03 115
ATOM    783  H   CYS   115       9.649 -29.660   0.945  1.00  0.00      S_03 115
ATOM    784  CA  CYS   115       8.005 -28.503   0.212  1.00  0.00      S_03 115
ATOM    785  HA  CYS   115       7.778 -27.589   0.740  1.00  0.00      S_03 115
ATOM    786  CB  CYS   115       8.930 -28.106  -0.940  1.00  0.00      S_03 115
ATOM    787  C   CYS   115       6.715 -29.106  -0.336  1.00  0.00      S_03 115
ATOM    788  O   CYS   115       6.702 -30.243  -0.809  1.00  0.00      S_03 115
ATOM    789  N   LEU   116       5.633 -28.338  -0.268  1.00  0.00      S_03 116
ATOM    790  H   LEU   116       5.713 -27.410   0.122  1.00  0.00      S_03 116
ATOM    791  CA  LEU   116       4.334 -28.801  -0.741  1.00  0.00      S_03 116
ATOM    792  HA  LEU   116       4.402 -29.843  -1.017  1.00  0.00      S_03 116
ATOM    793  CB  LEU   116       3.298 -28.730   0.382  1.00  0.00      S_03 116
ATOM    794  C   LEU   116       3.863 -27.987  -1.942  1.00  0.00      S_03 116
ATOM    795  O   LEU   116       4.301 -26.855  -2.147  1.00  0.00      S_03 116
ATOM    796  N   GLN   117       2.967 -28.570  -2.731  1.00  0.00      S_03 117
ATOM    797  H   GLN   117       2.658 -29.508  -2.516  1.00  0.00      S_03 117
ATOM    798  CA  GLN   117       2.418 -27.892  -3.899  1.00  0.00      S_03 117
ATOM    799  HA  GLN   117       3.208 -27.707  -4.612  1.00  0.00      S_03 117
ATOM    800  CB  GLN   117       1.408 -28.791  -4.615  1.00  0.00      S_03 117
ATOM    801  C   GLN   117       1.762 -26.571  -3.513  1.00  0.00      S_03 117
ATOM    802  O   GLN   117       1.034 -26.494  -2.523  1.00  0.00      S_03 117
ATOM    803  N   PRO   118       2.025 -25.533  -4.300  1.00  0.00      S_03 118
ATOM    804  CA  PRO   118       1.439 -24.220  -4.058  1.00  0.00      S_03 118
ATOM    805  HA  PRO   118       1.809 -23.828  -3.122  1.00  0.00      S_03 118
ATOM    806  CB  PRO   118       1.885 -23.228  -5.134  1.00  0.00      S_03 118
ATOM    807  C   PRO   118      -0.083 -24.295  -4.012  1.00  0.00      S_03 118
ATOM    808  O   PRO   118      -0.695 -25.109  -4.704  1.00  0.00      S_03 118
ATOM    809  N   GLY   119      -0.689 -23.441  -3.194  1.00  0.00      S_03 119
ATOM    810  H   GLY   119      -0.128 -22.845  -2.602  1.00  0.00      S_03 119
ATOM    811  CA  GLY   119      -2.142 -23.343  -3.128  1.00  0.00      S_03 119
ATOM    812 1HA  GLY   119      -2.508 -22.826  -4.002  1.00  0.00      S_03 119
ATOM    813  C   GLY   119      -2.588 -22.599  -1.874  1.00  0.00      S_03 119
ATOM    814  O   GLY   119      -1.770 -22.016  -1.162  1.00  0.00      S_03 119
ATOM    815  N   GLN   120      -3.890 -22.623  -1.608  1.00  0.00      S_03 120
ATOM    816  H   GLN   120      -4.509 -23.126  -2.228  1.00  0.00      S_03 120
ATOM    817  CA  GLN   120      -4.448 -21.943  -0.446  1.00  0.00      S_03 120
ATOM    818  HA  GLN   120      -3.860 -21.065  -0.226  1.00  0.00      S_03 120
ATOM    819  CB  GLN   120      -5.861 -21.439  -0.747  1.00  0.00      S_03 120
ATOM    820  C   GLN   120      -4.467 -22.860   0.773  1.00  0.00      S_03 120
ATOM    821  O   GLN   120      -4.549 -22.395   1.910  1.00  0.00      S_03 120
ATOM    822  N   VAL   121      -4.392 -24.164   0.527  1.00  0.00      S_03 121
ATOM    823  H   VAL   121      -4.379 -24.484  -0.430  1.00  0.00      S_03 121
ATOM    824  CA  VAL   121      -4.327 -25.144   1.605  1.00  0.00      S_03 121
ATOM    825  HA  VAL   121      -4.961 -24.826   2.419  1.00  0.00      S_03 121
ATOM    826  CB  VAL   121      -4.869 -26.513   1.156  1.00  0.00      S_03 121
ATOM    827  C   VAL   121      -2.898 -25.314   2.111  1.00  0.00      S_03 121
ATOM    828  O   VAL   121      -1.967 -25.484   1.323  1.00  0.00      S_03 121
ATOM    829  N   SER   122      -2.732 -25.266   3.428  1.00  0.00      S_03 122
ATOM    830  H   SER   122      -3.534 -25.100   4.019  1.00  0.00      S_03 122
ATOM    831  CA  SER   122      -1.422 -25.446   4.043  1.00  0.00      S_03 122
ATOM    832  HA  SER   122      -0.715 -24.769   3.587  1.00  0.00      S_03 122
ATOM    833  CB  SER   122      -1.470 -25.070   5.525  1.00  0.00      S_03 122
ATOM    834  C   SER   122      -0.930 -26.880   3.882  1.00  0.00      S_03 122
ATOM    835  O   SER   122       0.272 -27.127   3.787  1.00  0.00      S_03 122
ATOM    836  N   THR   123      -1.867 -27.822   3.851  1.00  0.00      S_03 123
ATOM    837  H   THR   123      -2.832 -27.562   4.000  1.00  0.00      S_03 123
ATOM    838  CA  THR   123      -1.539 -29.221   3.606  1.00  0.00      S_03 123
ATOM    839  HA  THR   123      -0.487 -29.310   3.378  1.00  0.00      S_03 123
ATOM    840  CB  THR   123      -1.775 -30.084   4.860  1.00  0.00      S_03 123
ATOM    841  C   THR   123      -2.359 -29.786   2.451  1.00  0.00      S_03 123
ATOM    842  O   THR   123      -3.390 -30.423   2.662  1.00  0.00      S_03 123
ATOM    843  N   PRO   124      -1.892 -29.548   1.229  1.00  0.00      S_03 124
ATOM    844  CA  PRO   124      -2.619 -29.969   0.037  1.00  0.00      S_03 124
ATOM    845  HA  PRO   124      -3.622 -29.572   0.068  1.00  0.00      S_03 124
ATOM    846  CB  PRO   124      -1.972 -29.380  -1.219  1.00  0.00      S_03 124
ATOM    847  C   PRO   124      -2.676 -31.489  -0.067  1.00  0.00      S_03 124
ATOM    848  O   PRO   124      -1.675 -32.173   0.142  1.00  0.00      S_03 124
ATOM    849  N   HIS   125      -3.855 -32.011  -0.390  1.00  0.00      S_03 125
ATOM    850  H   HIS   125      -4.625 -31.393  -0.602  1.00  0.00      S_03 125
ATOM    851  CA  HIS   125      -4.065 -33.452  -0.447  1.00  0.00      S_03 125
ATOM    852  HA  HIS   125      -3.475 -33.933   0.319  1.00  0.00      S_03 125
ATOM    853  CB  HIS   125      -5.522 -33.795  -0.132  1.00  0.00      S_03 125
ATOM    854  C   HIS   125      -3.679 -34.013  -1.812  1.00  0.00      S_03 125
ATOM    855  O   HIS   125      -2.721 -34.777  -1.931  1.00  0.00      S_03 125
ATOM    856  N   SER   126      -4.430 -33.627  -2.838  1.00  0.00      S_03 126
ATOM    857  H   SER   126      -5.254 -33.071  -2.663  1.00  0.00      S_03 126
ATOM    858  CA  SER   126      -4.094 -33.987  -4.211  1.00  0.00      S_03 126
ATOM    859  HA  SER   126      -3.830 -35.033  -4.254  1.00  0.00      S_03 126
ATOM    860  CB  SER   126      -5.313 -33.822  -5.121  1.00  0.00      S_03 126
ATOM    861  C   SER   126      -2.933 -33.147  -4.733  1.00  0.00      S_03 126
ATOM    862  O   SER   126      -3.068 -32.431  -5.725  1.00  0.00      S_03 126
ATOM    863  N   TRP   127      -1.792 -33.240  -4.058  1.00  0.00      S_03 127
ATOM    864  H   TRP   127      -1.717 -33.913  -3.308  1.00  0.00      S_03 127
ATOM    865  CA  TRP   127      -0.645 -32.397  -4.372  1.00  0.00      S_03 127
ATOM    866  HA  TRP   127      -0.891 -31.365  -4.170  1.00  0.00      S_03 127
ATOM    867  CB  TRP   127       0.535 -32.735  -3.458  1.00  0.00      S_03 127
ATOM    868  C   TRP   127      -0.235 -32.545  -5.833  1.00  0.00      S_03 127
ATOM    869  O   TRP   127       0.144 -33.630  -6.275  1.00  0.00      S_03 127
ATOM    870  N   PRO   128      -0.313 -31.448  -6.579  1.00  0.00      S_03 128
ATOM    871  CA  PRO   128       0.127 -31.433  -7.969  1.00  0.00      S_03 128
ATOM    872  HA  PRO   128      -0.478 -32.116  -8.546  1.00  0.00      S_03 128
ATOM    873  CB  PRO   128      -0.093 -30.051  -8.586  1.00  0.00      S_03 128
ATOM    874  C   PRO   128       1.595 -31.832  -8.087  1.00  0.00      S_03 128
ATOM    875  O   PRO   128       2.394 -31.567  -7.188  1.00  0.00      S_03 128
ATOM    876  N   SER   129       1.942 -32.469  -9.200  1.00  0.00      S_03 129
ATOM    877  H   SER   129       1.233 -32.681  -9.887  1.00  0.00      S_03 129
ATOM    878  CA  SER   129       3.321 -32.869  -9.455  1.00  0.00      S_03 129
ATOM    879  HA  SER   129       3.783 -33.178  -8.529  1.00  0.00      S_03 129
ATOM    880  CB  SER   129       3.362 -34.091 -10.375  1.00  0.00      S_03 129
ATOM    881  C   SER   129       4.123 -31.725 -10.067  1.00  0.00      S_03 129
ATOM    882  O   SER   129       5.343 -31.659  -9.915  1.00  0.00      S_03 129
ATOM    883  N   LEU   130       3.430 -30.827 -10.758  1.00  0.00      S_03 130
ATOM    884  H   LEU   130       2.434 -30.955 -10.872  1.00  0.00      S_03 130
ATOM    885  CA  LEU   130       4.069 -29.661 -11.356  1.00  0.00      S_03 130
ATOM    886  HA  LEU   130       4.867 -29.983 -12.009  1.00  0.00      S_03 130
ATOM    887  CB  LEU   130       3.079 -28.903 -12.244  1.00  0.00      S_03 130
ATOM    888  C   LEU   130       4.632 -28.731 -10.287  1.00  0.00      S_03 130
ATOM    889  O   LEU   130       4.111 -28.663  -9.173  1.00  0.00      S_03 130
ATOM    890  N   GLY   131       5.697 -28.016 -10.632  1.00  0.00      S_03 131
ATOM    891  H   GLY   131       6.111 -28.158 -11.543  1.00  0.00      S_03 131
ATOM    892  CA  GLY   131       6.285 -27.032  -9.731  1.00  0.00      S_03 131
ATOM    893 1HA  GLY   131       5.501 -26.536  -9.179  1.00  0.00      S_03 131
ATOM    894  C   GLY   131       7.099 -25.996 -10.500  1.00  0.00      S_03 131
ATOM    895  O   GLY   131       7.640 -26.286 -11.567  1.00  0.00      S_03 131
ATOM    896  N   SER   132       7.182 -24.789  -9.950  1.00  0.00      S_03 132
ATOM    897  H   SER   132       6.688 -24.606  -9.088  1.00  0.00      S_03 132
ATOM    898  CA  SER   132       7.966 -23.722 -10.560  1.00  0.00      S_03 132
ATOM    899  HA  SER   132       8.014 -23.876 -11.628  1.00  0.00      S_03 132
ATOM    900  CB  SER   132       7.278 -22.370 -10.360  1.00  0.00      S_03 132
ATOM    901  C   SER   132       9.379 -23.681  -9.988  1.00  0.00      S_03 132
ATOM    902  O   SER   132      10.184 -22.826 -10.357  1.00  0.00      S_03 132
ATOM    903  N   SER   133       9.674 -24.610  -9.085  1.00  0.00      S_03 133
ATOM    904  H   SER   133       8.958 -25.261  -8.797  1.00  0.00      S_03 133
ATOM    905  CA  SER   133      11.005 -24.713  -8.499  1.00  0.00      S_03 133
ATOM    906  HA  SER   133      11.642 -23.948  -8.915  1.00  0.00      S_03 133
ATOM    907  CB  SER   133      10.950 -24.442  -6.994  1.00  0.00      S_03 133
ATOM    908  C   SER   133      11.619 -26.084  -8.762  1.00  0.00      S_03 133
ATOM    909  O   SER   133      11.141 -27.097  -8.251  1.00  0.00      S_03 133
ATOM    910  N   GLY   134      12.679 -26.109  -9.562  1.00  0.00      S_03 134
ATOM    911  H   GLY   134      13.036 -25.239  -9.932  1.00  0.00      S_03 134
ATOM    912  CA  GLY   134      13.341 -27.358  -9.920  1.00  0.00      S_03 134
ATOM    913 1HA  GLY   134      12.632 -28.015 -10.402  1.00  0.00      S_03 134
ATOM    914  C   GLY   134      13.919 -28.048  -8.689  1.00  0.00      S_03 134
ATOM    915  O   GLY   134      13.723 -29.246  -8.488  1.00  0.00      S_03 134
ATOM    916  N   SER   135      14.631 -27.283  -7.868  1.00  0.00      S_03 135
ATOM    917  H   SER   135      14.723 -26.298  -8.069  1.00  0.00      S_03 135
ATOM    918  CA  SER   135      15.285 -27.831  -6.685  1.00  0.00      S_03 135
ATOM    919  HA  SER   135      15.880 -28.687  -6.967  1.00  0.00      S_03 135
ATOM    920  CB  SER   135      16.265 -26.814  -6.096  1.00  0.00      S_03 135
ATOM    921  C   SER   135      14.263 -28.245  -5.632  1.00  0.00      S_03 135
ATOM    922  O   SER   135      14.409 -29.283  -4.986  1.00  0.00      S_03 135
ATOM    923  N   CYS   136      13.229 -27.428  -5.465  1.00  0.00      S_03 136
ATOM    924  H   CYS   136      13.170 -26.588  -6.023  1.00  0.00      S_03 136
ATOM    925  CA  CYS   136      12.176 -27.712  -4.497  1.00  0.00      S_03 136
ATOM    926  HA  CYS   136      12.617 -27.877  -3.525  1.00  0.00      S_03 136
ATOM    927  CB  CYS   136      11.252 -26.503  -4.340  1.00  0.00      S_03 136
ATOM    928  C   CYS   136      11.369 -28.940  -4.905  1.00  0.00      S_03 136
ATOM    929  O   CYS   136      10.879 -29.683  -4.054  1.00  0.00      S_03 136
ATOM    930  N   GLU   137      11.235 -29.147  -6.211  1.00  0.00      S_03 137
ATOM    931  H   GLU   137      11.699 -28.525  -6.857  1.00  0.00      S_03 137
ATOM    932  CA  GLU   137      10.437 -30.249  -6.734  1.00  0.00      S_03 137
ATOM    933  HA  GLU   137       9.409 -30.125  -6.429  1.00  0.00      S_03 137
ATOM    934  CB  GLU   137      10.429 -30.226  -8.264  1.00  0.00      S_03 137
ATOM    935  C   GLU   137      10.957 -31.593  -6.233  1.00  0.00      S_03 137
ATOM    936  O   GLU   137      12.164 -31.786  -6.085  1.00  0.00      S_03 137
ATOM    937  N   VAL   138      10.039 -32.518  -5.973  1.00  0.00      S_03 138
ATOM    938  H   VAL   138       9.063 -32.292  -6.104  1.00  0.00      S_03 138
ATOM    939  CA  VAL   138      10.403 -33.849  -5.505  1.00  0.00      S_03 138
ATOM    940  HA  VAL   138      10.991 -33.765  -4.603  1.00  0.00      S_03 138
ATOM    941  CB  VAL   138       9.159 -34.674  -5.124  1.00  0.00      S_03 138
ATOM    942  C   VAL   138      11.200 -34.607  -6.562  1.00  0.00      S_03 138
ATOM    943  O   VAL   138      10.901 -34.528  -7.753  1.00  0.00      S_03 138
ATOM    944  N   ASN   139      12.215 -35.341  -6.117  1.00  0.00      S_03 139
ATOM    945  H   ASN   139      12.419 -35.350  -5.128  1.00  0.00      S_03 139
ATOM    946  CA  ASN   139      13.041 -36.133  -7.021  1.00  0.00      S_03 139
ATOM    947  HA  ASN   139      12.844 -35.838  -8.041  1.00  0.00      S_03 139
ATOM    948  CB  ASN   139      14.524 -35.847  -6.779  1.00  0.00      S_03 139
ATOM    949  C   ASN   139      12.762 -37.623  -6.860  1.00  0.00      S_03 139
ATOM    950  O   ASN   139      13.030 -38.416  -7.762  1.00  0.00      S_03 139
ATOM    951  N   LEU   140      12.221 -37.998  -5.705  1.00  0.00      S_03 140
ATOM    952  H   LEU   140      12.107 -37.314  -4.970  1.00  0.00      S_03 140
ATOM    953  CA  LEU   140      11.789 -39.370  -5.470  1.00  0.00      S_03 140
ATOM    954  HA  LEU   140      12.377 -40.042  -6.078  1.00  0.00      S_03 140
ATOM    955  CB  LEU   140      12.056 -39.775  -4.019  1.00  0.00      S_03 140
ATOM    956  C   LEU   140      10.311 -39.547  -5.801  1.00  0.00      S_03 140
ATOM    957  O   LEU   140       9.608 -38.577  -6.084  1.00  0.00      S_03 140
ATOM    958  N   SER   141       9.846 -40.791  -5.762  1.00  0.00      S_03 141
ATOM    959  H   SER   141      10.447 -41.531  -5.429  1.00  0.00      S_03 141
ATOM    960  CA  SER   141       8.490 -41.116  -6.190  1.00  0.00      S_03 141
ATOM    961  HA  SER   141       8.005 -40.224  -6.557  1.00  0.00      S_03 141
ATOM    962  CB  SER   141       8.519 -42.094  -7.367  1.00  0.00      S_03 141
ATOM    963  C   SER   141       7.676 -41.702  -5.042  1.00  0.00      S_03 141
ATOM    964  O   SER   141       6.445 -41.709  -5.081  1.00  0.00      S_03 141
ATOM    965  N   LYS   142       8.370 -42.193  -4.020  1.00  0.00      S_03 142
ATOM    966  H   LYS   142       9.375 -42.100  -4.019  1.00  0.00      S_03 142
ATOM    967  CA  LYS   142       7.717 -42.862  -2.901  1.00  0.00      S_03 142
ATOM    968  HA  LYS   142       6.649 -42.719  -2.970  1.00  0.00      S_03 142
ATOM    969  CB  LYS   142       7.944 -44.373  -2.974  1.00  0.00      S_03 142
ATOM    970  C   LYS   142       8.218 -42.320  -1.567  1.00  0.00      S_03 142
ATOM    971  O   LYS   142       9.370 -41.904  -1.448  1.00  0.00      S_03 142
ATOM    972  N   ALA   143       7.345 -42.329  -0.565  1.00  0.00      S_03 143
ATOM    973  H   ALA   143       6.433 -42.738  -0.711  1.00  0.00      S_03 143
ATOM    974  CA  ALA   143       7.669 -41.763   0.739  1.00  0.00      S_03 143
ATOM    975  HA  ALA   143       7.868 -40.707   0.633  1.00  0.00      S_03 143
ATOM    976  CB  ALA   143       6.472 -41.863   1.673  1.00  0.00      S_03 143
ATOM    977  C   ALA   143       8.884 -42.451   1.352  1.00  0.00      S_03 143
ATOM    978  O   ALA   143       9.706 -41.811   2.009  1.00  0.00      S_03 143
ATOM    979  N   ASP   144       8.991 -43.757   1.133  1.00  0.00      S_03 144
ATOM    980  H   ASP   144       8.299 -44.219   0.561  1.00  0.00      S_03 144
ATOM    981  CA  ASP   144      10.082 -44.542   1.699  1.00  0.00      S_03 144
ATOM    982  HA  ASP   144      10.142 -44.362   2.762  1.00  0.00      S_03 144
ATOM    983  CB  ASP   144       9.804 -46.038   1.541  1.00  0.00      S_03 144
ATOM    984  C   ASP   144      11.414 -44.185   1.047  1.00  0.00      S_03 144
ATOM    985  O   ASP   144      12.477 -44.560   1.540  1.00  0.00      S_03 144
ATOM    986  N   ARG   145      11.347 -43.458  -0.064  1.00  0.00      S_03 145
ATOM    987  H   ARG   145      10.443 -43.170  -0.410  1.00  0.00      S_03 145
ATOM    988  CA  ARG   145      12.545 -43.066  -0.796  1.00  0.00      S_03 145
ATOM    989  HA  ARG   145      13.314 -43.811  -0.653  1.00  0.00      S_03 145
ATOM    990  CB  ARG   145      12.267 -43.031  -2.300  1.00  0.00      S_03 145
ATOM    991  C   ARG   145      13.059 -41.709  -0.326  1.00  0.00      S_03 145
ATOM    992  O   ARG   145      14.142 -41.274  -0.718  1.00  0.00      S_03 145
ATOM    993  N   ARG   146      12.274 -41.044   0.516  1.00  0.00      S_03 146
ATOM    994  H   ARG   146      11.400 -41.459   0.806  1.00  0.00      S_03 146
ATOM    995  CA  ARG   146      12.643 -39.731   1.032  1.00  0.00      S_03 146
ATOM    996  HA  ARG   146      13.054 -39.132   0.233  1.00  0.00      S_03 146
ATOM    997  CB  ARG   146      11.403 -38.982   1.525  1.00  0.00      S_03 146
ATOM    998  C   ARG   146      13.666 -39.848   2.157  1.00  0.00      S_03 146
ATOM    999  O   ARG   146      14.681 -39.152   2.160  1.00  0.00      S_03 146
ATOM   1000  N   GLU   147      13.392 -40.733   3.109  1.00  0.00      S_03 147
ATOM   1001  H   GLU   147      12.539 -41.270   3.051  1.00  0.00      S_03 147
ATOM   1002  CA  GLU   147      14.292 -40.949   4.236  1.00  0.00      S_03 147
ATOM   1003  HA  GLU   147      14.289 -40.075   4.872  1.00  0.00      S_03 147
ATOM   1004  CB  GLU   147      13.793 -42.104   5.107  1.00  0.00      S_03 147
ATOM   1005  C   GLU   147      15.714 -41.227   3.762  1.00  0.00      S_03 147
ATOM   1006  O   GLU   147      16.683 -40.817   4.400  1.00  0.00      S_03 147
ATOM   1007  N   ALA   148      15.831 -41.926   2.637  1.00  0.00      S_03 148
ATOM   1008  H   ALA   148      14.996 -42.236   2.161  1.00  0.00      S_03 148
ATOM   1009  CA  ALA   148      17.134 -42.257   2.073  1.00  0.00      S_03 148
ATOM   1010  HA  ALA   148      17.768 -42.666   2.846  1.00  0.00      S_03 148
ATOM   1011  CB  ALA   148      16.997 -43.357   1.032  1.00  0.00      S_03 148
ATOM   1012  C   ALA   148      17.801 -41.027   1.466  1.00  0.00      S_03 148
ATOM   1013  O   ALA   148      19.020 -40.871   1.538  1.00  0.00      S_03 148
ATOM   1014  N   ALA   149      16.994 -40.157   0.868  1.00  0.00      S_03 149
ATOM   1015  H   ALA   149      16.003 -40.351   0.830  1.00  0.00      S_03 149
ATOM   1016  CA  ALA   149      17.501 -38.931   0.265  1.00  0.00      S_03 149
ATOM   1017  HA  ALA   149      18.477 -39.115  -0.159  1.00  0.00      S_03 149
ATOM   1018  CB  ALA   149      16.620 -38.508  -0.900  1.00  0.00      S_03 149
ATOM   1019  C   ALA   149      17.599 -37.810   1.295  1.00  0.00      S_03 149
ATOM   1020  O   ALA   149      18.185 -36.760   1.030  1.00  0.00      S_03 149
ATOM   1021  N   LEU   150      17.021 -38.040   2.469  1.00  0.00      S_03 150
ATOM   1022  H   LEU   150      16.703 -38.973   2.686  1.00  0.00      S_03 150
ATOM   1023  CA  LEU   150      16.835 -36.979   3.452  1.00  0.00      S_03 150
ATOM   1024  HA  LEU   150      16.432 -36.104   2.965  1.00  0.00      S_03 150
ATOM   1025  CB  LEU   150      15.798 -37.394   4.498  1.00  0.00      S_03 150
ATOM   1026  C   LEU   150      18.152 -36.621   4.133  1.00  0.00      S_03 150
ATOM   1027  O   LEU   150      18.565 -35.462   4.136  1.00  0.00      S_03 150
ATOM   1028  N   MET   151      18.806 -37.624   4.710  1.00  0.00      S_03 151
ATOM   1029  H   MET   151      18.518 -38.573   4.519  1.00  0.00      S_03 151
ATOM   1030  CA  MET   151      19.929 -37.390   5.610  1.00  0.00      S_03 151
ATOM   1031  HA  MET   151      19.588 -36.842   6.476  1.00  0.00      S_03 151
ATOM   1032  CB  MET   151      20.477 -38.716   6.140  1.00  0.00      S_03 151
ATOM   1033  C   MET   151      21.037 -36.605   4.916  1.00  0.00      S_03 151
ATOM   1034  O   MET   151      21.827 -35.921   5.567  1.00  0.00      S_03 151
ATOM   1035  N   LYS   152      21.089 -36.708   3.592  1.00  0.00      S_03 152
ATOM   1036  H   LYS   152      20.471 -37.356   3.125  1.00  0.00      S_03 152
ATOM   1037  CA  LYS   152      22.015 -35.910   2.797  1.00  0.00      S_03 152
ATOM   1038  HA  LYS   152      23.030 -36.152   3.076  1.00  0.00      S_03 152
ATOM   1039  CB  LYS   152      21.890 -36.264   1.314  1.00  0.00      S_03 152
ATOM   1040  C   LYS   152      21.774 -34.418   3.002  1.00  0.00      S_03 152
ATOM   1041  O   LYS   152      22.717 -33.640   3.139  1.00  0.00      S_03 152
ATOM   1042  N   PHE   153      20.504 -34.026   3.022  1.00  0.00      S_03 153
ATOM   1043  H   PHE   153      19.775 -34.712   2.885  1.00  0.00      S_03 153
ATOM   1044  CA  PHE   153      20.135 -32.632   3.238  1.00  0.00      S_03 153
ATOM   1045  HA  PHE   153      20.544 -32.025   2.443  1.00  0.00      S_03 153
ATOM   1046  CB  PHE   153      18.617 -32.461   3.161  1.00  0.00      S_03 153
ATOM   1047  C   PHE   153      20.652 -32.127   4.581  1.00  0.00      S_03 153
ATOM   1048  O   PHE   153      21.170 -31.014   4.679  1.00  0.00      S_03 153
ATOM   1049  N   LYS   154      20.508 -32.951   5.613  1.00  0.00      S_03 154
ATOM   1050  H   LYS   154      20.037 -33.834   5.475  1.00  0.00      S_03 154
ATOM   1051  CA  LYS   154      21.012 -32.614   6.939  1.00  0.00      S_03 154
ATOM   1052  HA  LYS   154      20.599 -31.666   7.251  1.00  0.00      S_03 154
ATOM   1053  CB  LYS   154      20.535 -33.639   7.970  1.00  0.00      S_03 154
ATOM   1054  C   LYS   154      22.535 -32.532   6.946  1.00  0.00      S_03 154
ATOM   1055  O   LYS   154      23.116 -31.662   7.593  1.00  0.00      S_03 154
ATOM   1056  N   GLN   155      23.174 -33.445   6.222  1.00  0.00      S_03 155
ATOM   1057  H   GLN   155      22.638 -34.126   5.704  1.00  0.00      S_03 155
ATOM   1058  CA  GLN   155      24.630 -33.488   6.157  1.00  0.00      S_03 155
ATOM   1059  HA  GLN   155      25.034 -33.544   7.157  1.00  0.00      S_03 155
ATOM   1060  CB  GLN   155      25.097 -34.759   5.443  1.00  0.00      S_03 155
ATOM   1061  C   GLN   155      25.188 -32.256   5.452  1.00  0.00      S_03 155
ATOM   1062  O   GLN   155      26.370 -31.939   5.578  1.00  0.00      S_03 155
ATOM   1063  N   LYS   156      24.328 -31.566   4.710  1.00  0.00      S_03 156
ATOM   1064  H   LYS   156      23.372 -31.883   4.641  1.00  0.00      S_03 156
ATOM   1065  CA  LYS   156      24.730 -30.361   3.994  1.00  0.00      S_03 156
ATOM   1066  HA  LYS   156      25.802 -30.359   3.866  1.00  0.00      S_03 156
ATOM   1067  CB  LYS   156      24.137 -30.354   2.583  1.00  0.00      S_03 156
ATOM   1068  C   LYS   156      24.305 -29.104   4.746  1.00  0.00      S_03 156
ATOM   1069  O   LYS   156      24.366 -27.998   4.210  1.00  0.00      S_03 156
ATOM   1070  N   ARG   157      23.875 -29.283   5.991  1.00  0.00      S_03 157
ATOM   1071  H   ARG   157      23.902 -30.209   6.393  1.00  0.00      S_03 157
ATOM   1072  CA  ARG   157      23.365 -28.176   6.792  1.00  0.00      S_03 157
ATOM   1073  HA  ARG   157      23.559 -27.244   6.282  1.00  0.00      S_03 157
ATOM   1074  CB  ARG   157      21.845 -28.272   6.931  1.00  0.00      S_03 157
ATOM   1075  C   ARG   157      24.017 -28.147   8.170  1.00  0.00      S_03 157
ATOM   1076  O   ARG   157      23.809 -27.214   8.946  1.00  0.00      S_03 157
ATOM   1077  N   LYS   158      24.806 -29.174   8.468  1.00  0.00      S_03 158
ATOM   1078  H   LYS   158      24.978 -29.881   7.768  1.00  0.00      S_03 158
ATOM   1079  CA  LYS   158      25.429 -29.306   9.780  1.00  0.00      S_03 158
ATOM   1080  HA  LYS   158      24.664 -29.317  10.542  1.00  0.00      S_03 158
ATOM   1081  CB  LYS   158      26.157 -30.647   9.894  1.00  0.00      S_03 158
ATOM   1082  C   LYS   158      26.398 -28.159  10.048  1.00  0.00      S_03 158
ATOM   1083  O   LYS   158      26.304 -27.481  11.071  1.00  0.00      S_03 158
ATOM   1084  N   ASP   159      27.328 -27.948   9.122  1.00  0.00      S_03 159
ATOM   1085  H   ASP   159      27.317 -28.503   8.278  1.00  0.00      S_03 159
ATOM   1086  CA  ASP   159      28.364 -26.937   9.294  1.00  0.00      S_03 159
ATOM   1087  HA  ASP   159      28.934 -27.153  10.185  1.00  0.00      S_03 159
ATOM   1088  CB  ASP   159      29.360 -26.987   8.134  1.00  0.00      S_03 159
ATOM   1089  C   ASP   159      27.759 -25.541   9.405  1.00  0.00      S_03 159
ATOM   1090  O   ASP   159      28.397 -24.616   9.907  1.00  0.00      S_03 159
ATOM   1091  N   ARG   160      26.525 -25.397   8.933  1.00  0.00      S_03 160
ATOM   1092  H   ARG   160      26.057 -26.195   8.527  1.00  0.00      S_03 160
ATOM   1093  CA  ARG   160      25.828 -24.118   8.987  1.00  0.00      S_03 160
ATOM   1094  HA  ARG   160      26.401 -23.373   8.454  1.00  0.00      S_03 160
ATOM   1095  CB  ARG   160      24.482 -24.209   8.266  1.00  0.00      S_03 160
ATOM   1096  C   ARG   160      25.621 -23.663  10.428  1.00  0.00      S_03 160
ATOM   1097  O   ARG   160      25.926 -22.523  10.779  1.00  0.00      S_03 160
ATOM   1098  N   CYS   161      25.101 -24.561  11.258  1.00  0.00      S_03 161
ATOM   1099  H   CYS   161      24.903 -25.491  10.915  1.00  0.00      S_03 161
ATOM   1100  CA  CYS   161      24.807 -24.240  12.649  1.00  0.00      S_03 161
ATOM   1101  HA  CYS   161      24.042 -23.478  12.689  1.00  0.00      S_03 161
ATOM   1102  CB  CYS   161      24.225 -25.458  13.369  1.00  0.00      S_03 161
ATOM   1103  C   CYS   161      26.054 -23.747  13.376  1.00  0.00      S_03 161
ATOM   1104  O   CYS   161      25.998 -22.783  14.140  1.00  0.00      S_03 161
ATOM   1105  N   PHE   162      27.177 -24.414  13.133  1.00  0.00      S_03 162
ATOM   1106  H   PHE   162      27.163 -25.177  12.471  1.00  0.00      S_03 162
ATOM   1107  CA  PHE   162      28.429 -24.074  13.797  1.00  0.00      S_03 162
ATOM   1108  HA  PHE   162      28.218 -23.551  14.718  1.00  0.00      S_03 162
ATOM   1109  CB  PHE   162      29.186 -25.343  14.197  1.00  0.00      S_03 162
ATOM   1110  C   PHE   162      29.306 -23.200  12.907  1.00  0.00      S_03 162
ATOM   1111  O   PHE   162      29.530 -23.515  11.738  1.00  0.00      S_03 162
ATOM   1112  N   ASP   163      29.800 -22.101  13.467  1.00  0.00      S_03 163
ATOM   1113  H   ASP   163      29.502 -21.846  14.398  1.00  0.00      S_03 163
ATOM   1114  CA  ASP   163      30.762 -21.253  12.773  1.00  0.00      S_03 163
ATOM   1115  HA  ASP   163      31.151 -21.779  11.913  1.00  0.00      S_03 163
ATOM   1116  CB  ASP   163      30.075 -20.001  12.225  1.00  0.00      S_03 163
ATOM   1117  C   ASP   163      31.914 -20.859  13.692  1.00  0.00      S_03 163
ATOM   1118  O   ASP   163      31.712 -20.586  14.875  1.00  0.00      S_03 163
ATOM   1119  N   LYS   164      33.123 -20.833  13.139  1.00  0.00      S_03 164
ATOM   1120  H   LYS   164      33.209 -20.948  12.139  1.00  0.00      S_03 164
ATOM   1121  CA  LYS   164      34.327 -20.642  13.939  1.00  0.00      S_03 164
ATOM   1122  HA  LYS   164      34.161 -21.024  14.936  1.00  0.00      S_03 164
ATOM   1123  CB  LYS   164      35.486 -21.458  13.364  1.00  0.00      S_03 164
ATOM   1124  C   LYS   164      34.710 -19.168  14.016  1.00  0.00      S_03 164
ATOM   1125  O   LYS   164      35.572 -18.782  14.805  1.00  0.00      S_03 164
ATOM   1126  N   LYS   165      34.063 -18.350  13.193  1.00  0.00      S_03 165
ATOM   1127  H   LYS   165      33.342 -18.725  12.593  1.00  0.00      S_03 165
ATOM   1128  CA  LYS   165      34.367 -16.925  13.133  1.00  0.00      S_03 165
ATOM   1129  HA  LYS   165      34.736 -16.596  14.093  1.00  0.00      S_03 165
ATOM   1130  CB  LYS   165      35.495 -16.659  12.134  1.00  0.00      S_03 165
ATOM   1131  C   LYS   165      33.132 -16.113  12.758  1.00  0.00      S_03 165
ATOM   1132  O   LYS   165      32.490 -16.376  11.740  1.00  0.00      S_03 165
ATOM   1133  N   ILE   166      32.805 -15.126  13.585  1.00  0.00      S_03 166
ATOM   1134  H   ILE   166      33.362 -14.973  14.413  1.00  0.00      S_03 166
ATOM   1135  CA  ILE   166      31.662 -14.258  13.328  1.00  0.00      S_03 166
ATOM   1136  HA  ILE   166      30.762 -14.853  13.278  1.00  0.00      S_03 166
ATOM   1137  CB  ILE   166      31.444 -13.257  14.478  1.00  0.00      S_03 166
ATOM   1138  C   ILE   166      31.836 -13.489  12.023  1.00  0.00      S_03 166
ATOM   1139  O   ILE   166      30.926 -13.437  11.196  1.00  0.00      S_03 166
ATOM   1140  N   ARG   167      33.011 -12.893  11.845  1.00  0.00      S_03 167
ATOM   1141  H   ARG   167      33.711 -12.961  12.569  1.00  0.00      S_03 167
ATOM   1142  CA  ARG   167      33.314 -12.143  10.632  1.00  0.00      S_03 167
ATOM   1143  HA  ARG   167      32.561 -11.383  10.481  1.00  0.00      S_03 167
ATOM   1144  CB  ARG   167      34.641 -11.398  10.780  1.00  0.00      S_03 167
ATOM   1145  C   ARG   167      33.361 -13.060   9.415  1.00  0.00      S_03 167
ATOM   1146  O   ARG   167      32.806 -12.741   8.363  1.00  0.00      S_03 167
ATOM   1147  N   TYR   168      34.026 -14.201   9.564  1.00  0.00      S_03 168
ATOM   1148  H   TYR   168      34.469 -14.399  10.450  1.00  0.00      S_03 168
ATOM   1149  CA  TYR   168      34.132 -15.173   8.483  1.00  0.00      S_03 168
ATOM   1150  HA  TYR   168      34.614 -14.715   7.633  1.00  0.00      S_03 168
ATOM   1151  CB  TYR   168      35.032 -16.340   8.899  1.00  0.00      S_03 168
ATOM   1152  C   TYR   168      32.759 -15.692   8.071  1.00  0.00      S_03 168
ATOM   1153  O   TYR   168      32.496 -15.910   6.888  1.00  0.00      S_03 168
ATOM   1154  N   VAL   169      31.886 -15.888   9.054  1.00  0.00      S_03 169
ATOM   1155  H   VAL   169      32.171 -15.713  10.007  1.00  0.00      S_03 169
ATOM   1156  CA  VAL   169      30.528 -16.349   8.792  1.00  0.00      S_03 169
ATOM   1157  HA  VAL   169      30.563 -17.279   8.243  1.00  0.00      S_03 169
ATOM   1158  CB  VAL   169      29.774 -16.657  10.099  1.00  0.00      S_03 169
ATOM   1159  C   VAL   169      29.740 -15.317   7.993  1.00  0.00      S_03 169
ATOM   1160  O   VAL   169      28.999 -15.663   7.072  1.00  0.00      S_03 169
ATOM   1161  N   ASN   170      29.904 -14.047   8.351  1.00  0.00      S_03 170
ATOM   1162  H   ASN   170      30.539 -13.827   9.104  1.00  0.00      S_03 170
ATOM   1163  CA  ASN   170      29.191 -12.965   7.683  1.00  0.00      S_03 170
ATOM   1164  HA  ASN   170      28.127 -13.117   7.786  1.00  0.00      S_03 170
ATOM   1165  CB  ASN   170      29.492 -11.627   8.361  1.00  0.00      S_03 170
ATOM   1166  C   ASN   170      29.554 -12.896   6.203  1.00  0.00      S_03 170
ATOM   1167  O   ASN   170      28.691 -12.683   5.352  1.00  0.00      S_03 170
ATOM   1168  N   ARG   171      30.836 -13.077   5.905  1.00  0.00      S_03 171
ATOM   1169  H   ARG   171      31.497 -13.237   6.651  1.00  0.00      S_03 171
ATOM   1170  CA  ARG   171      31.313 -13.050   4.527  1.00  0.00      S_03 171
ATOM   1171  HA  ARG   171      31.160 -12.065   4.112  1.00  0.00      S_03 171
ATOM   1172  CB  ARG   171      32.822 -13.298   4.477  1.00  0.00      S_03 171
ATOM   1173  C   ARG   171      30.584 -14.081   3.671  1.00  0.00      S_03 171
ATOM   1174  O   ARG   171      30.184 -13.794   2.543  1.00  0.00      S_03 171
ATOM   1175  N   LYS   172      30.415 -15.282   4.216  1.00  0.00      S_03 172
ATOM   1176  H   LYS   172      30.784 -15.460   5.139  1.00  0.00      S_03 172
ATOM   1177  CA  LYS   172      29.711 -16.349   3.515  1.00  0.00      S_03 172
ATOM   1178  HA  LYS   172      30.210 -16.556   2.579  1.00  0.00      S_03 172
ATOM   1179  CB  LYS   172      29.769 -17.648   4.319  1.00  0.00      S_03 172
ATOM   1180  C   LYS   172      28.260 -15.965   3.243  1.00  0.00      S_03 172
ATOM   1181  O   LYS   172      27.733 -16.222   2.160  1.00  0.00      S_03 172
ATOM   1182  N   ARG   173      27.620 -15.350   4.232  1.00  0.00      S_03 173
ATOM   1183  H   ARG   173      28.119 -15.141   5.085  1.00  0.00      S_03 173
ATOM   1184  CA  ARG   173      26.217 -14.970   4.117  1.00  0.00      S_03 173
ATOM   1185  HA  ARG   173      25.630 -15.836   3.848  1.00  0.00      S_03 173
ATOM   1186  CB  ARG   173      25.677 -14.501   5.470  1.00  0.00      S_03 173
ATOM   1187  C   ARG   173      26.025 -13.879   3.069  1.00  0.00      S_03 173
ATOM   1188  O   ARG   173      25.110 -13.948   2.249  1.00  0.00      S_03 173
ATOM   1189  N   LEU   174      26.894 -12.874   3.102  1.00  0.00      S_03 174
ATOM   1190  H   LEU   174      27.620 -12.875   3.804  1.00  0.00      S_03 174
ATOM   1191  CA  LEU   174      26.826 -11.772   2.151  1.00  0.00      S_03 174
ATOM   1192  HA  LEU   174      25.863 -11.289   2.227  1.00  0.00      S_03 174
ATOM   1193  CB  LEU   174      27.862 -10.701   2.497  1.00  0.00      S_03 174
ATOM   1194  C   LEU   174      27.037 -12.262   0.722  1.00  0.00      S_03 174
ATOM   1195  O   LEU   174      26.296 -11.889  -0.188  1.00  0.00      S_03 174
ATOM   1196  N   ALA   175      28.051 -13.099   0.532  1.00  0.00      S_03 175
ATOM   1197  H   ALA   175      28.631 -13.356   1.319  1.00  0.00      S_03 175
ATOM   1198  CA  ALA   175      28.350 -13.656  -0.781  1.00  0.00      S_03 175
ATOM   1199  HA  ALA   175      28.593 -12.856  -1.465  1.00  0.00      S_03 175
ATOM   1200  CB  ALA   175      29.592 -14.531  -0.716  1.00  0.00      S_03 175
ATOM   1201  C   ALA   175      27.166 -14.449  -1.326  1.00  0.00      S_03 175
ATOM   1202  O   ALA   175      26.777 -14.285  -2.482  1.00  0.00      S_03 175
ATOM   1203  N   GLU   176      26.599 -15.308  -0.486  1.00  0.00      S_03 176
ATOM   1204  H   GLU   176      26.946 -15.372   0.460  1.00  0.00      S_03 176
ATOM   1205  CA  GLU   176      25.489 -16.160  -0.895  1.00  0.00      S_03 176
ATOM   1206  HA  GLU   176      25.810 -16.809  -1.697  1.00  0.00      S_03 176
ATOM   1207  CB  GLU   176      25.070 -17.082   0.251  1.00  0.00      S_03 176
ATOM   1208  C   GLU   176      24.298 -15.329  -1.361  1.00  0.00      S_03 176
ATOM   1209  O   GLU   176      23.643 -15.665  -2.347  1.00  0.00      S_03 176
ATOM   1210  N   ARG   177      24.025 -14.243  -0.645  1.00  0.00      S_03 177
ATOM   1211  H   ARG   177      24.602 -14.023   0.154  1.00  0.00      S_03 177
ATOM   1212  CA  ARG   177      22.914 -13.362  -0.984  1.00  0.00      S_03 177
ATOM   1213  HA  ARG   177      22.002 -13.939  -1.044  1.00  0.00      S_03 177
ATOM   1214  CB  ARG   177      22.688 -12.333   0.126  1.00  0.00      S_03 177
ATOM   1215  C   ARG   177      23.156 -12.655  -2.313  1.00  0.00      S_03 177
ATOM   1216  O   ARG   177      22.243 -12.512  -3.127  1.00  0.00      S_03 177
ATOM   1217  N   ARG   178      24.392 -12.214  -2.526  1.00  0.00      S_03 178
ATOM   1218  H   ARG   178      25.097 -12.367  -1.820  1.00  0.00      S_03 178
ATOM   1219  CA  ARG   178      24.755 -11.515  -3.754  1.00  0.00      S_03 178
ATOM   1220  HA  ARG   178      23.946 -11.593  -4.465  1.00  0.00      S_03 178
ATOM   1221  CB  ARG   178      24.936 -10.020  -3.485  1.00  0.00      S_03 178
ATOM   1222  C   ARG   178      26.026 -12.097  -4.364  1.00  0.00      S_03 178
ATOM   1223  O   ARG   178      27.086 -11.473  -4.324  1.00  0.00      S_03 178
ATOM   1224  N   PRO   179      25.911 -13.295  -4.927  1.00  0.00      S_03 179
ATOM   1225  CA  PRO   179      27.057 -13.976  -5.517  1.00  0.00      S_03 179
ATOM   1226  HA  PRO   179      27.797 -14.165  -4.753  1.00  0.00      S_03 179
ATOM   1227  CB  PRO   179      26.646 -15.349  -6.053  1.00  0.00      S_03 179
ATOM   1228  C   PRO   179      27.680 -13.143  -6.633  1.00  0.00      S_03 179
ATOM   1229  O   PRO   179      28.873 -13.254  -6.911  1.00  0.00      S_03 179
ATOM   1230  N   ARG   180      26.863 -12.310  -7.268  1.00  0.00      S_03 180
ATOM   1231  H   ARG   180      25.903 -12.233  -6.963  1.00  0.00      S_03 180
ATOM   1232  CA  ARG   180      27.316 -11.502  -8.394  1.00  0.00      S_03 180
ATOM   1233  HA  ARG   180      27.922 -12.108  -9.051  1.00  0.00      S_03 180
ATOM   1234  CB  ARG   180      26.125 -11.034  -9.232  1.00  0.00      S_03 180
ATOM   1235  C   ARG   180      28.127 -10.301  -7.920  1.00  0.00      S_03 180
ATOM   1236  O   ARG   180      28.962  -9.773  -8.656  1.00  0.00      S_03 180
ATOM   1237  N   VAL   181      27.877  -9.873  -6.687  1.00  0.00      S_03 181
ATOM   1238  H   VAL   181      27.187 -10.357  -6.129  1.00  0.00      S_03 181
ATOM   1239  CA  VAL   181      28.571  -8.725  -6.118  1.00  0.00      S_03 181
ATOM   1240  HA  VAL   181      28.632  -7.939  -6.856  1.00  0.00      S_03 181
ATOM   1241  CB  VAL   181      27.796  -8.128  -4.928  1.00  0.00      S_03 181
ATOM   1242  C   VAL   181      29.976  -9.101  -5.660  1.00  0.00      S_03 181
ATOM   1243  O   VAL   181      30.159 -10.063  -4.913  1.00  0.00      S_03 181
ATOM   1244  N   ARG   182      30.965  -8.337  -6.111  1.00  0.00      S_03 182
ATOM   1245  H   ARG   182      30.749  -7.565  -6.726  1.00  0.00      S_03 182
ATOM   1246  CA  ARG   182      32.354  -8.584  -5.743  1.00  0.00      S_03 182
ATOM   1247  HA  ARG   182      32.423  -9.518  -5.205  1.00  0.00      S_03 182
ATOM   1248  CB  ARG   182      33.218  -8.755  -6.994  1.00  0.00      S_03 182
ATOM   1249  C   ARG   182      32.904  -7.456  -4.876  1.00  0.00      S_03 182
ATOM   1250  O   ARG   182      33.876  -7.640  -4.144  1.00  0.00      S_03 182
ATOM   1251  N   GLY   183      32.275  -6.289  -4.964  1.00  0.00      S_03 183
ATOM   1252  H   GLY   183      31.476  -6.205  -5.576  1.00  0.00      S_03 183
ATOM   1253  CA  GLY   183      32.709  -5.125  -4.201  1.00  0.00      S_03 183
ATOM   1254 1HA  GLY   183      32.022  -4.952  -3.386  1.00  0.00      S_03 183
ATOM   1255  C   GLY   183      32.777  -3.882  -5.081  1.00  0.00      S_03 183
ATOM   1256  O   GLY   183      32.033  -3.757  -6.054  1.00  0.00      S_03 183
ATOM   1257  N   GLN   184      33.674  -2.965  -4.734  1.00  0.00      S_03 184
ATOM   1258  H   GLN   184      34.253  -3.126  -3.921  1.00  0.00      S_03 184
ATOM   1259  CA  GLN   184      33.845  -1.732  -5.494  1.00  0.00      S_03 184
ATOM   1260  HA  GLN   184      32.885  -1.400  -5.861  1.00  0.00      S_03 184
ATOM   1261  CB  GLN   184      34.361  -0.612  -4.590  1.00  0.00      S_03 184
ATOM   1262  C   GLN   184      34.795  -1.937  -6.669  1.00  0.00      S_03 184
ATOM   1263  O   GLN   184      35.878  -2.499  -6.514  1.00  0.00      S_03 184
ATOM   1264  N   PHE   185      34.381  -1.476  -7.845  1.00  0.00      S_03 185
ATOM   1265  H   PHE   185      33.422  -1.174  -7.946  1.00  0.00      S_03 185
ATOM   1266  CA  PHE   185      35.275  -1.395  -8.994  1.00  0.00      S_03 185
ATOM   1267  HA  PHE   185      36.042  -2.151  -8.907  1.00  0.00      S_03 185
ATOM   1268  CB  PHE   185      34.517  -1.711 -10.286  1.00  0.00      S_03 185
ATOM   1269  C   PHE   185      35.925  -0.020  -9.091  1.00  0.00      S_03 185
ATOM   1270  O   PHE   185      35.249   1.005  -9.002  1.00  0.00      S_03 185
ATOM   1271  N   VAL   186      37.241  -0.005  -9.275  1.00  0.00      S_03 186
ATOM   1272  H   VAL   186      37.744  -0.880  -9.307  1.00  0.00      S_03 186
ATOM   1273  CA  VAL   186      37.979   1.243  -9.430  1.00  0.00      S_03 186
ATOM   1274  HA  VAL   186      37.436   1.903 -10.091  1.00  0.00      S_03 186
ATOM   1275  CB  VAL   186      38.105   1.995  -8.092  1.00  0.00      S_03 186
ATOM   1276  C   VAL   186      39.373   0.993  -9.995  1.00  0.00      S_03 186
ATOM   1277  O   VAL   186      39.989  -0.037  -9.721  1.00  0.00      S_03 186
ATOM   1278  N   ARG   187      39.865   1.942 -10.786  1.00  0.00      S_03 187
ATOM   1279  H   ARG   187      39.299   2.752 -10.992  1.00  0.00      S_03 187
ATOM   1280  CA  ARG   187      41.201   1.842 -11.362  1.00  0.00      S_03 187
ATOM   1281  HA  ARG   187      41.355   0.844 -11.743  1.00  0.00      S_03 187
ATOM   1282  CB  ARG   187      41.336   2.777 -12.565  1.00  0.00      S_03 187
ATOM   1283  C   ARG   187      42.273   2.163 -10.326  1.00  0.00      S_03 187
ATOM   1284  O   ARG   187      43.423   1.742 -10.458  1.00  0.00      S_03 187
ATOM   1285  N   LYS   188      41.890   2.910  -9.296  1.00  0.00      S_03 188
ATOM   1286  H   LYS   188      40.924   3.196  -9.229  1.00  0.00      S_03 188
ATOM   1287  CA  LYS   188      42.828   3.327  -8.261  1.00  0.00      S_03 188
ATOM   1288  HA  LYS   188      43.831   3.321  -8.661  1.00  0.00      S_03 188
ATOM   1289  CB  LYS   188      42.552   4.772  -7.838  1.00  0.00      S_03 188
ATOM   1290  C   LYS   188      42.758   2.404  -7.049  1.00  0.00      S_03 188
ATOM   1291  O   LYS   188      41.832   1.604  -6.919  1.00  0.00      S_03 188
ATOM   1292  N   LEU   189      43.744   2.521  -6.165  1.00  0.00      S_03 189
ATOM   1293  H   LEU   189      44.486   3.183  -6.341  1.00  0.00      S_03 189
ATOM   1294  CA  LEU   189      43.780   1.719  -4.948  1.00  0.00      S_03 189
ATOM   1295  HA  LEU   189      43.803   0.671  -5.208  1.00  0.00      S_03 189
ATOM   1296  CB  LEU   189      45.069   1.988  -4.168  1.00  0.00      S_03 189
ATOM   1297  C   LEU   189      42.567   1.998  -4.067  1.00  0.00      S_03 189
ATOM   1298  O   LEU   189      42.046   3.113  -4.047  1.00  0.00      S_03 189
ATOM   1299  N   SER   190      42.122   0.978  -3.341  1.00  0.00      S_03 190
ATOM   1300  H   SER   190      42.595   0.088  -3.402  1.00  0.00      S_03 190
ATOM   1301  CA  SER   190      40.969   1.110  -2.459  1.00  0.00      S_03 190
ATOM   1302  HA  SER   190      40.151   1.562  -3.001  1.00  0.00      S_03 190
ATOM   1303  CB  SER   190      40.471  -0.267  -2.017  1.00  0.00      S_03 190
ATOM   1304  C   SER   190      41.302   1.963  -1.239  1.00  0.00      S_03 190
ATOM   1305  O   SER   190      42.415   1.907  -0.716  1.00  0.00      S_03 190
ATOM   1306  N   GLY   191      40.331   2.753  -0.792  1.00  0.00      S_03 191
ATOM   1307  H   GLY   191      39.431   2.731  -1.248  1.00  0.00      S_03 191
ATOM   1308  CA  GLY   191      40.533   3.649   0.340  1.00  0.00      S_03 191
ATOM   1309 1HA  GLY   191      41.579   3.661   0.608  1.00  0.00      S_03 191
ATOM   1310  C   GLY   191      39.705   3.212   1.544  1.00  0.00      S_03 191
ATOM   1311  O   GLY   191      39.414   4.012   2.433  1.00  0.00      S_03 191
ATOM   1312  N   VAL   192      39.329   1.937   1.565  1.00  0.00      S_03 192
ATOM   1313  H   VAL   192      39.587   1.335   0.797  1.00  0.00      S_03 192
ATOM   1314  CA  VAL   192      38.552   1.386   2.669  1.00  0.00      S_03 192
ATOM   1315  HA  VAL   192      38.892   1.817   3.599  1.00  0.00      S_03 192
ATOM   1316  CB  VAL   192      37.062   1.756   2.551  1.00  0.00      S_03 192
ATOM   1317  C   VAL   192      38.685  -0.132   2.734  1.00  0.00      S_03 192
ATOM   1318  O   VAL   192      38.137  -0.849   1.897  1.00  0.00      S_03 192
ATOM   1319  N   ASP   193      39.418  -0.614   3.732  1.00  0.00      S_03 193
ATOM   1320  H   ASP   193      39.821   0.026   4.401  1.00  0.00      S_03 193
ATOM   1321  CA  ASP   193      39.655  -2.045   3.886  1.00  0.00      S_03 193
ATOM   1322  HA  ASP   193      39.971  -2.461   2.941  1.00  0.00      S_03 193
ATOM   1323  CB  ASP   193      40.806  -2.295   4.862  1.00  0.00      S_03 193
ATOM   1324  C   ASP   193      38.398  -2.764   4.364  1.00  0.00      S_03 193
ATOM   1325  O   ASP   193      38.386  -3.986   4.504  1.00  0.00      S_03 193
ATOM   1326  N   VAL   194      37.341  -1.996   4.612  1.00  0.00      S_03 194
ATOM   1327  H   VAL   194      37.418  -0.997   4.484  1.00  0.00      S_03 194
ATOM   1328  CA  VAL   194      36.074  -2.559   5.063  1.00  0.00      S_03 194
ATOM   1329  HA  VAL   194      36.157  -3.635   5.115  1.00  0.00      S_03 194
ATOM   1330  CB  VAL   194      35.724  -2.091   6.488  1.00  0.00      S_03 194
ATOM   1331  C   VAL   194      34.936  -2.182   4.120  1.00  0.00      S_03 194
ATOM   1332  O   VAL   194      34.623  -1.004   3.950  1.00  0.00      S_03 194
ATOM   1333  N   TYR   195      34.321  -3.190   3.510  1.00  0.00      S_03 195
ATOM   1334  H   TYR   195      34.648  -4.133   3.666  1.00  0.00      S_03 195
ATOM   1335  CA  TYR   195      33.187  -2.970   2.621  1.00  0.00      S_03 195
ATOM   1336  HA  TYR   195      33.396  -2.134   1.970  1.00  0.00      S_03 195
ATOM   1337  CB  TYR   195      32.983  -4.177   1.703  1.00  0.00      S_03 195
ATOM   1338  C   TYR   195      31.913  -2.692   3.412  1.00  0.00      S_03 195
ATOM   1339  O   TYR   195      31.853  -2.936   4.617  1.00  0.00      S_03 195
ATOM   1340  N   LEU   196      30.896  -2.180   2.726  1.00  0.00      S_03 196
ATOM   1341  H   LEU   196      31.005  -2.014   1.735  1.00  0.00      S_03 196
ATOM   1342  CA  LEU   196      29.628  -1.851   3.366  1.00  0.00      S_03 196
ATOM   1343  HA  LEU   196      29.779  -1.047   4.071  1.00  0.00      S_03 196
ATOM   1344  CB  LEU   196      28.628  -1.324   2.334  1.00  0.00      S_03 196
ATOM   1345  C   LEU   196      29.046  -3.060   4.090  1.00  0.00      S_03 196
ATOM   1346  O   LEU   196      28.405  -2.922   5.132  1.00  0.00      S_03 196
ATOM   1347  N   ASN   197      29.273  -4.244   3.531  1.00  0.00      S_03 197
ATOM   1348  H   ASN   197      29.820  -4.291   2.683  1.00  0.00      S_03 197
ATOM   1349  CA  ASN   197      28.754  -5.477   4.110  1.00  0.00      S_03 197
ATOM   1350  HA  ASN   197      27.770  -5.296   4.519  1.00  0.00      S_03 197
ATOM   1351  CB  ASN   197      28.570  -6.542   3.027  1.00  0.00      S_03 197
ATOM   1352  C   ASN   197      29.673  -6.000   5.209  1.00  0.00      S_03 197
ATOM   1353  O   ASN   197      29.466  -7.094   5.735  1.00  0.00      S_03 197
ATOM   1354  N   GLY   198      30.687  -5.212   5.550  1.00  0.00      S_03 198
ATOM   1355  H   GLY   198      30.795  -4.321   5.087  1.00  0.00      S_03 198
ATOM   1356  CA  GLY   198      31.647  -5.601   6.576  1.00  0.00      S_03 198
ATOM   1357 1HA  GLY   198      32.218  -4.736   6.881  1.00  0.00      S_03 198
ATOM   1358  C   GLY   198      32.595  -6.680   6.063  1.00  0.00      S_03 198
ATOM   1359  O   GLY   198      33.253  -7.365   6.847  1.00  0.00      S_03 198
ATOM   1360  N   GLN   199      32.660  -6.826   4.744  1.00  0.00      S_03 199
ATOM   1361  H   GLN   199      32.079  -6.245   4.156  1.00  0.00      S_03 199
ATOM   1362  CA  GLN   199      33.547  -7.802   4.124  1.00  0.00      S_03 199
ATOM   1363  HA  GLN   199      33.874  -8.515   4.866  1.00  0.00      S_03 199
ATOM   1364  CB  GLN   199      32.797  -8.612   3.064  1.00  0.00      S_03 199
ATOM   1365  C   GLN   199      34.763  -7.125   3.501  1.00  0.00      S_03 199
ATOM   1366  O   GLN   199      34.697  -6.614   2.383  1.00  0.00      S_03 199
ATOM   1367  N   PRO   200      35.873  -7.124   4.232  1.00  0.00      S_03 200
ATOM   1368  CA  PRO   200      37.101  -6.494   3.760  1.00  0.00      S_03 200
ATOM   1369  HA  PRO   200      36.960  -5.424   3.709  1.00  0.00      S_03 200
ATOM   1370  CB  PRO   200      38.237  -6.720   4.759  1.00  0.00      S_03 200
ATOM   1371  C   PRO   200      37.498  -7.020   2.386  1.00  0.00      S_03 200
ATOM   1372  O   PRO   200      36.976  -8.035   1.924  1.00  0.00      S_03 200
ATOM   1373  N   ALA   201      38.425  -6.324   1.736  1.00  0.00      S_03 201
ATOM   1374  H   ALA   201      38.805  -5.492   2.164  1.00  0.00      S_03 201
ATOM   1375  CA  ALA   201      38.908  -6.731   0.422  1.00  0.00      S_03 201
ATOM   1376  HA  ALA   201      38.220  -6.388  -0.337  1.00  0.00      S_03 201
ATOM   1377  CB  ALA   201      40.233  -6.052   0.111  1.00  0.00      S_03 201
ATOM   1378  C   ALA   201      39.051  -8.247   0.332  1.00  0.00      S_03 201
ATOM   1379  O   ALA   201      39.931  -8.835   0.959  1.00  0.00      S_03 201
ATOM   1380  N   SER   202      38.179  -8.872  -0.452  1.00  0.00      S_03 202
ATOM   1381  H   SER   202      37.510  -8.327  -0.977  1.00  0.00      S_03 202
ATOM   1382  CA  SER   202      38.164 -10.325  -0.575  1.00  0.00      S_03 202
ATOM   1383  HA  SER   202      38.785 -10.758   0.195  1.00  0.00      S_03 202
ATOM   1384  CB  SER   202      36.755 -10.869  -0.334  1.00  0.00      S_03 202
ATOM   1385  C   SER   202      38.670 -10.768  -1.944  1.00  0.00      S_03 202
ATOM   1386  O   SER   202      38.264 -10.225  -2.972  1.00  0.00      S_03 202
ATOM   1387  N   ALA   203      39.557 -11.757  -1.950  1.00  0.00      S_03 203
ATOM   1388  H   ALA   203      39.847 -12.163  -1.072  1.00  0.00      S_03 203
ATOM   1389  CA  ALA   203      40.123 -12.271  -3.191  1.00  0.00      S_03 203
ATOM   1390  HA  ALA   203      40.337 -11.448  -3.857  1.00  0.00      S_03 203
ATOM   1391  CB  ALA   203      41.462 -12.943  -2.926  1.00  0.00      S_03 203
ATOM   1392  C   ALA   203      39.165 -13.242  -3.874  1.00  0.00      S_03 203
ATOM   1393  O   ALA   203      39.209 -13.419  -5.091  1.00  0.00      S_03 203
ATOM   1394  N   ASP   204      38.300 -13.867  -3.082  1.00  0.00      S_03 204
ATOM   1395  H   ASP   204      38.300 -13.660  -2.094  1.00  0.00      S_03 204
ATOM   1396  CA  ASP   204      37.352 -14.844  -3.604  1.00  0.00      S_03 204
ATOM   1397  HA  ASP   204      37.301 -14.758  -4.679  1.00  0.00      S_03 204
ATOM   1398  CB  ASP   204      37.836 -16.267  -3.317  1.00  0.00      S_03 204
ATOM   1399  C   ASP   204      35.962 -14.634  -3.011  1.00  0.00      S_03 204
ATOM   1400  O   ASP   204      35.718 -14.957  -1.848  1.00  0.00      S_03 204
ATOM   1401  N   TYR   205      35.056 -14.093  -3.818  1.00  0.00      S_03 205
ATOM   1402  H   TYR   205      35.319 -13.854  -4.763  1.00  0.00      S_03 205
ATOM   1403  CA  TYR   205      33.691 -13.834  -3.374  1.00  0.00      S_03 205
ATOM   1404  HA  TYR   205      33.681 -13.704  -2.302  1.00  0.00      S_03 205
ATOM   1405  CB  TYR   205      33.176 -12.520  -3.963  1.00  0.00      S_03 205
ATOM   1406  C   TYR   205      32.761 -14.981  -3.755  1.00  0.00      S_03 205
ATOM   1407  O   TYR   205      31.541 -14.866  -3.643  1.00  0.00      S_03 205
ATOM   1408  N   ASP   206      33.346 -16.086  -4.207  1.00  0.00      S_03 206
ATOM   1409  H   ASP   206      34.354 -16.141  -4.215  1.00  0.00      S_03 206
ATOM   1410  CA  ASP   206      32.569 -17.220  -4.693  1.00  0.00      S_03 206
ATOM   1411  HA  ASP   206      31.580 -16.886  -4.972  1.00  0.00      S_03 206
ATOM   1412  CB  ASP   206      33.195 -17.792  -5.966  1.00  0.00      S_03 206
ATOM   1413  C   ASP   206      32.457 -18.307  -3.629  1.00  0.00      S_03 206
ATOM   1414  O   ASP   206      31.994 -19.414  -3.906  1.00  0.00      S_03 206
ATOM   1415  N   GLU   207      32.885 -17.985  -2.413  1.00  0.00      S_03 207
ATOM   1416  H   GLU   207      33.267 -17.063  -2.254  1.00  0.00      S_03 207
ATOM   1417  CA  GLU   207      32.817 -18.927  -1.302  1.00  0.00      S_03 207
ATOM   1418  HA  GLU   207      33.516 -19.732  -1.470  1.00  0.00      S_03 207
ATOM   1419  CB  GLU   207      33.256 -18.253  -0.001  1.00  0.00      S_03 207
ATOM   1420  C   GLU   207      31.411 -19.498  -1.149  1.00  0.00      S_03 207
ATOM   1421  O   GLU   207      30.421 -18.781  -1.289  1.00  0.00      S_03 207
ATOM   1422  N   GLU   208      31.332 -20.793  -0.860  1.00  0.00      S_03 208
ATOM   1423  H   GLU   208      32.183 -21.316  -0.711  1.00  0.00      S_03 208
ATOM   1424  CA  GLU   208      30.049 -21.477  -0.752  1.00  0.00      S_03 208
ATOM   1425  HA  GLU   208      29.256 -20.801  -1.037  1.00  0.00      S_03 208
ATOM   1426  CB  GLU   208      29.981 -22.645  -1.737  1.00  0.00      S_03 208
ATOM   1427  C   GLU   208      29.807 -21.974   0.670  1.00  0.00      S_03 208
ATOM   1428  O   GLU   208      30.739 -22.386   1.360  1.00  0.00      S_03 208
ATOM   1429  N   GLU   209      28.551 -21.932   1.100  1.00  0.00      S_03 209
ATOM   1430  H   GLU   209      27.835 -21.561   0.492  1.00  0.00      S_03 209
ATOM   1431  CA  GLU   209      28.179 -22.410   2.426  1.00  0.00      S_03 209
ATOM   1432  HA  GLU   209      28.846 -23.205   2.723  1.00  0.00      S_03 209
ATOM   1433  CB  GLU   209      28.359 -21.301   3.465  1.00  0.00      S_03 209
ATOM   1434  C   GLU   209      26.741 -22.918   2.447  1.00  0.00      S_03 209
ATOM   1435  O   GLU   209      25.852 -22.319   1.842  1.00  0.00      S_03 209
ATOM   1436  N   GLU   210      26.521 -24.026   3.146  1.00  0.00      S_03 210
ATOM   1437  H   GLU   210      27.292 -24.467   3.626  1.00  0.00      S_03 210
ATOM   1438  CA  GLU   210      25.193 -24.623   3.238  1.00  0.00      S_03 210
ATOM   1439  HA  GLU   210      24.687 -24.523   2.289  1.00  0.00      S_03 210
ATOM   1440  CB  GLU   210      25.299 -26.126   3.502  1.00  0.00      S_03 210
ATOM   1441  C   GLU   210      24.363 -23.956   4.329  1.00  0.00      S_03 210
ATOM   1442  O   GLU   210      23.244 -24.379   4.617  1.00  0.00      S_03 210
ATOM   1443  N   GLU   211      24.919 -22.910   4.933  1.00  0.00      S_03 211
ATOM   1444  H   GLU   211      25.837 -22.606   4.643  1.00  0.00      S_03 211
ATOM   1445  CA  GLU   211      24.237 -22.192   6.003  1.00  0.00      S_03 211
ATOM   1446  HA  GLU   211      24.151 -22.832   6.868  1.00  0.00      S_03 211
ATOM   1447  CB  GLU   211      25.067 -20.987   6.452  1.00  0.00      S_03 211
ATOM   1448  C   GLU   211      22.849 -21.738   5.565  1.00  0.00      S_03 211
ATOM   1449  O   GLU   211      21.855 -22.008   6.240  1.00  0.00      S_03 211
ATOM   1450  N   GLU   212      22.787 -21.047   4.431  1.00  0.00      S_03 212
ATOM   1451  H   GLU   212      23.640 -20.860   3.922  1.00  0.00      S_03 212
ATOM   1452  CA  GLU   212      21.522 -20.554   3.902  1.00  0.00      S_03 212
ATOM   1453  HA  GLU   212      21.111 -19.819   4.579  1.00  0.00      S_03 212
ATOM   1454  CB  GLU   212      21.743 -19.826   2.575  1.00  0.00      S_03 212
ATOM   1455  C   GLU   212      20.521 -21.689   3.716  1.00  0.00      S_03 212
ATOM   1456  O   GLU   212      19.344 -21.553   4.049  1.00  0.00      S_03 212
ATOM   1457  N   GLU   213      20.997 -22.810   3.184  1.00  0.00      S_03 213
ATOM   1458  H   GLU   213      21.967 -22.848   2.903  1.00  0.00      S_03 213
ATOM   1459  CA  GLU   213      20.156 -23.986   2.994  1.00  0.00      S_03 213
ATOM   1460  HA  GLU   213      19.317 -23.730   2.364  1.00  0.00      S_03 213
ATOM   1461  CB  GLU   213      20.924 -25.079   2.249  1.00  0.00      S_03 213
ATOM   1462  C   GLU   213      19.646 -24.520   4.328  1.00  0.00      S_03 213
ATOM   1463  O   GLU   213      18.522 -25.013   4.421  1.00  0.00      S_03 213
ATOM   1464  N   ASP   214      20.480 -24.418   5.358  1.00  0.00      S_03 214
ATOM   1465  H   ASP   214      21.389 -24.003   5.216  1.00  0.00      S_03 214
ATOM   1466  CA  ASP   214      20.116 -24.892   6.688  1.00  0.00      S_03 214
ATOM   1467  HA  ASP   214      19.636 -25.856   6.608  1.00  0.00      S_03 214
ATOM   1468  CB  ASP   214      21.368 -25.114   7.539  1.00  0.00      S_03 214
ATOM   1469  C   ASP   214      19.176 -23.912   7.384  1.00  0.00      S_03 214
ATOM   1470  O   ASP   214      18.248 -24.318   8.084  1.00  0.00      S_03 214
ATOM   1471  N   ASN   215      19.423 -22.621   7.186  1.00  0.00      S_03 215
ATOM   1472  H   ASN   215      20.228 -22.353   6.639  1.00  0.00      S_03 215
ATOM   1473  CA  ASN   215      18.560 -21.583   7.738  1.00  0.00      S_03 215
ATOM   1474  HA  ASN   215      18.548 -21.661   8.815  1.00  0.00      S_03 215
ATOM   1475  CB  ASN   215      19.123 -20.196   7.422  1.00  0.00      S_03 215
ATOM   1476  C   ASN   215      17.138 -21.706   7.203  1.00  0.00      S_03 215
ATOM   1477  O   ASN   215      16.171 -21.634   7.961  1.00  0.00      S_03 215
ATOM   1478  N   HIS   216      17.018 -21.892   5.892  1.00  0.00      S_03 216
ATOM   1479  H   HIS   216      17.851 -21.941   5.324  1.00  0.00      S_03 216
ATOM   1480  CA  HIS   216      15.714 -22.026   5.254  1.00  0.00      S_03 216
ATOM   1481  HA  HIS   216      15.068 -21.226   5.583  1.00  0.00      S_03 216
ATOM   1482  CB  HIS   216      15.841 -21.868   3.737  1.00  0.00      S_03 216
ATOM   1483  C   HIS   216      15.072 -23.369   5.588  1.00  0.00      S_03 216
ATOM   1484  O   HIS   216      13.852 -23.468   5.723  1.00  0.00      S_03 216
ATOM   1485  N   VAL   217      15.901 -24.399   5.721  1.00  0.00      S_03 217
ATOM   1486  H   VAL   217      16.893 -24.250   5.606  1.00  0.00      S_03 217
ATOM   1487  CA  VAL   217      15.415 -25.739   6.029  1.00  0.00      S_03 217
ATOM   1488  HA  VAL   217      14.401 -25.844   5.673  1.00  0.00      S_03 217
ATOM   1489  CB  VAL   217      16.235 -26.818   5.298  1.00  0.00      S_03 217
ATOM   1490  C   VAL   217      15.458 -26.010   7.529  1.00  0.00      S_03 217
ATOM   1491  O   VAL   217      16.491 -25.828   8.173  1.00  0.00      S_03 217
ATOM   1492  N   ALA   218      14.329 -26.445   8.079  1.00  0.00      S_03 218
ATOM   1493  H   ALA   218      13.527 -26.614   7.488  1.00  0.00      S_03 218
ATOM   1494  CA  ALA   218      14.219 -26.687   9.512  1.00  0.00      S_03 218
ATOM   1495  HA  ALA   218      14.890 -26.026  10.041  1.00  0.00      S_03 218
ATOM   1496  CB  ALA   218      12.823 -26.332  10.004  1.00  0.00      S_03 218
ATOM   1497  C   ALA   218      14.554 -28.134   9.856  1.00  0.00      S_03 218
ATOM   1498  O   ALA   218      14.210 -28.622  10.932  1.00  0.00      S_03 218
ATOM   1499  N   ARG   219      15.226 -28.815   8.934  1.00  0.00      S_03 219
ATOM   1500  H   ARG   219      15.533 -28.339   8.097  1.00  0.00      S_03 219
ATOM   1501  CA  ARG   219      15.532 -30.231   9.098  1.00  0.00      S_03 219
ATOM   1502  HA  ARG   219      14.612 -30.789   9.196  1.00  0.00      S_03 219
ATOM   1503  CB  ARG   219      16.224 -30.779   7.848  1.00  0.00      S_03 219
ATOM   1504  C   ARG   219      16.404 -30.468  10.327  1.00  0.00      S_03 219
ATOM   1505  O   ARG   219      16.174 -31.404  11.092  1.00  0.00      S_03 219
ATOM   1506  N   ASP   220      17.405 -29.613  10.509  1.00  0.00      S_03 220
ATOM   1507  H   ASP   220      17.539 -28.864   9.846  1.00  0.00      S_03 220
ATOM   1508  CA  ASP   220      18.315 -29.730  11.642  1.00  0.00      S_03 220
ATOM   1509  HA  ASP   220      18.820 -30.683  11.602  1.00  0.00      S_03 220
ATOM   1510  CB  ASP   220      19.413 -28.668  11.560  1.00  0.00      S_03 220
ATOM   1511  C   ASP   220      17.566 -29.608  12.965  1.00  0.00      S_03 220
ATOM   1512  O   ASP   220      18.005 -30.133  13.989  1.00  0.00      S_03 220
ATOM   1513  N   SER   221      16.435 -28.911  12.937  1.00  0.00      S_03 221
ATOM   1514  H   SER   221      16.130 -28.503  12.065  1.00  0.00      S_03 221
ATOM   1515  CA  SER   221      15.622 -28.721  14.133  1.00  0.00      S_03 221
ATOM   1516  HA  SER   221      16.251 -28.393  14.947  1.00  0.00      S_03 221
ATOM   1517  CB  SER   221      14.600 -27.604  13.914  1.00  0.00      S_03 221
ATOM   1518  C   SER   221      14.911 -30.011  14.528  1.00  0.00      S_03 221
ATOM   1519  O   SER   221      14.536 -30.195  15.685  1.00  0.00      S_03 221
ATOM   1520  N   SER   222      14.730 -30.901  13.558  1.00  0.00      S_03 222
ATOM   1521  H   SER   222      15.054 -30.687  12.626  1.00  0.00      S_03 222
ATOM   1522  CA  SER   222      14.074 -32.180  13.804  1.00  0.00      S_03 222
ATOM   1523  HA  SER   222      13.092 -32.007  14.220  1.00  0.00      S_03 222
ATOM   1524  CB  SER   222      13.847 -32.929  12.489  1.00  0.00      S_03 222
ATOM   1525  C   SER   222      14.887 -33.041  14.764  1.00  0.00      S_03 222
ATOM   1526  O   SER   222      16.104 -33.167  14.622  1.00  0.00      S_03 222
ATOM   1527  N   LEU   223      14.208 -33.633  15.742  1.00  0.00      S_03 223
ATOM   1528  H   LEU   223      13.220 -33.446  15.837  1.00  0.00      S_03 223
ATOM   1529  CA  LEU   223      14.852 -34.544  16.680  1.00  0.00      S_03 223
ATOM   1530  HA  LEU   223      15.596 -34.007  17.250  1.00  0.00      S_03 223
ATOM   1531  CB  LEU   223      13.839 -35.069  17.698  1.00  0.00      S_03 223
ATOM   1532  C   LEU   223      15.514 -35.709  15.951  1.00  0.00      S_03 223
ATOM   1533  O   LEU   223      14.912 -36.326  15.072  1.00  0.00      S_03 223
ATOM   1534  N   GLU   224      16.755 -36.004  16.321  1.00  0.00      S_03 224
ATOM   1535  H   GLU   224      17.204 -35.442  17.030  1.00  0.00      S_03 224
ATOM   1536  CA  GLU   224      17.486 -37.119  15.732  1.00  0.00      S_03 224
ATOM   1537  HA  GLU   224      17.445 -37.048  14.655  1.00  0.00      S_03 224
ATOM   1538  CB  GLU   224      18.969 -37.044  16.101  1.00  0.00      S_03 224
ATOM   1539  C   GLU   224      16.903 -38.457  16.175  1.00  0.00      S_03 224
ATOM   1540  O   GLU   224      16.350 -38.572  17.269  1.00  0.00      S_03 224
ATOM   1541  N   ASP   225      17.031 -39.466  15.319  1.00  0.00      S_03 225
ATOM   1542  H   ASP   225      17.500 -39.307  14.439  1.00  0.00      S_03 225
ATOM   1543  CA  ASP   225      16.512 -40.795  15.618  1.00  0.00      S_03 225
ATOM   1544  HA  ASP   225      15.467 -40.722  15.882  1.00  0.00      S_03 225
ATOM   1545  CB  ASP   225      16.571 -41.685  14.376  1.00  0.00      S_03 225
ATOM   1546  C   ASP   225      17.281 -41.443  16.765  1.00  0.00      S_03 225
ATOM   1547  O   ASP   225      18.511 -41.469  16.762  1.00  0.00      S_03 225
ATOM   1548  N   ALA   226      16.547 -41.963  17.743  1.00  0.00      S_03 226
ATOM   1549  H   ALA   226      15.540 -41.925  17.677  1.00  0.00      S_03 226
ATOM   1550  CA  ALA   226      17.159 -42.589  18.909  1.00  0.00      S_03 226
ATOM   1551  HA  ALA   226      18.100 -42.105  19.125  1.00  0.00      S_03 226
ATOM   1552  CB  ALA   226      16.294 -42.372  20.142  1.00  0.00      S_03 226
ATOM   1553  C   ALA   226      17.394 -44.078  18.677  1.00  0.00      S_03 226
ATOM   1554  O   ALA   226      17.880 -44.784  19.560  1.00  0.00      S_03 226

HETATM 0000 CAL  CAL   001      11.164 -15.546   9.326  1.00 2.250          CA


TER
