# Supplementary material for: Structural insights into the function of the core-circadian factor TIMING OF CAB2 EXPRESSION 1 (TOC1)
Source: J Circadian Rhythms. 2008 Feb 25;6:3. doi: 10.1186/1740-3391-6-3 (PMC2292679; doi:10.1186/1740-3391-6-3)
Supplement: Additional file 10 — Structural file. Structure of McTOC1_dom1 [file 1740-3391-6-3-S10.pdb]

SOURCE    DECOY 112 IDENTIFIER S_0459_4521
SOURCE    CLUSTER 1 MEMBER 1 FILE aaseth.out.clusters
REMARK    SCORE           score:         -141.32
REMARK    SCORE             env:          -45.19
REMARK    SCORE            pair:          -55.31
REMARK    SCORE             vdw:            9.15
REMARK    SCORE              hs:          -10.74
REMARK    SCORE              ss:          -26.46
REMARK    SCORE           sheet:            0.34
REMARK    SCORE              cb:           75.54
REMARK    SCORE          rsigma:          -13.10
REMARK    SCORE         hb_srbb:          -86.63
REMARK    SCORE         hb_lrbb:           -5.89
REMARK    SCORE              rg:           17.32
REMARK    SCORE              co:           34.83
REMARK    SCORE            rama:            9.84
REMARK    SCORE     description:     S_0459_4521
ATOM      1  N   MET     1       1.031   0.329  -0.957  1.00  0.00      S_04   1
ATOM      2  H   MET     1       1.564  -0.397  -1.413  1.00  0.00      S_04   1
ATOM      3  CA  MET     1      -0.008  -0.044  -0.004  1.00  0.00      S_04   1
ATOM      4  HA  MET     1      -0.649   0.806   0.180  1.00  0.00      S_04   1
ATOM      5  CB  MET     1      -0.909  -1.131  -0.593  1.00  0.00      S_04   1
ATOM      6  C   MET     1       0.596  -0.519   1.313  1.00  0.00      S_04   1
ATOM      7  O   MET     1       1.337  -1.502   1.348  1.00  0.00      S_04   1
ATOM      8  N   VAL     2       0.275   0.184   2.394  1.00  0.00      S_04   2
ATOM      9  H   VAL     2      -0.397   0.934   2.311  1.00  0.00      S_04   2
ATOM     10  CA  VAL     2       0.867  -0.099   3.696  1.00  0.00      S_04   2
ATOM     11  HA  VAL     2       1.752  -0.704   3.565  1.00  0.00      S_04   2
ATOM     12  CB  VAL     2       1.335   1.191   4.395  1.00  0.00      S_04   2
ATOM     13  C   VAL     2      -0.118  -0.829   4.602  1.00  0.00      S_04   2
ATOM     14  O   VAL     2      -1.332  -0.679   4.464  1.00  0.00      S_04   2
ATOM     15  N   GLN     3       0.413  -1.619   5.530  1.00  0.00      S_04   3
ATOM     16  H   GLN     3       1.415  -1.744   5.555  1.00  0.00      S_04   3
ATOM     17  CA  GLN     3      -0.414  -2.312   6.511  1.00  0.00      S_04   3
ATOM     18  HA  GLN     3      -1.373  -1.820   6.585  1.00  0.00      S_04   3
ATOM     19  CB  GLN     3      -0.707  -3.741   6.052  1.00  0.00      S_04   3
ATOM     20  C   GLN     3       0.255  -2.329   7.882  1.00  0.00      S_04   3
ATOM     21  O   GLN     3       1.412  -1.933   8.023  1.00  0.00      S_04   3
ATOM     22  N   PHE     4      -0.480  -2.790   8.888  1.00  0.00      S_04   4
ATOM     23  H   PHE     4      -1.422  -3.105   8.705  1.00  0.00      S_04   4
ATOM     24  CA  PHE     4       0.037  -2.852  10.249  1.00  0.00      S_04   4
ATOM     25  HA  PHE     4       0.664  -1.992  10.436  1.00  0.00      S_04   4
ATOM     26  CB  PHE     4      -1.107  -2.766  11.262  1.00  0.00      S_04   4
ATOM     27  C   PHE     4       0.843  -4.127  10.476  1.00  0.00      S_04   4
ATOM     28  O   PHE     4       0.556  -5.167   9.884  1.00  0.00      S_04   4
ATOM     29  N   GLY     5       1.852  -4.038  11.336  1.00  0.00      S_04   5
ATOM     30  H   GLY     5       2.077  -3.140  11.740  1.00  0.00      S_04   5
ATOM     31  CA  GLY     5       2.644  -5.204  11.710  1.00  0.00      S_04   5
ATOM     32 1HA  GLY     5       3.261  -4.961  12.563  1.00  0.00      S_04   5
ATOM     33  C   GLY     5       3.529  -5.663  10.556  1.00  0.00      S_04   5
ATOM     34  O   GLY     5       4.168  -6.713  10.631  1.00  0.00      S_04   5
ATOM     35  N   ASP     6       3.563  -4.870   9.491  1.00  0.00      S_04   6
ATOM     36  H   ASP     6       2.974  -4.049   9.470  1.00  0.00      S_04   6
ATOM     37  CA  ASP     6       4.427  -5.153   8.352  1.00  0.00      S_04   6
ATOM     38  HA  ASP     6       4.310  -6.186   8.059  1.00  0.00      S_04   6
ATOM     39  CB  ASP     6       4.006  -4.321   7.139  1.00  0.00      S_04   6
ATOM     40  C   ASP     6       5.890  -4.883   8.689  1.00  0.00      S_04   6
ATOM     41  O   ASP     6       6.232  -3.821   9.208  1.00  0.00      S_04   6
ATOM     42  N   MET     7       6.749  -5.852   8.391  1.00  0.00      S_04   7
ATOM     43  H   MET     7       6.401  -6.712   7.991  1.00  0.00      S_04   7
ATOM     44  CA  MET     7       8.181  -5.706   8.626  1.00  0.00      S_04   7
ATOM     45  HA  MET     7       8.341  -5.105   9.508  1.00  0.00      S_04   7
ATOM     46  CB  MET     7       8.817  -7.066   8.921  1.00  0.00      S_04   7
ATOM     47  C   MET     7       8.871  -5.053   7.433  1.00  0.00      S_04   7
ATOM     48  O   MET     7       8.696  -5.480   6.292  1.00  0.00      S_04   7
ATOM     49  N   GLU     8       9.656  -4.016   7.706  1.00  0.00      S_04   8
ATOM     50  H   GLU     8       9.760  -3.716   8.664  1.00  0.00      S_04   8
ATOM     51  CA  GLU     8      10.372  -3.300   6.656  1.00  0.00      S_04   8
ATOM     52  HA  GLU     8      10.535  -3.960   5.817  1.00  0.00      S_04   8
ATOM     53  CB  GLU     8       9.525  -2.143   6.123  1.00  0.00      S_04   8
ATOM     54  C   GLU     8      11.713  -2.778   7.161  1.00  0.00      S_04   8
ATOM     55  O   GLU     8      11.846  -2.403   8.325  1.00  0.00      S_04   8
ATOM     56  N   ASN     9      12.705  -2.758   6.276  1.00  0.00      S_04   9
ATOM     57  H   ASN     9      12.542  -3.117   5.346  1.00  0.00      S_04   9
ATOM     58  CA  ASN     9      14.022  -2.232   6.614  1.00  0.00      S_04   9
ATOM     59  HA  ASN     9      14.486  -2.868   7.353  1.00  0.00      S_04   9
ATOM     60  CB  ASN     9      14.943  -2.267   5.393  1.00  0.00      S_04   9
ATOM     61  C   ASN     9      13.925  -0.810   7.157  1.00  0.00      S_04   9
ATOM     62  O   ASN     9      13.323   0.064   6.532  1.00  0.00      S_04   9
ATOM     63  N   ASP    10      14.521  -0.585   8.323  1.00  0.00      S_04  10
ATOM     64  H   ASP    10      14.977  -1.351   8.799  1.00  0.00      S_04  10
ATOM     65  CA  ASP    10      14.534   0.739   8.935  1.00  0.00      S_04  10
ATOM     66  HA  ASP    10      13.798   1.365   8.452  1.00  0.00      S_04  10
ATOM     67  CB  ASP    10      14.116   0.654  10.404  1.00  0.00      S_04  10
ATOM     68  C   ASP    10      15.909   1.387   8.817  1.00  0.00      S_04  10
ATOM     69  O   ASP    10      16.908   0.708   8.583  1.00  0.00      S_04  10
ATOM     70  N   GLU    11      15.952   2.705   8.981  1.00  0.00      S_04  11
ATOM     71  H   GLU    11      15.099   3.203   9.193  1.00  0.00      S_04  11
ATOM     72  CA  GLU    11      17.198   3.452   8.861  1.00  0.00      S_04  11
ATOM     73  HA  GLU    11      17.547   3.410   7.840  1.00  0.00      S_04  11
ATOM     74  CB  GLU    11      16.967   4.933   9.166  1.00  0.00      S_04  11
ATOM     75  C   GLU    11      18.271   2.887   9.787  1.00  0.00      S_04  11
ATOM     76  O   GLU    11      19.457   2.899   9.459  1.00  0.00      S_04  11
ATOM     77  N   GLY    12      17.845   2.394  10.945  1.00  0.00      S_04  12
ATOM     78  H   GLY    12      16.859   2.431  11.163  1.00  0.00      S_04  12
ATOM     79  CA  GLY    12      18.764   1.801  11.910  1.00  0.00      S_04  12
ATOM     80 1HA  GLY    12      19.781   2.003  11.609  1.00  0.00      S_04  12
ATOM     81  C   GLY    12      18.555   0.294  12.015  1.00  0.00      S_04  12
ATOM     82  O   GLY    12      17.435  -0.198  11.880  1.00  0.00      S_04  12
ATOM     83  N   GLY    13      19.641  -0.433  12.257  1.00  0.00      S_04  13
ATOM     84  H   GLY    13      20.532   0.031  12.359  1.00  0.00      S_04  13
ATOM     85  CA  GLY    13      19.579  -1.885  12.381  1.00  0.00      S_04  13
ATOM     86 1HA  GLY    13      19.034  -2.294  11.543  1.00  0.00      S_04  13
ATOM     87  C   GLY    13      18.899  -2.300  13.681  1.00  0.00      S_04  13
ATOM     88  O   GLY    13      18.829  -1.521  14.632  1.00  0.00      S_04  13
ATOM     89  N   PRO    14      18.399  -3.531  13.715  1.00  0.00      S_04  14
ATOM     90  CA  PRO    14      17.774  -4.070  14.917  1.00  0.00      S_04  14
ATOM     91  HA  PRO    14      16.917  -3.467  15.179  1.00  0.00      S_04  14
ATOM     92  CB  PRO    14      17.232  -5.477  14.653  1.00  0.00      S_04  14
ATOM     93  C   PRO    14      18.754  -4.096  16.085  1.00  0.00      S_04  14
ATOM     94  O   PRO    14      19.969  -4.112  15.888  1.00  0.00      S_04  14
ATOM     95  N   SER    15      18.218  -4.101  17.301  1.00  0.00      S_04  15
ATOM     96  H   SER    15      17.212  -4.095  17.395  1.00  0.00      S_04  15
ATOM     97  CA  SER    15      19.044  -4.116  18.502  1.00  0.00      S_04  15
ATOM     98  HA  SER    15      20.083  -4.012  18.226  1.00  0.00      S_04  15
ATOM     99  CB  SER    15      18.721  -2.913  19.389  1.00  0.00      S_04  15
ATOM    100  C   SER    15      18.854  -5.411  19.286  1.00  0.00      S_04  15
ATOM    101  O   SER    15      17.740  -5.924  19.395  1.00  0.00      S_04  15
ATOM    102  N   ASN    16      19.948  -5.933  19.829  1.00  0.00      S_04  16
ATOM    103  H   ASN    16      20.837  -5.477  19.682  1.00  0.00      S_04  16
ATOM    104  CA  ASN    16      19.899  -7.148  20.634  1.00  0.00      S_04  16
ATOM    105  HA  ASN    16      19.345  -7.909  20.104  1.00  0.00      S_04  16
ATOM    106  CB  ASN    16      21.306  -7.715  20.835  1.00  0.00      S_04  16
ATOM    107  C   ASN    16      19.240  -6.889  21.985  1.00  0.00      S_04  16
ATOM    108  O   ASN    16      19.034  -5.740  22.375  1.00  0.00      S_04  16
ATOM    109  N   ALA    17      18.912  -7.964  22.694  1.00  0.00      S_04  17
ATOM    110  H   ALA    17      19.130  -8.880  22.328  1.00  0.00      S_04  17
ATOM    111  CA  ALA    17      18.244  -7.856  23.985  1.00  0.00      S_04  17
ATOM    112  HA  ALA    17      17.340  -7.275  23.876  1.00  0.00      S_04  17
ATOM    113  CB  ALA    17      17.795  -9.227  24.467  1.00  0.00      S_04  17
ATOM    114  C   ALA    17      19.149  -7.196  25.020  1.00  0.00      S_04  17
ATOM    115  O   ALA    17      18.697  -6.385  25.828  1.00  0.00      S_04  17
ATOM    116  N   ARG    18      20.430  -7.550  24.990  1.00  0.00      S_04  18
ATOM    117  H   ARG    18      20.707  -8.347  24.435  1.00  0.00      S_04  18
ATOM    118  CA  ARG    18      21.445  -6.817  25.737  1.00  0.00      S_04  18
ATOM    119  HA  ARG    18      20.996  -6.370  26.612  1.00  0.00      S_04  18
ATOM    120  CB  ARG    18      22.520  -7.772  26.259  1.00  0.00      S_04  18
ATOM    121  C   ARG    18      22.083  -5.728  24.880  1.00  0.00      S_04  18
ATOM    122  O   ARG    18      22.740  -6.018  23.881  1.00  0.00      S_04  18
ATOM    123  N   GLY    19      21.883  -4.476  25.279  1.00  0.00      S_04  19
ATOM    124  H   GLY    19      21.427  -4.308  26.164  1.00  0.00      S_04  19
ATOM    125  CA  GLY    19      22.306  -3.339  24.470  1.00  0.00      S_04  19
ATOM    126 1HA  GLY    19      22.611  -2.530  25.118  1.00  0.00      S_04  19
ATOM    127  C   GLY    19      21.182  -2.863  23.557  1.00  0.00      S_04  19
ATOM    128  O   GLY    19      21.398  -2.041  22.666  1.00  0.00      S_04  19
ATOM    129  N   SER    20      19.980  -3.384  23.785  1.00  0.00      S_04  20
ATOM    130  H   SER    20      19.873  -4.071  24.517  1.00  0.00      S_04  20
ATOM    131  CA  SER    20      18.814  -2.989  23.005  1.00  0.00      S_04  20
ATOM    132  HA  SER    20      19.136  -2.553  22.071  1.00  0.00      S_04  20
ATOM    133  CB  SER    20      17.978  -4.215  22.632  1.00  0.00      S_04  20
ATOM    134  C   SER    20      17.957  -1.983  23.766  1.00  0.00      S_04  20
ATOM    135  O   SER    20      17.479  -2.265  24.865  1.00  0.00      S_04  20
ATOM    136  N   ASP    21      17.766  -0.808  23.174  1.00  0.00      S_04  21
ATOM    137  H   ASP    21      18.171  -0.644  22.264  1.00  0.00      S_04  21
ATOM    138  CA  ASP    21      16.986   0.250  23.805  1.00  0.00      S_04  21
ATOM    139  HA  ASP    21      17.466   0.551  24.725  1.00  0.00      S_04  21
ATOM    140  CB  ASP    21      16.958   1.497  22.918  1.00  0.00      S_04  21
ATOM    141  C   ASP    21      15.564  -0.214  24.101  1.00  0.00      S_04  21
ATOM    142  O   ASP    21      14.942   0.234  25.064  1.00  0.00      S_04  21
ATOM    143  N   PRO    22      15.055  -1.115  23.267  1.00  0.00      S_04  22
ATOM    144  CA  PRO    22      13.656  -1.520  23.337  1.00  0.00      S_04  22
ATOM    145  HA  PRO    22      13.025  -0.647  23.259  1.00  0.00      S_04  22
ATOM    146  CB  PRO    22      13.295  -2.408  22.144  1.00  0.00      S_04  22
ATOM    147  C   PRO    22      13.358  -2.249  24.643  1.00  0.00      S_04  22
ATOM    148  O   PRO    22      14.271  -2.680  25.347  1.00  0.00      S_04  22
ATOM    149  N   PHE    23      12.074  -2.383  24.960  1.00  0.00      S_04  23
ATOM    150  H   PHE    23      11.375  -1.945  24.377  1.00  0.00      S_04  23
ATOM    151  CA  PHE    23      11.649  -3.145  26.128  1.00  0.00      S_04  23
ATOM    152  HA  PHE    23      11.933  -2.616  27.026  1.00  0.00      S_04  23
ATOM    153  CB  PHE    23      10.124  -3.256  26.169  1.00  0.00      S_04  23
ATOM    154  C   PHE    23      12.276  -4.535  26.138  1.00  0.00      S_04  23
ATOM    155  O   PHE    23      12.034  -5.342  25.241  1.00  0.00      S_04  23
ATOM    156  N   ILE    24      13.084  -4.807  27.157  1.00  0.00      S_04  24
ATOM    157  H   ILE    24      13.110  -4.177  27.946  1.00  0.00      S_04  24
ATOM    158  CA  ILE    24      13.933  -5.992  27.167  1.00  0.00      S_04  24
ATOM    159  HA  ILE    24      13.976  -6.413  26.173  1.00  0.00      S_04  24
ATOM    160  CB  ILE    24      15.386  -5.642  27.540  1.00  0.00      S_04  24
ATOM    161  C   ILE    24      13.407  -7.041  28.141  1.00  0.00      S_04  24
ATOM    162  O   ILE    24      13.018  -8.137  27.737  1.00  0.00      S_04  24
ATOM    163  N   ASP    25      13.397  -6.697  29.424  1.00  0.00      S_04  25
ATOM    164  H   ASP    25      13.770  -5.798  29.696  1.00  0.00      S_04  25
ATOM    165  CA  ASP    25      12.862  -7.583  30.451  1.00  0.00      S_04  25
ATOM    166  HA  ASP    25      12.285  -8.367  29.984  1.00  0.00      S_04  25
ATOM    167  CB  ASP    25      13.998  -8.285  31.198  1.00  0.00      S_04  25
ATOM    168  C   ASP    25      11.981  -6.820  31.434  1.00  0.00      S_04  25
ATOM    169  O   ASP    25      12.419  -6.466  32.529  1.00  0.00      S_04  25
ATOM    170  N   ARG    26      10.739  -6.569  31.036  1.00  0.00      S_04  26
ATOM    171  H   ARG    26      10.416  -6.952  30.159  1.00  0.00      S_04  26
ATOM    172  CA  ARG    26       9.829  -5.753  31.832  1.00  0.00      S_04  26
ATOM    173  HA  ARG    26       8.902  -5.620  31.295  1.00  0.00      S_04  26
ATOM    174  CB  ARG    26       9.462  -6.473  33.131  1.00  0.00      S_04  26
ATOM    175  C   ARG    26      10.438  -4.390  32.142  1.00  0.00      S_04  26
ATOM    176  O   ARG    26      10.470  -3.961  33.296  1.00  0.00      S_04  26
ATOM    177  N   SER    27      10.921  -3.714  31.105  1.00  0.00      S_04  27
ATOM    178  H   SER    27      10.839  -4.108  30.179  1.00  0.00      S_04  27
ATOM    179  CA  SER    27      11.565  -2.416  31.269  1.00  0.00      S_04  27
ATOM    180  HA  SER    27      12.303  -2.477  32.056  1.00  0.00      S_04  27
ATOM    181  CB  SER    27      12.331  -2.034  30.002  1.00  0.00      S_04  27
ATOM    182  C   SER    27      10.546  -1.334  31.612  1.00  0.00      S_04  27
ATOM    183  O   SER    27       9.368  -1.447  31.271  1.00  0.00      S_04  27
ATOM    184  N   LYS    28      11.007  -0.287  32.288  1.00  0.00      S_04  28
ATOM    185  H   LYS    28      11.973  -0.278  32.583  1.00  0.00      S_04  28
ATOM    186  CA  LYS    28      10.155   0.851  32.614  1.00  0.00      S_04  28
ATOM    187  HA  LYS    28       9.407   0.546  33.332  1.00  0.00      S_04  28
ATOM    188  CB  LYS    28      10.969   1.952  33.295  1.00  0.00      S_04  28
ATOM    189  C   LYS    28       9.468   1.400  31.368  1.00  0.00      S_04  28
ATOM    190  O   LYS    28      10.104   1.596  30.332  1.00  0.00      S_04  28
ATOM    191  N   VAL    29       8.167   1.647  31.476  1.00  0.00      S_04  29
ATOM    192  H   VAL    29       7.660   1.278  32.267  1.00  0.00      S_04  29
ATOM    193  CA  VAL    29       7.452   2.438  30.480  1.00  0.00      S_04  29
ATOM    194  HA  VAL    29       8.157   2.853  29.776  1.00  0.00      S_04  29
ATOM    195  CB  VAL    29       6.490   1.566  29.652  1.00  0.00      S_04  29
ATOM    196  C   VAL    29       6.664   3.567  31.135  1.00  0.00      S_04  29
ATOM    197  O   VAL    29       5.904   3.342  32.077  1.00  0.00      S_04  29
ATOM    198  N   ARG    30       6.850   4.782  30.631  1.00  0.00      S_04  30
ATOM    199  H   ARG    30       7.524   4.909  29.889  1.00  0.00      S_04  30
ATOM    200  CA  ARG    30       6.108   5.937  31.120  1.00  0.00      S_04  30
ATOM    201  HA  ARG    30       5.850   5.786  32.158  1.00  0.00      S_04  30
ATOM    202  CB  ARG    30       6.983   7.192  31.083  1.00  0.00      S_04  30
ATOM    203  C   ARG    30       4.837   6.161  30.308  1.00  0.00      S_04  30
ATOM    204  O   ARG    30       4.893   6.385  29.098  1.00  0.00      S_04  30
ATOM    205  N   ILE    31       3.692   6.098  30.980  1.00  0.00      S_04  31
ATOM    206  H   ILE    31       3.715   5.932  31.976  1.00  0.00      S_04  31
ATOM    207  CA  ILE    31       2.404   6.264  30.317  1.00  0.00      S_04  31
ATOM    208  HA  ILE    31       2.536   6.181  29.248  1.00  0.00      S_04  31
ATOM    209  CB  ILE    31       1.419   5.148  30.709  1.00  0.00      S_04  31
ATOM    210  C   ILE    31       1.783   7.617  30.649  1.00  0.00      S_04  31
ATOM    211  O   ILE    31       1.507   7.916  31.811  1.00  0.00      S_04  31
ATOM    212  N   LEU    32       1.566   8.431  29.621  1.00  0.00      S_04  32
ATOM    213  H   LEU    32       1.856   8.145  28.697  1.00  0.00      S_04  32
ATOM    214  CA  LEU    32       0.920   9.727  29.793  1.00  0.00      S_04  32
ATOM    215  HA  LEU    32       0.917   9.991  30.840  1.00  0.00      S_04  32
ATOM    216  CB  LEU    32       1.719  10.822  29.085  1.00  0.00      S_04  32
ATOM    217  C   LEU    32      -0.513   9.703  29.271  1.00  0.00      S_04  32
ATOM    218  O   LEU    32      -0.770   9.244  28.158  1.00  0.00      S_04  32
ATOM    219  N   LEU    33      -1.441  10.199  30.082  1.00  0.00      S_04  33
ATOM    220  H   LEU    33      -1.165  10.559  30.984  1.00  0.00      S_04  33
ATOM    221  CA  LEU    33      -2.848  10.239  29.702  1.00  0.00      S_04  33
ATOM    222  HA  LEU    33      -2.944  10.010  28.650  1.00  0.00      S_04  33
ATOM    223  CB  LEU    33      -3.634   9.155  30.441  1.00  0.00      S_04  33
ATOM    224  C   LEU    33      -3.456  11.610  29.981  1.00  0.00      S_04  33
ATOM    225  O   LEU    33      -3.244  12.188  31.046  1.00  0.00      S_04  33
ATOM    226  N   CYS    34      -4.213  12.123  29.016  1.00  0.00      S_04  34
ATOM    227  H   CYS    34      -4.332  11.607  28.156  1.00  0.00      S_04  34
ATOM    228  CA  CYS    34      -4.876  13.413  29.167  1.00  0.00      S_04  34
ATOM    229  HA  CYS    34      -4.742  13.771  30.178  1.00  0.00      S_04  34
ATOM    230  CB  CYS    34      -4.225  14.460  28.261  1.00  0.00      S_04  34
ATOM    231  C   CYS    34      -6.366  13.307  28.860  1.00  0.00      S_04  34
ATOM    232  O   CYS    34      -6.756  12.866  27.778  1.00  0.00      S_04  34
ATOM    233  N   ASP    35      -7.193  13.713  29.817  1.00  0.00      S_04  35
ATOM    234  H   ASP    35      -6.810  14.036  30.694  1.00  0.00      S_04  35
ATOM    235  CA  ASP    35      -8.639  13.705  29.634  1.00  0.00      S_04  35
ATOM    236  HA  ASP    35      -8.876  14.003  28.623  1.00  0.00      S_04  35
ATOM    237  CB  ASP    35      -9.191  12.287  29.794  1.00  0.00      S_04  35
ATOM    238  C   ASP    35      -9.325  14.648  30.617  1.00  0.00      S_04  35
ATOM    239  O   ASP    35      -8.876  14.812  31.751  1.00  0.00      S_04  35
ATOM    240  N   ASN    36     -10.415  15.265  30.174  1.00  0.00      S_04  36
ATOM    241  H   ASN    36     -10.738  15.081  29.234  1.00  0.00      S_04  36
ATOM    242  CA  ASN    36     -11.158  16.202  31.008  1.00  0.00      S_04  36
ATOM    243  HA  ASN    36     -10.465  16.801  31.581  1.00  0.00      S_04  36
ATOM    244  CB  ASN    36     -11.946  17.185  30.140  1.00  0.00      S_04  36
ATOM    245  C   ASN    36     -12.100  15.469  31.957  1.00  0.00      S_04  36
ATOM    246  O   ASN    36     -12.498  16.006  32.990  1.00  0.00      S_04  36
ATOM    247  N   ASP    37     -12.452  14.238  31.599  1.00  0.00      S_04  37
ATOM    248  H   ASP    37     -12.099  13.858  30.733  1.00  0.00      S_04  37
ATOM    249  CA  ASP    37     -13.335  13.423  32.425  1.00  0.00      S_04  37
ATOM    250  HA  ASP    37     -14.124  14.041  32.827  1.00  0.00      S_04  37
ATOM    251  CB  ASP    37     -14.028  12.356  31.576  1.00  0.00      S_04  37
ATOM    252  C   ASP    37     -12.570  12.767  33.570  1.00  0.00      S_04  37
ATOM    253  O   ASP    37     -11.869  11.775  33.372  1.00  0.00      S_04  37
ATOM    254  N   SER    38     -12.709  13.329  34.766  1.00  0.00      S_04  38
ATOM    255  H   SER    38     -13.323  14.124  34.868  1.00  0.00      S_04  38
ATOM    256  CA  SER    38     -11.999  12.825  35.936  1.00  0.00      S_04  38
ATOM    257  HA  SER    38     -10.939  12.985  35.810  1.00  0.00      S_04  38
ATOM    258  CB  SER    38     -12.398  13.614  37.185  1.00  0.00      S_04  38
ATOM    259  C   SER    38     -12.268  11.339  36.147  1.00  0.00      S_04  38
ATOM    260  O   SER    38     -11.345  10.525  36.147  1.00  0.00      S_04  38
ATOM    261  N   LYS    39     -13.539  10.992  36.327  1.00  0.00      S_04  39
ATOM    262  H   LYS    39     -14.252  11.707  36.302  1.00  0.00      S_04  39
ATOM    263  CA  LYS    39     -13.929   9.607  36.558  1.00  0.00      S_04  39
ATOM    264  HA  LYS    39     -13.818   9.372  37.606  1.00  0.00      S_04  39
ATOM    265  CB  LYS    39     -15.412   9.408  36.237  1.00  0.00      S_04  39
ATOM    266  C   LYS    39     -13.080   8.649  35.729  1.00  0.00      S_04  39
ATOM    267  O   LYS    39     -12.311   7.857  36.273  1.00  0.00      S_04  39
ATOM    268  N   SER    40     -13.225   8.727  34.411  1.00  0.00      S_04  40
ATOM    269  H   SER    40     -13.834   9.434  34.024  1.00  0.00      S_04  40
ATOM    270  CA  SER    40     -12.529   7.818  33.508  1.00  0.00      S_04  40
ATOM    271  HA  SER    40     -12.725   6.798  33.802  1.00  0.00      S_04  40
ATOM    272  CB  SER    40     -13.071   7.957  32.084  1.00  0.00      S_04  40
ATOM    273  C   SER    40     -11.025   8.071  33.524  1.00  0.00      S_04  40
ATOM    274  O   SER    40     -10.228   7.141  33.402  1.00  0.00      S_04  40
ATOM    275  N   CYS    41     -10.644   9.335  33.674  1.00  0.00      S_04  41
ATOM    276  H   CYS    41     -11.348  10.054  33.766  1.00  0.00      S_04  41
ATOM    277  CA  CYS    41      -9.236   9.712  33.709  1.00  0.00      S_04  41
ATOM    278  HA  CYS    41      -8.753   9.384  32.800  1.00  0.00      S_04  41
ATOM    279  CB  CYS    41      -9.089  11.235  33.736  1.00  0.00      S_04  41
ATOM    280  C   CYS    41      -8.530   9.096  34.912  1.00  0.00      S_04  41
ATOM    281  O   CYS    41      -7.386   8.651  34.812  1.00  0.00      S_04  41
ATOM    282  N   GLU    42      -9.218   9.074  36.048  1.00  0.00      S_04  42
ATOM    283  H   GLU    42     -10.154   9.453  36.064  1.00  0.00      S_04  42
ATOM    284  CA  GLU    42      -8.657   8.518  37.273  1.00  0.00      S_04  42
ATOM    285  HA  GLU    42      -7.726   9.016  37.502  1.00  0.00      S_04  42
ATOM    286  CB  GLU    42      -9.583   8.792  38.460  1.00  0.00      S_04  42
ATOM    287  C   GLU    42      -8.411   7.019  37.136  1.00  0.00      S_04  42
ATOM    288  O   GLU    42      -7.355   6.516  37.520  1.00  0.00      S_04  42
ATOM    289  N   GLU    43      -9.392   6.311  36.587  1.00  0.00      S_04  43
ATOM    290  H   GLU    43     -10.237   6.783  36.299  1.00  0.00      S_04  43
ATOM    291  CA  GLU    43      -9.281   4.871  36.390  1.00  0.00      S_04  43
ATOM    292  HA  GLU    43      -9.221   4.380  37.350  1.00  0.00      S_04  43
ATOM    293  CB  GLU    43     -10.540   4.323  35.715  1.00  0.00      S_04  43
ATOM    294  C   GLU    43      -8.048   4.521  35.563  1.00  0.00      S_04  43
ATOM    295  O   GLU    43      -7.326   3.575  35.877  1.00  0.00      S_04  43
ATOM    296  N   VAL    44      -7.814   5.291  34.505  1.00  0.00      S_04  44
ATOM    297  H   VAL    44      -8.436   6.063  34.311  1.00  0.00      S_04  44
ATOM    298  CA  VAL    44      -6.682   5.050  33.617  1.00  0.00      S_04  44
ATOM    299  HA  VAL    44      -6.762   4.060  33.193  1.00  0.00      S_04  44
ATOM    300  CB  VAL    44      -6.684   6.023  32.424  1.00  0.00      S_04  44
ATOM    301  C   VAL    44      -5.359   5.177  34.364  1.00  0.00      S_04  44
ATOM    302  O   VAL    44      -4.487   4.315  34.254  1.00  0.00      S_04  44
ATOM    303  N   PHE    45      -5.216   6.258  35.124  1.00  0.00      S_04  45
ATOM    304  H   PHE    45      -5.973   6.924  35.180  1.00  0.00      S_04  45
ATOM    305  CA  PHE    45      -3.994   6.508  35.879  1.00  0.00      S_04  45
ATOM    306  HA  PHE    45      -3.168   6.635  35.195  1.00  0.00      S_04  45
ATOM    307  CB  PHE    45      -4.103   7.821  36.656  1.00  0.00      S_04  45
ATOM    308  C   PHE    45      -3.691   5.358  36.834  1.00  0.00      S_04  45
ATOM    309  O   PHE    45      -2.585   4.817  36.839  1.00  0.00      S_04  45
ATOM    310  N   GLY    46      -4.681   4.988  37.640  1.00  0.00      S_04  46
ATOM    311  H   GLY    46      -5.563   5.477  37.591  1.00  0.00      S_04  46
ATOM    312  CA  GLY    46      -4.526   3.896  38.593  1.00  0.00      S_04  46
ATOM    313 1HA  GLY    46      -3.669   4.087  39.223  1.00  0.00      S_04  46
ATOM    314  C   GLY    46      -4.343   2.562  37.877  1.00  0.00      S_04  46
ATOM    315  O   GLY    46      -3.634   1.679  38.361  1.00  0.00      S_04  46
ATOM    316  N   LEU    47      -4.986   2.422  36.723  1.00  0.00      S_04  47
ATOM    317  H   LEU    47      -5.550   3.186  36.378  1.00  0.00      S_04  47
ATOM    318  CA  LEU    47      -4.901   1.194  35.942  1.00  0.00      S_04  47
ATOM    319  HA  LEU    47      -5.131   0.348  36.574  1.00  0.00      S_04  47
ATOM    320  CB  LEU    47      -5.954   1.190  34.832  1.00  0.00      S_04  47
ATOM    321  C   LEU    47      -3.509   1.016  35.344  1.00  0.00      S_04  47
ATOM    322  O   LEU    47      -2.973  -0.091  35.313  1.00  0.00      S_04  47
ATOM    323  N   LEU    48      -2.929   2.115  34.871  1.00  0.00      S_04  48
ATOM    324  H   LEU    48      -3.430   2.991  34.911  1.00  0.00      S_04  48
ATOM    325  CA  LEU    48      -1.590   2.087  34.296  1.00  0.00      S_04  48
ATOM    326  HA  LEU    48      -1.570   1.399  33.463  1.00  0.00      S_04  48
ATOM    327  CB  LEU    48      -1.227   3.457  33.718  1.00  0.00      S_04  48
ATOM    328  C   LEU    48      -0.554   1.664  35.331  1.00  0.00      S_04  48
ATOM    329  O   LEU    48       0.329   0.855  35.045  1.00  0.00      S_04  48
ATOM    330  N   SER    49      -0.667   2.215  36.535  1.00  0.00      S_04  49
ATOM    331  H   SER    49      -1.431   2.851  36.715  1.00  0.00      S_04  49
ATOM    332  CA  SER    49       0.283   1.926  37.602  1.00  0.00      S_04  49
ATOM    333  HA  SER    49       1.281   2.171  37.272  1.00  0.00      S_04  49
ATOM    334  CB  SER    49       0.012   2.817  38.816  1.00  0.00      S_04  49
ATOM    335  C   SER    49       0.227   0.457  38.008  1.00  0.00      S_04  49
ATOM    336  O   SER    49       1.259  -0.174  38.235  1.00  0.00      S_04  49
ATOM    337  N   ASN    50      -0.985  -0.081  38.097  1.00  0.00      S_04  50
ATOM    338  H   ASN    50      -1.791   0.480  37.862  1.00  0.00      S_04  50
ATOM    339  CA  ASN    50      -1.181  -1.461  38.526  1.00  0.00      S_04  50
ATOM    340  HA  ASN    50      -0.733  -1.602  39.499  1.00  0.00      S_04  50
ATOM    341  CB  ASN    50      -2.671  -1.761  38.701  1.00  0.00      S_04  50
ATOM    342  C   ASN    50      -0.561  -2.440  37.534  1.00  0.00      S_04  50
ATOM    343  O   ASN    50      -0.275  -3.587  37.876  1.00  0.00      S_04  50
ATOM    344  N   CYS    51      -0.357  -1.979  36.305  1.00  0.00      S_04  51
ATOM    345  H   CYS    51      -0.640  -1.035  36.080  1.00  0.00      S_04  51
ATOM    346  CA  CYS    51       0.263  -2.800  35.272  1.00  0.00      S_04  51
ATOM    347  HA  CYS    51      -0.013  -3.833  35.419  1.00  0.00      S_04  51
ATOM    348  CB  CYS    51      -0.268  -2.415  33.890  1.00  0.00      S_04  51
ATOM    349  C   CYS    51       1.782  -2.670  35.304  1.00  0.00      S_04  51
ATOM    350  O   CYS    51       2.487  -3.317  34.529  1.00  0.00      S_04  51
ATOM    351  N   SER    52       2.281  -1.831  36.205  1.00  0.00      S_04  52
ATOM    352  H   SER    52       1.648  -1.283  36.770  1.00  0.00      S_04  52
ATOM    353  CA  SER    52       3.718  -1.680  36.399  1.00  0.00      S_04  52
ATOM    354  HA  SER    52       3.918  -1.432  37.431  1.00  0.00      S_04  52
ATOM    355  CB  SER    52       4.436  -3.005  36.138  1.00  0.00      S_04  52
ATOM    356  C   SER    52       4.285  -0.590  35.496  1.00  0.00      S_04  52
ATOM    357  O   SER    52       5.497  -0.378  35.447  1.00  0.00      S_04  52
ATOM    358  N   TYR    53       3.401   0.100  34.782  1.00  0.00      S_04  53
ATOM    359  H   TYR    53       2.420  -0.124  34.866  1.00  0.00      S_04  53
ATOM    360  CA  TYR    53       3.811   1.170  33.881  1.00  0.00      S_04  53
ATOM    361  HA  TYR    53       4.799   0.959  33.497  1.00  0.00      S_04  53
ATOM    362  CB  TYR    53       2.889   1.227  32.661  1.00  0.00      S_04  53
ATOM    363  C   TYR    53       3.821   2.518  34.594  1.00  0.00      S_04  53
ATOM    364  O   TYR    53       2.966   2.791  35.437  1.00  0.00      S_04  53
ATOM    365  N   GLN    54       4.792   3.357  34.251  1.00  0.00      S_04  54
ATOM    366  H   GLN    54       5.506   3.046  33.607  1.00  0.00      S_04  54
ATOM    367  CA  GLN    54       4.855   4.714  34.779  1.00  0.00      S_04  54
ATOM    368  HA  GLN    54       4.566   4.709  35.820  1.00  0.00      S_04  54
ATOM    369  CB  GLN    54       6.293   5.237  34.745  1.00  0.00      S_04  54
ATOM    370  C   GLN    54       3.938   5.652  34.001  1.00  0.00      S_04  54
ATOM    371  O   GLN    54       4.291   6.128  32.922  1.00  0.00      S_04  54
ATOM    372  N   VAL    55       2.759   5.913  34.556  1.00  0.00      S_04  55
ATOM    373  H   VAL    55       2.561   5.560  35.481  1.00  0.00      S_04  55
ATOM    374  CA  VAL    55       1.742   6.696  33.863  1.00  0.00      S_04  55
ATOM    375  HA  VAL    55       2.068   6.895  32.853  1.00  0.00      S_04  55
ATOM    376  CB  VAL    55       0.419   5.919  33.737  1.00  0.00      S_04  55
ATOM    377  C   VAL    55       1.479   8.016  34.581  1.00  0.00      S_04  55
ATOM    378  O   VAL    55       1.175   8.035  35.773  1.00  0.00      S_04  55
ATOM    379  N   THR    56       1.599   9.117  33.846  1.00  0.00      S_04  56
ATOM    380  H   THR    56       1.849   9.034  32.871  1.00  0.00      S_04  56
ATOM    381  CA  THR    56       1.380  10.443  34.412  1.00  0.00      S_04  56
ATOM    382  HA  THR    56       1.268  10.363  35.483  1.00  0.00      S_04  56
ATOM    383  CB  THR    56       2.594  11.363  34.181  1.00  0.00      S_04  56
ATOM    384  C   THR    56       0.137  11.098  33.818  1.00  0.00      S_04  56
ATOM    385  O   THR    56       0.113  11.451  32.639  1.00  0.00      S_04  56
ATOM    386  N   ALA    57      -0.893  11.256  34.643  1.00  0.00      S_04  57
ATOM    387  H   ALA    57      -0.811  10.940  35.598  1.00  0.00      S_04  57
ATOM    388  CA  ALA    57      -2.138  11.875  34.203  1.00  0.00      S_04  57
ATOM    389  HA  ALA    57      -2.356  11.566  33.192  1.00  0.00      S_04  57
ATOM    390  CB  ALA    57      -3.303  11.378  35.044  1.00  0.00      S_04  57
ATOM    391  C   ALA    57      -2.048  13.396  34.261  1.00  0.00      S_04  57
ATOM    392  O   ALA    57      -1.841  13.976  35.327  1.00  0.00      S_04  57
ATOM    393  N   VAL    58      -2.204  14.038  33.107  1.00  0.00      S_04  58
ATOM    394  H   VAL    58      -2.417  13.507  32.274  1.00  0.00      S_04  58
ATOM    395  CA  VAL    58      -2.078  15.487  33.013  1.00  0.00      S_04  58
ATOM    396  HA  VAL    58      -1.865  15.894  33.991  1.00  0.00      S_04  58
ATOM    397  CB  VAL    58      -0.891  15.893  32.119  1.00  0.00      S_04  58
ATOM    398  C   VAL    58      -3.354  16.118  32.466  1.00  0.00      S_04  58
ATOM    399  O   VAL    58      -4.209  15.429  31.910  1.00  0.00      S_04  58
ATOM    400  N   ARG    59      -3.475  17.432  32.628  1.00  0.00      S_04  59
ATOM    401  H   ARG    59      -2.731  17.942  33.082  1.00  0.00      S_04  59
ATOM    402  CA  ARG    59      -4.654  18.155  32.166  1.00  0.00      S_04  59
ATOM    403  HA  ARG    59      -5.485  17.471  32.081  1.00  0.00      S_04  59
ATOM    404  CB  ARG    59      -5.076  19.204  33.196  1.00  0.00      S_04  59
ATOM    405  C   ARG    59      -4.401  18.818  30.816  1.00  0.00      S_04  59
ATOM    406  O   ARG    59      -5.327  19.310  30.173  1.00  0.00      S_04  59
ATOM    407  N   SER    60      -3.141  18.826  30.393  1.00  0.00      S_04  60
ATOM    408  H   SER    60      -2.425  18.408  30.971  1.00  0.00      S_04  60
ATOM    409  CA  SER    60      -2.765  19.422  29.117  1.00  0.00      S_04  60
ATOM    410  HA  SER    60      -3.412  19.045  28.339  1.00  0.00      S_04  60
ATOM    411  CB  SER    60      -2.983  20.936  29.149  1.00  0.00      S_04  60
ATOM    412  C   SER    60      -1.314  19.110  28.769  1.00  0.00      S_04  60
ATOM    413  O   SER    60      -0.594  18.496  29.557  1.00  0.00      S_04  60
ATOM    414  N   ALA    61      -0.890  19.535  27.583  1.00  0.00      S_04  61
ATOM    415  H   ALA    61      -1.536  20.018  26.975  1.00  0.00      S_04  61
ATOM    416  CA  ALA    61       0.482  19.323  27.138  1.00  0.00      S_04  61
ATOM    417  HA  ALA    61       0.698  18.265  27.130  1.00  0.00      S_04  61
ATOM    418  CB  ALA    61       0.650  19.787  25.699  1.00  0.00      S_04  61
ATOM    419  C   ALA    61       1.474  20.037  28.049  1.00  0.00      S_04  61
ATOM    420  O   ALA    61       2.543  19.508  28.355  1.00  0.00      S_04  61
ATOM    421  N   ARG    62       1.113  21.242  28.480  1.00  0.00      S_04  62
ATOM    422  H   ARG    62       0.233  21.631  28.173  1.00  0.00      S_04  62
ATOM    423  CA  ARG    62       1.955  22.016  29.385  1.00  0.00      S_04  62
ATOM    424  HA  ARG    62       2.885  22.257  28.892  1.00  0.00      S_04  62
ATOM    425  CB  ARG    62       1.294  23.355  29.716  1.00  0.00      S_04  62
ATOM    426  C   ARG    62       2.244  21.242  30.667  1.00  0.00      S_04  62
ATOM    427  O   ARG    62       3.383  21.195  31.131  1.00  0.00      S_04  62
ATOM    428  N   GLN    63       1.205  20.637  31.234  1.00  0.00      S_04  63
ATOM    429  H   GLN    63       0.298  20.700  30.793  1.00  0.00      S_04  63
ATOM    430  CA  GLN    63       1.340  19.886  32.476  1.00  0.00      S_04  63
ATOM    431  HA  GLN    63       1.798  20.512  33.227  1.00  0.00      S_04  63
ATOM    432  CB  GLN    63      -0.037  19.508  33.026  1.00  0.00      S_04  63
ATOM    433  C   GLN    63       2.186  18.633  32.273  1.00  0.00      S_04  63
ATOM    434  O   GLN    63       2.990  18.270  33.131  1.00  0.00      S_04  63
ATOM    435  N   VAL    64       1.998  17.977  31.133  1.00  0.00      S_04  64
ATOM    436  H   VAL    64       1.295  18.305  30.486  1.00  0.00      S_04  64
ATOM    437  CA  VAL    64       2.780  16.794  30.792  1.00  0.00      S_04  64
ATOM    438  HA  VAL    64       2.704  16.070  31.589  1.00  0.00      S_04  64
ATOM    439  CB  VAL    64       2.231  16.098  29.532  1.00  0.00      S_04  64
ATOM    440  C   VAL    64       4.246  17.149  30.567  1.00  0.00      S_04  64
ATOM    441  O   VAL    64       5.142  16.390  30.935  1.00  0.00      S_04  64
ATOM    442  N   ILE    65       4.483  18.308  29.959  1.00  0.00      S_04  65
ATOM    443  H   ILE    65       3.712  18.935  29.779  1.00  0.00      S_04  65
ATOM    444  CA  ILE    65       5.826  18.696  29.546  1.00  0.00      S_04  65
ATOM    445  HA  ILE    65       6.296  17.872  29.028  1.00  0.00      S_04  65
ATOM    446  CB  ILE    65       5.793  19.862  28.541  1.00  0.00      S_04  65
ATOM    447  C   ILE    65       6.679  19.094  30.746  1.00  0.00      S_04  65
ATOM    448  O   ILE    65       7.871  18.792  30.800  1.00  0.00      S_04  65
ATOM    449  N   ASP    66       6.060  19.775  31.705  1.00  0.00      S_04  66
ATOM    450  H   ASP    66       5.119  20.105  31.546  1.00  0.00      S_04  66
ATOM    451  CA  ASP    66       6.705  20.057  32.982  1.00  0.00      S_04  66
ATOM    452  HA  ASP    66       7.528  20.738  32.827  1.00  0.00      S_04  66
ATOM    453  CB  ASP    66       5.736  20.775  33.924  1.00  0.00      S_04  66
ATOM    454  C   ASP    66       7.219  18.778  33.635  1.00  0.00      S_04  66
ATOM    455  O   ASP    66       8.355  18.724  34.106  1.00  0.00      S_04  66
ATOM    456  N   ALA    67       6.376  17.751  33.659  1.00  0.00      S_04  67
ATOM    457  H   ALA    67       5.448  17.868  33.277  1.00  0.00      S_04  67
ATOM    458  CA  ALA    67       6.755  16.461  34.222  1.00  0.00      S_04  67
ATOM    459  HA  ALA    67       7.055  16.592  35.251  1.00  0.00      S_04  67
ATOM    460  CB  ALA    67       5.556  15.526  34.260  1.00  0.00      S_04  67
ATOM    461  C   ALA    67       7.900  15.831  33.436  1.00  0.00      S_04  67
ATOM    462  O   ALA    67       8.826  15.264  34.016  1.00  0.00      S_04  67
ATOM    463  N   LEU    68       7.830  15.935  32.113  1.00  0.00      S_04  68
ATOM    464  H   LEU    68       7.058  16.438  31.699  1.00  0.00      S_04  68
ATOM    465  CA  LEU    68       8.838  15.340  31.243  1.00  0.00      S_04  68
ATOM    466  HA  LEU    68       9.049  14.334  31.573  1.00  0.00      S_04  68
ATOM    467  CB  LEU    68       8.304  15.211  29.815  1.00  0.00      S_04  68
ATOM    468  C   LEU    68      10.124  16.159  31.250  1.00  0.00      S_04  68
ATOM    469  O   LEU    68      11.214  15.618  31.439  1.00  0.00      S_04  68
ATOM    470  N   ASN    69       9.990  17.465  31.044  1.00  0.00      S_04  69
ATOM    471  H   ASN    69       9.063  17.855  30.951  1.00  0.00      S_04  69
ATOM    472  CA  ASN    69      11.146  18.348  30.948  1.00  0.00      S_04  69
ATOM    473  HA  ASN    69      11.784  18.020  30.141  1.00  0.00      S_04  69
ATOM    474  CB  ASN    69      10.707  19.768  30.587  1.00  0.00      S_04  69
ATOM    475  C   ASN    69      11.940  18.360  32.250  1.00  0.00      S_04  69
ATOM    476  O   ASN    69      13.167  18.258  32.242  1.00  0.00      S_04  69
ATOM    477  N   ALA    70      11.232  18.486  33.368  1.00  0.00      S_04  70
ATOM    478  H   ALA    70      10.226  18.562  33.307  1.00  0.00      S_04  70
ATOM    479  CA  ALA    70      11.869  18.518  34.679  1.00  0.00      S_04  70
ATOM    480  HA  ALA    70      12.674  19.238  34.671  1.00  0.00      S_04  70
ATOM    481  CB  ALA    70      10.889  19.011  35.733  1.00  0.00      S_04  70
ATOM    482  C   ALA    70      12.417  17.147  35.059  1.00  0.00      S_04  70
ATOM    483  O   ALA    70      13.411  17.042  35.778  1.00  0.00      S_04  70
ATOM    484  N   GLU    71      11.763  16.098  34.571  1.00  0.00      S_04  71
ATOM    485  H   GLU    71      10.945  16.250  33.999  1.00  0.00      S_04  71
ATOM    486  CA  GLU    71      12.195  14.732  34.842  1.00  0.00      S_04  71
ATOM    487  HA  GLU    71      12.772  14.711  35.755  1.00  0.00      S_04  71
ATOM    488  CB  GLU    71      10.987  13.826  35.087  1.00  0.00      S_04  71
ATOM    489  C   GLU    71      13.038  14.183  33.695  1.00  0.00      S_04  71
ATOM    490  O   GLU    71      13.851  13.279  33.887  1.00  0.00      S_04  71
ATOM    491  N   GLY    72      12.838  14.735  32.503  1.00  0.00      S_04  72
ATOM    492  H   GLY    72      12.171  15.489  32.416  1.00  0.00      S_04  72
ATOM    493  CA  GLY    72      13.555  14.281  31.318  1.00  0.00      S_04  72
ATOM    494 1HA  GLY    72      13.126  14.740  30.440  1.00  0.00      S_04  72
ATOM    495  C   GLY    72      13.492  12.764  31.182  1.00  0.00      S_04  72
ATOM    496  O   GLY    72      14.515  12.082  31.242  1.00  0.00      S_04  72
ATOM    497  N   PRO    73      12.284  12.241  31.000  1.00  0.00      S_04  73
ATOM    498  CA  PRO    73      12.080  10.802  30.890  1.00  0.00      S_04  73
ATOM    499  HA  PRO    73      12.516  10.310  31.747  1.00  0.00      S_04  73
ATOM    500  CB  PRO    73      10.588  10.467  30.926  1.00  0.00      S_04  73
ATOM    501  C   PRO    73      12.710  10.251  29.615  1.00  0.00      S_04  73
ATOM    502  O   PRO    73      12.859  10.968  28.625  1.00  0.00      S_04  73
ATOM    503  N   ASP    74      13.077   8.975  29.645  1.00  0.00      S_04  74
ATOM    504  H   ASP    74      12.951   8.447  30.497  1.00  0.00      S_04  74
ATOM    505  CA  ASP    74      13.657   8.316  28.481  1.00  0.00      S_04  74
ATOM    506  HA  ASP    74      14.484   8.904  28.110  1.00  0.00      S_04  74
ATOM    507  CB  ASP    74      14.247   6.959  28.871  1.00  0.00      S_04  74
ATOM    508  C   ASP    74      12.623   8.139  27.375  1.00  0.00      S_04  74
ATOM    509  O   ASP    74      12.943   8.240  26.190  1.00  0.00      S_04  74
ATOM    510  N   ILE    75      11.382   7.874  27.769  1.00  0.00      S_04  75
ATOM    511  H   ILE    75      11.191   7.770  28.756  1.00  0.00      S_04  75
ATOM    512  CA  ILE    75      10.289   7.730  26.815  1.00  0.00      S_04  75
ATOM    513  HA  ILE    75      10.558   8.207  25.884  1.00  0.00      S_04  75
ATOM    514  CB  ILE    75      10.029   6.251  26.473  1.00  0.00      S_04  75
ATOM    515  C   ILE    75       9.003   8.352  27.351  1.00  0.00      S_04  75
ATOM    516  O   ILE    75       8.704   8.253  28.541  1.00  0.00      S_04  75
ATOM    517  N   ASP    76       8.247   8.992  26.465  1.00  0.00      S_04  76
ATOM    518  H   ASP    76       8.583   9.099  25.519  1.00  0.00      S_04  76
ATOM    519  CA  ASP    76       6.946   9.543  26.825  1.00  0.00      S_04  76
ATOM    520  HA  ASP    76       6.841   9.547  27.899  1.00  0.00      S_04  76
ATOM    521  CB  ASP    76       6.844  11.005  26.386  1.00  0.00      S_04  76
ATOM    522  C   ASP    76       5.813   8.730  26.207  1.00  0.00      S_04  76
ATOM    523  O   ASP    76       5.596   8.770  24.996  1.00  0.00      S_04  76
ATOM    524  N   ILE    77       5.094   7.992  27.047  1.00  0.00      S_04  77
ATOM    525  H   ILE    77       5.294   8.037  28.036  1.00  0.00      S_04  77
ATOM    526  CA  ILE    77       4.024   7.121  26.577  1.00  0.00      S_04  77
ATOM    527  HA  ILE    77       4.135   6.954  25.516  1.00  0.00      S_04  77
ATOM    528  CB  ILE    77       4.100   5.730  27.235  1.00  0.00      S_04  77
ATOM    529  C   ILE    77       2.654   7.730  26.856  1.00  0.00      S_04  77
ATOM    530  O   ILE    77       2.384   8.194  27.964  1.00  0.00      S_04  77
ATOM    531  N   ILE    78       1.793   7.725  25.844  1.00  0.00      S_04  78
ATOM    532  H   ILE    78       2.081   7.343  24.954  1.00  0.00      S_04  78
ATOM    533  CA  ILE    78       0.443   8.256  25.984  1.00  0.00      S_04  78
ATOM    534  HA  ILE    78       0.266   8.523  27.016  1.00  0.00      S_04  78
ATOM    535  CB  ILE    78       0.259   9.553  25.174  1.00  0.00      S_04  78
ATOM    536  C   ILE    78      -0.600   7.237  25.537  1.00  0.00      S_04  78
ATOM    537  O   ILE    78      -0.712   6.928  24.351  1.00  0.00      S_04  78
ATOM    538  N   LEU    79      -1.362   6.719  26.495  1.00  0.00      S_04  79
ATOM    539  H   LEU    79      -1.212   7.005  27.452  1.00  0.00      S_04  79
ATOM    540  CA  LEU    79      -2.408   5.748  26.200  1.00  0.00      S_04  79
ATOM    541  HA  LEU    79      -2.104   5.132  25.367  1.00  0.00      S_04  79
ATOM    542  CB  LEU    79      -2.601   4.792  27.380  1.00  0.00      S_04  79
ATOM    543  C   LEU    79      -3.725   6.440  25.867  1.00  0.00      S_04  79
ATOM    544  O   LEU    79      -4.374   7.015  26.740  1.00  0.00      S_04  79
ATOM    545  N   SER    80      -4.114   6.381  24.597  1.00  0.00      S_04  80
ATOM    546  H   SER    80      -3.556   5.862  23.935  1.00  0.00      S_04  80
ATOM    547  CA  SER    80      -5.327   7.047  24.135  1.00  0.00      S_04  80
ATOM    548  HA  SER    80      -5.647   7.765  24.876  1.00  0.00      S_04  80
ATOM    549  CB  SER    80      -5.046   7.850  22.864  1.00  0.00      S_04  80
ATOM    550  C   SER    80      -6.446   6.042  23.884  1.00  0.00      S_04  80
ATOM    551  O   SER    80      -6.203   4.935  23.403  1.00  0.00      S_04  80
ATOM    552  N   GLU    81      -7.672   6.435  24.212  1.00  0.00      S_04  81
ATOM    553  H   GLU    81      -7.791   7.293  24.732  1.00  0.00      S_04  81
ATOM    554  CA  GLU    81      -8.850   5.661  23.842  1.00  0.00      S_04  81
ATOM    555  HA  GLU    81      -8.593   4.969  23.053  1.00  0.00      S_04  81
ATOM    556  CB  GLU    81      -9.319   4.802  25.018  1.00  0.00      S_04  81
ATOM    557  C   GLU    81      -9.982   6.568  23.371  1.00  0.00      S_04  81
ATOM    558  O   GLU    81     -11.016   6.678  24.029  1.00  0.00      S_04  81
ATOM    559  N   VAL    82      -9.777   7.217  22.229  1.00  0.00      S_04  82
ATOM    560  H   VAL    82      -8.936   7.032  21.702  1.00  0.00      S_04  82
ATOM    561  CA  VAL    82     -10.736   8.189  21.718  1.00  0.00      S_04  82
ATOM    562  HA  VAL    82     -11.440   8.444  22.497  1.00  0.00      S_04  82
ATOM    563  CB  VAL    82     -10.046   9.508  21.323  1.00  0.00      S_04  82
ATOM    564  C   VAL    82     -11.490   7.639  20.512  1.00  0.00      S_04  82
ATOM    565  O   VAL    82     -10.885   7.273  19.504  1.00  0.00      S_04  82
ATOM    566  N   ASP    83     -12.813   7.583  20.622  1.00  0.00      S_04  83
ATOM    567  H   ASP    83     -13.252   7.933  21.462  1.00  0.00      S_04  83
ATOM    568  CA  ASP    83     -13.647   7.030  19.562  1.00  0.00      S_04  83
ATOM    569  HA  ASP    83     -13.038   6.435  18.898  1.00  0.00      S_04  83
ATOM    570  CB  ASP    83     -14.690   6.074  20.145  1.00  0.00      S_04  83
ATOM    571  C   ASP    83     -14.336   8.135  18.769  1.00  0.00      S_04  83
ATOM    572  O   ASP    83     -14.588   7.989  17.573  1.00  0.00      S_04  83
ATOM    573  N   LEU    84     -14.636   9.241  19.442  1.00  0.00      S_04  84
ATOM    574  H   LEU    84     -14.414   9.294  20.425  1.00  0.00      S_04  84
ATOM    575  CA  LEU    84     -15.280  10.380  18.797  1.00  0.00      S_04  84
ATOM    576  HA  LEU    84     -16.199  10.057  18.330  1.00  0.00      S_04  84
ATOM    577  CB  LEU    84     -15.681  11.428  19.837  1.00  0.00      S_04  84
ATOM    578  C   LEU    84     -14.368  11.006  17.747  1.00  0.00      S_04  84
ATOM    579  O   LEU    84     -13.329  11.578  18.074  1.00  0.00      S_04  84
ATOM    580  N   PRO    85     -14.765  10.893  16.483  1.00  0.00      S_04  85
ATOM    581  CA  PRO    85     -13.968  11.416  15.380  1.00  0.00      S_04  85
ATOM    582  HA  PRO    85     -13.024  10.893  15.338  1.00  0.00      S_04  85
ATOM    583  CB  PRO    85     -14.660  11.143  14.043  1.00  0.00      S_04  85
ATOM    584  C   PRO    85     -13.714  12.911  15.544  1.00  0.00      S_04  85
ATOM    585  O   PRO    85     -13.021  13.525  14.733  1.00  0.00      S_04  85
ATOM    586  N   THR    86     -14.280  13.490  16.597  1.00  0.00      S_04  86
ATOM    587  H   THR    86     -14.870  12.939  17.205  1.00  0.00      S_04  86
ATOM    588  CA  THR    86     -14.073  14.901  16.899  1.00  0.00      S_04  86
ATOM    589  HA  THR    86     -14.279  15.492  16.019  1.00  0.00      S_04  86
ATOM    590  CB  THR    86     -15.050  15.397  17.981  1.00  0.00      S_04  86
ATOM    591  C   THR    86     -12.643  15.162  17.362  1.00  0.00      S_04  86
ATOM    592  O   THR    86     -12.131  16.274  17.232  1.00  0.00      S_04  86
ATOM    593  N   LYS    87     -12.004  14.129  17.902  1.00  0.00      S_04  87
ATOM    594  H   LYS    87     -12.502  13.262  18.045  1.00  0.00      S_04  87
ATOM    595  CA  LYS    87     -10.602  14.215  18.293  1.00  0.00      S_04  87
ATOM    596  HA  LYS    87     -10.028  14.644  17.484  1.00  0.00      S_04  87
ATOM    597  CB  LYS    87     -10.434  15.167  19.479  1.00  0.00      S_04  87
ATOM    598  C   LYS    87     -10.041  12.841  18.640  1.00  0.00      S_04  87
ATOM    599  O   LYS    87     -10.002  12.453  19.808  1.00  0.00      S_04  87
ATOM    600  N   LYS    88      -9.607  12.109  17.619  1.00  0.00      S_04  88
ATOM    601  H   LYS    88      -9.682  12.478  16.682  1.00  0.00      S_04  88
ATOM    602  CA  LYS    88      -9.026  10.786  17.817  1.00  0.00      S_04  88
ATOM    603  HA  LYS    88      -9.602  10.247  18.555  1.00  0.00      S_04  88
ATOM    604  CB  LYS    88      -9.116   9.963  16.530  1.00  0.00      S_04  88
ATOM    605  C   LYS    88      -7.575  10.884  18.276  1.00  0.00      S_04  88
ATOM    606  O   LYS    88      -7.003  11.973  18.329  1.00  0.00      S_04  88
ATOM    607  N   GLY    89      -6.986   9.740  18.608  1.00  0.00      S_04  89
ATOM    608  H   GLY    89      -7.522   8.884  18.579  1.00  0.00      S_04  89
ATOM    609  CA  GLY    89      -5.586   9.688  19.012  1.00  0.00      S_04  89
ATOM    610 1HA  GLY    89      -5.447  10.278  19.906  1.00  0.00      S_04  89
ATOM    611  C   GLY    89      -4.674  10.214  17.909  1.00  0.00      S_04  89
ATOM    612  O   GLY    89      -3.665  10.864  18.182  1.00  0.00      S_04  89
ATOM    613  N   LEU    90      -5.036   9.929  16.662  1.00  0.00      S_04  90
ATOM    614  H   LEU    90      -5.812   9.302  16.507  1.00  0.00      S_04  90
ATOM    615  CA  LEU    90      -4.340  10.497  15.514  1.00  0.00      S_04  90
ATOM    616  HA  LEU    90      -3.322  10.138  15.496  1.00  0.00      S_04  90
ATOM    617  CB  LEU    90      -4.978  10.015  14.209  1.00  0.00      S_04  90
ATOM    618  C   LEU    90      -4.341  12.021  15.567  1.00  0.00      S_04  90
ATOM    619  O   LEU    90      -3.309  12.659  15.363  1.00  0.00      S_04  90
ATOM    620  N   LYS    91      -5.506  12.597  15.842  1.00  0.00      S_04  91
ATOM    621  H   LYS    91      -6.319  12.017  15.993  1.00  0.00      S_04  91
ATOM    622  CA  LYS    91      -5.642  14.046  15.933  1.00  0.00      S_04  91
ATOM    623  HA  LYS    91      -5.233  14.502  15.043  1.00  0.00      S_04  91
ATOM    624  CB  LYS    91      -7.119  14.445  15.969  1.00  0.00      S_04  91
ATOM    625  C   LYS    91      -4.921  14.592  17.160  1.00  0.00      S_04  91
ATOM    626  O   LYS    91      -4.465  15.735  17.167  1.00  0.00      S_04  91
ATOM    627  N   MET    92      -4.822  13.767  18.198  1.00  0.00      S_04  92
ATOM    628  H   MET    92      -5.233  12.847  18.135  1.00  0.00      S_04  92
ATOM    629  CA  MET    92      -4.136  14.157  19.424  1.00  0.00      S_04  92
ATOM    630  HA  MET    92      -4.514  15.111  19.760  1.00  0.00      S_04  92
ATOM    631  CB  MET    92      -4.440  13.164  20.547  1.00  0.00      S_04  92
ATOM    632  C   MET    92      -2.630  14.256  19.205  1.00  0.00      S_04  92
ATOM    633  O   MET    92      -1.997  15.233  19.605  1.00  0.00      S_04  92
ATOM    634  N   LEU    93      -2.061  13.237  18.569  1.00  0.00      S_04  93
ATOM    635  H   LEU    93      -2.631  12.451  18.291  1.00  0.00      S_04  93
ATOM    636  CA  LEU    93      -0.636  13.225  18.261  1.00  0.00      S_04  93
ATOM    637  HA  LEU    93      -0.070  13.347  19.172  1.00  0.00      S_04  93
ATOM    638  CB  LEU    93      -0.223  11.868  17.687  1.00  0.00      S_04  93
ATOM    639  C   LEU    93      -0.274  14.339  17.284  1.00  0.00      S_04  93
ATOM    640  O   LEU    93       0.782  14.961  17.400  1.00  0.00      S_04  93
ATOM    641  N   LYS    94      -1.157  14.585  16.321  1.00  0.00      S_04  94
ATOM    642  H   LYS    94      -1.966  13.988  16.231  1.00  0.00      S_04  94
ATOM    643  CA  LYS    94      -0.986  15.695  15.392  1.00  0.00      S_04  94
ATOM    644  HA  LYS    94      -0.134  15.505  14.756  1.00  0.00      S_04  94
ATOM    645  CB  LYS    94      -2.193  15.802  14.457  1.00  0.00      S_04  94
ATOM    646  C   LYS    94      -0.782  17.011  16.135  1.00  0.00      S_04  94
ATOM    647  O   LYS    94       0.163  17.750  15.861  1.00  0.00      S_04  94
ATOM    648  N   TYR    95      -1.675  17.297  17.077  1.00  0.00      S_04  95
ATOM    649  H   TYR    95      -2.410  16.634  17.276  1.00  0.00      S_04  95
ATOM    650  CA  TYR    95      -1.621  18.544  17.831  1.00  0.00      S_04  95
ATOM    651  HA  TYR    95      -1.667  19.380  17.148  1.00  0.00      S_04  95
ATOM    652  CB  TYR    95      -2.845  18.675  18.739  1.00  0.00      S_04  95
ATOM    653  C   TYR    95      -0.343  18.634  18.658  1.00  0.00      S_04  95
ATOM    654  O   TYR    95       0.146  19.726  18.946  1.00  0.00      S_04  95
ATOM    655  N   ILE    96       0.193  17.478  19.036  1.00  0.00      S_04  96
ATOM    656  H   ILE    96      -0.258  16.615  18.768  1.00  0.00      S_04  96
ATOM    657  CA  ILE    96       1.416  17.424  19.828  1.00  0.00      S_04  96
ATOM    658  HA  ILE    96       1.306  18.046  20.704  1.00  0.00      S_04  96
ATOM    659  CB  ILE    96       1.687  16.001  20.352  1.00  0.00      S_04  96
ATOM    660  C   ILE    96       2.619  17.894  19.018  1.00  0.00      S_04  96
ATOM    661  O   ILE    96       3.539  18.511  19.555  1.00  0.00      S_04  96
ATOM    662  N   MET    97       2.606  17.599  17.722  1.00  0.00      S_04  97
ATOM    663  H   MET    97       1.801  17.129  17.333  1.00  0.00      S_04  97
ATOM    664  CA  MET    97       3.723  17.936  16.848  1.00  0.00      S_04  97
ATOM    665  HA  MET    97       4.642  17.570  17.281  1.00  0.00      S_04  97
ATOM    666  CB  MET    97       3.581  17.227  15.499  1.00  0.00      S_04  97
ATOM    667  C   MET    97       3.825  19.444  16.639  1.00  0.00      S_04  97
ATOM    668  O   MET    97       4.664  19.919  15.875  1.00  0.00      S_04  97
ATOM    669  N   ARG    98       2.964  20.190  17.324  1.00  0.00      S_04  98
ATOM    670  H   ARG    98       2.320  19.741  17.959  1.00  0.00      S_04  98
ATOM    671  CA  ARG    98       2.926  21.641  17.182  1.00  0.00      S_04  98
ATOM    672  HA  ARG    98       3.171  21.909  16.165  1.00  0.00      S_04  98
ATOM    673  CB  ARG    98       1.510  22.166  17.427  1.00  0.00      S_04  98
ATOM    674  C   ARG    98       3.907  22.314  18.136  1.00  0.00      S_04  98
ATOM    675  O   ARG    98       4.274  23.474  17.948  1.00  0.00      S_04  98
ATOM    676  N   ASP    99       4.328  21.578  19.160  1.00  0.00      S_04  99
ATOM    677  H   ASP    99       4.001  20.627  19.250  1.00  0.00      S_04  99
ATOM    678  CA  ASP    99       5.251  22.109  20.156  1.00  0.00      S_04  99
ATOM    679  HA  ASP    99       5.521  23.122  19.894  1.00  0.00      S_04  99
ATOM    680  CB  ASP    99       4.570  22.197  21.524  1.00  0.00      S_04  99
ATOM    681  C   ASP    99       6.511  21.256  20.252  1.00  0.00      S_04  99
ATOM    682  O   ASP    99       6.455  20.033  20.120  1.00  0.00      S_04  99
ATOM    683  N   ARG   100       7.646  21.908  20.482  1.00  0.00      S_04 100
ATOM    684  H   ARG   100       7.620  22.910  20.609  1.00  0.00      S_04 100
ATOM    685  CA  ARG   100       8.926  21.215  20.555  1.00  0.00      S_04 100
ATOM    686  HA  ARG   100       9.089  20.662  19.642  1.00  0.00      S_04 100
ATOM    687  CB  ARG   100      10.075  22.221  20.648  1.00  0.00      S_04 100
ATOM    688  C   ARG   100       8.970  20.260  21.743  1.00  0.00      S_04 100
ATOM    689  O   ARG   100       9.469  19.140  21.634  1.00  0.00      S_04 100
ATOM    690  N   ASP   101       8.443  20.710  22.877  1.00  0.00      S_04 101
ATOM    691  H   ASP   101       7.974  21.604  22.881  1.00  0.00      S_04 101
ATOM    692  CA  ASP   101       8.524  19.945  24.116  1.00  0.00      S_04 101
ATOM    693  HA  ASP   101       9.520  19.543  24.226  1.00  0.00      S_04 101
ATOM    694  CB  ASP   101       8.304  20.858  25.324  1.00  0.00      S_04 101
ATOM    695  C   ASP   101       7.511  18.806  24.129  1.00  0.00      S_04 101
ATOM    696  O   ASP   101       7.374  18.095  25.124  1.00  0.00      S_04 101
ATOM    697  N   LEU   102       6.803  18.638  23.017  1.00  0.00      S_04 102
ATOM    698  H   LEU   102       6.987  19.233  22.222  1.00  0.00      S_04 102
ATOM    699  CA  LEU   102       5.766  17.617  22.915  1.00  0.00      S_04 102
ATOM    700  HA  LEU   102       5.830  16.954  23.765  1.00  0.00      S_04 102
ATOM    701  CB  LEU   102       4.377  18.255  22.982  1.00  0.00      S_04 102
ATOM    702  C   LEU   102       5.911  16.811  21.629  1.00  0.00      S_04 102
ATOM    703  O   LEU   102       5.402  15.695  21.524  1.00  0.00      S_04 102
ATOM    704  N   GLN   103       6.609  17.383  20.653  1.00  0.00      S_04 103
ATOM    705  H   GLN   103       7.074  18.262  20.831  1.00  0.00      S_04 103
ATOM    706  CA  GLN   103       6.721  16.774  19.333  1.00  0.00      S_04 103
ATOM    707  HA  GLN   103       5.734  16.573  18.945  1.00  0.00      S_04 103
ATOM    708  CB  GLN   103       7.370  17.748  18.347  1.00  0.00      S_04 103
ATOM    709  C   GLN   103       7.520  15.476  19.390  1.00  0.00      S_04 103
ATOM    710  O   GLN   103       7.415  14.633  18.499  1.00  0.00      S_04 103
ATOM    711  N   ARG   104       8.317  15.323  20.442  1.00  0.00      S_04 104
ATOM    712  H   ARG   104       8.323  16.032  21.161  1.00  0.00      S_04 104
ATOM    713  CA  ARG   104       9.182  14.159  20.585  1.00  0.00      S_04 104
ATOM    714  HA  ARG   104       9.255  13.646  19.637  1.00  0.00      S_04 104
ATOM    715  CB  ARG   104      10.606  14.590  20.941  1.00  0.00      S_04 104
ATOM    716  C   ARG   104       8.645  13.199  21.641  1.00  0.00      S_04 104
ATOM    717  O   ARG   104       9.328  12.256  22.041  1.00  0.00      S_04 104
ATOM    718  N   ILE   105       7.418  13.445  22.088  1.00  0.00      S_04 105
ATOM    719  H   ILE   105       6.925  14.259  21.750  1.00  0.00      S_04 105
ATOM    720  CA  ILE   105       6.765  12.571  23.056  1.00  0.00      S_04 105
ATOM    721  HA  ILE   105       7.485  12.251  23.795  1.00  0.00      S_04 105
ATOM    722  CB  ILE   105       5.662  13.313  23.832  1.00  0.00      S_04 105
ATOM    723  C   ILE   105       6.160  11.349  22.374  1.00  0.00      S_04 105
ATOM    724  O   ILE   105       5.290  11.474  21.511  1.00  0.00      S_04 105
ATOM    725  N   PRO   106       6.624  10.167  22.766  1.00  0.00      S_04 106
ATOM    726  CA  PRO   106       6.128   8.921  22.196  1.00  0.00      S_04 106
ATOM    727  HA  PRO   106       6.208   8.961  21.119  1.00  0.00      S_04 106
ATOM    728  CB  PRO   106       7.001   7.745  22.638  1.00  0.00      S_04 106
ATOM    729  C   PRO   106       4.676   8.673  22.590  1.00  0.00      S_04 106
ATOM    730  O   PRO   106       4.290   8.886  23.739  1.00  0.00      S_04 106
ATOM    731  N   VAL   107       3.876   8.223  21.629  1.00  0.00      S_04 107
ATOM    732  H   VAL   107       4.251   8.082  20.702  1.00  0.00      S_04 107
ATOM    733  CA  VAL   107       2.470   7.927  21.878  1.00  0.00      S_04 107
ATOM    734  HA  VAL   107       2.237   8.133  22.913  1.00  0.00      S_04 107
ATOM    735  CB  VAL   107       1.546   8.835  21.046  1.00  0.00      S_04 107
ATOM    736  C   VAL   107       2.150   6.469  21.567  1.00  0.00      S_04 107
ATOM    737  O   VAL   107       2.618   5.920  20.569  1.00  0.00      S_04 107
ATOM    738  N   ILE   108       1.350   5.847  22.427  1.00  0.00      S_04 108
ATOM    739  H   ILE   108       1.088   6.315  23.282  1.00  0.00      S_04 108
ATOM    740  CA  ILE   108       0.842   4.505  22.167  1.00  0.00      S_04 108
ATOM    741  HA  ILE   108       1.320   4.103  21.287  1.00  0.00      S_04 108
ATOM    742  CB  ILE   108       1.186   3.539  23.316  1.00  0.00      S_04 108
ATOM    743  C   ILE   108      -0.670   4.519  21.963  1.00  0.00      S_04 108
ATOM    744  O   ILE   108      -1.408   5.104  22.756  1.00  0.00      S_04 108
ATOM    745  N   MET   109      -1.123   3.870  20.896  1.00  0.00      S_04 109
ATOM    746  H   MET   109      -0.464   3.417  20.279  1.00  0.00      S_04 109
ATOM    747  CA  MET   109      -2.547   3.795  20.593  1.00  0.00      S_04 109
ATOM    748  HA  MET   109      -3.058   4.625  21.058  1.00  0.00      S_04 109
ATOM    749  CB  MET   109      -2.783   3.945  19.088  1.00  0.00      S_04 109
ATOM    750  C   MET   109      -3.149   2.485  21.089  1.00  0.00      S_04 109
ATOM    751  O   MET   109      -2.558   1.417  20.925  1.00  0.00      S_04 109
ATOM    752  N   MET   110      -4.327   2.573  21.697  1.00  0.00      S_04 110
ATOM    753  H   MET   110      -4.716   3.486  21.887  1.00  0.00      S_04 110
ATOM    754  CA  MET   110      -5.074   1.387  22.097  1.00  0.00      S_04 110
ATOM    755  HA  MET   110      -4.436   0.518  22.024  1.00  0.00      S_04 110
ATOM    756  CB  MET   110      -5.486   1.483  23.567  1.00  0.00      S_04 110
ATOM    757  C   MET   110      -6.306   1.188  21.220  1.00  0.00      S_04 110
ATOM    758  O   MET   110      -7.321   1.862  21.397  1.00  0.00      S_04 110
ATOM    759  N   SER   111      -6.209   0.260  20.273  1.00  0.00      S_04 111
ATOM    760  H   SER   111      -5.401  -0.347  20.260  1.00  0.00      S_04 111
ATOM    761  CA  SER   111      -7.238   0.095  19.254  1.00  0.00      S_04 111
ATOM    762  HA  SER   111      -8.210   0.268  19.692  1.00  0.00      S_04 111
ATOM    763  CB  SER   111      -7.078   1.148  18.156  1.00  0.00      S_04 111
ATOM    764  C   SER   111      -7.195  -1.304  18.648  1.00  0.00      S_04 111
ATOM    765  O   SER   111      -6.155  -1.963  18.658  1.00  0.00      S_04 111
ATOM    766  N   THR   112      -8.330  -1.751  18.122  1.00  0.00      S_04 112
ATOM    767  H   THR   112      -9.148  -1.158  18.141  1.00  0.00      S_04 112
ATOM    768  CA  THR   112      -8.426  -3.074  17.517  1.00  0.00      S_04 112
ATOM    769  HA  THR   112      -7.683  -3.724  17.955  1.00  0.00      S_04 112
ATOM    770  CB  THR   112      -9.788  -3.731  17.810  1.00  0.00      S_04 112
ATOM    771  C   THR   112      -8.218  -3.007  16.008  1.00  0.00      S_04 112
ATOM    772  O   THR   112      -7.859  -4.001  15.377  1.00  0.00      S_04 112
ATOM    773  N   GLN   113      -8.447  -1.830  15.436  1.00  0.00      S_04 113
ATOM    774  H   GLN   113      -8.722  -1.048  16.013  1.00  0.00      S_04 113
ATOM    775  CA  GLN   113      -8.312  -1.638  13.997  1.00  0.00      S_04 113
ATOM    776  HA  GLN   113      -8.650  -2.525  13.482  1.00  0.00      S_04 113
ATOM    777  CB  GLN   113      -9.219  -0.503  13.520  1.00  0.00      S_04 113
ATOM    778  C   GLN   113      -6.864  -1.349  13.613  1.00  0.00      S_04 113
ATOM    779  O   GLN   113      -6.270  -0.378  14.082  1.00  0.00      S_04 113
ATOM    780  N   ASP   114      -6.303  -2.197  12.757  1.00  0.00      S_04 114
ATOM    781  H   ASP   114      -6.847  -2.972  12.405  1.00  0.00      S_04 114
ATOM    782  CA  ASP   114      -4.924  -2.036  12.313  1.00  0.00      S_04 114
ATOM    783  HA  ASP   114      -4.583  -1.040  12.551  1.00  0.00      S_04 114
ATOM    784  CB  ASP   114      -4.002  -2.991  13.073  1.00  0.00      S_04 114
ATOM    785  C   ASP   114      -4.798  -2.271  10.811  1.00  0.00      S_04 114
ATOM    786  O   ASP   114      -3.692  -2.382  10.281  1.00  0.00      S_04 114
ATOM    787  N   GLU   115      -5.937  -2.345  10.131  1.00  0.00      S_04 115
ATOM    788  H   GLU   115      -6.812  -2.249  10.625  1.00  0.00      S_04 115
ATOM    789  CA  GLU   115      -5.956  -2.562   8.689  1.00  0.00      S_04 115
ATOM    790  HA  GLU   115      -5.535  -3.531   8.465  1.00  0.00      S_04 115
ATOM    791  CB  GLU   115      -7.395  -2.598   8.171  1.00  0.00      S_04 115
ATOM    792  C   GLU   115      -5.163  -1.483   7.959  1.00  0.00      S_04 115
ATOM    793  O   GLU   115      -4.648  -0.551   8.578  1.00  0.00      S_04 115
ATOM    794  N   VAL   116      -5.070  -1.615   6.640  1.00  0.00      S_04 116
ATOM    795  H   VAL   116      -5.524  -2.397   6.190  1.00  0.00      S_04 116
ATOM    796  CA  VAL   116      -4.328  -0.660   5.825  1.00  0.00      S_04 116
ATOM    797  HA  VAL   116      -3.268  -0.806   5.974  1.00  0.00      S_04 116
ATOM    798  CB  VAL   116      -4.580  -0.885   4.322  1.00  0.00      S_04 116
ATOM    799  C   VAL   116      -4.698   0.776   6.183  1.00  0.00      S_04 116
ATOM    800  O   VAL   116      -3.829   1.638   6.310  1.00  0.00      S_04 116
ATOM    801  N   SER   117      -5.993   1.024   6.346  1.00  0.00      S_04 117
ATOM    802  H   SER   117      -6.659   0.277   6.210  1.00  0.00      S_04 117
ATOM    803  CA  SER   117      -6.479   2.349   6.714  1.00  0.00      S_04 117
ATOM    804  HA  SER   117      -6.224   3.055   5.938  1.00  0.00      S_04 117
ATOM    805  CB  SER   117      -8.006   2.355   6.803  1.00  0.00      S_04 117
ATOM    806  C   SER   117      -5.875   2.809   8.037  1.00  0.00      S_04 117
ATOM    807  O   SER   117      -5.565   3.987   8.212  1.00  0.00      S_04 117
ATOM    808  N   LEU   118      -5.713   1.872   8.965  1.00  0.00      S_04 118
ATOM    809  H   LEU   118      -5.984   0.921   8.758  1.00  0.00      S_04 118
ATOM    810  CA  LEU   118      -5.152   2.180  10.275  1.00  0.00      S_04 118
ATOM    811  HA  LEU   118      -5.754   2.936  10.756  1.00  0.00      S_04 118
ATOM    812  CB  LEU   118      -5.212   0.952  11.186  1.00  0.00      S_04 118
ATOM    813  C   LEU   118      -3.714   2.674  10.157  1.00  0.00      S_04 118
ATOM    814  O   LEU   118      -3.319   3.630  10.825  1.00  0.00      S_04 118
ATOM    815  N   VAL   119      -2.936   2.017   9.304  1.00  0.00      S_04 119
ATOM    816  H   VAL   119      -3.318   1.236   8.790  1.00  0.00      S_04 119
ATOM    817  CA  VAL   119      -1.543   2.393   9.090  1.00  0.00      S_04 119
ATOM    818  HA  VAL   119      -1.023   2.399  10.037  1.00  0.00      S_04 119
ATOM    819  CB  VAL   119      -0.809   1.365   8.210  1.00  0.00      S_04 119
ATOM    820  C   VAL   119      -1.437   3.770   8.443  1.00  0.00      S_04 119
ATOM    821  O   VAL   119      -0.607   4.590   8.837  1.00  0.00      S_04 119
ATOM    822  N   VAL   120      -2.283   4.018   7.448  1.00  0.00      S_04 120
ATOM    823  H   VAL   120      -2.940   3.302   7.172  1.00  0.00      S_04 120
ATOM    824  CA  VAL   120      -2.286   5.295   6.745  1.00  0.00      S_04 120
ATOM    825  HA  VAL   120      -1.326   5.449   6.275  1.00  0.00      S_04 120
ATOM    826  CB  VAL   120      -3.322   5.310   5.606  1.00  0.00      S_04 120
ATOM    827  C   VAL   120      -2.576   6.449   7.699  1.00  0.00      S_04 120
ATOM    828  O   VAL   120      -1.939   7.500   7.629  1.00  0.00      S_04 120
ATOM    829  N   LYS   121      -3.541   6.245   8.589  1.00  0.00      S_04 121
ATOM    830  H   LYS   121      -4.020   5.356   8.601  1.00  0.00      S_04 121
ATOM    831  CA  LYS   121      -3.926   7.272   9.550  1.00  0.00      S_04 121
ATOM    832  HA  LYS   121      -4.182   8.180   9.023  1.00  0.00      S_04 121
ATOM    833  CB  LYS   121      -5.190   6.854  10.304  1.00  0.00      S_04 121
ATOM    834  C   LYS   121      -2.798   7.557  10.536  1.00  0.00      S_04 121
ATOM    835  O   LYS   121      -2.483   8.713  10.817  1.00  0.00      S_04 121
ATOM    836  N   CYS   122      -2.194   6.494  11.058  1.00  0.00      S_04 122
ATOM    837  H   CYS   122      -2.497   5.571  10.782  1.00  0.00      S_04 122
ATOM    838  CA  CYS   122      -1.104   6.628  12.018  1.00  0.00      S_04 122
ATOM    839  HA  CYS   122      -1.462   7.140  12.899  1.00  0.00      S_04 122
ATOM    840  CB  CYS   122      -0.637   5.250  12.492  1.00  0.00      S_04 122
ATOM    841  C   CYS   122       0.066   7.401  11.420  1.00  0.00      S_04 122
ATOM    842  O   CYS   122       0.578   8.340  12.029  1.00  0.00      S_04 122
ATOM    843  N   LEU   123       0.484   7.000  10.224  1.00  0.00      S_04 123
ATOM    844  H   LEU   123       0.017   6.226   9.773  1.00  0.00      S_04 123
ATOM    845  CA  LEU   123       1.600   7.649   9.545  1.00  0.00      S_04 123
ATOM    846  HA  LEU   123       2.480   7.599  10.170  1.00  0.00      S_04 123
ATOM    847  CB  LEU   123       1.955   6.898   8.260  1.00  0.00      S_04 123
ATOM    848  C   LEU   123       1.282   9.106   9.230  1.00  0.00      S_04 123
ATOM    849  O   LEU   123       2.029  10.010   9.607  1.00  0.00      S_04 123
ATOM    850  N   ARG   124       0.170   9.328   8.537  1.00  0.00      S_04 124
ATOM    851  H   ARG   124      -0.413   8.545   8.280  1.00  0.00      S_04 124
ATOM    852  CA  ARG   124      -0.230  10.672   8.140  1.00  0.00      S_04 124
ATOM    853  HA  ARG   124       0.557  11.124   7.554  1.00  0.00      S_04 124
ATOM    854  CB  ARG   124      -1.456  10.618   7.225  1.00  0.00      S_04 124
ATOM    855  C   ARG   124      -0.522  11.544   9.357  1.00  0.00      S_04 124
ATOM    856  O   ARG   124      -0.514  12.772   9.269  1.00  0.00      S_04 124
ATOM    857  N   LEU   125      -0.780  10.900  10.491  1.00  0.00      S_04 125
ATOM    858  H   LEU   125      -0.747   9.891  10.502  1.00  0.00      S_04 125
ATOM    859  CA  LEU   125      -1.109  11.614  11.719  1.00  0.00      S_04 125
ATOM    860  HA  LEU   125      -1.427  12.618  11.477  1.00  0.00      S_04 125
ATOM    861  CB  LEU   125      -2.298  10.954  12.419  1.00  0.00      S_04 125
ATOM    862  C   LEU   125       0.088  11.672  12.661  1.00  0.00      S_04 125
ATOM    863  O   LEU   125      -0.002  12.215  13.762  1.00  0.00      S_04 125
ATOM    864  N   GLY   126       1.209  11.109  12.221  1.00  0.00      S_04 126
ATOM    865  H   GLY   126       1.189  10.582  11.360  1.00  0.00      S_04 126
ATOM    866  CA  GLY   126       2.466  11.235  12.949  1.00  0.00      S_04 126
ATOM    867 1HA  GLY   126       3.291  11.057  12.275  1.00  0.00      S_04 126
ATOM    868  C   GLY   126       2.533  10.245  14.108  1.00  0.00      S_04 126
ATOM    869  O   GLY   126       3.372  10.375  14.999  1.00  0.00      S_04 126
ATOM    870  N   ALA   127       1.644   9.257  14.088  1.00  0.00      S_04 127
ATOM    871  H   ALA   127       0.944   9.240  13.361  1.00  0.00      S_04 127
ATOM    872  CA  ALA   127       1.654   8.198  15.089  1.00  0.00      S_04 127
ATOM    873  HA  ALA   127       1.585   8.633  16.075  1.00  0.00      S_04 127
ATOM    874  CB  ALA   127       0.423   7.317  14.942  1.00  0.00      S_04 127
ATOM    875  C   ALA   127       2.925   7.360  14.993  1.00  0.00      S_04 127
ATOM    876  O   ALA   127       3.308   6.918  13.909  1.00  0.00      S_04 127
ATOM    877  N   ALA   128       3.574   7.144  16.132  1.00  0.00      S_04 128
ATOM    878  H   ALA   128       3.185   7.499  16.994  1.00  0.00      S_04 128
ATOM    879  CA  ALA   128       4.833   6.410  16.170  1.00  0.00      S_04 128
ATOM    880  HA  ALA   128       5.462   6.731  15.353  1.00  0.00      S_04 128
ATOM    881  CB  ALA   128       5.604   6.745  17.437  1.00  0.00      S_04 128
ATOM    882  C   ALA   128       4.598   4.907  16.070  1.00  0.00      S_04 128
ATOM    883  O   ALA   128       5.435   4.171  15.547  1.00  0.00      S_04 128
ATOM    884  N   ASP   129       3.453   4.457  16.575  1.00  0.00      S_04 129
ATOM    885  H   ASP   129       2.813   5.111  17.002  1.00  0.00      S_04 129
ATOM    886  CA  ASP   129       3.099   3.044  16.529  1.00  0.00      S_04 129
ATOM    887  HA  ASP   129       3.185   2.684  15.514  1.00  0.00      S_04 129
ATOM    888  CB  ASP   129       4.086   2.216  17.354  1.00  0.00      S_04 129
ATOM    889  C   ASP   129       1.677   2.815  17.030  1.00  0.00      S_04 129
ATOM    890  O   ASP   129       1.005   3.749  17.469  1.00  0.00      S_04 129
ATOM    891  N   TYR   130       1.224   1.568  16.962  1.00  0.00      S_04 130
ATOM    892  H   TYR   130       1.827   0.845  16.596  1.00  0.00      S_04 130
ATOM    893  CA  TYR   130      -0.121   1.216  17.402  1.00  0.00      S_04 130
ATOM    894  HA  TYR   130      -0.446   1.913  18.160  1.00  0.00      S_04 130
ATOM    895  CB  TYR   130      -1.116   1.356  16.248  1.00  0.00      S_04 130
ATOM    896  C   TYR   130      -0.165  -0.202  17.963  1.00  0.00      S_04 130
ATOM    897  O   TYR   130       0.535  -1.092  17.481  1.00  0.00      S_04 130
ATOM    898  N   LEU   131      -0.991  -0.404  18.984  1.00  0.00      S_04 131
ATOM    899  H   LEU   131      -1.569   0.359  19.308  1.00  0.00      S_04 131
ATOM    900  CA  LEU   131      -1.085  -1.698  19.649  1.00  0.00      S_04 131
ATOM    901  HA  LEU   131      -0.280  -2.334  19.314  1.00  0.00      S_04 131
ATOM    902  CB  LEU   131      -0.895  -1.539  21.159  1.00  0.00      S_04 131
ATOM    903  C   LEU   131      -2.421  -2.372  19.357  1.00  0.00      S_04 131
ATOM    904  O   LEU   131      -3.474  -1.736  19.413  1.00  0.00      S_04 131
ATOM    905  N   VAL   132      -2.371  -3.663  19.046  1.00  0.00      S_04 132
ATOM    906  H   VAL   132      -1.472  -4.119  18.983  1.00  0.00      S_04 132
ATOM    907  CA  VAL   132      -3.580  -4.438  18.793  1.00  0.00      S_04 132
ATOM    908  HA  VAL   132      -4.323  -3.805  18.330  1.00  0.00      S_04 132
ATOM    909  CB  VAL   132      -3.319  -5.582  17.795  1.00  0.00      S_04 132
ATOM    910  C   VAL   132      -4.142  -5.021  20.085  1.00  0.00      S_04 132
ATOM    911  O   VAL   132      -3.400  -5.548  20.914  1.00  0.00      S_04 132
ATOM    912  N   LYS   133      -5.457  -4.923  20.249  1.00  0.00      S_04 133
ATOM    913  H   LYS   133      -6.013  -4.493  19.524  1.00  0.00      S_04 133
ATOM    914  CA  LYS   133      -6.118  -5.419  21.450  1.00  0.00      S_04 133
ATOM    915  HA  LYS   133      -5.395  -5.512  22.247  1.00  0.00      S_04 133
ATOM    916  CB  LYS   133      -7.161  -4.414  21.943  1.00  0.00      S_04 133
ATOM    917  C   LYS   133      -6.774  -6.773  21.199  1.00  0.00      S_04 133
ATOM    918  O   LYS   133      -7.173  -7.082  20.077  1.00  0.00      S_04 133
ATOM    919  N   PRO   134      -6.881  -7.577  22.252  1.00  0.00      S_04 134
ATOM    920  CA  PRO   134      -6.392  -7.185  23.569  1.00  0.00      S_04 134
ATOM    921  HA  PRO   134      -6.784  -6.211  23.823  1.00  0.00      S_04 134
ATOM    922  CB  PRO   134      -6.916  -8.142  24.642  1.00  0.00      S_04 134
ATOM    923  C   PRO   134      -4.868  -7.144  23.602  1.00  0.00      S_04 134
ATOM    924  O   PRO   134      -4.202  -8.041  23.085  1.00  0.00      S_04 134
ATOM    925  N   LEU   135      -4.323  -6.097  24.212  1.00  0.00      S_04 135
ATOM    926  H   LEU   135      -4.923  -5.366  24.566  1.00  0.00      S_04 135
ATOM    927  CA  LEU   135      -2.880  -5.976  24.383  1.00  0.00      S_04 135
ATOM    928  HA  LEU   135      -2.396  -6.046  23.420  1.00  0.00      S_04 135
ATOM    929  CB  LEU   135      -2.519  -4.596  24.936  1.00  0.00      S_04 135
ATOM    930  C   LEU   135      -2.341  -7.067  25.303  1.00  0.00      S_04 135
ATOM    931  O   LEU   135      -3.038  -7.533  26.204  1.00  0.00      S_04 135
ATOM    932  N   ARG   136      -1.095  -7.468  25.070  1.00  0.00      S_04 136
ATOM    933  H   ARG   136      -0.615  -7.130  24.249  1.00  0.00      S_04 136
ATOM    934  CA  ARG   136      -0.404  -8.383  25.971  1.00  0.00      S_04 136
ATOM    935  HA  ARG   136      -0.799  -8.272  26.970  1.00  0.00      S_04 136
ATOM    936  CB  ARG   136      -0.675  -9.835  25.571  1.00  0.00      S_04 136
ATOM    937  C   ARG   136       1.097  -8.114  25.985  1.00  0.00      S_04 136
ATOM    938  O   ARG   136       1.635  -7.493  25.069  1.00  0.00      S_04 136
ATOM    939  N   THR   137       1.767  -8.587  27.031  1.00  0.00      S_04 137
ATOM    940  H   THR   137       1.284  -9.159  27.708  1.00  0.00      S_04 137
ATOM    941  CA  THR   137       3.184  -8.299  27.226  1.00  0.00      S_04 137
ATOM    942  HA  THR   137       3.298  -7.295  27.606  1.00  0.00      S_04 137
ATOM    943  CB  THR   137       3.807  -9.226  28.286  1.00  0.00      S_04 137
ATOM    944  C   THR   137       3.960  -8.441  25.921  1.00  0.00      S_04 137
ATOM    945  O   THR   137       4.876  -7.667  25.645  1.00  0.00      S_04 137
ATOM    946  N   ASN   138       3.587  -9.435  25.122  1.00  0.00      S_04 138
ATOM    947  H   ASN   138       2.811 -10.022  25.395  1.00  0.00      S_04 138
ATOM    948  CA  ASN   138       4.268  -9.701  23.860  1.00  0.00      S_04 138
ATOM    949  HA  ASN   138       5.316  -9.884  24.049  1.00  0.00      S_04 138
ATOM    950  CB  ASN   138       3.727 -10.980  23.218  1.00  0.00      S_04 138
ATOM    951  C   ASN   138       4.122  -8.528  22.897  1.00  0.00      S_04 138
ATOM    952  O   ASN   138       5.074  -8.151  22.213  1.00  0.00      S_04 138
ATOM    953  N   GLU   139       2.924  -7.954  22.848  1.00  0.00      S_04 139
ATOM    954  H   GLU   139       2.179  -8.323  23.421  1.00  0.00      S_04 139
ATOM    955  CA  GLU   139       2.659  -6.807  21.988  1.00  0.00      S_04 139
ATOM    956  HA  GLU   139       2.866  -7.071  20.962  1.00  0.00      S_04 139
ATOM    957  CB  GLU   139       1.176  -6.434  22.035  1.00  0.00      S_04 139
ATOM    958  C   GLU   139       3.514  -5.609  22.387  1.00  0.00      S_04 139
ATOM    959  O   GLU   139       4.020  -4.883  21.532  1.00  0.00      S_04 139
ATOM    960  N   MET   140       3.669  -5.408  23.692  1.00  0.00      S_04 140
ATOM    961  H   MET   140       3.184  -6.008  24.343  1.00  0.00      S_04 140
ATOM    962  CA  MET   140       4.523  -4.344  24.207  1.00  0.00      S_04 140
ATOM    963  HA  MET   140       4.153  -3.388  23.864  1.00  0.00      S_04 140
ATOM    964  CB  MET   140       4.458  -4.297  25.734  1.00  0.00      S_04 140
ATOM    965  C   MET   140       5.966  -4.524  23.748  1.00  0.00      S_04 140
ATOM    966  O   MET   140       6.594  -3.585  23.260  1.00  0.00      S_04 140
ATOM    967  N   LEU   141       6.485  -5.737  23.909  1.00  0.00      S_04 141
ATOM    968  H   LEU   141       5.907  -6.473  24.287  1.00  0.00      S_04 141
ATOM    969  CA  LEU   141       7.869  -6.031  23.554  1.00  0.00      S_04 141
ATOM    970  HA  LEU   141       8.530  -5.394  24.124  1.00  0.00      S_04 141
ATOM    971  CB  LEU   141       8.228  -7.466  23.943  1.00  0.00      S_04 141
ATOM    972  C   LEU   141       8.114  -5.814  22.064  1.00  0.00      S_04 141
ATOM    973  O   LEU   141       9.185  -5.361  21.661  1.00  0.00      S_04 141
ATOM    974  N   ASN   142       7.114  -6.141  21.252  1.00  0.00      S_04 142
ATOM    975  H   ASN   142       6.243  -6.465  21.648  1.00  0.00      S_04 142
ATOM    976  CA  ASN   142       7.242  -6.044  19.803  1.00  0.00      S_04 142
ATOM    977  HA  ASN   142       8.187  -6.465  19.496  1.00  0.00      S_04 142
ATOM    978  CB  ASN   142       6.164  -6.883  19.113  1.00  0.00      S_04 142
ATOM    979  C   ASN   142       7.156  -4.594  19.337  1.00  0.00      S_04 142
ATOM    980  O   ASN   142       7.724  -4.228  18.308  1.00  0.00      S_04 142
ATOM    981  N   LEU   143       6.442  -3.774  20.102  1.00  0.00      S_04 143
ATOM    982  H   LEU   143       6.085  -4.111  20.984  1.00  0.00      S_04 143
ATOM    983  CA  LEU   143       6.163  -2.401  19.699  1.00  0.00      S_04 143
ATOM    984  HA  LEU   143       5.757  -2.395  18.699  1.00  0.00      S_04 143
ATOM    985  CB  LEU   143       5.084  -1.789  20.595  1.00  0.00      S_04 143
ATOM    986  C   LEU   143       7.425  -1.546  19.741  1.00  0.00      S_04 143
ATOM    987  O   LEU   143       7.608  -0.651  18.916  1.00  0.00      S_04 143
ATOM    988  N   TRP   144       8.293  -1.829  20.707  1.00  0.00      S_04 144
ATOM    989  H   TRP   144       8.066  -2.549  21.378  1.00  0.00      S_04 144
ATOM    990  CA  TRP   144       9.565  -1.126  20.823  1.00  0.00      S_04 144
ATOM    991  HA  TRP   144       9.382  -0.081  21.026  1.00  0.00      S_04 144
ATOM    992  CB  TRP   144      10.362  -1.653  22.018  1.00  0.00      S_04 144
ATOM    993  C   TRP   144      10.387  -1.258  19.546  1.00  0.00      S_04 144
ATOM    994  O   TRP   144      10.941  -0.278  19.047  1.00  0.00      S_04 144
ATOM    995  N   THR   145      10.463  -2.477  19.021  1.00  0.00      S_04 145
ATOM    996  H   THR   145       9.999  -3.243  19.487  1.00  0.00      S_04 145
ATOM    997  CA  THR   145      11.199  -2.736  17.789  1.00  0.00      S_04 145
ATOM    998  HA  THR   145      12.222  -2.412  17.906  1.00  0.00      S_04 145
ATOM    999  CB  THR   145      11.265  -4.243  17.477  1.00  0.00      S_04 145
ATOM   1000  C   THR   145      10.567  -2.009  16.606  1.00  0.00      S_04 145
ATOM   1001  O   THR   145      11.268  -1.435  15.773  1.00  0.00      S_04 145
ATOM   1002  N   HIS   146       9.240  -2.039  16.540  1.00  0.00      S_04 146
ATOM   1003  H   HIS   146       8.724  -2.542  17.247  1.00  0.00      S_04 146
ATOM   1004  CA  HIS   146       8.511  -1.364  15.472  1.00  0.00      S_04 146
ATOM   1005  HA  HIS   146       8.886  -1.696  14.515  1.00  0.00      S_04 146
ATOM   1006  CB  HIS   146       7.032  -1.755  15.503  1.00  0.00      S_04 146
ATOM   1007  C   HIS   146       8.655   0.150  15.578  1.00  0.00      S_04 146
ATOM   1008  O   HIS   146       8.796   0.842  14.570  1.00  0.00      S_04 146
ATOM   1009  N   MET   147       8.620   0.658  16.806  1.00  0.00      S_04 147
ATOM   1010  H   MET   147       8.468   0.040  17.590  1.00  0.00      S_04 147
ATOM   1011  CA  MET   147       8.794   2.085  17.049  1.00  0.00      S_04 147
ATOM   1012  HA  MET   147       8.089   2.642  16.449  1.00  0.00      S_04 147
ATOM   1013  CB  MET   147       8.467   2.424  18.505  1.00  0.00      S_04 147
ATOM   1014  C   MET   147      10.212   2.533  16.713  1.00  0.00      S_04 147
ATOM   1015  O   MET   147      10.423   3.638  16.213  1.00  0.00      S_04 147
ATOM   1016  N   TRP   148      11.182   1.668  16.992  1.00  0.00      S_04 148
ATOM   1017  H   TRP   148      10.944   0.779  17.409  1.00  0.00      S_04 148
ATOM   1018  CA  TRP   148      12.581   1.968  16.710  1.00  0.00      S_04 148
ATOM   1019  HA  TRP   148      12.851   2.901  17.182  1.00  0.00      S_04 148
ATOM   1020  CB  TRP   148      13.492   0.906  17.328  1.00  0.00      S_04 148
ATOM   1021  C   TRP   148      12.833   2.066  15.210  1.00  0.00      S_04 148
ATOM   1022  O   TRP   148      13.499   2.989  14.741  1.00  0.00      S_04 148
ATOM   1023  N   ARG   149      12.297   1.108  14.461  1.00  0.00      S_04 149
ATOM   1024  H   ARG   149      11.829   0.335  14.912  1.00  0.00      S_04 149
ATOM   1025  CA  ARG   149      12.366   1.144  13.005  1.00  0.00      S_04 149
ATOM   1026  HA  ARG   149      13.400   1.132  12.693  1.00  0.00      S_04 149
ATOM   1027  CB  ARG   149      11.732  -0.113  12.407  1.00  0.00      S_04 149
ATOM   1028  C   ARG   149      11.682   2.390  12.451  1.00  0.00      S_04 149
ATOM   1029  O   ARG   149      12.183   3.023  11.521  1.00  0.00      S_04 149
ATOM   1030  N   ARG   150      10.537   2.736  13.029  1.00  0.00      S_04 150
ATOM   1031  H   ARG   150      10.171   2.166  13.778  1.00  0.00      S_04 150
ATOM   1032  CA  ARG   150       9.793   3.918  12.608  1.00  0.00      S_04 150
ATOM   1033  HA  ARG   150       9.511   3.815  11.571  1.00  0.00      S_04 150
ATOM   1034  CB  ARG   150       8.483   4.033  13.391  1.00  0.00      S_04 150
ATOM   1035  C   ARG   150      10.624   5.184  12.786  1.00  0.00      S_04 150
ATOM   1036  O   ARG   150      10.684   6.029  11.893  1.00  0.00      S_04 150
ATOM   1037  N   ARG   151      11.262   5.309  13.945  1.00  0.00      S_04 151
ATOM   1038  H   ARG   151      11.157   4.588  14.645  1.00  0.00      S_04 151
ATOM   1039  CA  ARG   151      12.110   6.459  14.232  1.00  0.00      S_04 151
ATOM   1040  HA  ARG   151      11.560   7.369  14.044  1.00  0.00      S_04 151
ATOM   1041  CB  ARG   151      12.482   6.493  15.716  1.00  0.00      S_04 151
ATOM   1042  C   ARG   151      13.372   6.442  13.376  1.00  0.00      S_04 151
ATOM   1043  O   ARG   151      13.862   7.490  12.955  1.00  0.00      S_04 151
ATOM   1044  N   GLN   152      13.893   5.246  13.122  1.00  0.00      S_04 152
ATOM   1045  H   GLN   152      13.452   4.425  13.512  1.00  0.00      S_04 152
ATOM   1046  CA  GLN   152      15.083   5.088  12.296  1.00  0.00      S_04 152
ATOM   1047  HA  GLN   152      15.841   5.786  12.619  1.00  0.00      S_04 152
ATOM   1048  CB  GLN   152      15.686   3.695  12.485  1.00  0.00      S_04 152
ATOM   1049  C   GLN   152      14.768   5.327  10.823  1.00  0.00      S_04 152
ATOM   1050  O   GLN   152      15.665   5.576  10.018  1.00  0.00      S_04 152
ATOM   1051  N   MET   153      13.487   5.249  10.477  1.00  0.00      S_04 153
ATOM   1052  H   MET   153      12.801   5.015  11.181  1.00  0.00      S_04 153
ATOM   1053  CA  MET   153      13.047   5.491   9.109  1.00  0.00      S_04 153
ATOM   1054  HA  MET   153      13.706   4.980   8.423  1.00  0.00      S_04 153
ATOM   1055  CB  MET   153      11.656   4.895   8.880  1.00  0.00      S_04 153
ATOM   1056  C   MET   153      13.037   6.982   8.788  1.00  0.00      S_04 153
ATOM   1057  O   MET   153      12.411   7.774   9.493  1.00  0.00      S_04 153
ATOM   1058  N   LEU   154      13.735   7.357   7.721  1.00  0.00      S_04 154
ATOM   1059  H   LEU   154      14.259   6.664   7.208  1.00  0.00      S_04 154
ATOM   1060  CA  LEU   154      13.763   8.744   7.273  1.00  0.00      S_04 154
ATOM   1061  HA  LEU   154      14.084   9.379   8.086  1.00  0.00      S_04 154
ATOM   1062  CB  LEU   154      14.798   8.928   6.162  1.00  0.00      S_04 154
ATOM   1063  C   LEU   154      12.389   9.195   6.789  1.00  0.00      S_04 154
ATOM   1064  O   LEU   154      12.015  10.357   6.947  1.00  0.00      S_04 154
ATOM   1065  N   GLY   155      11.641   8.268   6.199  1.00  0.00      S_04 155
ATOM   1066  H   GLY   155      12.020   7.341   6.067  1.00  0.00      S_04 155
ATOM   1067  CA  GLY   155      10.288   8.554   5.738  1.00  0.00      S_04 155
ATOM   1068 1HA  GLY   155      10.311   9.383   5.046  1.00  0.00      S_04 155
ATOM   1069  C   GLY   155       9.367   8.892   6.905  1.00  0.00      S_04 155
ATOM   1070  O   GLY   155       8.661   9.900   6.880  1.00  0.00      S_04 155
ATOM   1071  N   LEU   156       9.380   8.043   7.928  1.00  0.00      S_04 156
ATOM   1072  H   LEU   156       9.972   7.226   7.881  1.00  0.00      S_04 156
ATOM   1073  CA  LEU   156       8.562   8.261   9.115  1.00  0.00      S_04 156
ATOM   1074  HA  LEU   156       7.531   8.392   8.822  1.00  0.00      S_04 156
ATOM   1075  CB  LEU   156       8.590   7.027  10.019  1.00  0.00      S_04 156
ATOM   1076  C   LEU   156       9.030   9.488   9.890  1.00  0.00      S_04 156
ATOM   1077  O   LEU   156       8.218  10.285  10.359  1.00  0.00      S_04 156
ATOM   1078  N   ALA   157      10.345   9.634  10.019  1.00  0.00      S_04 157
ATOM   1079  H   ALA   157      10.959   8.946   9.607  1.00  0.00      S_04 157
ATOM   1080  CA  ALA   157      10.923  10.762  10.740  1.00  0.00      S_04 157
ATOM   1081  HA  ALA   157      10.443  10.858  11.702  1.00  0.00      S_04 157
ATOM   1082  CB  ALA   157      12.392  10.504  11.038  1.00  0.00      S_04 157
ATOM   1083  C   ALA   157      10.758  12.060   9.957  1.00  0.00      S_04 157
ATOM   1084  O   ALA   157      10.465  13.109  10.531  1.00  0.00      S_04 157
ATOM   1085  N   GLU   158      10.947  11.982   8.644  1.00  0.00      S_04 158
ATOM   1086  H   GLU   158      11.190  11.092   8.234  1.00  0.00      S_04 158
ATOM   1087  CA  GLU   158      10.811  13.148   7.779  1.00  0.00      S_04 158
ATOM   1088  HA  GLU   158      11.481  13.926   8.116  1.00  0.00      S_04 158
ATOM   1089  CB  GLU   158      11.243  12.810   6.351  1.00  0.00      S_04 158
ATOM   1090  C   GLU   158       9.380  13.674   7.783  1.00  0.00      S_04 158
ATOM   1091  O   GLU   158       9.151  14.880   7.874  1.00  0.00      S_04 158
ATOM   1092  N   LYS   159       8.419  12.761   7.684  1.00  0.00      S_04 159
ATOM   1093  H   LYS   159       8.673  11.790   7.575  1.00  0.00      S_04 159
ATOM   1094  CA  LYS   159       7.008  13.126   7.727  1.00  0.00      S_04 159
ATOM   1095  HA  LYS   159       6.780  13.781   6.900  1.00  0.00      S_04 159
ATOM   1096  CB  LYS   159       6.129  11.888   7.538  1.00  0.00      S_04 159
ATOM   1097  C   LYS   159       6.658  13.822   9.038  1.00  0.00      S_04 159
ATOM   1098  O   LYS   159       6.003  14.864   9.044  1.00  0.00      S_04 159
ATOM   1099  N   ASN   160       7.100  13.239  10.148  1.00  0.00      S_04 160
ATOM   1100  H   ASN   160       7.681  12.416  10.074  1.00  0.00      S_04 160
ATOM   1101  CA  ASN   160       6.768  13.757  11.470  1.00  0.00      S_04 160
ATOM   1102  HA  ASN   160       5.722  13.584  11.672  1.00  0.00      S_04 160
ATOM   1103  CB  ASN   160       7.537  12.996  12.552  1.00  0.00      S_04 160
ATOM   1104  C   ASN   160       7.065  15.250  11.567  1.00  0.00      S_04 160
ATOM   1105  O   ASN   160       6.256  16.021  12.083  1.00  0.00      S_04 160
ATOM   1106  N   ILE   161       8.230  15.650  11.069  1.00  0.00      S_04 161
ATOM   1107  H   ILE   161       8.893  14.958  10.750  1.00  0.00      S_04 161
ATOM   1108  CA  ILE   161       8.576  17.063  10.969  1.00  0.00      S_04 161
ATOM   1109  HA  ILE   161       8.452  17.533  11.934  1.00  0.00      S_04 161
ATOM   1110  CB  ILE   161      10.056  17.257  10.591  1.00  0.00      S_04 161
ATOM   1111  C   ILE   161       7.701  17.774   9.942  1.00  0.00      S_04 161
ATOM   1112  O   ILE   161       7.246  18.895  10.170  1.00  0.00      S_04 161
ATOM   1113  N   VAL   162       7.470  17.115   8.812  1.00  0.00      S_04 162
ATOM   1114  H   VAL   162       7.884  16.203   8.681  1.00  0.00      S_04 162
ATOM   1115  CA  VAL   162       6.634  17.674   7.756  1.00  0.00      S_04 162
ATOM   1116  HA  VAL   162       7.059  18.607   7.417  1.00  0.00      S_04 162
ATOM   1117  CB  VAL   162       6.594  16.754   6.521  1.00  0.00      S_04 162
ATOM   1118  C   VAL   162       5.210  17.912   8.247  1.00  0.00      S_04 162
ATOM   1119  O   VAL   162       4.625  18.966   7.998  1.00  0.00      S_04 162
ATOM   1120  N   ASN   163       4.659  16.926   8.947  1.00  0.00      S_04 163
ATOM   1121  H   ASN   163       5.191  16.083   9.114  1.00  0.00      S_04 163
ATOM   1122  CA  ASN   163       3.306  17.029   9.481  1.00  0.00      S_04 163
ATOM   1123  HA  ASN   163       2.613  17.214   8.673  1.00  0.00      S_04 163
ATOM   1124  CB  ASN   163       2.875  15.702  10.109  1.00  0.00      S_04 163
ATOM   1125  C   ASN   163       3.202  18.152  10.507  1.00  0.00      S_04 163
ATOM   1126  O   ASN   163       2.290  18.977  10.449  1.00  0.00      S_04 163
ATOM   1127  N   TYR   164       4.142  18.178  11.446  1.00  0.00      S_04 164
ATOM   1128  H   TYR   164       4.858  17.465  11.446  1.00  0.00      S_04 164
ATOM   1129  CA  TYR   164       4.168  19.209  12.476  1.00  0.00      S_04 164
ATOM   1130  HA  TYR   164       3.233  19.202  13.016  1.00  0.00      S_04 164
ATOM   1131  CB  TYR   164       5.254  18.906  13.511  1.00  0.00      S_04 164
ATOM   1132  C   TYR   164       4.394  20.590  11.869  1.00  0.00      S_04 164
ATOM   1133  O   TYR   164       3.732  21.558  12.241  1.00  0.00      S_04 164
ATOM   1134  N   ASP   165       5.334  20.672  10.932  1.00  0.00      S_04 165
ATOM   1135  H   ASP   165       5.843  19.840  10.672  1.00  0.00      S_04 165
ATOM   1136  CA  ASP   165       5.647  21.933  10.270  1.00  0.00      S_04 165
ATOM   1137  HA  ASP   165       5.837  22.692  11.014  1.00  0.00      S_04 165
ATOM   1138  CB  ASP   165       6.937  21.805   9.458  1.00  0.00      S_04 165
ATOM   1139  C   ASP   165       4.502  22.381   9.368  1.00  0.00      S_04 165
ATOM   1140  O   ASP   165       4.181  23.567   9.299  1.00  0.00      S_04 165
ATOM   1141  N   PHE   166       3.890  21.424   8.677  1.00  0.00      S_04 166
ATOM   1142  H   PHE   166       4.235  20.477   8.737  1.00  0.00      S_04 166
ATOM   1143  CA  PHE   166       2.733  21.707   7.836  1.00  0.00      S_04 166
ATOM   1144  HA  PHE   166       2.984  22.483   7.128  1.00  0.00      S_04 166
ATOM   1145  CB  PHE   166       2.365  20.479   7.001  1.00  0.00      S_04 166
ATOM   1146  C   PHE   166       1.537  22.150   8.673  1.00  0.00      S_04 166
ATOM   1147  O   PHE   166       0.767  23.018   8.263  1.00  0.00      S_04 166
ATOM   1148  N   ASP   167       1.389  21.547   9.848  1.00  0.00      S_04 167
ATOM   1149  H   ASP   167       2.021  20.802  10.103  1.00  0.00      S_04 167
ATOM   1150  CA  ASP   167       0.336  21.935  10.780  1.00  0.00      S_04 167
ATOM   1151  HA  ASP   167      -0.624  21.853  10.293  1.00  0.00      S_04 167
ATOM   1152  CB  ASP   167       0.290  20.970  11.967  1.00  0.00      S_04 167
ATOM   1153  C   ASP   167       0.535  23.364  11.274  1.00  0.00      S_04 167
ATOM   1154  O   ASP   167      -0.408  24.153  11.316  1.00  0.00      S_04 167
ATOM   1155  N   LEU   168       1.769  23.689  11.647  1.00  0.00      S_04 168
ATOM   1156  H   LEU   168       2.500  22.995  11.588  1.00  0.00      S_04 168
ATOM   1157  CA  LEU   168       2.094  25.023  12.138  1.00  0.00      S_04 168
ATOM   1158  HA  LEU   168       1.425  25.282  12.945  1.00  0.00      S_04 168
ATOM   1159  CB  LEU   168       3.503  25.046  12.734  1.00  0.00      S_04 168
ATOM   1160  C   LEU   168       1.978  26.063  11.028  1.00  0.00      S_04 168
ATOM   1161  O   LEU   168       1.571  27.199  11.269  1.00  0.00      S_04 168
ATOM   1162  N   ALA   169       2.337  25.665   9.812  1.00  0.00      S_04 169
ATOM   1163  H   ALA   169       2.609  24.703   9.669  1.00  0.00      S_04 169
ATOM   1164  CA  ALA   169       2.349  26.583   8.679  1.00  0.00      S_04 169
ATOM   1165  HA  ALA   169       2.783  27.524   8.982  1.00  0.00      S_04 169
ATOM   1166  CB  ALA   169       3.252  26.051   7.576  1.00  0.00      S_04 169
ATOM   1167  C   ALA   169       0.940  26.821   8.147  1.00  0.00      S_04 169
ATOM   1168  O   ALA   169       0.668  27.844   7.518  1.00  0.00      S_04 169
ATOM   1169  N   ALA   170       0.048  25.870   8.403  1.00  0.00      S_04 170
ATOM   1170  H   ALA   170       0.312  25.093   8.992  1.00  0.00      S_04 170
ATOM   1171  CA  ALA   170      -1.303  25.918   7.855  1.00  0.00      S_04 170
ATOM   1172  HA  ALA   170      -1.295  26.472   6.928  1.00  0.00      S_04 170
ATOM   1173  CB  ALA   170      -1.778  24.520   7.493  1.00  0.00      S_04 170
ATOM   1174  C   ALA   170      -2.271  26.576   8.832  1.00  0.00      S_04 170
ATOM   1175  O   ALA   170      -3.129  27.364   8.435  1.00  0.00      S_04 170
ATOM   1176  N   SER   171      -2.128  26.247  10.111  1.00  0.00      S_04 171
ATOM   1177  H   SER   171      -1.333  25.688  10.390  1.00  0.00      S_04 171
ATOM   1178  CA  SER   171      -3.087  26.670  11.124  1.00  0.00      S_04 171
ATOM   1179  HA  SER   171      -4.084  26.391  10.815  1.00  0.00      S_04 171
ATOM   1180  CB  SER   171      -2.835  25.936  12.442  1.00  0.00      S_04 171
ATOM   1181  C   SER   171      -3.028  28.178  11.344  1.00  0.00      S_04 171
ATOM   1182  O   SER   171      -4.059  28.839  11.466  1.00  0.00      S_04 171
ATOM   1183  N   ASP   172      -1.814  28.716  11.393  1.00  0.00      S_04 172
ATOM   1184  H   ASP   172      -1.008  28.127  11.238  1.00  0.00      S_04 172
ATOM   1185  CA  ASP   172      -1.615  30.135  11.665  1.00  0.00      S_04 172
ATOM   1186  HA  ASP   172      -2.015  30.374  12.639  1.00  0.00      S_04 172
ATOM   1187  CB  ASP   172      -0.122  30.464  11.730  1.00  0.00      S_04 172
ATOM   1188  C   ASP   172      -2.296  30.999  10.609  1.00  0.00      S_04 172
ATOM   1189  O   ASP   172      -2.732  32.115  10.893  1.00  0.00      S_04 172
ATOM   1190  N   HIS   173      -2.384  30.477   9.390  1.00  0.00      S_04 173
ATOM   1191  H   HIS   173      -2.055  29.535   9.234  1.00  0.00      S_04 173
ATOM   1192  CA  HIS   173      -2.944  31.228   8.273  1.00  0.00      S_04 173
ATOM   1193  HA  HIS   173      -2.546  32.232   8.280  1.00  0.00      S_04 173
ATOM   1194  CB  HIS   173      -2.509  30.612   6.942  1.00  0.00      S_04 173
ATOM   1195  C   HIS   173      -4.466  31.283   8.353  1.00  0.00      S_04 173
ATOM   1196  O   HIS   173      -5.104  32.091   7.678  1.00  0.00      S_04 173
ATOM   1197  N   SER   174      -5.042  30.419   9.182  1.00  0.00      S_04 174
ATOM   1198  H   SER   174      -4.463  29.767   9.694  1.00  0.00      S_04 174
ATOM   1199  CA  SER   174      -6.487  30.387   9.374  1.00  0.00      S_04 174
ATOM   1200  HA  SER   174      -6.940  31.203   8.831  1.00  0.00      S_04 174
ATOM   1201  CB  SER   174      -7.077  29.107   8.779  1.00  0.00      S_04 174
ATOM   1202  C   SER   174      -6.850  30.495  10.851  1.00  0.00      S_04 174
ATOM   1203  O   SER   174      -8.027  30.540  11.208  1.00  0.00      S_04 174
ATOM   1204  N   ASP   175      -5.832  30.536  11.704  1.00  0.00      S_04 175
ATOM   1205  H   ASP   175      -4.889  30.474  11.348  1.00  0.00      S_04 175
ATOM   1206  CA  ASP   175      -6.042  30.670  13.141  1.00  0.00      S_04 175
ATOM   1207  HA  ASP   175      -6.923  30.117  13.429  1.00  0.00      S_04 175
ATOM   1208  CB  ASP   175      -4.880  30.041  13.912  1.00  0.00      S_04 175
ATOM   1209  C   ASP   175      -6.206  32.132  13.541  1.00  0.00      S_04 175
ATOM   1210  O   ASP   175      -5.383  32.681  14.274  1.00  0.00      S_04 175
ATOM   1211  N   ALA   176      -7.273  32.757  13.054  1.00  0.00      S_04 176
ATOM   1212  H   ALA   176      -7.924  32.243  12.478  1.00  0.00      S_04 176
ATOM   1213  CA  ALA   176      -7.527  34.166  13.330  1.00  0.00      S_04 176
ATOM   1214  HA  ALA   176      -6.649  34.745  13.086  1.00  0.00      S_04 176
ATOM   1215  CB  ALA   176      -8.630  34.693  12.425  1.00  0.00      S_04 176
ATOM   1216  C   ALA   176      -7.889  34.384  14.795  1.00  0.00      S_04 176
ATOM   1217  O   ALA   176      -7.714  35.478  15.332  1.00  0.00      S_04 176
ATOM   1218  N   ASN   177      -8.395  33.336  15.437  1.00  0.00      S_04 177
ATOM   1219  H   ASN   177      -8.509  32.464  14.942  1.00  0.00      S_04 177
ATOM   1220  CA  ASN   177      -8.789  33.413  16.839  1.00  0.00      S_04 177
ATOM   1221  HA  ASN   177      -9.460  34.248  16.979  1.00  0.00      S_04 177
ATOM   1222  CB  ASN   177      -9.578  32.167  17.243  1.00  0.00      S_04 177
ATOM   1223  C   ASN   177      -7.574  33.581  17.745  1.00  0.00      S_04 177
ATOM   1224  O   ASN   177      -6.839  32.626  17.997  1.00  0.00      S_04 177
ATOM   1225  N   THR   178      -7.368  34.800  18.232  1.00  0.00      S_04 178
ATOM   1226  H   THR   178      -8.040  35.528  18.035  1.00  0.00      S_04 178
ATOM   1227  CA  THR   178      -6.198  35.114  19.043  1.00  0.00      S_04 178
ATOM   1228  HA  THR   178      -5.358  34.523  18.707  1.00  0.00      S_04 178
ATOM   1229  CB  THR   178      -5.774  36.585  18.876  1.00  0.00      S_04 178
ATOM   1230  C   THR   178      -6.458  34.834  20.519  1.00  0.00      S_04 178
ATOM   1231  O   THR   178      -5.587  35.044  21.363  1.00  0.00      S_04 178
ATOM   1232  N   ASN   179      -7.662  34.360  20.823  1.00  0.00      S_04 179
ATOM   1233  H   ASN   179      -8.332  34.208  20.082  1.00  0.00      S_04 179
ATOM   1234  CA  ASN   179      -8.040  34.053  22.197  1.00  0.00      S_04 179
ATOM   1235  HA  ASN   179      -7.168  34.108  22.831  1.00  0.00      S_04 179
ATOM   1236  CB  ASN   179      -9.016  35.102  22.732  1.00  0.00      S_04 179
ATOM   1237  C   ASN   179      -8.656  32.662  22.301  1.00  0.00      S_04 179
ATOM   1238  O   ASN   179      -9.110  32.252  23.370  1.00  0.00      S_04 179
ATOM   1239  N   SER   180      -8.669  31.940  21.185  1.00  0.00      S_04 180
ATOM   1240  H   SER   180      -8.249  32.320  20.349  1.00  0.00      S_04 180
ATOM   1241  CA  SER   180      -9.274  30.615  21.137  1.00  0.00      S_04 180
ATOM   1242  HA  SER   180      -9.105  30.177  20.164  1.00  0.00      S_04 180
ATOM   1243  CB  SER   180      -8.598  29.680  22.142  1.00  0.00      S_04 180
ATOM   1244  C   SER   180     -10.773  30.682  21.410  1.00  0.00      S_04 180
ATOM   1245  O   SER   180     -11.322  29.842  22.123  1.00  0.00      S_04 180
ATOM   1246  N   THR   181     -11.429  31.687  20.838  1.00  0.00      S_04 181
ATOM   1247  H   THR   181     -10.926  32.323  20.236  1.00  0.00      S_04 181
ATOM   1248  CA  THR   181     -12.855  31.894  21.059  1.00  0.00      S_04 181
ATOM   1249  HA  THR   181     -13.166  31.354  21.941  1.00  0.00      S_04 181
ATOM   1250  CB  THR   181     -13.174  33.375  21.335  1.00  0.00      S_04 181
ATOM   1251  C   THR   181     -13.672  31.423  19.860  1.00  0.00      S_04 181
ATOM   1252  O   THR   181     -14.903  31.447  19.888  1.00  0.00      S_04 181
ATOM   1253  N   THR   182     -12.980  30.995  18.810  1.00  0.00      S_04 182
ATOM   1254  H   THR   182     -11.972  30.965  18.864  1.00  0.00      S_04 182
ATOM   1255  CA  THR   182     -13.638  30.568  17.581  1.00  0.00      S_04 182
ATOM   1256  HA  THR   182     -14.665  30.902  17.588  1.00  0.00      S_04 182
ATOM   1257  CB  THR   182     -12.992  31.213  16.341  1.00  0.00      S_04 182
ATOM   1258  C   THR   182     -13.598  29.051  17.432  1.00  0.00      S_04 182
ATOM   1259  O   THR   182     -12.601  28.411  17.767  1.00  0.00      S_04 182
ATOM   1260  N   LEU   183     -14.688  28.482  16.929  1.00  0.00      S_04 183
ATOM   1261  H   LEU   183     -15.483  29.060  16.697  1.00  0.00      S_04 183
ATOM   1262  CA  LEU   183     -14.766  27.044  16.701  1.00  0.00      S_04 183
ATOM   1263  HA  LEU   183     -13.906  26.722  16.133  1.00  0.00      S_04 183
ATOM   1264  CB  LEU   183     -14.701  26.287  18.030  1.00  0.00      S_04 183
ATOM   1265  C   LEU   183     -16.040  26.672  15.949  1.00  0.00      S_04 183
ATOM   1266  O   LEU   183     -17.103  26.515  16.549  1.00  0.00      S_04 183
ATOM   1267  N   PHE   184     -15.925  26.534  14.632  1.00  0.00      S_04 184
ATOM   1268  H   PHE   184     -15.019  26.659  14.202  1.00  0.00      S_04 184
ATOM   1269  CA  PHE   184     -17.071  26.207  13.793  1.00  0.00      S_04 184
ATOM   1270  HA  PHE   184     -17.950  26.704  14.175  1.00  0.00      S_04 184
ATOM   1271  CB  PHE   184     -16.867  26.743  12.375  1.00  0.00      S_04 184
ATOM   1272  C   PHE   184     -17.314  24.702  13.755  1.00  0.00      S_04 184
ATOM   1273  O   PHE   184     -18.459  24.249  13.732  1.00  0.00      S_04 184
ATOM   1274  N   SER   185     -16.231  23.932  13.748  1.00  0.00      S_04 185
ATOM   1275  H   SER   185     -15.319  24.366  13.729  1.00  0.00      S_04 185
ATOM   1276  CA  SER   185     -16.325  22.477  13.767  1.00  0.00      S_04 185
ATOM   1277  HA  SER   185     -17.313  22.185  14.088  1.00  0.00      S_04 185
ATOM   1278  CB  SER   185     -16.157  21.911  12.355  1.00  0.00      S_04 185
ATOM   1279  C   SER   185     -15.285  21.870  14.702  1.00  0.00      S_04 185
ATOM   1280  O   SER   185     -14.084  21.934  14.437  1.00  0.00      S_04 185
ATOM   1281  N   ASP   186     -15.754  21.280  15.797  1.00  0.00      S_04 186
ATOM   1282  H   ASP   186     -16.750  21.267  15.960  1.00  0.00      S_04 186
ATOM   1283  CA  ASP   186     -14.867  20.653  16.769  1.00  0.00      S_04 186
ATOM   1284  HA  ASP   186     -14.204  21.397  17.185  1.00  0.00      S_04 186
ATOM   1285  CB  ASP   186     -15.669  20.098  17.947  1.00  0.00      S_04 186
ATOM   1286  C   ASP   186     -14.042  19.542  16.127  1.00  0.00      S_04 186
ATOM   1287  O   ASP   186     -12.867  19.364  16.446  1.00  0.00      S_04 186
ATOM   1288  N   ASP   187     -14.667  18.797  15.220  1.00  0.00      S_04 187
ATOM   1289  H   ASP   187     -15.631  19.000  14.996  1.00  0.00      S_04 187
ATOM   1290  CA  ASP   187     -13.997  17.695  14.541  1.00  0.00      S_04 187
ATOM   1291  HA  ASP   187     -13.681  16.962  15.268  1.00  0.00      S_04 187
ATOM   1292  CB  ASP   187     -14.969  16.971  13.607  1.00  0.00      S_04 187
ATOM   1293  C   ASP   187     -12.785  18.186  13.756  1.00  0.00      S_04 187
ATOM   1294  O   ASP   187     -11.726  17.560  13.775  1.00  0.00      S_04 187
ATOM   1295  N   THR   188     -12.948  19.311  13.067  1.00  0.00      S_04 188
ATOM   1296  H   THR   188     -13.841  19.782  13.098  1.00  0.00      S_04 188
ATOM   1297  CA  THR   188     -11.872  19.883  12.267  1.00  0.00      S_04 188
ATOM   1298  HA  THR   188     -11.485  19.131  11.595  1.00  0.00      S_04 188
ATOM   1299  CB  THR   188     -12.381  21.029  11.373  1.00  0.00      S_04 188
ATOM   1300  C   THR   188     -10.744  20.403  13.151  1.00  0.00      S_04 188
ATOM   1301  O   THR   188     -10.984  20.897  14.253  1.00  0.00      S_04 188
ATOM   1302  N   ASP   189      -9.514  20.289  12.662  1.00  0.00      S_04 189
ATOM   1303  H   ASP   189      -9.383  19.868  11.753  1.00  0.00      S_04 189
ATOM   1304  CA  ASP   189      -8.348  20.755  13.402  1.00  0.00      S_04 189
ATOM   1305  HA  ASP   189      -8.660  21.136  14.363  1.00  0.00      S_04 189
ATOM   1306  CB  ASP   189      -7.400  19.591  13.698  1.00  0.00      S_04 189
ATOM   1307  C   ASP   189      -7.611  21.850  12.638  1.00  0.00      S_04 189
ATOM   1308  O   ASP   189      -6.431  22.104  12.882  1.00  0.00      S_04 189
ATOM   1309  N   ASP   190      -8.313  22.494  11.712  1.00  0.00      S_04 190
ATOM   1310  H   ASP   190      -9.273  22.225  11.547  1.00  0.00      S_04 190
ATOM   1311  CA  ASP   190      -7.735  23.580  10.929  1.00  0.00      S_04 190
ATOM   1312  HA  ASP   190      -6.664  23.455  10.876  1.00  0.00      S_04 190
ATOM   1313  CB  ASP   190      -8.238  23.526   9.485  1.00  0.00      S_04 190
ATOM   1314  C   ASP   190      -8.058  24.937  11.546  1.00  0.00      S_04 190
ATOM   1315  O   ASP   190      -7.663  25.978  11.021  1.00  0.00      S_04 190
ATOM   1316  N   ARG   191      -8.779  24.918  12.662  1.00  0.00      S_04 191
ATOM   1317  H   ARG   191      -9.074  24.030  13.042  1.00  0.00      S_04 191
ATOM   1318  CA  ARG   191      -9.156  26.146  13.352  1.00  0.00      S_04 191
ATOM   1319  HA  ARG   191      -9.482  26.879  12.629  1.00  0.00      S_04 191
ATOM   1320  CB  ARG   191     -10.354  25.898  14.271  1.00  0.00      S_04 191
ATOM   1321  C   ARG   191      -7.987  26.708  14.155  1.00  0.00      S_04 191
ATOM   1322  O   ARG   191      -6.930  26.084  14.250  1.00  0.00      S_04 191
ATOM   1323  N   SER   192      -8.185  27.889  14.730  1.00  0.00      S_04 192
ATOM   1324  H   SER   192      -9.067  28.363  14.591  1.00  0.00      S_04 192
ATOM   1325  CA  SER   192      -7.163  28.520  15.557  1.00  0.00      S_04 192
ATOM   1326  HA  SER   192      -6.254  28.630  14.984  1.00  0.00      S_04 192
ATOM   1327  CB  SER   192      -7.589  29.936  15.948  1.00  0.00      S_04 192
ATOM   1328  C   SER   192      -6.879  27.694  16.807  1.00  0.00      S_04 192
ATOM   1329  O   SER   192      -5.752  27.667  17.302  1.00  0.00      S_04 192
ATOM   1330  N   ARG   193      -7.908  27.022  17.313  1.00  0.00      S_04 193
ATOM   1331  H   ARG   193      -8.801  27.062  16.843  1.00  0.00      S_04 193
ATOM   1332  CA  ARG   193      -7.780  26.228  18.530  1.00  0.00      S_04 193
ATOM   1333  HA  ARG   193      -6.972  26.617  19.131  1.00  0.00      S_04 193
ATOM   1334  CB  ARG   193      -9.041  26.355  19.387  1.00  0.00      S_04 193
ATOM   1335  C   ARG   193      -7.512  24.762  18.206  1.00  0.00      S_04 193
ATOM   1336  O   ARG   193      -8.264  24.134  17.460  1.00  0.00      S_04 193
ATOM   1337  N   ARG   194      -6.437  24.223  18.771  1.00  0.00      S_04 194
ATOM   1338  H   ARG   194      -5.869  24.788  19.386  1.00  0.00      S_04 194
ATOM   1339  CA  ARG   194      -6.055  22.838  18.525  1.00  0.00      S_04 194
ATOM   1340  HA  ARG   194      -5.848  22.702  17.474  1.00  0.00      S_04 194
ATOM   1341  CB  ARG   194      -4.754  22.503  19.257  1.00  0.00      S_04 194
ATOM   1342  C   ARG   194      -7.160  21.877  18.954  1.00  0.00      S_04 194
ATOM   1343  O   ARG   194      -7.659  21.952  20.077  1.00  0.00      S_04 194
ATOM   1344  N   GLY   195      -7.536  20.976  18.052  1.00  0.00      S_04 195
ATOM   1345  H   GLY   195      -7.134  21.009  17.127  1.00  0.00      S_04 195
ATOM   1346  CA  GLY   195      -8.516  19.943  18.365  1.00  0.00      S_04 195
ATOM   1347 1HA  GLY   195      -9.476  20.401  18.552  1.00  0.00      S_04 195
ATOM   1348  C   GLY   195      -8.093  19.134  19.587  1.00  0.00      S_04 195
ATOM   1349  O   GLY   195      -8.933  18.674  20.360  1.00  0.00      S_04 195
ATOM   1350  N   VAL   196      -6.785  18.964  19.754  1.00  0.00      S_04 196
ATOM   1351  H   VAL   196      -6.146  19.382  19.093  1.00  0.00      S_04 196
ATOM   1352  CA  VAL   196      -6.250  18.190  20.867  1.00  0.00      S_04 196
ATOM   1353  HA  VAL   196      -7.000  17.497  21.218  1.00  0.00      S_04 196
ATOM   1354  CB  VAL   196      -5.050  17.329  20.431  1.00  0.00      S_04 196
ATOM   1355  C   VAL   196      -5.821  19.098  22.015  1.00  0.00      S_04 196
ATOM   1356  O   VAL   196      -5.207  18.646  22.981  1.00  0.00      S_04 196
ATOM   1357  N   ASN   197      -6.149  20.381  21.902  1.00  0.00      S_04 197
ATOM   1358  H   ASN   197      -6.646  20.691  21.079  1.00  0.00      S_04 197
ATOM   1359  CA  ASN   197      -5.811  21.352  22.936  1.00  0.00      S_04 197
ATOM   1360  HA  ASN   197      -6.168  22.328  22.643  1.00  0.00      S_04 197
ATOM   1361  CB  ASN   197      -6.531  21.015  24.243  1.00  0.00      S_04 197
ATOM   1362  C   ASN   197      -4.305  21.410  23.166  1.00  0.00      S_04 197
ATOM   1363  O   ASN   197      -3.845  21.519  24.303  1.00  0.00      S_04 197
ATOM   1364  N   LEU   198      -3.542  21.337  22.081  1.00  0.00      S_04 198
ATOM   1365  H   LEU   198      -3.980  21.211  21.179  1.00  0.00      S_04 198
ATOM   1366  CA  LEU   198      -2.089  21.433  22.157  1.00  0.00      S_04 198
ATOM   1367  HA  LEU   198      -1.770  21.257  23.174  1.00  0.00      S_04 198
ATOM   1368  CB  LEU   198      -1.434  20.337  21.315  1.00  0.00      S_04 198
ATOM   1369  C   LEU   198      -1.603  22.805  21.702  1.00  0.00      S_04 198
ATOM   1370  O   LEU   198      -1.998  23.295  20.645  1.00  0.00      S_04 198
ATOM   1371  N   GLU   199      -0.742  23.419  22.508  1.00  0.00      S_04 199
ATOM   1372  H   GLU   199      -0.409  22.938  23.331  1.00  0.00      S_04 199
ATOM   1373  CA  GLU   199      -0.268  24.771  22.235  1.00  0.00      S_04 199
ATOM   1374  HA  GLU   199      -0.506  25.036  21.215  1.00  0.00      S_04 199
ATOM   1375  CB  GLU   199      -1.000  25.784  23.116  1.00  0.00      S_04 199
ATOM   1376  C   GLU   199       1.238  24.880  22.450  1.00  0.00      S_04 199
ATOM   1377  O   GLU   199       1.810  24.170  23.277  1.00  0.00      S_04 199
TER
