# Supplementary material for: Structural insights into the function of the core-circadian factor TIMING OF CAB2 EXPRESSION 1 (TOC1)
Source: J Circadian Rhythms. 2008 Feb 25;6:3. doi: 10.1186/1740-3391-6-3 (PMC2292679; doi:10.1186/1740-3391-6-3)
Supplement: Additional file 11 — Structural file. Structure of McTOC1_dom2 [file 1740-3391-6-3-S11.pdb]

SOURCE    DECOY 44 IDENTIFIER S_0157_4183
SOURCE    CLUSTER 4 MEMBER 1 FILE aaseth.out.clusters
REMARK    SCORE           score:          -75.79
REMARK    SCORE             env:          -57.40
REMARK    SCORE            pair:          -23.52
REMARK    SCORE             vdw:            5.12
REMARK    SCORE              hs:            0.00
REMARK    SCORE              ss:            0.00
REMARK    SCORE           sheet:            0.00
REMARK    SCORE              cb:           58.69
REMARK    SCORE          rsigma:            0.00
REMARK    SCORE         hb_srbb:          -42.06
REMARK    SCORE         hb_lrbb:           -1.75
REMARK    SCORE              rg:           16.68
REMARK    SCORE              co:           26.38
REMARK    SCORE            rama:            2.94
REMARK    SCORE     description:     S_0157_4183
ATOM      1  N   MET     1       1.033   0.374  -0.963  1.00  0.00      S_01   1
ATOM      2  H   MET     1       1.565  -0.352  -1.420  1.00  0.00      S_01   1
ATOM      3  CA  MET     1      -0.007  -0.000  -0.011  1.00  0.00      S_01   1
ATOM      4  HA  MET     1      -0.854   0.659  -0.126  1.00  0.00      S_01   1
ATOM      5  CB  MET     1      -0.525  -1.408  -0.311  1.00  0.00      S_01   1
ATOM      6  C   MET     1       0.505   0.076   1.423  1.00  0.00      S_01   1
ATOM      7  O   MET     1      -0.257  -0.093   2.375  1.00  0.00      S_01   1
ATOM      8  N   SER     2       1.801   0.330   1.571  1.00  0.00      S_01   2
ATOM      9  H   SER     2       2.367   0.495   0.750  1.00  0.00      S_01   2
ATOM     10  CA  SER     2       2.428   0.378   2.887  1.00  0.00      S_01   2
ATOM     11  HA  SER     2       1.715   0.741   3.612  1.00  0.00      S_01   2
ATOM     12  CB  SER     2       2.815  -1.029   3.347  1.00  0.00      S_01   2
ATOM     13  C   SER     2       3.655   1.284   2.881  1.00  0.00      S_01   2
ATOM     14  O   SER     2       4.233   1.555   1.829  1.00  0.00      S_01   2
ATOM     15  N   MET     3       4.046   1.748   4.063  1.00  0.00      S_01   3
ATOM     16  H   MET     3       3.534   1.480   4.891  1.00  0.00      S_01   3
ATOM     17  CA  MET     3       5.196   2.634   4.195  1.00  0.00      S_01   3
ATOM     18  HA  MET     3       5.094   3.462   3.508  1.00  0.00      S_01   3
ATOM     19  CB  MET     3       5.240   3.252   5.594  1.00  0.00      S_01   3
ATOM     20  C   MET     3       6.499   1.895   3.908  1.00  0.00      S_01   3
ATOM     21  O   MET     3       7.429   2.457   3.330  1.00  0.00      S_01   3
ATOM     22  N   THR     4       6.558   0.631   4.316  1.00  0.00      S_01   4
ATOM     23  H   THR     4       5.764   0.231   4.795  1.00  0.00      S_01   4
ATOM     24  CA  THR     4       7.740  -0.192   4.090  1.00  0.00      S_01   4
ATOM     25  HA  THR     4       8.456   0.360   3.500  1.00  0.00      S_01   4
ATOM     26  CB  THR     4       8.453  -0.531   5.413  1.00  0.00      S_01   4
ATOM     27  C   THR     4       7.380  -1.488   3.371  1.00  0.00      S_01   4
ATOM     28  O   THR     4       6.647  -2.322   3.903  1.00  0.00      S_01   4
ATOM     29  N   ILE     5       7.900  -1.650   2.159  1.00  0.00      S_01   5
ATOM     30  H   ILE     5       8.442  -0.901   1.752  1.00  0.00      S_01   5
ATOM     31  CA  ILE     5       7.709  -2.881   1.401  1.00  0.00      S_01   5
ATOM     32  HA  ILE     5       6.652  -3.070   1.282  1.00  0.00      S_01   5
ATOM     33  CB  ILE     5       8.280  -2.761  -0.024  1.00  0.00      S_01   5
ATOM     34  C   ILE     5       8.361  -4.067   2.103  1.00  0.00      S_01   5
ATOM     35  O   ILE     5       7.782  -5.151   2.179  1.00  0.00      S_01   5
ATOM     36  N   GLN     6       9.570  -3.855   2.613  1.00  0.00      S_01   6
ATOM     37  H   GLN     6       9.993  -2.944   2.512  1.00  0.00      S_01   6
ATOM     38  CA  GLN     6      10.300  -4.903   3.315  1.00  0.00      S_01   6
ATOM     39  HA  GLN     6       9.662  -5.766   3.438  1.00  0.00      S_01   6
ATOM     40  CB  GLN     6      11.493  -5.377   2.482  1.00  0.00      S_01   6
ATOM     41  C   GLN     6      10.774  -4.424   4.683  1.00  0.00      S_01   6
ATOM     42  O   GLN     6      11.343  -3.339   4.809  1.00  0.00      S_01   6
ATOM     43  N   GLU     7      10.537  -5.239   5.706  1.00  0.00      S_01   7
ATOM     44  H   GLU     7      10.078  -6.123   5.534  1.00  0.00      S_01   7
ATOM     45  CA  GLU     7      10.922  -4.892   7.068  1.00  0.00      S_01   7
ATOM     46  HA  GLU     7      10.358  -4.030   7.393  1.00  0.00      S_01   7
ATOM     47  CB  GLU     7      10.556  -6.021   8.033  1.00  0.00      S_01   7
ATOM     48  C   GLU     7      12.413  -4.587   7.159  1.00  0.00      S_01   7
ATOM     49  O   GLU     7      13.241  -5.326   6.626  1.00  0.00      S_01   7
ATOM     50  N   GLU     8      12.749  -3.496   7.839  1.00  0.00      S_01   8
ATOM     51  H   GLU     8      12.020  -2.923   8.241  1.00  0.00      S_01   8
ATOM     52  CA  GLU     8      14.141  -3.104   8.020  1.00  0.00      S_01   8
ATOM     53  HA  GLU     8      14.604  -2.962   7.055  1.00  0.00      S_01   8
ATOM     54  CB  GLU     8      14.229  -1.752   8.732  1.00  0.00      S_01   8
ATOM     55  C   GLU     8      14.914  -4.160   8.804  1.00  0.00      S_01   8
ATOM     56  O   GLU     8      14.462  -4.625   9.850  1.00  0.00      S_01   8
ATOM     57  N   ASP     9      16.081  -4.534   8.290  1.00  0.00      S_01   9
ATOM     58  H   ASP     9      16.354  -4.186   7.382  1.00  0.00      S_01   9
ATOM     59  CA  ASP     9      16.979  -5.434   9.004  1.00  0.00      S_01   9
ATOM     60  HA  ASP     9      16.411  -6.028   9.705  1.00  0.00      S_01   9
ATOM     61  CB  ASP     9      17.623  -6.428   8.035  1.00  0.00      S_01   9
ATOM     62  C   ASP     9      18.058  -4.658   9.753  1.00  0.00      S_01   9
ATOM     63  O   ASP     9      19.140  -5.181  10.019  1.00  0.00      S_01   9
ATOM     64  N   GLU    10      17.755  -3.409  10.088  1.00  0.00      S_01  10
ATOM     65  H   GLU    10      16.810  -3.079   9.957  1.00  0.00      S_01  10
ATOM     66  CA  GLU    10      18.753  -2.501  10.642  1.00  0.00      S_01  10
ATOM     67  HA  GLU    10      19.508  -2.298   9.896  1.00  0.00      S_01  10
ATOM     68  CB  GLU    10      18.120  -1.150  10.979  1.00  0.00      S_01  10
ATOM     69  C   GLU    10      19.412  -3.096  11.882  1.00  0.00      S_01  10
ATOM     70  O   GLU    10      20.615  -2.945  12.091  1.00  0.00      S_01  10
ATOM     71  N   SER    11      18.614  -3.771  12.703  1.00  0.00      S_01  11
ATOM     72  H   SER    11      17.660  -3.952  12.424  1.00  0.00      S_01  11
ATOM     73  CA  SER    11      19.080  -4.259  13.996  1.00  0.00      S_01  11
ATOM     74  HA  SER    11      19.418  -3.425  14.594  1.00  0.00      S_01  11
ATOM     75  CB  SER    11      17.929  -4.897  14.775  1.00  0.00      S_01  11
ATOM     76  C   SER    11      20.219  -5.259  13.830  1.00  0.00      S_01  11
ATOM     77  O   SER    11      20.484  -5.735  12.726  1.00  0.00      S_01  11
ATOM     78  N   ASN    12      20.890  -5.573  14.934  1.00  0.00      S_01  12
ATOM     79  H   ASN    12      20.652  -5.114  15.801  1.00  0.00      S_01  12
ATOM     80  CA  ASN    12      21.959  -6.564  14.924  1.00  0.00      S_01  12
ATOM     81  HA  ASN    12      22.519  -6.481  14.005  1.00  0.00      S_01  12
ATOM     82  CB  ASN    12      22.956  -6.287  16.051  1.00  0.00      S_01  12
ATOM     83  C   ASN    12      21.402  -7.978  15.054  1.00  0.00      S_01  12
ATOM     84  O   ASN    12      20.684  -8.288  16.005  1.00  0.00      S_01  12
ATOM     85  N   LYS    13      21.737  -8.831  14.092  1.00  0.00      S_01  13
ATOM     86  H   LYS    13      22.355  -8.524  13.355  1.00  0.00      S_01  13
ATOM     87  CA  LYS    13      21.235 -10.200  14.073  1.00  0.00      S_01  13
ATOM     88  HA  LYS    13      20.755 -10.421  15.015  1.00  0.00      S_01  13
ATOM     89  CB  LYS    13      20.154 -10.360  13.002  1.00  0.00      S_01  13
ATOM     90  C   LYS    13      22.363 -11.198  13.831  1.00  0.00      S_01  13
ATOM     91  O   LYS    13      22.282 -12.036  12.934  1.00  0.00      S_01  13
ATOM     92  N   ALA    14      23.415 -11.101  14.638  1.00  0.00      S_01  14
ATOM     93  H   ALA    14      23.396 -10.429  15.392  1.00  0.00      S_01  14
ATOM     94  CA  ALA    14      24.595 -11.939  14.463  1.00  0.00      S_01  14
ATOM     95  HA  ALA    14      24.998 -11.790  13.472  1.00  0.00      S_01  14
ATOM     96  CB  ALA    14      25.695 -11.514  15.423  1.00  0.00      S_01  14
ATOM     97  C   ALA    14      24.257 -13.414  14.657  1.00  0.00      S_01  14
ATOM     98  O   ALA    14      23.490 -13.772  15.551  1.00  0.00      S_01  14
ATOM     99  N   THR    15      24.835 -14.264  13.815  1.00  0.00      S_01  15
ATOM    100  H   THR    15      25.410 -13.902  13.068  1.00  0.00      S_01  15
ATOM    101  CA  THR    15      24.661 -15.706  13.943  1.00  0.00      S_01  15
ATOM    102  HA  THR    15      23.641 -15.922  14.225  1.00  0.00      S_01  15
ATOM    103  CB  THR    15      24.890 -16.423  12.599  1.00  0.00      S_01  15
ATOM    104  C   THR    15      25.610 -16.286  14.986  1.00  0.00      S_01  15
ATOM    105  O   THR    15      25.470 -17.439  15.394  1.00  0.00      S_01  15
ATOM    106  N   SER    16      26.577 -15.480  15.413  1.00  0.00      S_01  16
ATOM    107  H   SER    16      26.647 -14.549  15.027  1.00  0.00      S_01  16
ATOM    108  CA  SER    16      27.539 -15.904  16.423  1.00  0.00      S_01  16
ATOM    109  HA  SER    16      27.940 -16.870  16.154  1.00  0.00      S_01  16
ATOM    110  CB  SER    16      28.732 -14.948  16.461  1.00  0.00      S_01  16
ATOM    111  C   SER    16      26.890 -15.989  17.800  1.00  0.00      S_01  16
ATOM    112  O   SER    16      27.491 -16.491  18.750  1.00  0.00      S_01  16
ATOM    113  N   ASP    17      25.661 -15.494  17.902  1.00  0.00      S_01  17
ATOM    114  H   ASP    17      25.224 -15.092  17.085  1.00  0.00      S_01  17
ATOM    115  CA  ASP    17      24.927 -15.517  19.162  1.00  0.00      S_01  17
ATOM    116  HA  ASP    17      25.544 -15.101  19.945  1.00  0.00      S_01  17
ATOM    117  CB  ASP    17      23.691 -14.619  19.078  1.00  0.00      S_01  17
ATOM    118  C   ASP    17      24.519 -16.937  19.536  1.00  0.00      S_01  17
ATOM    119  O   ASP    17      23.737 -17.575  18.831  1.00  0.00      S_01  17
ATOM    120  N   PRO    18      25.052 -17.427  20.651  1.00  0.00      S_01  18
ATOM    121  CA  PRO    18      24.753 -18.776  21.115  1.00  0.00      S_01  18
ATOM    122  HA  PRO    18      24.897 -19.476  20.305  1.00  0.00      S_01  18
ATOM    123  CB  PRO    18      25.733 -19.195  22.212  1.00  0.00      S_01  18
ATOM    124  C   PRO    18      23.319 -18.878  21.626  1.00  0.00      S_01  18
ATOM    125  O   PRO    18      22.790 -19.975  21.804  1.00  0.00      S_01  18
ATOM    126  N   MET    19      22.697 -17.727  21.861  1.00  0.00      S_01  19
ATOM    127  H   MET    19      23.186 -16.860  21.691  1.00  0.00      S_01  19
ATOM    128  CA  MET    19      21.327 -17.685  22.358  1.00  0.00      S_01  19
ATOM    129  HA  MET    19      21.224 -18.369  23.187  1.00  0.00      S_01  19
ATOM    130  CB  MET    19      21.001 -16.297  22.914  1.00  0.00      S_01  19
ATOM    131  C   MET    19      20.332 -18.058  21.264  1.00  0.00      S_01  19
ATOM    132  O   MET    19      20.470 -17.636  20.116  1.00  0.00      S_01  19
ATOM    133  N   PRO    20      19.329 -18.851  21.629  1.00  0.00      S_01  20
ATOM    134  CA  PRO    20      18.311 -19.283  20.679  1.00  0.00      S_01  20
ATOM    135  HA  PRO    20      18.772 -19.868  19.898  1.00  0.00      S_01  20
ATOM    136  CB  PRO    20      17.303 -20.211  21.361  1.00  0.00      S_01  20
ATOM    137  C   PRO    20      17.590 -18.089  20.062  1.00  0.00      S_01  20
ATOM    138  O   PRO    20      17.277 -17.118  20.750  1.00  0.00      S_01  20
ATOM    139  N   ALA    21      17.330 -18.169  18.761  1.00  0.00      S_01  21
ATOM    140  H   ALA    21      17.586 -19.007  18.259  1.00  0.00      S_01  21
ATOM    141  CA  ALA    21      16.684 -17.079  18.041  1.00  0.00      S_01  21
ATOM    142  HA  ALA    21      17.364 -16.242  17.970  1.00  0.00      S_01  21
ATOM    143  CB  ALA    21      16.390 -17.491  16.607  1.00  0.00      S_01  21
ATOM    144  C   ALA    21      15.405 -16.635  18.742  1.00  0.00      S_01  21
ATOM    145  O   ALA    21      15.175 -15.442  18.939  1.00  0.00      S_01  21
ATOM    146  N   ASP    22      14.575 -17.604  19.116  1.00  0.00      S_01  22
ATOM    147  H   ASP    22      14.833 -18.565  18.946  1.00  0.00      S_01  22
ATOM    148  CA  ASP    22      13.302 -17.314  19.766  1.00  0.00      S_01  22
ATOM    149  HA  ASP    22      12.712 -16.671  19.130  1.00  0.00      S_01  22
ATOM    150  CB  ASP    22      12.486 -18.596  19.942  1.00  0.00      S_01  22
ATOM    151  C   ASP    22      13.514 -16.637  21.116  1.00  0.00      S_01  22
ATOM    152  O   ASP    22      12.712 -15.802  21.535  1.00  0.00      S_01  22
ATOM    153  N   LEU    23      14.597 -17.004  21.793  1.00  0.00      S_01  23
ATOM    154  H   LEU    23      15.215 -17.696  21.394  1.00  0.00      S_01  23
ATOM    155  CA  LEU    23      14.917 -16.433  23.095  1.00  0.00      S_01  23
ATOM    156  HA  LEU    23      14.047 -15.930  23.491  1.00  0.00      S_01  23
ATOM    157  CB  LEU    23      15.256 -17.539  24.097  1.00  0.00      S_01  23
ATOM    158  C   LEU    23      16.073 -15.444  22.995  1.00  0.00      S_01  23
ATOM    159  O   LEU    23      16.407 -14.763  23.966  1.00  0.00      S_01  23
ATOM    160  N   PHE    24      16.681 -15.369  21.816  1.00  0.00      S_01  24
ATOM    161  H   PHE    24      16.329 -15.919  21.045  1.00  0.00      S_01  24
ATOM    162  CA  PHE    24      17.843 -14.514  21.606  1.00  0.00      S_01  24
ATOM    163  HA  PHE    24      18.639 -14.818  22.269  1.00  0.00      S_01  24
ATOM    164  CB  PHE    24      18.388 -14.689  20.187  1.00  0.00      S_01  24
ATOM    165  C   PHE    24      17.503 -13.049  21.859  1.00  0.00      S_01  24
ATOM    166  O   PHE    24      18.229 -12.346  22.561  1.00  0.00      S_01  24
ATOM    167  N   ASP    25      16.394 -12.596  21.282  1.00  0.00      S_01  25
ATOM    168  H   ASP    25      15.835 -13.228  20.727  1.00  0.00      S_01  25
ATOM    169  CA  ASP    25      15.965 -11.211  21.430  1.00  0.00      S_01  25
ATOM    170  HA  ASP    25      16.749 -10.552  21.087  1.00  0.00      S_01  25
ATOM    171  CB  ASP    25      14.756 -10.926  20.537  1.00  0.00      S_01  25
ATOM    172  C   ASP    25      15.630 -10.889  22.883  1.00  0.00      S_01  25
ATOM    173  O   ASP    25      15.869  -9.777  23.354  1.00  0.00      S_01  25
ATOM    174  N   CYS    26      15.076 -11.870  23.588  1.00  0.00      S_01  26
ATOM    175  H   CYS    26      14.871 -12.748  23.133  1.00  0.00      S_01  26
ATOM    176  CA  CYS    26      14.758 -11.711  25.002  1.00  0.00      S_01  26
ATOM    177  HA  CYS    26      14.073 -10.886  25.127  1.00  0.00      S_01  26
ATOM    178  CB  CYS    26      14.026 -12.948  25.529  1.00  0.00      S_01  26
ATOM    179  C   CYS    26      16.016 -11.457  25.826  1.00  0.00      S_01  26
ATOM    180  O   CYS    26      16.046 -10.562  26.671  1.00  0.00      S_01  26
ATOM    181  N   ARG    27      17.053 -12.248  25.573  1.00  0.00      S_01  27
ATOM    182  H   ARG    27      16.961 -12.972  24.875  1.00  0.00      S_01  27
ATOM    183  CA  ARG    27      18.321 -12.099  26.277  1.00  0.00      S_01  27
ATOM    184  HA  ARG    27      18.162 -12.236  27.337  1.00  0.00      S_01  27
ATOM    185  CB  ARG    27      19.302 -13.194  25.854  1.00  0.00      S_01  27
ATOM    186  C   ARG    27      18.931 -10.723  26.029  1.00  0.00      S_01  27
ATOM    187  O   ARG    27      19.432 -10.080  26.951  1.00  0.00      S_01  27
ATOM    188  N   PRO    28      18.885 -10.279  24.777  1.00  0.00      S_01  28
ATOM    189  CA  PRO    28      19.437  -8.982  24.404  1.00  0.00      S_01  28
ATOM    190  HA  PRO    28      20.484  -8.947  24.667  1.00  0.00      S_01  28
ATOM    191  CB  PRO    28      19.378  -8.791  22.887  1.00  0.00      S_01  28
ATOM    192  C   PRO    28      18.699  -7.846  25.104  1.00  0.00      S_01  28
ATOM    193  O   PRO    28      19.293  -6.823  25.444  1.00  0.00      S_01  28
ATOM    194  N   ASP    29      17.400  -8.033  25.316  1.00  0.00      S_01  29
ATOM    195  H   ASP    29      16.975  -8.903  25.028  1.00  0.00      S_01  29
ATOM    196  CA  ASP    29      16.574  -7.016  25.954  1.00  0.00      S_01  29
ATOM    197  HA  ASP    29      16.785  -6.052  25.513  1.00  0.00      S_01  29
ATOM    198  CB  ASP    29      15.092  -7.284  25.687  1.00  0.00      S_01  29
ATOM    199  C   ASP    29      16.833  -6.956  27.455  1.00  0.00      S_01  29
ATOM    200  O   ASP    29      16.678  -5.907  28.081  1.00  0.00      S_01  29
ATOM    201  N   VAL    30      17.229  -8.088  28.028  1.00  0.00      S_01  30
ATOM    202  H   VAL    30      17.368  -8.907  27.454  1.00  0.00      S_01  30
ATOM    203  CA  VAL    30      17.467  -8.179  29.464  1.00  0.00      S_01  30
ATOM    204  HA  VAL    30      17.723  -7.202  29.848  1.00  0.00      S_01  30
ATOM    205  CB  VAL    30      16.197  -8.611  30.220  1.00  0.00      S_01  30
ATOM    206  C   VAL    30      18.592  -9.160  29.775  1.00  0.00      S_01  30
ATOM    207  O   VAL    30      18.353 -10.244  30.306  1.00  0.00      S_01  30
ATOM    208  N   PRO    31      19.818  -8.771  29.442  1.00  0.00      S_01  31
ATOM    209  CA  PRO    31      20.968  -9.656  29.586  1.00  0.00      S_01  31
ATOM    210  HA  PRO    31      20.836 -10.523  28.956  1.00  0.00      S_01  31
ATOM    211  CB  PRO    31      22.241  -8.966  29.092  1.00  0.00      S_01  31
ATOM    212  C   PRO    31      21.142 -10.102  31.034  1.00  0.00      S_01  31
ATOM    213  O   PRO    31      21.587 -11.219  31.300  1.00  0.00      S_01  31
ATOM    214  N   GLY    32      20.788  -9.223  31.966  1.00  0.00      S_01  32
ATOM    215  H   GLY    32      20.296  -8.386  31.690  1.00  0.00      S_01  32
ATOM    216  CA  GLY    32      21.093  -9.436  33.376  1.00  0.00      S_01  32
ATOM    217 1HA  GLY    32      22.138  -9.685  33.484  1.00  0.00      S_01  32
ATOM    218  C   GLY    32      20.240 -10.557  33.961  1.00  0.00      S_01  32
ATOM    219  O   GLY    32      20.560 -11.109  35.014  1.00  0.00      S_01  32
ATOM    220  N   ILE    33      19.154 -10.889  33.271  1.00  0.00      S_01  33
ATOM    221  H   ILE    33      18.986 -10.451  32.377  1.00  0.00      S_01  33
ATOM    222  CA  ILE    33      18.198 -11.870  33.772  1.00  0.00      S_01  33
ATOM    223  HA  ILE    33      18.199 -11.854  34.852  1.00  0.00      S_01  33
ATOM    224  CB  ILE    33      16.759 -11.524  33.345  1.00  0.00      S_01  33
ATOM    225  C   ILE    33      18.540 -13.273  33.283  1.00  0.00      S_01  33
ATOM    226  O   ILE    33      17.871 -14.244  33.636  1.00  0.00      S_01  33
ATOM    227  N   CYS    34      19.586 -13.372  32.469  1.00  0.00      S_01  34
ATOM    228  H   CYS    34      20.087 -12.535  32.208  1.00  0.00      S_01  34
ATOM    229  CA  CYS    34      20.029 -14.658  31.943  1.00  0.00      S_01  34
ATOM    230  HA  CYS    34      19.235 -15.101  31.361  1.00  0.00      S_01  34
ATOM    231  CB  CYS    34      21.202 -14.468  30.979  1.00  0.00      S_01  34
ATOM    232  C   CYS    34      20.424 -15.607  33.069  1.00  0.00      S_01  34
ATOM    233  O   CYS    34      21.316 -15.307  33.863  1.00  0.00      S_01  34
ATOM    234  N   ASP    35      19.756 -16.754  33.132  1.00  0.00      S_01  35
ATOM    235  H   ASP    35      19.006 -16.923  32.477  1.00  0.00      S_01  35
ATOM    236  CA  ASP    35      20.077 -17.775  34.122  1.00  0.00      S_01  35
ATOM    237  HA  ASP    35      20.973 -17.492  34.653  1.00  0.00      S_01  35
ATOM    238  CB  ASP    35      18.972 -17.864  35.177  1.00  0.00      S_01  35
ATOM    239  C   ASP    35      20.284 -19.135  33.464  1.00  0.00      S_01  35
ATOM    240  O   ASP    35      19.875 -19.353  32.324  1.00  0.00      S_01  35
ATOM    241  N   ARG    36      20.922 -20.047  34.190  1.00  0.00      S_01  36
ATOM    242  H   ARG    36      21.212 -19.813  35.129  1.00  0.00      S_01  36
ATOM    243  CA  ARG    36      21.215 -21.376  33.667  1.00  0.00      S_01  36
ATOM    244  HA  ARG    36      21.955 -21.299  32.884  1.00  0.00      S_01  36
ATOM    245  CB  ARG    36      21.840 -22.254  34.753  1.00  0.00      S_01  36
ATOM    246  C   ARG    36      19.958 -22.040  33.115  1.00  0.00      S_01  36
ATOM    247  O   ARG    36      19.980 -22.631  32.035  1.00  0.00      S_01  36
ATOM    248  N   ARG    37      18.864 -21.939  33.863  1.00  0.00      S_01  37
ATOM    249  H   ARG    37      18.906 -21.419  34.727  1.00  0.00      S_01  37
ATOM    250  CA  ARG    37      17.606 -22.559  33.467  1.00  0.00      S_01  37
ATOM    251  HA  ARG    37      17.808 -23.415  32.839  1.00  0.00      S_01  37
ATOM    252  CB  ARG    37      16.867 -23.102  34.692  1.00  0.00      S_01  37
ATOM    253  C   ARG    37      16.718 -21.574  32.713  1.00  0.00      S_01  37
ATOM    254  O   ARG    37      15.504 -21.758  32.627  1.00  0.00      S_01  37
ATOM    255  N   THR    38      17.332 -20.529  32.170  1.00  0.00      S_01  38
ATOM    256  H   THR    38      18.324 -20.408  32.319  1.00  0.00      S_01  38
ATOM    257  CA  THR    38      16.612 -19.551  31.363  1.00  0.00      S_01  38
ATOM    258  HA  THR    38      15.587 -19.492  31.699  1.00  0.00      S_01  38
ATOM    259  CB  THR    38      17.196 -18.136  31.535  1.00  0.00      S_01  38
ATOM    260  C   THR    38      16.641 -19.926  29.885  1.00  0.00      S_01  38
ATOM    261  O   THR    38      17.418 -20.785  29.468  1.00  0.00      S_01  38
ATOM    262  N   GLY    39      15.789 -19.277  29.098  1.00  0.00      S_01  39
ATOM    263  H   GLY    39      15.121 -18.643  29.513  1.00  0.00      S_01  39
ATOM    264  CA  GLY    39      15.793 -19.457  27.651  1.00  0.00      S_01  39
ATOM    265 1HA  GLY    39      15.723 -18.494  27.169  1.00  0.00      S_01  39
ATOM    266  C   GLY    39      14.631 -20.337  27.201  1.00  0.00      S_01  39
ATOM    267  O   GLY    39      14.504 -20.657  26.020  1.00  0.00      S_01  39
ATOM    268  N   GLN    40      13.787 -20.724  28.151  1.00  0.00      S_01  40
ATOM    269  H   GLN    40      13.949 -20.430  29.104  1.00  0.00      S_01  40
ATOM    270  CA  GLN    40      12.632 -21.563  27.854  1.00  0.00      S_01  40
ATOM    271  HA  GLN    40      12.702 -21.926  26.839  1.00  0.00      S_01  40
ATOM    272  CB  GLN    40      12.629 -22.806  28.746  1.00  0.00      S_01  40
ATOM    273  C   GLN    40      11.329 -20.790  28.028  1.00  0.00      S_01  40
ATOM    274  O   GLN    40      10.302 -21.147  27.451  1.00  0.00      S_01  40
ATOM    275  N   PHE    41      11.378 -19.729  28.827  1.00  0.00      S_01  41
ATOM    276  H   PHE    41      12.264 -19.456  29.228  1.00  0.00      S_01  41
ATOM    277  CA  PHE    41      10.187 -18.950  29.140  1.00  0.00      S_01  41
ATOM    278  HA  PHE    41       9.455 -19.586  29.616  1.00  0.00      S_01  41
ATOM    279  CB  PHE    41      10.515 -17.854  30.157  1.00  0.00      S_01  41
ATOM    280  C   PHE    41       9.584 -18.334  27.882  1.00  0.00      S_01  41
ATOM    281  O   PHE    41       8.368 -18.356  27.690  1.00  0.00      S_01  41
ATOM    282  N   VAL    42      10.442 -17.785  27.029  1.00  0.00      S_01  42
ATOM    283  H   VAL    42      11.427 -17.789  27.251  1.00  0.00      S_01  42
ATOM    284  CA  VAL    42       9.998 -17.178  25.780  1.00  0.00      S_01  42
ATOM    285  HA  VAL    42       9.423 -16.289  25.996  1.00  0.00      S_01  42
ATOM    286  CB  VAL    42      11.190 -16.712  24.923  1.00  0.00      S_01  42
ATOM    287  C   VAL    42       9.148 -18.148  24.967  1.00  0.00      S_01  42
ATOM    288  O   VAL    42       8.202 -17.743  24.290  1.00  0.00      S_01  42
ATOM    289  N   PRO    43       9.491 -19.430  25.037  1.00  0.00      S_01  43
ATOM    290  CA  PRO    43       8.733 -20.465  24.344  1.00  0.00      S_01  43
ATOM    291  HA  PRO    43       8.701 -20.241  23.287  1.00  0.00      S_01  43
ATOM    292  CB  PRO    43       9.438 -21.817  24.466  1.00  0.00      S_01  43
ATOM    293  C   PRO    43       7.311 -20.564  24.885  1.00  0.00      S_01  43
ATOM    294  O   PRO    43       6.373 -20.855  24.144  1.00  0.00      S_01  43
ATOM    295  N   PHE    44       7.159 -20.320  26.183  1.00  0.00      S_01  44
ATOM    296  H   PHE    44       7.974 -20.117  26.744  1.00  0.00      S_01  44
ATOM    297  CA  PHE    44       5.847 -20.338  26.817  1.00  0.00      S_01  44
ATOM    298  HA  PHE    44       5.366 -21.285  26.623  1.00  0.00      S_01  44
ATOM    299  CB  PHE    44       5.985 -20.241  28.338  1.00  0.00      S_01  44
ATOM    300  C   PHE    44       4.968 -19.205  26.298  1.00  0.00      S_01  44
ATOM    301  O   PHE    44       3.775 -19.392  26.059  1.00  0.00      S_01  44
ATOM    302  N   ALA    45       5.565 -18.031  26.126  1.00  0.00      S_01  45
ATOM    303  H   ALA    45       6.529 -17.923  26.407  1.00  0.00      S_01  45
ATOM    304  CA  ALA    45       4.865 -16.893  25.542  1.00  0.00      S_01  45
ATOM    305  HA  ALA    45       4.052 -16.599  26.190  1.00  0.00      S_01  45
ATOM    306  CB  ALA    45       5.786 -15.686  25.465  1.00  0.00      S_01  45
ATOM    307  C   ALA    45       4.315 -17.234  24.161  1.00  0.00      S_01  45
ATOM    308  O   ALA    45       3.250 -16.755  23.771  1.00  0.00      S_01  45
ATOM    309  N   LYS    46       5.047 -18.064  23.426  1.00  0.00      S_01  46
ATOM    310  H   LYS    46       5.940 -18.378  23.781  1.00  0.00      S_01  46
ATOM    311  CA  LYS    46       4.596 -18.534  22.122  1.00  0.00      S_01  46
ATOM    312  HA  LYS    46       4.321 -17.688  21.510  1.00  0.00      S_01  46
ATOM    313  CB  LYS    46       5.736 -19.236  21.381  1.00  0.00      S_01  46
ATOM    314  C   LYS    46       3.402 -19.473  22.256  1.00  0.00      S_01  46
ATOM    315  O   LYS    46       2.441 -19.385  21.492  1.00  0.00      S_01  46
ATOM    316  N   LYS    47       3.470 -20.372  23.233  1.00  0.00      S_01  47
ATOM    317  H   LYS    47       4.312 -20.433  23.788  1.00  0.00      S_01  47
ATOM    318  CA  LYS    47       2.362 -21.274  23.523  1.00  0.00      S_01  47
ATOM    319  HA  LYS    47       2.127 -21.851  22.641  1.00  0.00      S_01  47
ATOM    320  CB  LYS    47       2.762 -22.288  24.596  1.00  0.00      S_01  47
ATOM    321  C   LYS    47       1.125 -20.501  23.968  1.00  0.00      S_01  47
ATOM    322  O   LYS    47      -0.003 -20.879  23.651  1.00  0.00      S_01  47
ATOM    323  N   SER    48       1.344 -19.416  24.704  1.00  0.00      S_01  48
ATOM    324  H   SER    48       2.293 -19.165  24.939  1.00  0.00      S_01  48
ATOM    325  CA  SER    48       0.249 -18.580  25.181  1.00  0.00      S_01  48
ATOM    326  HA  SER    48      -0.614 -19.198  25.384  1.00  0.00      S_01  48
ATOM    327  CB  SER    48       0.617 -17.923  26.513  1.00  0.00      S_01  48
ATOM    328  C   SER    48      -0.119 -17.514  24.155  1.00  0.00      S_01  48
ATOM    329  O   SER    48      -0.977 -16.668  24.405  1.00  0.00      S_01  48
ATOM    330  N   GLU    49       0.536 -17.562  22.999  1.00  0.00      S_01  49
ATOM    331  H   GLU    49       1.270 -18.245  22.877  1.00  0.00      S_01  49
ATOM    332  CA  GLU    49       0.222 -16.653  21.903  1.00  0.00      S_01  49
ATOM    333  HA  GLU    49       0.970 -16.750  21.130  1.00  0.00      S_01  49
ATOM    334  CB  GLU    49      -1.108 -17.036  21.253  1.00  0.00      S_01  49
ATOM    335  C   GLU    49       0.173 -15.206  22.383  1.00  0.00      S_01  49
ATOM    336  O   GLU    49      -0.816 -14.505  22.170  1.00  0.00      S_01  49
ATOM    337  N   LEU    50       1.246 -14.766  23.033  1.00  0.00      S_01  50
ATOM    338  H   LEU    50       1.999 -15.409  23.230  1.00  0.00      S_01  50
ATOM    339  CA  LEU    50       1.363 -13.379  23.467  1.00  0.00      S_01  50
ATOM    340  HA  LEU    50       0.477 -13.098  24.016  1.00  0.00      S_01  50
ATOM    341  CB  LEU    50       2.531 -13.221  24.443  1.00  0.00      S_01  50
ATOM    342  C   LEU    50       1.544 -12.442  22.278  1.00  0.00      S_01  50
ATOM    343  O   LEU    50       1.813 -12.885  21.161  1.00  0.00      S_01  50
ATOM    344  N   LYS    51       1.394 -11.145  22.525  1.00  0.00      S_01  51
ATOM    345  H   LYS    51       0.816 -10.856  23.301  1.00  0.00      S_01  51
ATOM    346  CA  LYS    51       2.042 -10.129  21.704  1.00  0.00      S_01  51
ATOM    347  HA  LYS    51       1.676 -10.198  20.691  1.00  0.00      S_01  51
ATOM    348  CB  LYS    51       1.668  -8.728  22.192  1.00  0.00      S_01  51
ATOM    349  C   LYS    51       3.557 -10.299  21.711  1.00  0.00      S_01  51
ATOM    350  O   LYS    51       4.164 -10.510  22.761  1.00  0.00      S_01  51
ATOM    351  N   ILE    52       4.163 -10.206  20.531  1.00  0.00      S_01  52
ATOM    352  H   ILE    52       3.607 -10.046  19.704  1.00  0.00      S_01  52
ATOM    353  CA  ILE    52       5.610 -10.330  20.401  1.00  0.00      S_01  52
ATOM    354  HA  ILE    52       5.945 -11.212  20.926  1.00  0.00      S_01  52
ATOM    355  CB  ILE    52       6.030 -10.525  18.933  1.00  0.00      S_01  52
ATOM    356  C   ILE    52       6.321  -9.104  20.965  1.00  0.00      S_01  52
ATOM    357  O   ILE    52       6.881  -8.301  20.218  1.00  0.00      S_01  52
ATOM    358  N   GLY    53       6.294  -8.966  22.286  1.00  0.00      S_01  53
ATOM    359  H   GLY    53       5.838  -9.672  22.846  1.00  0.00      S_01  53
ATOM    360  CA  GLY    53       6.908  -7.821  22.950  1.00  0.00      S_01  53
ATOM    361 1HA  GLY    53       7.617  -8.169  23.686  1.00  0.00      S_01  53
ATOM    362  C   GLY    53       5.857  -6.950  23.629  1.00  0.00      S_01  53
ATOM    363  O   GLY    53       5.627  -5.809  23.226  1.00  0.00      S_01  53
ATOM    364  N   GLU    54       5.222  -7.494  24.662  1.00  0.00      S_01  54
ATOM    365  H   GLU    54       5.362  -8.473  24.865  1.00  0.00      S_01  54
ATOM    366  CA  GLU    54       4.328  -6.713  25.510  1.00  0.00      S_01  54
ATOM    367  HA  GLU    54       4.240  -5.712  25.114  1.00  0.00      S_01  54
ATOM    368  CB  GLU    54       2.916  -7.301  25.484  1.00  0.00      S_01  54
ATOM    369  C   GLU    54       4.843  -6.650  26.944  1.00  0.00      S_01  54
ATOM    370  O   GLU    54       5.908  -7.185  27.255  1.00  0.00      S_01  54
ATOM    371  N   CYS    55       4.082  -5.993  27.812  1.00  0.00      S_01  55
ATOM    372  H   CYS    55       3.184  -5.641  27.512  1.00  0.00      S_01  55
ATOM    373  CA  CYS    55       4.508  -5.769  29.188  1.00  0.00      S_01  55
ATOM    374  HA  CYS    55       5.356  -5.100  29.198  1.00  0.00      S_01  55
ATOM    375  CB  CYS    55       3.407  -5.062  29.982  1.00  0.00      S_01  55
ATOM    376  C   CYS    55       4.887  -7.079  29.870  1.00  0.00      S_01  55
ATOM    377  O   CYS    55       5.849  -7.137  30.635  1.00  0.00      S_01  55
ATOM    378  N   SER    56       4.124  -8.130  29.586  1.00  0.00      S_01  56
ATOM    379  H   SER    56       3.439  -8.055  28.847  1.00  0.00      S_01  56
ATOM    380  CA  SER    56       4.249  -9.387  30.314  1.00  0.00      S_01  56
ATOM    381  HA  SER    56       4.277  -9.187  31.375  1.00  0.00      S_01  56
ATOM    382  CB  SER    56       3.017 -10.264  30.084  1.00  0.00      S_01  56
ATOM    383  C   SER    56       5.512 -10.138  29.905  1.00  0.00      S_01  56
ATOM    384  O   SER    56       5.978 -11.024  30.621  1.00  0.00      S_01  56
ATOM    385  N   ALA    57       6.060  -9.777  28.749  1.00  0.00      S_01  57
ATOM    386  H   ALA    57       5.604  -9.072  28.187  1.00  0.00      S_01  57
ATOM    387  CA  ALA    57       7.302 -10.373  28.271  1.00  0.00      S_01  57
ATOM    388  HA  ALA    57       7.173 -11.440  28.168  1.00  0.00      S_01  57
ATOM    389  CB  ALA    57       7.633  -9.863  26.877  1.00  0.00      S_01  57
ATOM    390  C   ALA    57       8.453 -10.091  29.231  1.00  0.00      S_01  57
ATOM    391  O   ALA    57       9.348 -10.919  29.402  1.00  0.00      S_01  57
ATOM    392  N   PHE    58       8.425  -8.917  29.853  1.00  0.00      S_01  58
ATOM    393  H   PHE    58       7.690  -8.260  29.631  1.00  0.00      S_01  58
ATOM    394  CA  PHE    58       9.426  -8.553  30.848  1.00  0.00      S_01  58
ATOM    395  HA  PHE    58      10.391  -8.460  30.371  1.00  0.00      S_01  58
ATOM    396  CB  PHE    58       9.117  -7.176  31.441  1.00  0.00      S_01  58
ATOM    397  C   PHE    58       9.506  -9.595  31.958  1.00  0.00      S_01  58
ATOM    398  O   PHE    58      10.582 -10.108  32.265  1.00  0.00      S_01  58
ATOM    399  N   PHE    59       8.360  -9.905  32.555  1.00  0.00      S_01  59
ATOM    400  H   PHE    59       7.512  -9.439  32.266  1.00  0.00      S_01  59
ATOM    401  CA  PHE    59       8.295 -10.901  33.618  1.00  0.00      S_01  59
ATOM    402  HA  PHE    59       8.978 -10.628  34.409  1.00  0.00      S_01  59
ATOM    403  CB  PHE    59       6.902 -10.919  34.251  1.00  0.00      S_01  59
ATOM    404  C   PHE    59       8.651 -12.289  33.096  1.00  0.00      S_01  59
ATOM    405  O   PHE    59       9.099 -13.151  33.852  1.00  0.00      S_01  59
ATOM    406  N   THR    60       8.449 -12.498  31.799  1.00  0.00      S_01  60
ATOM    407  H   THR    60       8.079 -11.748  31.232  1.00  0.00      S_01  60
ATOM    408  CA  THR    60       8.747 -13.781  31.174  1.00  0.00      S_01  60
ATOM    409  HA  THR    60       8.283 -14.574  31.741  1.00  0.00      S_01  60
ATOM    410  CB  THR    60       8.151 -13.870  29.757  1.00  0.00      S_01  60
ATOM    411  C   THR    60      10.251 -14.022  31.100  1.00  0.00      S_01  60
ATOM    412  O   THR    60      10.702 -15.162  30.993  1.00  0.00      S_01  60
ATOM    413  N   TYR    61      11.022 -12.941  31.157  1.00  0.00      S_01  61
ATOM    414  H   TYR    61      10.589 -12.032  31.239  1.00  0.00      S_01  61
ATOM    415  CA  TYR    61      12.476 -13.033  31.105  1.00  0.00      S_01  61
ATOM    416  HA  TYR    61      12.761 -13.903  30.531  1.00  0.00      S_01  61
ATOM    417  CB  TYR    61      13.063 -11.830  30.364  1.00  0.00      S_01  61
ATOM    418  C   TYR    61      13.073 -13.129  32.505  1.00  0.00      S_01  61
ATOM    419  O   TYR    61      14.285 -13.279  32.664  1.00  0.00      S_01  61
ATOM    420  N   VAL    62      12.215 -13.041  33.516  1.00  0.00      S_01  62
ATOM    421  H   VAL    62      11.228 -12.965  33.318  1.00  0.00      S_01  62
ATOM    422  CA  VAL    62      12.663 -13.050  34.903  1.00  0.00      S_01  62
ATOM    423  HA  VAL    62      13.509 -13.713  35.004  1.00  0.00      S_01  62
ATOM    424  CB  VAL    62      13.159 -11.661  35.346  1.00  0.00      S_01  62
ATOM    425  C   VAL    62      11.548 -13.503  35.839  1.00  0.00      S_01  62
ATOM    426  O   VAL    62      10.366 -13.382  35.518  1.00  0.00      S_01  62
ATOM    427  N   LYS    63      11.932 -14.027  36.999  1.00  0.00      S_01  63
ATOM    428  H   LYS    63      12.918 -14.105  37.201  1.00  0.00      S_01  63
ATOM    429  CA  LYS    63      10.966 -14.491  37.988  1.00  0.00      S_01  63
ATOM    430  HA  LYS    63      10.517 -15.412  37.647  1.00  0.00      S_01  63
ATOM    431  CB  LYS    63      11.667 -14.826  39.306  1.00  0.00      S_01  63
ATOM    432  C   LYS    63       9.876 -13.451  38.224  1.00  0.00      S_01  63
ATOM    433  O   LYS    63      10.119 -12.249  38.122  1.00  0.00      S_01  63
ATOM    434  N   SER    64       8.674 -13.922  38.539  1.00  0.00      S_01  64
ATOM    435  H   SER    64       8.534 -14.922  38.586  1.00  0.00      S_01  64
ATOM    436  CA  SER    64       7.552 -13.034  38.818  1.00  0.00      S_01  64
ATOM    437  HA  SER    64       7.391 -12.381  37.974  1.00  0.00      S_01  64
ATOM    438  CB  SER    64       6.260 -13.838  38.981  1.00  0.00      S_01  64
ATOM    439  C   SER    64       7.809 -12.197  40.067  1.00  0.00      S_01  64
ATOM    440  O   SER    64       7.407 -11.036  40.141  1.00  0.00      S_01  64
ATOM    441  N   SER    65       8.480 -12.794  41.046  1.00  0.00      S_01  65
ATOM    442  H   SER    65       8.759 -13.759  40.934  1.00  0.00      S_01  65
ATOM    443  CA  SER    65       8.824 -12.094  42.277  1.00  0.00      S_01  65
ATOM    444  HA  SER    65       7.920 -11.825  42.803  1.00  0.00      S_01  65
ATOM    445  CB  SER    65       9.601 -13.016  43.220  1.00  0.00      S_01  65
ATOM    446  C   SER    65       9.637 -10.836  41.987  1.00  0.00      S_01  65
ATOM    447  O   SER    65       9.511  -9.830  42.684  1.00  0.00      S_01  65
ATOM    448  N   ALA    66      10.471 -10.902  40.955  1.00  0.00      S_01  66
ATOM    449  H   ALA    66      10.534 -11.761  40.427  1.00  0.00      S_01  66
ATOM    450  CA  ALA    66      11.297  -9.766  40.564  1.00  0.00      S_01  66
ATOM    451  HA  ALA    66      11.872  -9.429  41.414  1.00  0.00      S_01  66
ATOM    452  CB  ALA    66      12.319 -10.188  39.519  1.00  0.00      S_01  66
ATOM    453  C   ALA    66      10.442  -8.616  40.041  1.00  0.00      S_01  66
ATOM    454  O   ALA    66      10.706  -7.450  40.335  1.00  0.00      S_01  66
ATOM    455  N   VAL    67       9.418  -8.953  39.263  1.00  0.00      S_01  67
ATOM    456  H   VAL    67       9.272  -9.926  39.037  1.00  0.00      S_01  67
ATOM    457  CA  VAL    67       8.501  -7.954  38.729  1.00  0.00      S_01  67
ATOM    458  HA  VAL    67       9.062  -7.193  38.206  1.00  0.00      S_01  67
ATOM    459  CB  VAL    67       7.544  -8.565  37.689  1.00  0.00      S_01  67
ATOM    460  C   VAL    67       7.682  -7.306  39.841  1.00  0.00      S_01  67
ATOM    461  O   VAL    67       7.533  -6.085  39.885  1.00  0.00      S_01  67
ATOM    462  N   LYS    68       7.154  -8.133  40.738  1.00  0.00      S_01  68
ATOM    463  H   LYS    68       7.297  -9.127  40.635  1.00  0.00      S_01  68
ATOM    464  CA  LYS    68       6.372  -7.641  41.866  1.00  0.00      S_01  68
ATOM    465  HA  LYS    68       5.520  -7.088  41.500  1.00  0.00      S_01  68
ATOM    466  CB  LYS    68       5.802  -8.809  42.672  1.00  0.00      S_01  68
ATOM    467  C   LYS    68       7.212  -6.742  42.768  1.00  0.00      S_01  68
ATOM    468  O   LYS    68       6.759  -5.682  43.198  1.00  0.00      S_01  68
ATOM    469  N   ASN    69       8.437  -7.174  43.050  1.00  0.00      S_01  69
ATOM    470  H   ASN    69       8.753  -8.049  42.657  1.00  0.00      S_01  69
ATOM    471  CA  ASN    69       9.337  -6.416  43.911  1.00  0.00      S_01  69
ATOM    472  HA  ASN    69       8.884  -6.292  44.884  1.00  0.00      S_01  69
ATOM    473  CB  ASN    69      10.633  -7.193  44.147  1.00  0.00      S_01  69
ATOM    474  C   ASN    69       9.647  -5.047  43.316  1.00  0.00      S_01  69
ATOM    475  O   ASN    69       9.712  -4.048  44.033  1.00  0.00      S_01  69
ATOM    476  N   ASN    70       9.838  -5.008  42.002  1.00  0.00      S_01  70
ATOM    477  H   ASN    70       9.762  -5.862  41.468  1.00  0.00      S_01  70
ATOM    478  CA  ASN    70      10.156  -3.764  41.310  1.00  0.00      S_01  70
ATOM    479  HA  ASN    70      10.442  -3.014  42.032  1.00  0.00      S_01  70
ATOM    480  CB  ASN    70      11.369  -3.954  40.397  1.00  0.00      S_01  70
ATOM    481  C   ASN    70       8.964  -3.264  40.501  1.00  0.00      S_01  70
ATOM    482  O   ASN    70       9.050  -2.244  39.817  1.00  0.00      S_01  70
ATOM    483  N   CYS    71       7.853  -3.988  40.583  1.00  0.00      S_01  71
ATOM    484  H   CYS    71       7.827  -4.779  41.211  1.00  0.00      S_01  71
ATOM    485  CA  CYS    71       6.670  -3.670  39.792  1.00  0.00      S_01  71
ATOM    486  HA  CYS    71       6.974  -3.239  38.849  1.00  0.00      S_01  71
ATOM    487  CB  CYS    71       5.900  -4.945  39.443  1.00  0.00      S_01  71
ATOM    488  C   CYS    71       5.760  -2.693  40.528  1.00  0.00      S_01  71
ATOM    489  O   CYS    71       5.873  -2.518  41.741  1.00  0.00      S_01  71
ATOM    490  N   GLN    72       4.858  -2.059  39.787  1.00  0.00      S_01  72
ATOM    491  H   GLN    72       4.832  -2.228  38.791  1.00  0.00      S_01  72
ATOM    492  CA  GLN    72       3.903  -1.126  40.373  1.00  0.00      S_01  72
ATOM    493  HA  GLN    72       4.294  -0.750  41.307  1.00  0.00      S_01  72
ATOM    494  CB  GLN    72       3.724   0.096  39.469  1.00  0.00      S_01  72
ATOM    495  C   GLN    72       2.556  -1.797  40.620  1.00  0.00      S_01  72
ATOM    496  O   GLN    72       2.342  -2.944  40.228  1.00  0.00      S_01  72
ATOM    497  N   ALA    73       1.651  -1.074  41.272  1.00  0.00      S_01  73
ATOM    498  H   ALA    73       1.889  -0.137  41.566  1.00  0.00      S_01  73
ATOM    499  CA  ALA    73       0.325  -1.599  41.575  1.00  0.00      S_01  73
ATOM    500  HA  ALA    73       0.419  -2.573  42.032  1.00  0.00      S_01  73
ATOM    501  CB  ALA    73      -0.367  -0.726  42.611  1.00  0.00      S_01  73
ATOM    502  C   ALA    73      -0.526  -1.709  40.315  1.00  0.00      S_01  73
ATOM    503  O   ALA    73      -1.454  -2.515  40.249  1.00  0.00      S_01  73
ATOM    504  N   ALA    74      -0.203  -0.893  39.316  1.00  0.00      S_01  74
ATOM    505  H   ALA    74       0.680  -0.404  39.346  1.00  0.00      S_01  74
ATOM    506  CA  ALA    74      -1.092  -0.685  38.179  1.00  0.00      S_01  74
ATOM    507  HA  ALA    74      -2.003  -1.245  38.328  1.00  0.00      S_01  74
ATOM    508  CB  ALA    74      -1.516   0.774  38.097  1.00  0.00      S_01  74
ATOM    509  C   ALA    74      -0.432  -1.123  36.876  1.00  0.00      S_01  74
ATOM    510  O   ALA    74      -1.081  -1.192  35.833  1.00  0.00      S_01  74
ATOM    511  N   ASP    75       0.862  -1.419  36.944  1.00  0.00      S_01  75
ATOM    512  H   ASP    75       1.316  -1.436  37.846  1.00  0.00      S_01  75
ATOM    513  CA  ASP    75       1.642  -1.722  35.751  1.00  0.00      S_01  75
ATOM    514  HA  ASP    75       1.146  -2.493  35.181  1.00  0.00      S_01  75
ATOM    515  CB  ASP    75       1.712  -0.500  34.832  1.00  0.00      S_01  75
ATOM    516  C   ASP    75       3.049  -2.184  36.114  1.00  0.00      S_01  75
ATOM    517  O   ASP    75       3.445  -2.143  37.279  1.00  0.00      S_01  75
ATOM    518  N   VAL    76       3.800  -2.625  35.110  1.00  0.00      S_01  76
ATOM    519  H   VAL    76       3.396  -2.693  34.187  1.00  0.00      S_01  76
ATOM    520  CA  VAL    76       5.192  -3.012  35.307  1.00  0.00      S_01  76
ATOM    521  HA  VAL    76       5.319  -3.403  36.305  1.00  0.00      S_01  76
ATOM    522  CB  VAL    76       5.602  -4.148  34.351  1.00  0.00      S_01  76
ATOM    523  C   VAL    76       6.128  -1.826  35.102  1.00  0.00      S_01  76
ATOM    524  O   VAL    76       6.017  -1.097  34.116  1.00  0.00      S_01  76
ATOM    525  N   GLU    77       7.051  -1.638  36.040  1.00  0.00      S_01  77
ATOM    526  H   GLU    77       7.088  -2.270  36.827  1.00  0.00      S_01  77
ATOM    527  CA  GLU    77       8.010  -0.542  35.963  1.00  0.00      S_01  77
ATOM    528  HA  GLU    77       7.607   0.246  35.344  1.00  0.00      S_01  77
ATOM    529  CB  GLU    77       8.227   0.078  37.345  1.00  0.00      S_01  77
ATOM    530  C   GLU    77       9.340  -1.013  35.385  1.00  0.00      S_01  77
ATOM    531  O   GLU    77       9.985  -1.907  35.934  1.00  0.00      S_01  77
ATOM    532  N   VAL    78       9.744  -0.406  34.274  1.00  0.00      S_01  78
ATOM    533  H   VAL    78       9.162   0.310  33.865  1.00  0.00      S_01  78
ATOM    534  CA  VAL    78      11.007  -0.748  33.631  1.00  0.00      S_01  78
ATOM    535  HA  VAL    78      11.771  -0.876  34.383  1.00  0.00      S_01  78
ATOM    536  CB  VAL    78      10.916  -2.094  32.887  1.00  0.00      S_01  78
ATOM    537  C   VAL    78      11.438   0.336  32.649  1.00  0.00      S_01  78
ATOM    538  O   VAL    78      10.628   1.163  32.229  1.00  0.00      S_01  78
ATOM    539  N   ASN    79      12.716   0.326  32.287  1.00  0.00      S_01  79
ATOM    540  H   ASN    79      13.335  -0.365  32.686  1.00  0.00      S_01  79
ATOM    541  CA  ASN    79      13.249   1.287  31.328  1.00  0.00      S_01  79
ATOM    542  HA  ASN    79      13.124   2.288  31.715  1.00  0.00      S_01  79
ATOM    543  CB  ASN    79      14.755   1.089  31.152  1.00  0.00      S_01  79
ATOM    544  C   ASN    79      12.543   1.171  29.981  1.00  0.00      S_01  79
ATOM    545  O   ASN    79      12.555   2.107  29.181  1.00  0.00      S_01  79
ATOM    546  N   HIS    80      11.930   0.017  29.737  1.00  0.00      S_01  80
ATOM    547  H   HIS    80      11.941  -0.704  30.444  1.00  0.00      S_01  80
ATOM    548  CA  HIS    80      11.243  -0.233  28.476  1.00  0.00      S_01  80
ATOM    549  HA  HIS    80      11.665   0.395  27.705  1.00  0.00      S_01  80
ATOM    550  CB  HIS    80      11.474  -1.675  28.018  1.00  0.00      S_01  80
ATOM    551  C   HIS    80       9.749   0.045  28.598  1.00  0.00      S_01  80
ATOM    552  O   HIS    80       9.002  -0.086  27.628  1.00  0.00      S_01  80
ATOM    553  N   ALA    81       9.319   0.429  29.795  1.00  0.00      S_01  81
ATOM    554  H   ALA    81       9.984   0.522  30.550  1.00  0.00      S_01  81
ATOM    555  CA  ALA    81       7.913   0.720  30.048  1.00  0.00      S_01  81
ATOM    556  HA  ALA    81       7.297   0.102  29.411  1.00  0.00      S_01  81
ATOM    557  CB  ALA    81       7.540   0.340  31.473  1.00  0.00      S_01  81
ATOM    558  C   ALA    81       7.598   2.189  29.787  1.00  0.00      S_01  81
ATOM    559  O   ALA    81       8.497   3.030  29.750  1.00  0.00      S_01  81
ATOM    560  N   GLN    82       6.317   2.492  29.607  1.00  0.00      S_01  82
ATOM    561  H   GLN    82       5.636   1.747  29.571  1.00  0.00      S_01  82
ATOM    562  CA  GLN    82       5.869   3.872  29.461  1.00  0.00      S_01  82
ATOM    563  HA  GLN    82       4.837   3.883  29.141  1.00  0.00      S_01  82
ATOM    564  CB  GLN    82       5.899   4.591  30.811  1.00  0.00      S_01  82
ATOM    565  C   GLN    82       6.723   4.625  28.447  1.00  0.00      S_01  82
ATOM    566  O   GLN    82       7.477   5.530  28.805  1.00  0.00      S_01  82
ATOM    567  N   PRO    83       6.601   4.245  27.179  1.00  0.00      S_01  83
ATOM    568  CA  PRO    83       7.321   4.918  26.104  1.00  0.00      S_01  83
ATOM    569  HA  PRO    83       8.377   4.925  26.329  1.00  0.00      S_01  83
ATOM    570  CB  PRO    83       7.174   4.142  24.794  1.00  0.00      S_01  83
ATOM    571  C   PRO    83       6.829   6.350  25.924  1.00  0.00      S_01  83
ATOM    572  O   PRO    83       5.654   6.581  25.638  1.00  0.00      S_01  83
ATOM    573  N   SER    84       7.735   7.307  26.092  1.00  0.00      S_01  84
ATOM    574  H   SER    84       8.702   7.050  26.227  1.00  0.00      S_01  84
ATOM    575  CA  SER    84       7.369   8.718  26.086  1.00  0.00      S_01  84
ATOM    576  HA  SER    84       6.312   8.817  26.289  1.00  0.00      S_01  84
ATOM    577  CB  SER    84       8.085   9.462  27.215  1.00  0.00      S_01  84
ATOM    578  C   SER    84       7.691   9.366  24.744  1.00  0.00      S_01  84
ATOM    579  O   SER    84       6.873  10.097  24.184  1.00  0.00      S_01  84
ATOM    580  N   ARG    85       8.887   9.094  24.233  1.00  0.00      S_01  85
ATOM    581  H   ARG    85       9.486   8.435  24.708  1.00  0.00      S_01  85
ATOM    582  CA  ARG    85       9.357   9.723  23.004  1.00  0.00      S_01  85
ATOM    583  HA  ARG    85       8.509  10.031  22.411  1.00  0.00      S_01  85
ATOM    584  CB  ARG    85      10.136  11.001  23.320  1.00  0.00      S_01  85
ATOM    585  C   ARG    85      10.225   8.767  22.193  1.00  0.00      S_01  85
ATOM    586  O   ARG    85      10.830   7.846  22.741  1.00  0.00      S_01  85
ATOM    587  N   LEU    86      10.281   8.993  20.884  1.00  0.00      S_01  86
ATOM    588  H   LEU    86       9.730   9.743  20.490  1.00  0.00      S_01  86
ATOM    589  CA  LEU    86      11.117   8.187  20.003  1.00  0.00      S_01  86
ATOM    590  HA  LEU    86      11.167   7.176  20.379  1.00  0.00      S_01  86
ATOM    591  CB  LEU    86      10.488   8.087  18.612  1.00  0.00      S_01  86
ATOM    592  C   LEU    86      12.525   8.762  19.901  1.00  0.00      S_01  86
ATOM    593  O   LEU    86      12.821   9.550  19.003  1.00  0.00      S_01  86
ATOM    594  N   GLU    87      13.391   8.362  20.827  1.00  0.00      S_01  87
ATOM    595  H   GLU    87      13.090   7.699  21.527  1.00  0.00      S_01  87
ATOM    596  CA  GLU    87      14.762   8.856  20.858  1.00  0.00      S_01  87
ATOM    597  HA  GLU    87      14.755   9.933  20.932  1.00  0.00      S_01  87
ATOM    598  CB  GLU    87      15.485   8.352  22.109  1.00  0.00      S_01  87
ATOM    599  C   GLU    87      15.527   8.438  19.607  1.00  0.00      S_01  87
ATOM    600  O   GLU    87      15.555   7.260  19.249  1.00  0.00      S_01  87
ATOM    601  N   ASP    88      16.147   9.410  18.945  1.00  0.00      S_01  88
ATOM    602  H   ASP    88      16.119  10.350  19.313  1.00  0.00      S_01  88
ATOM    603  CA  ASP    88      16.866   9.154  17.703  1.00  0.00      S_01  88
ATOM    604  HA  ASP    88      16.447   8.286  17.217  1.00  0.00      S_01  88
ATOM    605  CB  ASP    88      16.678  10.316  16.726  1.00  0.00      S_01  88
ATOM    606  C   ASP    88      18.351   8.923  17.964  1.00  0.00      S_01  88
ATOM    607  O   ASP    88      19.081   8.465  17.085  1.00  0.00      S_01  88
ATOM    608  N   LYS    89      18.791   9.244  19.176  1.00  0.00      S_01  89
ATOM    609  H   LYS    89      18.142   9.624  19.850  1.00  0.00      S_01  89
ATOM    610  CA  LYS    89      20.186   9.060  19.558  1.00  0.00      S_01  89
ATOM    611  HA  LYS    89      20.805   9.747  18.999  1.00  0.00      S_01  89
ATOM    612  CB  LYS    89      20.389   9.415  21.032  1.00  0.00      S_01  89
ATOM    613  C   LYS    89      20.647   7.631  19.295  1.00  0.00      S_01  89
ATOM    614  O   LYS    89      21.773   7.402  18.853  1.00  0.00      S_01  89
ATOM    615  N   SER    90      19.769   6.671  19.569  1.00  0.00      S_01  90
ATOM    616  H   SER    90      18.851   6.926  19.906  1.00  0.00      S_01  90
ATOM    617  CA  SER    90      20.095   5.261  19.396  1.00  0.00      S_01  90
ATOM    618  HA  SER    90      20.882   4.987  20.083  1.00  0.00      S_01  90
ATOM    619  CB  SER    90      18.895   4.384  19.758  1.00  0.00      S_01  90
ATOM    620  C   SER    90      20.544   4.970  17.968  1.00  0.00      S_01  90
ATOM    621  O   SER    90      21.524   4.259  17.747  1.00  0.00      S_01  90
ATOM    622  N   GLU    91      19.821   5.525  17.001  1.00  0.00      S_01  91
ATOM    623  H   GLU    91      19.024   6.095  17.247  1.00  0.00      S_01  91
ATOM    624  CA  GLU    91      20.147   5.333  15.593  1.00  0.00      S_01  91
ATOM    625  HA  GLU    91      20.176   4.276  15.371  1.00  0.00      S_01  91
ATOM    626  CB  GLU    91      19.050   5.919  14.703  1.00  0.00      S_01  91
ATOM    627  C   GLU    91      21.494   5.961  15.248  1.00  0.00      S_01  91
ATOM    628  O   GLU    91      22.266   5.406  14.466  1.00  0.00      S_01  91
ATOM    629  N   ARG    92      21.768   7.120  15.836  1.00  0.00      S_01  92
ATOM    630  H   ARG    92      21.083   7.534  16.452  1.00  0.00      S_01  92
ATOM    631  CA  ARG    92      23.033   7.811  15.615  1.00  0.00      S_01  92
ATOM    632  HA  ARG    92      23.185   7.954  14.556  1.00  0.00      S_01  92
ATOM    633  CB  ARG    92      22.991   9.213  16.227  1.00  0.00      S_01  92
ATOM    634  C   ARG    92      24.201   7.021  16.195  1.00  0.00      S_01  92
ATOM    635  O   ARG    92      25.234   6.855  15.546  1.00  0.00      S_01  92
ATOM    636  N   LEU    93      24.031   6.535  17.420  1.00  0.00      S_01  93
ATOM    637  H   LEU    93      23.159   6.706  17.900  1.00  0.00      S_01  93
ATOM    638  CA  LEU    93      25.070   5.763  18.090  1.00  0.00      S_01  93
ATOM    639  HA  LEU    93      25.960   6.367  18.189  1.00  0.00      S_01  93
ATOM    640  CB  LEU    93      24.641   5.408  19.515  1.00  0.00      S_01  93
ATOM    641  C   LEU    93      25.402   4.494  17.311  1.00  0.00      S_01  93
ATOM    642  O   LEU    93      26.569   4.136  17.157  1.00  0.00      S_01  93
ATOM    643  N   ASN    94      24.367   3.818  16.823  1.00  0.00      S_01  94
ATOM    644  H   ASN    94      23.431   4.140  17.023  1.00  0.00      S_01  94
ATOM    645  CA  ASN    94      24.548   2.623  16.008  1.00  0.00      S_01  94
ATOM    646  HA  ASN    94      25.102   1.885  16.569  1.00  0.00      S_01  94
ATOM    647  CB  ASN    94      23.196   1.981  15.689  1.00  0.00      S_01  94
ATOM    648  C   ASN    94      25.293   2.944  14.717  1.00  0.00      S_01  94
ATOM    649  O   ASN    94      26.077   2.133  14.222  1.00  0.00      S_01  94
ATOM    650  N   GLU    95      25.043   4.132  14.175  1.00  0.00      S_01  95
ATOM    651  H   GLU    95      24.394   4.755  14.634  1.00  0.00      S_01  95
ATOM    652  CA  GLU    95      25.683   4.559  12.936  1.00  0.00      S_01  95
ATOM    653  HA  GLU    95      25.425   3.872  12.143  1.00  0.00      S_01  95
ATOM    654  CB  GLU    95      25.148   5.924  12.500  1.00  0.00      S_01  95
ATOM    655  C   GLU    95      27.199   4.614  13.089  1.00  0.00      S_01  95
ATOM    656  O   GLU    95      27.937   4.170  12.210  1.00  0.00      S_01  95
ATOM    657  N   VAL    96      27.656   5.162  14.210  1.00  0.00      S_01  96
ATOM    658  H   VAL    96      26.997   5.510  14.892  1.00  0.00      S_01  96
ATOM    659  CA  VAL    96      29.084   5.274  14.481  1.00  0.00      S_01  96
ATOM    660  HA  VAL    96      29.632   5.220  13.552  1.00  0.00      S_01  96
ATOM    661  CB  VAL    96      29.436   6.639  15.100  1.00  0.00      S_01  96
ATOM    662  C   VAL    96      29.557   4.165  15.416  1.00  0.00      S_01  96
ATOM    663  O   VAL    96      30.755   3.908  15.533  1.00  0.00      S_01  96
ATOM    664  N   VAL    97      28.608   3.513  16.078  1.00  0.00      S_01  97
ATOM    665  H   VAL    97      27.640   3.747  15.910  1.00  0.00      S_01  97
ATOM    666  CA  VAL    97      28.927   2.466  17.041  1.00  0.00      S_01  97
ATOM    667  HA  VAL    97      29.413   2.904  17.901  1.00  0.00      S_01  97
ATOM    668  CB  VAL    97      27.655   1.783  17.576  1.00  0.00      S_01  97
ATOM    669  C   VAL    97      29.839   1.410  16.426  1.00  0.00      S_01  97
ATOM    670  O   VAL    97      30.962   1.200  16.886  1.00  0.00      S_01  97
ATOM    671  N   ASN    98      29.349   0.747  15.383  1.00  0.00      S_01  98
ATOM    672  H   ASN    98      28.438   0.997  15.026  1.00  0.00      S_01  98
ATOM    673  CA  ASN    98      30.093  -0.330  14.741  1.00  0.00      S_01  98
ATOM    674  HA  ASN    98      30.295  -1.108  15.463  1.00  0.00      S_01  98
ATOM    675  CB  ASN    98      29.251  -0.983  13.643  1.00  0.00      S_01  98
ATOM    676  C   ASN    98      31.409   0.178  14.161  1.00  0.00      S_01  98
ATOM    677  O   ASN    98      32.397  -0.555  14.103  1.00  0.00      S_01  98
ATOM    678  N   ASN    99      31.415   1.436  13.733  1.00  0.00      S_01  99
ATOM    679  H   ASN    99      30.575   1.990  13.822  1.00  0.00      S_01  99
ATOM    680  CA  ASN    99      32.603   2.037  13.139  1.00  0.00      S_01  99
ATOM    681  HA  ASN    99      32.985   1.389  12.364  1.00  0.00      S_01  99
ATOM    682  CB  ASN    99      32.247   3.355  12.447  1.00  0.00      S_01  99
ATOM    683  C   ASN    99      33.685   2.272  14.187  1.00  0.00      S_01  99
ATOM    684  O   ASN    99      34.873   2.315  13.867  1.00  0.00      S_01  99
ATOM    685  N   GLY   100      33.267   2.422  15.439  1.00  0.00      S_01 100
ATOM    686  H   GLY   100      32.281   2.344  15.641  1.00  0.00      S_01 100
ATOM    687  CA  GLY   100      34.196   2.698  16.529  1.00  0.00      S_01 100
ATOM    688 1HA  GLY   100      33.799   2.298  17.450  1.00  0.00      S_01 100
ATOM    689  C   GLY   100      34.432   4.197  16.686  1.00  0.00      S_01 100
ATOM    690  O   GLY   100      33.588   5.010  16.311  1.00  0.00      S_01 100
ATOM    691  N   ASN   101      35.585   4.553  17.243  1.00  0.00      S_01 101
ATOM    692  H   ASN   101      36.238   3.836  17.524  1.00  0.00      S_01 101
ATOM    693  CA  ASN   101      35.930   5.953  17.458  1.00  0.00      S_01 101
ATOM    694  HA  ASN   101      36.803   6.015  18.091  1.00  0.00      S_01 101
ATOM    695  CB  ASN   101      36.321   6.618  16.137  1.00  0.00      S_01 101
ATOM    696  C   ASN   101      34.778   6.713  18.107  1.00  0.00      S_01 101
ATOM    697  O   ASN   101      34.584   7.902  17.853  1.00  0.00      S_01 101
ATOM    698  N   MET   102      34.015   6.018  18.945  1.00  0.00      S_01 102
ATOM    699  H   MET   102      34.252   5.057  19.144  1.00  0.00      S_01 102
ATOM    700  CA  MET   102      32.845   6.608  19.584  1.00  0.00      S_01 102
ATOM    701  HA  MET   102      32.143   6.925  18.827  1.00  0.00      S_01 102
ATOM    702  CB  MET   102      32.111   5.563  20.427  1.00  0.00      S_01 102
ATOM    703  C   MET   102      33.233   7.802  20.450  1.00  0.00      S_01 102
ATOM    704  O   MET   102      34.164   7.723  21.251  1.00  0.00      S_01 102
ATOM    705  N   ARG   103      32.512   8.906  20.284  1.00  0.00      S_01 103
ATOM    706  H   ARG   103      31.771   8.911  19.598  1.00  0.00      S_01 103
ATOM    707  CA  ARG   103      32.764  10.110  21.066  1.00  0.00      S_01 103
ATOM    708  HA  ARG   103      33.462   9.885  21.859  1.00  0.00      S_01 103
ATOM    709  CB  ARG   103      33.438  11.178  20.203  1.00  0.00      S_01 103
ATOM    710  C   ARG   103      31.473  10.658  21.666  1.00  0.00      S_01 103
ATOM    711  O   ARG   103      31.430  11.027  22.839  1.00  0.00      S_01 103
ATOM    712  N   CYS   104      30.424  10.709  20.852  1.00  0.00      S_01 104
ATOM    713  H   CYS   104      30.513  10.353  19.911  1.00  0.00      S_01 104
ATOM    714  CA  CYS   104      29.147  11.266  21.282  1.00  0.00      S_01 104
ATOM    715  HA  CYS   104      28.403  11.094  20.518  1.00  0.00      S_01 104
ATOM    716  CB  CYS   104      28.641  10.543  22.532  1.00  0.00      S_01 104
ATOM    717  C   CYS   104      29.261  12.763  21.553  1.00  0.00      S_01 104
ATOM    718  O   CYS   104      30.255  13.228  22.111  1.00  0.00      S_01 104
ATOM    719  N   GLU   105      28.238  13.511  21.154  1.00  0.00      S_01 105
ATOM    720  H   GLU   105      27.434  13.063  20.738  1.00  0.00      S_01 105
ATOM    721  CA  GLU   105      28.246  14.961  21.302  1.00  0.00      S_01 105
ATOM    722  HA  GLU   105      29.016  15.383  20.674  1.00  0.00      S_01 105
ATOM    723  CB  GLU   105      26.926  15.558  20.807  1.00  0.00      S_01 105
ATOM    724  C   GLU   105      28.493  15.367  22.751  1.00  0.00      S_01 105
ATOM    725  O   GLU   105      28.779  16.529  23.041  1.00  0.00      S_01 105
ATOM    726  N   ASN   106      28.381  14.401  23.658  1.00  0.00      S_01 106
ATOM    727  H   ASN   106      28.152  13.466  23.354  1.00  0.00      S_01 106
ATOM    728  CA  ASN   106      28.580  14.658  25.079  1.00  0.00      S_01 106
ATOM    729  HA  ASN   106      28.517  15.720  25.265  1.00  0.00      S_01 106
ATOM    730  CB  ASN   106      27.458  14.021  25.901  1.00  0.00      S_01 106
ATOM    731  C   ASN   106      29.934  14.139  25.549  1.00  0.00      S_01 106
ATOM    732  O   ASN   106      30.343  14.382  26.685  1.00  0.00      S_01 106
ATOM    733  N   GLY   107      30.626  13.423  24.669  1.00  0.00      S_01 107
ATOM    734  H   GLY   107      30.218  13.226  23.766  1.00  0.00      S_01 107
ATOM    735  CA  GLY   107      31.958  12.914  24.972  1.00  0.00      S_01 107
ATOM    736 1HA  GLY   107      32.557  12.914  24.074  1.00  0.00      S_01 107
ATOM    737  C   GLY   107      31.893  11.500  25.539  1.00  0.00      S_01 107
ATOM    738  O   GLY   107      32.919  10.901  25.859  1.00  0.00      S_01 107
ATOM    739  N   GLU   108      30.679  10.973  25.661  1.00  0.00      S_01 108
ATOM    740  H   GLU   108      29.874  11.526  25.405  1.00  0.00      S_01 108
ATOM    741  CA  GLU   108      30.479   9.616  26.155  1.00  0.00      S_01 108
ATOM    742  HA  GLU   108      31.194   9.409  26.938  1.00  0.00      S_01 108
ATOM    743  CB  GLU   108      29.098   9.477  26.799  1.00  0.00      S_01 108
ATOM    744  C   GLU   108      30.641   8.592  25.036  1.00  0.00      S_01 108
ATOM    745  O   GLU   108      30.065   8.740  23.959  1.00  0.00      S_01 108
ATOM    746  N   THR   109      31.427   7.554  25.300  1.00  0.00      S_01 109
ATOM    747  H   THR   109      31.868   7.488  26.206  1.00  0.00      S_01 109
ATOM    748  CA  THR   109      31.670   6.507  24.314  1.00  0.00      S_01 109
ATOM    749  HA  THR   109      31.002   6.639  23.477  1.00  0.00      S_01 109
ATOM    750  CB  THR   109      33.095   6.595  23.737  1.00  0.00      S_01 109
ATOM    751  C   THR   109      31.461   5.122  24.918  1.00  0.00      S_01 109
ATOM    752  O   THR   109      32.029   4.797  25.961  1.00  0.00      S_01 109
ATOM    753  N   TRP   110      30.644   4.310  24.255  1.00  0.00      S_01 110
ATOM    754  H   TRP   110      30.187   4.647  23.420  1.00  0.00      S_01 110
ATOM    755  CA  TRP   110      30.390   2.946  24.702  1.00  0.00      S_01 110
ATOM    756  HA  TRP   110      29.844   2.969  25.634  1.00  0.00      S_01 110
ATOM    757  CB  TRP   110      29.490   2.214  23.705  1.00  0.00      S_01 110
ATOM    758  C   TRP   110      31.693   2.177  24.895  1.00  0.00      S_01 110
ATOM    759  O   TRP   110      32.700   2.472  24.251  1.00  0.00      S_01 110
ATOM    760  N   GLU   111      31.666   1.191  25.785  1.00  0.00      S_01 111
ATOM    761  H   GLU   111      30.817   1.020  26.305  1.00  0.00      S_01 111
ATOM    762  CA  GLU   111      32.830   0.347  26.029  1.00  0.00      S_01 111
ATOM    763  HA  GLU   111      33.612   0.937  26.484  1.00  0.00      S_01 111
ATOM    764  CB  GLU   111      32.492  -0.753  27.037  1.00  0.00      S_01 111
ATOM    765  C   GLU   111      33.346  -0.269  24.733  1.00  0.00      S_01 111
ATOM    766  O   GLU   111      32.566  -0.724  23.897  1.00  0.00      S_01 111
ATOM    767  N   ASN   112      34.666  -0.280  24.573  1.00  0.00      S_01 112
ATOM    768  H   ASN   112      35.250   0.146  25.278  1.00  0.00      S_01 112
ATOM    769  CA  ASN   112      35.291  -0.892  23.407  1.00  0.00      S_01 112
ATOM    770  HA  ASN   112      34.573  -0.951  22.603  1.00  0.00      S_01 112
ATOM    771  CB  ASN   112      36.433  -0.016  22.889  1.00  0.00      S_01 112
ATOM    772  C   ASN   112      35.809  -2.290  23.729  1.00  0.00      S_01 112
ATOM    773  O   ASN   112      36.996  -2.477  23.997  1.00  0.00      S_01 112
ATOM    774  N   ASN   113      34.910  -3.269  23.701  1.00  0.00      S_01 113
ATOM    775  H   ASN   113      34.026  -3.113  23.239  1.00  0.00      S_01 113
ATOM    776  CA  ASN   113      35.168  -4.563  24.322  1.00  0.00      S_01 113
ATOM    777  HA  ASN   113      36.230  -4.683  24.478  1.00  0.00      S_01 113
ATOM    778  CB  ASN   113      34.528  -4.628  25.711  1.00  0.00      S_01 113
ATOM    779  C   ASN   113      34.650  -5.705  23.453  1.00  0.00      S_01 113
ATOM    780  O   ASN   113      34.849  -6.878  23.769  1.00  0.00      S_01 113
ATOM    781  N   SER   114      33.986  -5.353  22.357  1.00  0.00      S_01 114
ATOM    782  H   SER   114      33.951  -4.378  22.094  1.00  0.00      S_01 114
ATOM    783  CA  SER   114      33.305  -6.338  21.524  1.00  0.00      S_01 114
ATOM    784  HA  SER   114      33.792  -7.296  21.630  1.00  0.00      S_01 114
ATOM    785  CB  SER   114      31.867  -6.541  22.003  1.00  0.00      S_01 114
ATOM    786  C   SER   114      33.316  -5.921  20.058  1.00  0.00      S_01 114
ATOM    787  O   SER   114      33.356  -4.732  19.740  1.00  0.00      S_01 114
ATOM    788  N   ASN   115      33.280  -6.907  19.167  1.00  0.00      S_01 115
ATOM    789  H   ASN   115      33.340  -7.862  19.489  1.00  0.00      S_01 115
ATOM    790  CA  ASN   115      33.155  -6.645  17.738  1.00  0.00      S_01 115
ATOM    791  HA  ASN   115      33.566  -5.672  17.514  1.00  0.00      S_01 115
ATOM    792  CB  ASN   115      33.986  -7.648  16.935  1.00  0.00      S_01 115
ATOM    793  C   ASN   115      31.697  -6.697  17.294  1.00  0.00      S_01 115
ATOM    794  O   ASN   115      31.374  -6.366  16.153  1.00  0.00      S_01 115
ATOM    795  N   GLU   116      30.821  -7.114  18.202  1.00  0.00      S_01 116
ATOM    796  H   GLU   116      31.137  -7.292  19.144  1.00  0.00      S_01 116
ATOM    797  CA  GLU   116      29.416  -7.321  17.872  1.00  0.00      S_01 116
ATOM    798  HA  GLU   116      29.318  -7.500  16.812  1.00  0.00      S_01 116
ATOM    799  CB  GLU   116      28.883  -8.577  18.563  1.00  0.00      S_01 116
ATOM    800  C   GLU   116      28.574  -6.111  18.263  1.00  0.00      S_01 116
ATOM    801  O   GLU   116      28.620  -5.653  19.405  1.00  0.00      S_01 116
ATOM    802  N   ASP   117      27.806  -5.597  17.308  1.00  0.00      S_01 117
ATOM    803  H   ASP   117      27.886  -5.955  16.366  1.00  0.00      S_01 117
ATOM    804  CA  ASP   117      26.850  -4.531  17.583  1.00  0.00      S_01 117
ATOM    805  HA  ASP   117      27.360  -3.703  18.053  1.00  0.00      S_01 117
ATOM    806  CB  ASP   117      26.269  -3.982  16.279  1.00  0.00      S_01 117
ATOM    807  C   ASP   117      25.728  -5.018  18.493  1.00  0.00      S_01 117
ATOM    808  O   ASP   117      25.313  -4.315  19.415  1.00  0.00      S_01 117
ATOM    809  N   PHE   118      25.240  -6.226  18.228  1.00  0.00      S_01 118
ATOM    810  H   PHE   118      25.598  -6.738  17.435  1.00  0.00      S_01 118
ATOM    811  CA  PHE   118      24.201  -6.830  19.053  1.00  0.00      S_01 118
ATOM    812  HA  PHE   118      23.298  -6.241  18.984  1.00  0.00      S_01 118
ATOM    813  CB  PHE   118      23.838  -8.220  18.526  1.00  0.00      S_01 118
ATOM    814  C   PHE   118      24.637  -6.920  20.512  1.00  0.00      S_01 118
ATOM    815  O   PHE   118      23.891  -6.550  21.417  1.00  0.00      S_01 118
ATOM    816  N   ARG   119      25.851  -7.415  20.731  1.00  0.00      S_01 119
ATOM    817  H   ARG   119      26.412  -7.709  19.945  1.00  0.00      S_01 119
ATOM    818  CA  ARG   119      26.394  -7.543  22.078  1.00  0.00      S_01 119
ATOM    819  HA  ARG   119      25.720  -8.130  22.684  1.00  0.00      S_01 119
ATOM    820  CB  ARG   119      27.715  -8.315  22.052  1.00  0.00      S_01 119
ATOM    821  C   ARG   119      26.598  -6.177  22.723  1.00  0.00      S_01 119
ATOM    822  O   ARG   119      26.360  -6.002  23.918  1.00  0.00      S_01 119
ATOM    823  N   SER   120      27.040  -5.211  21.924  1.00  0.00      S_01 120
ATOM    824  H   SER   120      27.210  -5.417  20.950  1.00  0.00      S_01 120
ATOM    825  CA  SER   120      27.286  -3.861  22.418  1.00  0.00      S_01 120
ATOM    826  HA  SER   120      27.623  -3.908  23.443  1.00  0.00      S_01 120
ATOM    827  CB  SER   120      28.422  -3.202  21.632  1.00  0.00      S_01 120
ATOM    828  C   SER   120      26.027  -3.005  22.335  1.00  0.00      S_01 120
ATOM    829  O   SER   120      25.841  -2.079  23.124  1.00  0.00      S_01 120
ATOM    830  N   SER   121      25.164  -3.322  21.376  1.00  0.00      S_01 121
ATOM    831  H   SER   121      25.369  -4.102  20.767  1.00  0.00      S_01 121
ATOM    832  CA  SER   121      23.928  -2.573  21.178  1.00  0.00      S_01 121
ATOM    833  HA  SER   121      24.164  -1.543  20.956  1.00  0.00      S_01 121
ATOM    834  CB  SER   121      23.170  -3.103  19.960  1.00  0.00      S_01 121
ATOM    835  C   SER   121      23.041  -2.637  22.416  1.00  0.00      S_01 121
ATOM    836  O   SER   121      22.103  -1.853  22.560  1.00  0.00      S_01 121
ATOM    837  N   THR   122      23.344  -3.575  23.308  1.00  0.00      S_01 122
ATOM    838  H   THR   122      24.112  -4.203  23.119  1.00  0.00      S_01 122
ATOM    839  CA  THR   122      22.595  -3.720  24.551  1.00  0.00      S_01 122
ATOM    840  HA  THR   122      21.737  -3.065  24.533  1.00  0.00      S_01 122
ATOM    841  CB  THR   122      22.036  -5.146  24.709  1.00  0.00      S_01 122
ATOM    842  C   THR   122      23.464  -3.388  25.759  1.00  0.00      S_01 122
ATOM    843  O   THR   122      23.042  -3.554  26.904  1.00  0.00      S_01 122
ATOM    844  N   SER   123      24.679  -2.917  25.497  1.00  0.00      S_01 123
ATOM    845  H   SER   123      24.997  -2.882  24.539  1.00  0.00      S_01 123
ATOM    846  CA  SER   123      25.565  -2.451  26.557  1.00  0.00      S_01 123
ATOM    847  HA  SER   123      25.451  -3.083  27.426  1.00  0.00      S_01 123
ATOM    848  CB  SER   123      27.028  -2.584  26.129  1.00  0.00      S_01 123
ATOM    849  C   SER   123      25.259  -1.006  26.936  1.00  0.00      S_01 123
ATOM    850  O   SER   123      25.790  -0.485  27.917  1.00  0.00      S_01 123
ATOM    851  N   VAL   124      24.400  -0.363  26.152  1.00  0.00      S_01 124
ATOM    852  H   VAL   124      24.031  -0.833  25.337  1.00  0.00      S_01 124
ATOM    853  CA  VAL   124      23.976   1.003  26.436  1.00  0.00      S_01 124
ATOM    854  HA  VAL   124      24.844   1.617  26.624  1.00  0.00      S_01 124
ATOM    855  CB  VAL   124      23.263   1.636  25.228  1.00  0.00      S_01 124
ATOM    856  C   VAL   124      23.048   1.051  27.645  1.00  0.00      S_01 124
ATOM    857  O   VAL   124      22.091   0.283  27.736  1.00  0.00      S_01 124
ATOM    858  N   PRO   125      23.338   1.960  28.571  1.00  0.00      S_01 125
ATOM    859  CA  PRO   125      22.525   2.116  29.772  1.00  0.00      S_01 125
ATOM    860  HA  PRO   125      22.464   1.171  30.291  1.00  0.00      S_01 125
ATOM    861  CB  PRO   125      23.191   3.089  30.747  1.00  0.00      S_01 125
ATOM    862  C   PRO   125      21.120   2.598  29.428  1.00  0.00      S_01 125
ATOM    863  O   PRO   125      20.927   3.347  28.470  1.00  0.00      S_01 125
ATOM    864  N   ASP   126      20.141   2.164  30.215  1.00  0.00      S_01 126
ATOM    865  H   ASP   126      20.366   1.554  30.988  1.00  0.00      S_01 126
ATOM    866  CA  ASP   126      18.752   2.547  29.992  1.00  0.00      S_01 126
ATOM    867  HA  ASP   126      18.524   2.478  28.939  1.00  0.00      S_01 126
ATOM    868  CB  ASP   126      17.808   1.567  30.692  1.00  0.00      S_01 126
ATOM    869  C   ASP   126      18.487   3.968  30.478  1.00  0.00      S_01 126
ATOM    870  O   ASP   126      19.338   4.584  31.119  1.00  0.00      S_01 126
ATOM    871  N   SER   127      17.301   4.482  30.168  1.00  0.00      S_01 127
ATOM    872  H   SER   127      16.637   3.916  29.658  1.00  0.00      S_01 127
ATOM    873  CA  SER   127      16.934   5.842  30.544  1.00  0.00      S_01 127
ATOM    874  HA  SER   127      17.647   6.536  30.127  1.00  0.00      S_01 127
ATOM    875  CB  SER   127      15.579   6.217  29.941  1.00  0.00      S_01 127
ATOM    876  C   SER   127      16.895   6.003  32.060  1.00  0.00      S_01 127
ATOM    877  O   SER   127      16.426   5.118  32.776  1.00  0.00      S_01 127
ATOM    878  N   THR   128      17.390   7.138  32.543  1.00  0.00      S_01 128
ATOM    879  H   THR   128      17.813   7.800  31.907  1.00  0.00      S_01 128
ATOM    880  CA  THR   128      17.340   7.452  33.965  1.00  0.00      S_01 128
ATOM    881  HA  THR   128      17.842   6.675  34.524  1.00  0.00      S_01 128
ATOM    882  CB  THR   128      18.096   8.756  34.282  1.00  0.00      S_01 128
ATOM    883  C   THR   128      15.900   7.579  34.452  1.00  0.00      S_01 128
ATOM    884  O   THR   128      15.585   7.224  35.587  1.00  0.00      S_01 128
ATOM    885  N   SER   129      15.031   8.088  33.585  1.00  0.00      S_01 129
ATOM    886  H   SER   129      15.354   8.363  32.668  1.00  0.00      S_01 129
ATOM    887  CA  SER   129      13.623   8.261  33.923  1.00  0.00      S_01 129
ATOM    888  HA  SER   129      13.541   8.780  34.867  1.00  0.00      S_01 129
ATOM    889  CB  SER   129      12.929   9.151  32.891  1.00  0.00      S_01 129
ATOM    890  C   SER   129      12.911   6.916  34.019  1.00  0.00      S_01 129
ATOM    891  O   SER   129      11.811   6.823  34.564  1.00  0.00      S_01 129
ATOM    892  N   MET   130      13.544   5.876  33.487  1.00  0.00      S_01 130
ATOM    893  H   MET   130      14.445   6.019  33.052  1.00  0.00      S_01 130
ATOM    894  CA  MET   130      12.973   4.535  33.513  1.00  0.00      S_01 130
ATOM    895  HA  MET   130      11.918   4.597  33.735  1.00  0.00      S_01 130
ATOM    896  CB  MET   130      13.074   3.883  32.133  1.00  0.00      S_01 130
ATOM    897  C   MET   130      13.662   3.663  34.557  1.00  0.00      S_01 130
ATOM    898  O   MET   130      13.256   2.525  34.795  1.00  0.00      S_01 130
ATOM    899  N   GLU   131      14.707   4.203  35.176  1.00  0.00      S_01 131
ATOM    900  H   GLU   131      14.961   5.158  34.969  1.00  0.00      S_01 131
ATOM    901  CA  GLU   131      15.495   3.452  36.146  1.00  0.00      S_01 131
ATOM    902  HA  GLU   131      15.836   2.531  35.697  1.00  0.00      S_01 131
ATOM    903  CB  GLU   131      16.757   4.228  36.526  1.00  0.00      S_01 131
ATOM    904  C   GLU   131      14.677   3.136  37.394  1.00  0.00      S_01 131
ATOM    905  O   GLU   131      14.691   2.009  37.888  1.00  0.00      S_01 131
ATOM    906  N   ARG   132      13.967   4.139  37.900  1.00  0.00      S_01 132
ATOM    907  H   ARG   132      13.993   5.040  37.443  1.00  0.00      S_01 132
ATOM    908  CA  ARG   132      13.150   3.974  39.096  1.00  0.00      S_01 132
ATOM    909  HA  ARG   132      13.775   3.655  39.917  1.00  0.00      S_01 132
ATOM    910  CB  ARG   132      12.546   5.313  39.522  1.00  0.00      S_01 132
ATOM    911  C   ARG   132      12.045   2.947  38.871  1.00  0.00      S_01 132
ATOM    912  O   ARG   132      11.712   2.173  39.768  1.00  0.00      S_01 132
ATOM    913  N   SER   133      11.480   2.948  37.668  1.00  0.00      S_01 133
ATOM    914  H   SER   133      11.796   3.612  36.976  1.00  0.00      S_01 133
ATOM    915  CA  SER   133      10.415   2.014  37.322  1.00  0.00      S_01 133
ATOM    916  HA  SER   133       9.577   2.161  37.987  1.00  0.00      S_01 133
ATOM    917  CB  SER   133       9.889   2.299  35.914  1.00  0.00      S_01 133
ATOM    918  C   SER   133      10.894   0.570  37.420  1.00  0.00      S_01 133
ATOM    919  O   SER   133      10.174  -0.302  37.907  1.00  0.00      S_01 133
ATOM    920  N   CYS   134      12.115   0.323  36.955  1.00  0.00      S_01 134
ATOM    921  H   CYS   134      12.661   1.085  36.579  1.00  0.00      S_01 134
ATOM    922  CA  CYS   134      12.685  -1.018  36.974  1.00  0.00      S_01 134
ATOM    923  HA  CYS   134      11.903  -1.740  37.157  1.00  0.00      S_01 134
ATOM    924  CB  CYS   134      13.271  -1.370  35.605  1.00  0.00      S_01 134
ATOM    925  C   CYS   134      13.757  -1.146  38.051  1.00  0.00      S_01 134
ATOM    926  O   CYS   134      14.349  -0.153  38.472  1.00  0.00      S_01 134
ATOM    927  N   THR   135      14.002  -2.376  38.492  1.00  0.00      S_01 135
ATOM    928  H   THR   135      13.483  -3.150  38.103  1.00  0.00      S_01 135
ATOM    929  CA  THR   135      15.000  -2.636  39.523  1.00  0.00      S_01 135
ATOM    930  HA  THR   135      14.797  -2.018  40.385  1.00  0.00      S_01 135
ATOM    931  CB  THR   135      14.931  -4.092  40.021  1.00  0.00      S_01 135
ATOM    932  C   THR   135      16.408  -2.349  39.012  1.00  0.00      S_01 135
ATOM    933  O   THR   135      16.847  -2.926  38.017  1.00  0.00      S_01 135
ATOM    934  N   PRO   136      17.111  -1.455  39.699  1.00  0.00      S_01 136
ATOM    935  CA  PRO   136      18.419  -0.998  39.247  1.00  0.00      S_01 136
ATOM    936  HA  PRO   136      18.364  -0.723  38.204  1.00  0.00      S_01 136
ATOM    937  CB  PRO   136      18.831   0.271  39.996  1.00  0.00      S_01 136
ATOM    938  C   PRO   136      19.476  -2.082  39.432  1.00  0.00      S_01 136
ATOM    939  O   PRO   136      20.393  -2.212  38.621  1.00  0.00      S_01 136
ATOM    940  N   VAL   137      19.341  -2.857  40.502  1.00  0.00      S_01 137
ATOM    941  H   VAL   137      18.574  -2.689  41.138  1.00  0.00      S_01 137
ATOM    942  CA  VAL   137      20.271  -3.944  40.784  1.00  0.00      S_01 137
ATOM    943  HA  VAL   137      21.267  -3.544  40.902  1.00  0.00      S_01 137
ATOM    944  CB  VAL   137      19.935  -4.644  42.114  1.00  0.00      S_01 137
ATOM    945  C   VAL   137      20.268  -4.977  39.662  1.00  0.00      S_01 137
ATOM    946  O   VAL   137      21.323  -5.372  39.167  1.00  0.00      S_01 137
ATOM    947  N   SER   138      19.076  -5.409  39.266  1.00  0.00      S_01 138
ATOM    948  H   SER   138      18.245  -5.014  39.683  1.00  0.00      S_01 138
ATOM    949  CA  SER   138      18.935  -6.440  38.244  1.00  0.00      S_01 138
ATOM    950  HA  SER   138      19.481  -7.322  38.546  1.00  0.00      S_01 138
ATOM    951  CB  SER   138      17.473  -6.874  38.118  1.00  0.00      S_01 138
ATOM    952  C   SER   138      19.457  -5.956  36.896  1.00  0.00      S_01 138
ATOM    953  O   SER   138      19.939  -6.746  36.085  1.00  0.00      S_01 138
ATOM    954  N   LEU   139      19.356  -4.651  36.663  1.00  0.00      S_01 139
ATOM    955  H   LEU   139      18.991  -4.049  37.386  1.00  0.00      S_01 139
ATOM    956  CA  LEU   139      19.759  -4.067  35.389  1.00  0.00      S_01 139
ATOM    957  HA  LEU   139      19.550  -4.765  34.591  1.00  0.00      S_01 139
ATOM    958  CB  LEU   139      18.928  -2.819  35.085  1.00  0.00      S_01 139
ATOM    959  C   LEU   139      21.244  -3.722  35.386  1.00  0.00      S_01 139
ATOM    960  O   LEU   139      21.799  -3.332  34.358  1.00  0.00      S_01 139
ATOM    961  N   ASP   140      21.883  -3.868  36.542  1.00  0.00      S_01 140
ATOM    962  H   ASP   140      21.380  -4.229  37.340  1.00  0.00      S_01 140
ATOM    963  CA  ASP   140      23.291  -3.519  36.689  1.00  0.00      S_01 140
ATOM    964  HA  ASP   140      23.597  -2.900  35.859  1.00  0.00      S_01 140
ATOM    965  CB  ASP   140      23.506  -2.673  37.946  1.00  0.00      S_01 140
ATOM    966  C   ASP   140      24.166  -4.767  36.743  1.00  0.00      S_01 140
ATOM    967  O   ASP   140      25.259  -4.747  37.307  1.00  0.00      S_01 140
ATOM    968  N   PHE   141      23.676  -5.852  36.152  1.00  0.00      S_01 141
ATOM    969  H   PHE   141      22.734  -5.832  35.787  1.00  0.00      S_01 141
ATOM    970  CA  PHE   141      24.463  -7.072  36.016  1.00  0.00      S_01 141
ATOM    971  HA  PHE   141      24.764  -7.417  36.994  1.00  0.00      S_01 141
ATOM    972  CB  PHE   141      23.613  -8.194  35.417  1.00  0.00      S_01 141
ATOM    973  C   PHE   141      25.701  -6.837  35.157  1.00  0.00      S_01 141
ATOM    974  O   PHE   141      25.636  -6.162  34.129  1.00  0.00      S_01 141
ATOM    975  N   MET   142      26.827  -7.397  35.585  1.00  0.00      S_01 142
ATOM    976  H   MET   142      26.796  -8.022  36.378  1.00  0.00      S_01 142
ATOM    977  CA  MET   142      28.108  -7.134  34.938  1.00  0.00      S_01 142
ATOM    978  HA  MET   142      28.354  -6.088  35.041  1.00  0.00      S_01 142
ATOM    979  CB  MET   142      29.230  -7.902  35.641  1.00  0.00      S_01 142
ATOM    980  C   MET   142      28.065  -7.505  33.460  1.00  0.00      S_01 142
ATOM    981  O   MET   142      27.879  -8.669  33.107  1.00  0.00      S_01 142
ATOM    982  N   PRO   143      28.239  -6.506  32.600  1.00  0.00      S_01 143
ATOM    983  CA  PRO   143      28.213  -6.724  31.158  1.00  0.00      S_01 143
ATOM    984  HA  PRO   143      27.271  -7.170  30.878  1.00  0.00      S_01 143
ATOM    985  CB  PRO   143      28.285  -5.389  30.414  1.00  0.00      S_01 143
ATOM    986  C   PRO   143      29.357  -7.632  30.717  1.00  0.00      S_01 143
ATOM    987  O   PRO   143      30.462  -7.559  31.254  1.00  0.00      S_01 143
ATOM    988  N   ASN   144      29.082  -8.487  29.737  1.00  0.00      S_01 144
ATOM    989  H   ASN   144      28.146  -8.518  29.359  1.00  0.00      S_01 144
ATOM    990  CA  ASN   144      30.098  -9.380  29.194  1.00  0.00      S_01 144
ATOM    991  HA  ASN   144      30.603  -9.886  30.003  1.00  0.00      S_01 144
ATOM    992  CB  ASN   144      29.448 -10.480  28.351  1.00  0.00      S_01 144
ATOM    993  C   ASN   144      31.118  -8.613  28.359  1.00  0.00      S_01 144
ATOM    994  O   ASN   144      30.899  -7.455  28.005  1.00  0.00      S_01 144
ATOM    995  N   LYS   145      32.232  -9.267  28.048  1.00  0.00      S_01 145
ATOM    996  H   LYS   145      32.375 -10.198  28.413  1.00  0.00      S_01 145
ATOM    997  CA  LYS   145      33.254  -8.676  27.193  1.00  0.00      S_01 145
ATOM    998  HA  LYS   145      33.672  -7.807  27.679  1.00  0.00      S_01 145
ATOM    999  CB  LYS   145      34.419  -9.649  26.998  1.00  0.00      S_01 145
ATOM   1000  C   LYS   145      32.676  -8.272  25.840  1.00  0.00      S_01 145
ATOM   1001  O   LYS   145      32.959  -7.187  25.333  1.00  0.00      S_01 145
ATOM   1002  N   SER   146      31.866  -9.153  25.263  1.00  0.00      S_01 146
ATOM   1003  H   SER   146      31.686 -10.033  25.724  1.00  0.00      S_01 146
ATOM   1004  CA  SER   146      31.229  -8.881  23.979  1.00  0.00      S_01 146
ATOM   1005  HA  SER   146      31.536  -7.908  23.624  1.00  0.00      S_01 146
ATOM   1006  CB  SER   146      31.703  -9.882  22.924  1.00  0.00      S_01 146
ATOM   1007  C   SER   146      29.709  -8.923  24.098  1.00  0.00      S_01 146
ATOM   1008  O   SER   146      29.162  -8.910  25.200  1.00  0.00      S_01 146
TER
