# Supplementary material for: Structural insights into the function of the core-circadian factor TIMING OF CAB2 EXPRESSION 1 (TOC1)
Source: J Circadian Rhythms. 2008 Feb 25;6:3. doi: 10.1186/1740-3391-6-3 (PMC2292679; doi:10.1186/1740-3391-6-3)
Supplement: Additional file 12 — Structural file. Structure of McTOC1_dom3 [file 1740-3391-6-3-S12.pdb]

SOURCE    DECOY 65 IDENTIFIER S_0316_8478
SOURCE    CLUSTER 5 MEMBER 1 FILE aaseth.out.clusters
REMARK    SCORE           score:          -93.39
REMARK    SCORE             env:          -27.52
REMARK    SCORE            pair:          -71.76
REMARK    SCORE             vdw:            5.89
REMARK    SCORE              hs:            0.00
REMARK    SCORE              ss:            0.00
REMARK    SCORE           sheet:            0.00
REMARK    SCORE              cb:           79.09
REMARK    SCORE          rsigma:            0.00
REMARK    SCORE         hb_srbb:          -64.69
REMARK    SCORE         hb_lrbb:           -1.21
REMARK    SCORE              rg:           18.87
REMARK    SCORE              co:           31.77
REMARK    SCORE            rama:          -30.36
REMARK    SCORE     description:     S_0316_8478
ATOM      1  N   MET     1       1.034   0.360  -0.936  1.00  0.00      S_03   1
ATOM      2  H   MET     1       1.567  -0.367  -1.393  1.00  0.00      S_03   1
ATOM      3  CA  MET     1      -0.006  -0.014   0.016  1.00  0.00      S_03   1
ATOM      4  HA  MET     1      -0.930   0.477  -0.251  1.00  0.00      S_03   1
ATOM      5  CB  MET     1      -0.288  -1.515  -0.061  1.00  0.00      S_03   1
ATOM      6  C   MET     1       0.384   0.375   1.439  1.00  0.00      S_03   1
ATOM      7  O   MET     1      -0.458   0.402   2.337  1.00  0.00      S_03   1
ATOM      8  N   ASP     2       1.663   0.673   1.636  1.00  0.00      S_03   2
ATOM      9  H   ASP     2       2.301   0.646   0.853  1.00  0.00      S_03   2
ATOM     10  CA  ASP     2       2.170   1.040   2.953  1.00  0.00      S_03   2
ATOM     11  HA  ASP     2       1.645   0.477   3.710  1.00  0.00      S_03   2
ATOM     12  CB  ASP     2       3.644   0.651   3.087  1.00  0.00      S_03   2
ATOM     13  C   ASP     2       1.996   2.532   3.215  1.00  0.00      S_03   2
ATOM     14  O   ASP     2       2.154   2.996   4.344  1.00  0.00      S_03   2
ATOM     15  N   GLU     3       1.670   3.278   2.165  1.00  0.00      S_03   3
ATOM     16  H   GLU     3       1.567   2.838   1.262  1.00  0.00      S_03   3
ATOM     17  CA  GLU     3       1.455   4.715   2.283  1.00  0.00      S_03   3
ATOM     18  HA  GLU     3       2.353   5.183   2.659  1.00  0.00      S_03   3
ATOM     19  CB  GLU     3       1.202   5.335   0.907  1.00  0.00      S_03   3
ATOM     20  C   GLU     3       0.292   5.024   3.219  1.00  0.00      S_03   3
ATOM     21  O   GLU     3      -0.734   4.344   3.196  1.00  0.00      S_03   3
ATOM     22  N   GLY     4       0.458   6.055   4.042  1.00  0.00      S_03   4
ATOM     23  H   GLY     4       1.322   6.576   4.010  1.00  0.00      S_03   4
ATOM     24  CA  GLY     4      -0.576   6.452   4.991  1.00  0.00      S_03   4
ATOM     25 1HA  GLY     4      -0.740   7.517   4.919  1.00  0.00      S_03   4
ATOM     26  C   GLY     4      -0.181   6.094   6.419  1.00  0.00      S_03   4
ATOM     27  O   GLY     4      -1.036   5.815   7.259  1.00  0.00      S_03   4
ATOM     28  N   LEU     5       1.121   6.104   6.688  1.00  0.00      S_03   5
ATOM     29  H   LEU     5       1.773   6.346   5.955  1.00  0.00      S_03   5
ATOM     30  CA  LEU     5       1.632   5.774   8.013  1.00  0.00      S_03   5
ATOM     31  HA  LEU     5       1.055   4.962   8.430  1.00  0.00      S_03   5
ATOM     32  CB  LEU     5       3.071   5.262   7.920  1.00  0.00      S_03   5
ATOM     33  C   LEU     5       1.564   6.978   8.946  1.00  0.00      S_03   5
ATOM     34  O   LEU     5       1.888   8.099   8.554  1.00  0.00      S_03   5
ATOM     35  N   SER     6       1.139   6.739  10.182  1.00  0.00      S_03   6
ATOM     36  H   SER     6       0.860   5.801  10.434  1.00  0.00      S_03   6
ATOM     37  CA  SER     6       1.063   7.796  11.184  1.00  0.00      S_03   6
ATOM     38  HA  SER     6       0.920   8.747  10.694  1.00  0.00      S_03   6
ATOM     39  CB  SER     6      -0.160   7.597  12.082  1.00  0.00      S_03   6
ATOM     40  C   SER     6       2.332   7.845  12.030  1.00  0.00      S_03   6
ATOM     41  O   SER     6       2.937   8.904  12.197  1.00  0.00      S_03   6
ATOM     42  N   GLN     7       2.728   6.693  12.560  1.00  0.00      S_03   7
ATOM     43  H   GLN     7       2.186   5.858  12.386  1.00  0.00      S_03   7
ATOM     44  CA  GLN     7       3.926   6.602  13.387  1.00  0.00      S_03   7
ATOM     45  HA  GLN     7       4.494   7.517  13.300  1.00  0.00      S_03   7
ATOM     46  CB  GLN     7       3.549   6.480  14.865  1.00  0.00      S_03   7
ATOM     47  C   GLN     7       4.797   5.422  12.969  1.00  0.00      S_03   7
ATOM     48  O   GLN     7       4.307   4.304  12.807  1.00  0.00      S_03   7
ATOM     49  N   VAL     8       6.089   5.678  12.795  1.00  0.00      S_03   8
ATOM     50  H   VAL     8       6.429   6.617  12.948  1.00  0.00      S_03   8
ATOM     51  CA  VAL     8       7.029   4.640  12.390  1.00  0.00      S_03   8
ATOM     52  HA  VAL     8       6.546   3.675  12.448  1.00  0.00      S_03   8
ATOM     53  CB  VAL     8       7.460   4.810  10.922  1.00  0.00      S_03   8
ATOM     54  C   VAL     8       8.269   4.641  13.278  1.00  0.00      S_03   8
ATOM     55  O   VAL     8       9.014   5.620  13.317  1.00  0.00      S_03   8
ATOM     56  N   HIS     9       8.483   3.539  13.989  1.00  0.00      S_03   9
ATOM     57  H   HIS     9       7.851   2.757  13.887  1.00  0.00      S_03   9
ATOM     58  CA  HIS     9       9.605   3.429  14.912  1.00  0.00      S_03   9
ATOM     59  HA  HIS     9       9.944   4.417  15.187  1.00  0.00      S_03   9
ATOM     60  CB  HIS     9       9.164   2.759  16.215  1.00  0.00      S_03   9
ATOM     61  C   HIS     9      10.759   2.652  14.288  1.00  0.00      S_03   9
ATOM     62  O   HIS     9      11.899   2.739  14.745  1.00  0.00      S_03   9
ATOM     63  N   MET    10      10.456   1.892  13.240  1.00  0.00      S_03  10
ATOM     64  H   MET    10       9.503   1.875  12.904  1.00  0.00      S_03  10
ATOM     65  CA  MET    10      11.462   1.081  12.564  1.00  0.00      S_03  10
ATOM     66  HA  MET    10      12.252   0.837  13.258  1.00  0.00      S_03  10
ATOM     67  CB  MET    10      10.863  -0.255  12.120  1.00  0.00      S_03  10
ATOM     68  C   MET    10      12.048   1.818  11.365  1.00  0.00      S_03  10
ATOM     69  O   MET    10      11.315   2.378  10.549  1.00  0.00      S_03  10
ATOM     70  N   ASN    11      13.373   1.813  11.263  1.00  0.00      S_03  11
ATOM     71  H   ASN    11      13.915   1.283  11.930  1.00  0.00      S_03  11
ATOM     72  CA  ASN    11      14.063   2.552  10.213  1.00  0.00      S_03  11
ATOM     73  HA  ASN    11      13.599   3.519  10.088  1.00  0.00      S_03  11
ATOM     74  CB  ASN    11      15.512   2.831  10.618  1.00  0.00      S_03  11
ATOM     75  C   ASN    11      14.026   1.795   8.890  1.00  0.00      S_03  11
ATOM     76  O   ASN    11      15.008   1.167   8.495  1.00  0.00      S_03  11
ATOM     77  N   SER    12      12.886   1.859   8.209  1.00  0.00      S_03  12
ATOM     78  H   SER    12      12.124   2.411   8.576  1.00  0.00      S_03  12
ATOM     79  CA  SER    12      12.707   1.152   6.947  1.00  0.00      S_03  12
ATOM     80  HA  SER    12      13.357   0.290   6.921  1.00  0.00      S_03  12
ATOM     81  CB  SER    12      11.282   0.606   6.836  1.00  0.00      S_03  12
ATOM     82  C   SER    12      13.015   2.058   5.759  1.00  0.00      S_03  12
ATOM     83  O   SER    12      12.919   3.281   5.858  1.00  0.00      S_03  12
ATOM     84  N   ARG    13      13.386   1.449   4.638  1.00  0.00      S_03  13
ATOM     85  H   ARG    13      13.410   0.440   4.610  1.00  0.00      S_03  13
ATOM     86  CA  ARG    13      13.760   2.200   3.445  1.00  0.00      S_03  13
ATOM     87  HA  ARG    13      13.973   3.224   3.717  1.00  0.00      S_03  13
ATOM     88  CB  ARG    13      15.053   1.646   2.846  1.00  0.00      S_03  13
ATOM     89  C   ARG    13      12.645   2.173   2.404  1.00  0.00      S_03  13
ATOM     90  O   ARG    13      12.722   1.440   1.418  1.00  0.00      S_03  13
ATOM     91  N   ASN    14      11.611   2.976   2.631  1.00  0.00      S_03  14
ATOM     92  H   ASN    14      11.626   3.581   3.439  1.00  0.00      S_03  14
ATOM     93  CA  ASN    14      10.456   3.006   1.742  1.00  0.00      S_03  14
ATOM     94  HA  ASN    14      10.651   2.391   0.876  1.00  0.00      S_03  14
ATOM     95  CB  ASN    14       9.235   2.390   2.429  1.00  0.00      S_03  14
ATOM     96  C   ASN    14      10.142   4.430   1.293  1.00  0.00      S_03  14
ATOM     97  O   ASN    14       9.088   4.690   0.713  1.00  0.00      S_03  14
ATOM     98  N   GLY    15      11.064   5.347   1.566  1.00  0.00      S_03  15
ATOM     99  H   GLY    15      11.899   5.073   2.064  1.00  0.00      S_03  15
ATOM    100  CA  GLY    15      10.900   6.740   1.167  1.00  0.00      S_03  15
ATOM    101 1HA  GLY    15      11.861   7.232   1.174  1.00  0.00      S_03  15
ATOM    102  C   GLY    15       9.946   7.474   2.103  1.00  0.00      S_03  15
ATOM    103  O   GLY    15       9.531   8.599   1.825  1.00  0.00      S_03  15
ATOM    104  N   ALA    16       9.603   6.830   3.214  1.00  0.00      S_03  16
ATOM    105  H   ALA    16       9.974   5.905   3.381  1.00  0.00      S_03  16
ATOM    106  CA  ALA    16       8.704   7.423   4.197  1.00  0.00      S_03  16
ATOM    107  HA  ALA    16       8.043   8.122   3.705  1.00  0.00      S_03  16
ATOM    108  CB  ALA    16       7.800   6.358   4.800  1.00  0.00      S_03  16
ATOM    109  C   ALA    16       9.483   8.145   5.292  1.00  0.00      S_03  16
ATOM    110  O   ALA    16       8.901   8.651   6.250  1.00  0.00      S_03  16
ATOM    111  N   HIS    17      10.803   8.187   5.142  1.00  0.00      S_03  17
ATOM    112  H   HIS    17      11.221   7.749   4.333  1.00  0.00      S_03  17
ATOM    113  CA  HIS    17      11.663   8.850   6.114  1.00  0.00      S_03  17
ATOM    114  HA  HIS    17      11.952   8.145   6.879  1.00  0.00      S_03  17
ATOM    115  CB  HIS    17      12.965   9.309   5.453  1.00  0.00      S_03  17
ATOM    116  C   HIS    17      10.955  10.038   6.758  1.00  0.00      S_03  17
ATOM    117  O   HIS    17      10.980  10.201   7.978  1.00  0.00      S_03  17
ATOM    118  N   PHE    18      10.325  10.864   5.930  1.00  0.00      S_03  18
ATOM    119  H   PHE    18      10.186  10.587   4.969  1.00  0.00      S_03  18
ATOM    120  CA  PHE    18       9.829  12.162   6.373  1.00  0.00      S_03  18
ATOM    121  HA  PHE    18      10.644  12.735   6.789  1.00  0.00      S_03  18
ATOM    122  CB  PHE    18       9.309  12.971   5.183  1.00  0.00      S_03  18
ATOM    123  C   PHE    18       8.731  12.004   7.420  1.00  0.00      S_03  18
ATOM    124  O   PHE    18       8.764  12.646   8.469  1.00  0.00      S_03  18
ATOM    125  N   ASP    19       7.760  11.145   7.126  1.00  0.00      S_03  19
ATOM    126  H   ASP    19       7.813  10.618   6.267  1.00  0.00      S_03  19
ATOM    127  CA  ASP    19       6.620  10.946   8.013  1.00  0.00      S_03  19
ATOM    128  HA  ASP    19       6.147  11.897   8.210  1.00  0.00      S_03  19
ATOM    129  CB  ASP    19       5.557  10.080   7.334  1.00  0.00      S_03  19
ATOM    130  C   ASP    19       7.051  10.310   9.331  1.00  0.00      S_03  19
ATOM    131  O   ASP    19       6.586  10.701  10.401  1.00  0.00      S_03  19
ATOM    132  N   VAL    20       7.941   9.327   9.244  1.00  0.00      S_03  20
ATOM    133  H   VAL    20       8.293   9.061   8.336  1.00  0.00      S_03  20
ATOM    134  CA  VAL    20       8.424   8.624  10.427  1.00  0.00      S_03  20
ATOM    135  HA  VAL    20       7.594   8.145  10.925  1.00  0.00      S_03  20
ATOM    136  CB  VAL    20       9.402   7.495  10.052  1.00  0.00      S_03  20
ATOM    137  C   VAL    20       9.113   9.581  11.394  1.00  0.00      S_03  20
ATOM    138  O   VAL    20       9.187   9.318  12.594  1.00  0.00      S_03  20
ATOM    139  N   SER    21       9.616  10.691  10.863  1.00  0.00      S_03  21
ATOM    140  H   SER    21       9.497  10.861   9.875  1.00  0.00      S_03  21
ATOM    141  CA  SER    21      10.334  11.669  11.671  1.00  0.00      S_03  21
ATOM    142  HA  SER    21      10.850  11.163  12.474  1.00  0.00      S_03  21
ATOM    143  CB  SER    21      11.420  12.356  10.840  1.00  0.00      S_03  21
ATOM    144  C   SER    21       9.383  12.709  12.253  1.00  0.00      S_03  21
ATOM    145  O   SER    21       9.816  13.719  12.807  1.00  0.00      S_03  21
ATOM    146  N   GLY    22       8.085  12.455  12.123  1.00  0.00      S_03  22
ATOM    147  H   GLY    22       7.794  11.607  11.658  1.00  0.00      S_03  22
ATOM    148  CA  GLY    22       7.071  13.368  12.636  1.00  0.00      S_03  22
ATOM    149 1HA  GLY    22       6.277  12.800  13.099  1.00  0.00      S_03  22
ATOM    150  C   GLY    22       6.493  14.233  11.521  1.00  0.00      S_03  22
ATOM    151  O   GLY    22       5.356  14.695  11.607  1.00  0.00      S_03  22
ATOM    152  N   LEU    23       7.285  14.447  10.475  1.00  0.00      S_03  23
ATOM    153  H   LEU    23       8.208  14.038  10.465  1.00  0.00      S_03  23
ATOM    154  CA  LEU    23       6.854  15.257   9.342  1.00  0.00      S_03  23
ATOM    155  HA  LEU    23       6.236  16.069   9.694  1.00  0.00      S_03  23
ATOM    156  CB  LEU    23       8.059  15.911   8.662  1.00  0.00      S_03  23
ATOM    157  C   LEU    23       6.072  14.423   8.333  1.00  0.00      S_03  23
ATOM    158  O   LEU    23       6.241  13.206   8.255  1.00  0.00      S_03  23
ATOM    159  N   ALA    24       5.215  15.086   7.562  1.00  0.00      S_03  24
ATOM    160  H   ALA    24       5.096  16.079   7.701  1.00  0.00      S_03  24
ATOM    161  CA  ALA    24       4.444  14.416   6.522  1.00  0.00      S_03  24
ATOM    162  HA  ALA    24       4.318  13.375   6.781  1.00  0.00      S_03  24
ATOM    163  CB  ALA    24       3.038  14.993   6.450  1.00  0.00      S_03  24
ATOM    164  C   ALA    24       5.135  14.522   5.167  1.00  0.00      S_03  24
ATOM    165  O   ALA    24       6.015  15.362   4.973  1.00  0.00      S_03  24
ATOM    166  N   HIS    25       4.732  13.667   4.234  1.00  0.00      S_03  25
ATOM    167  H   HIS    25       4.020  12.988   4.463  1.00  0.00      S_03  25
ATOM    168  CA  HIS    25       5.292  13.682   2.887  1.00  0.00      S_03  25
ATOM    169  HA  HIS    25       6.368  13.745   2.945  1.00  0.00      S_03  25
ATOM    170  CB  HIS    25       4.985  12.369   2.165  1.00  0.00      S_03  25
ATOM    171  C   HIS    25       4.757  14.861   2.082  1.00  0.00      S_03  25
ATOM    172  O   HIS    25       3.643  15.331   2.315  1.00  0.00      S_03  25
ATOM    173  N   SER    26       5.558  15.335   1.133  1.00  0.00      S_03  26
ATOM    174  H   SER    26       6.468  14.918   1.004  1.00  0.00      S_03  26
ATOM    175  CA  SER    26       5.156  16.443   0.274  1.00  0.00      S_03  26
ATOM    176  HA  SER    26       4.903  17.298   0.883  1.00  0.00      S_03  26
ATOM    177  CB  SER    26       6.324  16.886  -0.609  1.00  0.00      S_03  26
ATOM    178  C   SER    26       3.960  16.063  -0.592  1.00  0.00      S_03  26
ATOM    179  O   SER    26       3.393  16.906  -1.288  1.00  0.00      S_03  26
ATOM    180  N   ALA    27       3.581  14.790  -0.543  1.00  0.00      S_03  27
ATOM    181  H   ALA    27       4.147  14.127  -0.034  1.00  0.00      S_03  27
ATOM    182  CA  ALA    27       2.368  14.327  -1.206  1.00  0.00      S_03  27
ATOM    183  HA  ALA    27       2.360  14.676  -2.228  1.00  0.00      S_03  27
ATOM    184  CB  ALA    27       2.358  12.808  -1.292  1.00  0.00      S_03  27
ATOM    185  C   ALA    27       1.120  14.829  -0.488  1.00  0.00      S_03  27
ATOM    186  O   ALA    27       0.042  14.907  -1.076  1.00  0.00      S_03  27
ATOM    187  N   TYR    28       1.274  15.168   0.788  1.00  0.00      S_03  28
ATOM    188  H   TYR    28       2.172  15.028   1.229  1.00  0.00      S_03  28
ATOM    189  CA  TYR    28       0.181  15.738   1.567  1.00  0.00      S_03  28
ATOM    190  HA  TYR    28      -0.669  15.072   1.535  1.00  0.00      S_03  28
ATOM    191  CB  TYR    28       0.574  15.848   3.041  1.00  0.00      S_03  28
ATOM    192  C   TYR    28      -0.224  17.106   1.029  1.00  0.00      S_03  28
ATOM    193  O   TYR    28       0.571  17.792   0.386  1.00  0.00      S_03  28
ATOM    194  N   PRO    29      -1.466  17.497   1.297  1.00  0.00      S_03  29
ATOM    195  CA  PRO    29      -1.944  18.828   0.941  1.00  0.00      S_03  29
ATOM    196  HA  PRO    29      -1.952  18.932  -0.134  1.00  0.00      S_03  29
ATOM    197  CB  PRO    29      -3.393  19.016   1.393  1.00  0.00      S_03  29
ATOM    198  C   PRO    29      -1.060  19.912   1.549  1.00  0.00      S_03  29
ATOM    199  O   PRO    29      -0.537  20.771   0.839  1.00  0.00      S_03  29
ATOM    200  N   TYR    30      -0.900  19.867   2.868  1.00  0.00      S_03  30
ATOM    201  H   TYR    30      -1.377  19.151   3.397  1.00  0.00      S_03  30
ATOM    202  CA  TYR    30      -0.051  20.822   3.570  1.00  0.00      S_03  30
ATOM    203  HA  TYR    30      -0.446  21.819   3.438  1.00  0.00      S_03  30
ATOM    204  CB  TYR    30      -0.076  20.555   5.076  1.00  0.00      S_03  30
ATOM    205  C   TYR    30       1.382  20.771   3.052  1.00  0.00      S_03  30
ATOM    206  O   TYR    30       1.938  21.787   2.633  1.00  0.00      S_03  30
ATOM    207  N   TYR    31       1.976  19.582   3.083  1.00  0.00      S_03  31
ATOM    208  H   TYR    31       1.457  18.783   3.417  1.00  0.00      S_03  31
ATOM    209  CA  TYR    31       3.355  19.403   2.648  1.00  0.00      S_03  31
ATOM    210  HA  TYR    31       4.012  19.969   3.292  1.00  0.00      S_03  31
ATOM    211  CB  TYR    31       3.778  17.940   2.797  1.00  0.00      S_03  31
ATOM    212  C   TYR    31       3.542  19.859   1.204  1.00  0.00      S_03  31
ATOM    213  O   TYR    31       4.588  20.400   0.845  1.00  0.00      S_03  31
ATOM    214  N   MET    32       2.522  19.635   0.382  1.00  0.00      S_03  32
ATOM    215  H   MET    32       1.664  19.255   0.755  1.00  0.00      S_03  32
ATOM    216  CA  MET    32       2.611  19.925  -1.044  1.00  0.00      S_03  32
ATOM    217  HA  MET    32       3.646  19.915  -1.350  1.00  0.00      S_03  32
ATOM    218  CB  MET    32       1.921  18.828  -1.857  1.00  0.00      S_03  32
ATOM    219  C   MET    32       1.997  21.283  -1.370  1.00  0.00      S_03  32
ATOM    220  O   MET    32       1.930  21.681  -2.533  1.00  0.00      S_03  32
ATOM    221  N   SER    33       1.551  21.989  -0.336  1.00  0.00      S_03  33
ATOM    222  H   SER    33       1.681  21.628   0.599  1.00  0.00      S_03  33
ATOM    223  CA  SER    33       0.880  23.271  -0.516  1.00  0.00      S_03  33
ATOM    224  HA  SER    33       0.492  23.336  -1.521  1.00  0.00      S_03  33
ATOM    225  CB  SER    33      -0.333  23.375   0.411  1.00  0.00      S_03  33
ATOM    226  C   SER    33       1.835  24.433  -0.263  1.00  0.00      S_03  33
ATOM    227  O   SER    33       1.554  25.572  -0.637  1.00  0.00      S_03  33
ATOM    228  N   GLY    34       2.963  24.138   0.374  1.00  0.00      S_03  34
ATOM    229  H   GLY    34       3.138  23.181   0.647  1.00  0.00      S_03  34
ATOM    230  CA  GLY    34       3.955  25.159   0.688  1.00  0.00      S_03  34
ATOM    231 1HA  GLY    34       4.936  24.708   0.727  1.00  0.00      S_03  34
ATOM    232  C   GLY    34       3.651  25.830   2.023  1.00  0.00      S_03  34
ATOM    233  O   GLY    34       4.500  26.517   2.591  1.00  0.00      S_03  34
ATOM    234  N   MET    35       2.435  25.627   2.519  1.00  0.00      S_03  35
ATOM    235  H   MET    35       1.774  25.077   1.990  1.00  0.00      S_03  35
ATOM    236  CA  MET    35       2.030  26.179   3.806  1.00  0.00      S_03  35
ATOM    237  HA  MET    35       2.522  27.127   3.962  1.00  0.00      S_03  35
ATOM    238  CB  MET    35       0.529  26.478   3.813  1.00  0.00      S_03  35
ATOM    239  C   MET    35       2.380  25.230   4.947  1.00  0.00      S_03  35
ATOM    240  O   MET    35       1.499  24.739   5.652  1.00  0.00      S_03  35
ATOM    241  N   MET    36       3.673  24.976   5.123  1.00  0.00      S_03  36
ATOM    242  H   MET    36       4.349  25.422   4.519  1.00  0.00      S_03  36
ATOM    243  CA  MET    36       4.141  24.072   6.166  1.00  0.00      S_03  36
ATOM    244  HA  MET    36       3.324  23.446   6.494  1.00  0.00      S_03  36
ATOM    245  CB  MET    36       5.204  23.120   5.613  1.00  0.00      S_03  36
ATOM    246  C   MET    36       4.699  24.844   7.357  1.00  0.00      S_03  36
ATOM    247  O   MET    36       5.609  24.377   8.041  1.00  0.00      S_03  36
ATOM    248  N   ASN    37       4.146  26.028   7.599  1.00  0.00      S_03  37
ATOM    249  H   ASN    37       3.358  26.326   7.042  1.00  0.00      S_03  37
ATOM    250  CA  ASN    37       4.649  26.909   8.647  1.00  0.00      S_03  37
ATOM    251  HA  ASN    37       5.728  26.880   8.654  1.00  0.00      S_03  37
ATOM    252  CB  ASN    37       4.269  28.362   8.354  1.00  0.00      S_03  37
ATOM    253  C   ASN    37       4.120  26.495  10.016  1.00  0.00      S_03  37
ATOM    254  O   ASN    37       4.809  26.633  11.026  1.00  0.00      S_03  37
ATOM    255  N   GLN    38       2.892  25.987  10.041  1.00  0.00      S_03  38
ATOM    256  H   GLN    38       2.387  25.876   9.173  1.00  0.00      S_03  38
ATOM    257  CA  GLN    38       2.254  25.586  11.290  1.00  0.00      S_03  38
ATOM    258  HA  GLN    38       2.493  26.302  12.062  1.00  0.00      S_03  38
ATOM    259  CB  GLN    38       0.731  25.613  11.147  1.00  0.00      S_03  38
ATOM    260  C   GLN    38       2.715  24.198  11.723  1.00  0.00      S_03  38
ATOM    261  O   GLN    38       3.089  23.990  12.877  1.00  0.00      S_03  38
ATOM    262  N   VAL    39       2.685  23.252  10.790  1.00  0.00      S_03  39
ATOM    263  H   VAL    39       2.344  23.482   9.867  1.00  0.00      S_03  39
ATOM    264  CA  VAL    39       3.131  21.891  11.064  1.00  0.00      S_03  39
ATOM    265  HA  VAL    39       2.562  21.485  11.888  1.00  0.00      S_03  39
ATOM    266  CB  VAL    39       2.866  20.959   9.867  1.00  0.00      S_03  39
ATOM    267  C   VAL    39       4.616  21.856  11.406  1.00  0.00      S_03  39
ATOM    268  O   VAL    39       5.063  21.020  12.191  1.00  0.00      S_03  39
ATOM    269  N   MET    40       5.377  22.769  10.811  1.00  0.00      S_03  40
ATOM    270  H   MET    40       4.949  23.427  10.175  1.00  0.00      S_03  40
ATOM    271  CA  MET    40       6.813  22.844  11.051  1.00  0.00      S_03  40
ATOM    272  HA  MET    40       7.274  21.908  10.772  1.00  0.00      S_03  40
ATOM    273  CB  MET    40       7.451  23.910  10.157  1.00  0.00      S_03  40
ATOM    274  C   MET    40       7.112  23.141  12.516  1.00  0.00      S_03  40
ATOM    275  O   MET    40       8.216  22.885  12.999  1.00  0.00      S_03  40
ATOM    276  N   MET    41       6.123  23.683  13.219  1.00  0.00      S_03  41
ATOM    277  H   MET    41       5.240  23.868  12.764  1.00  0.00      S_03  41
ATOM    278  CA  MET    41       6.279  24.019  14.629  1.00  0.00      S_03  41
ATOM    279  HA  MET    41       7.212  24.544  14.773  1.00  0.00      S_03  41
ATOM    280  CB  MET    41       5.179  24.984  15.075  1.00  0.00      S_03  41
ATOM    281  C   MET    41       6.262  22.766  15.499  1.00  0.00      S_03  41
ATOM    282  O   MET    41       6.664  22.801  16.662  1.00  0.00      S_03  41
ATOM    283  N   SER    42       5.793  21.661  14.928  1.00  0.00      S_03  42
ATOM    284  H   SER    42       5.468  21.701  13.972  1.00  0.00      S_03  42
ATOM    285  CA  SER    42       5.735  20.393  15.645  1.00  0.00      S_03  42
ATOM    286  HA  SER    42       5.273  20.546  16.609  1.00  0.00      S_03  42
ATOM    287  CB  SER    42       4.842  19.398  14.902  1.00  0.00      S_03  42
ATOM    288  C   SER    42       7.129  19.804  15.837  1.00  0.00      S_03  42
ATOM    289  O   SER    42       7.984  19.908  14.957  1.00  0.00      S_03  42
ATOM    290  N   SER    43       7.350  19.187  16.992  1.00  0.00      S_03  43
ATOM    291  H   SER    43       6.625  19.182  17.695  1.00  0.00      S_03  43
ATOM    292  CA  SER    43       8.614  18.515  17.272  1.00  0.00      S_03  43
ATOM    293  HA  SER    43       9.433  19.180  17.044  1.00  0.00      S_03  43
ATOM    294  CB  SER    43       8.732  18.196  18.764  1.00  0.00      S_03  43
ATOM    295  C   SER    43       8.753  17.237  16.451  1.00  0.00      S_03  43
ATOM    296  O   SER    43       7.757  16.643  16.036  1.00  0.00      S_03  43
ATOM    297  N   SER    44       9.993  16.820  16.220  1.00  0.00      S_03  44
ATOM    298  H   SER    44      10.766  17.329  16.624  1.00  0.00      S_03  44
ATOM    299  CA  SER    44      10.266  15.648  15.398  1.00  0.00      S_03  44
ATOM    300  HA  SER    44       9.338  15.259  15.005  1.00  0.00      S_03  44
ATOM    301  CB  SER    44      11.110  16.031  14.181  1.00  0.00      S_03  44
ATOM    302  C   SER    44      10.972  14.562  16.203  1.00  0.00      S_03  44
ATOM    303  O   SER    44      11.568  14.836  17.245  1.00  0.00      S_03  44
ATOM    304  N   ALA    45      10.900  13.328  15.714  1.00  0.00      S_03  45
ATOM    305  H   ALA    45      10.371  13.164  14.869  1.00  0.00      S_03  45
ATOM    306  CA  ALA    45      11.563  12.205  16.366  1.00  0.00      S_03  45
ATOM    307  HA  ALA    45      11.506  12.327  17.438  1.00  0.00      S_03  45
ATOM    308  CB  ALA    45      10.832  10.907  16.061  1.00  0.00      S_03  45
ATOM    309  C   ALA    45      13.025  12.107  15.943  1.00  0.00      S_03  45
ATOM    310  O   ALA    45      13.363  12.348  14.784  1.00  0.00      S_03  45
ATOM    311  N   HIS    46      13.887  11.752  16.890  1.00  0.00      S_03  46
ATOM    312  H   HIS    46      13.548  11.580  17.825  1.00  0.00      S_03  46
ATOM    313  CA  HIS    46      15.311  11.605  16.613  1.00  0.00      S_03  46
ATOM    314  HA  HIS    46      15.673  12.488  16.107  1.00  0.00      S_03  46
ATOM    315  CB  HIS    46      16.104  11.515  17.918  1.00  0.00      S_03  46
ATOM    316  C   HIS    46      15.581  10.378  15.749  1.00  0.00      S_03  46
ATOM    317  O   HIS    46      15.108   9.281  16.047  1.00  0.00      S_03  46
ATOM    318  N   MET    47      16.345  10.570  14.679  1.00  0.00      S_03  47
ATOM    319  H   MET    47      16.705  11.495  14.491  1.00  0.00      S_03  47
ATOM    320  CA  MET    47      16.676   9.480  13.768  1.00  0.00      S_03  47
ATOM    321  HA  MET    47      15.797   8.878  13.593  1.00  0.00      S_03  47
ATOM    322  CB  MET    47      17.089  10.031  12.402  1.00  0.00      S_03  47
ATOM    323  C   MET    47      17.787   8.605  14.338  1.00  0.00      S_03  47
ATOM    324  O   MET    47      18.497   9.006  15.260  1.00  0.00      S_03  47
ATOM    325  N   TYR    48      17.933   7.406  13.781  1.00  0.00      S_03  48
ATOM    326  H   TYR    48      17.270   7.105  13.082  1.00  0.00      S_03  48
ATOM    327  CA  TYR    48      19.026   6.516  14.154  1.00  0.00      S_03  48
ATOM    328  HA  TYR    48      19.230   6.619  15.210  1.00  0.00      S_03  48
ATOM    329  CB  TYR    48      18.623   5.056  13.944  1.00  0.00      S_03  48
ATOM    330  C   TYR    48      20.289   6.831  13.360  1.00  0.00      S_03  48
ATOM    331  O   TYR    48      20.723   6.038  12.525  1.00  0.00      S_03  48
ATOM    332  N   ARG    49      20.875   7.994  13.626  1.00  0.00      S_03  49
ATOM    333  H   ARG    49      20.503   8.575  14.364  1.00  0.00      S_03  49
ATOM    334  CA  ARG    49      22.041   8.453  12.880  1.00  0.00      S_03  49
ATOM    335  HA  ARG    49      22.398   7.657  12.244  1.00  0.00      S_03  49
ATOM    336  CB  ARG    49      21.659   9.600  11.942  1.00  0.00      S_03  49
ATOM    337  C   ARG    49      23.158   8.894  13.819  1.00  0.00      S_03  49
ATOM    338  O   ARG    49      24.058   9.635  13.424  1.00  0.00      S_03  49
ATOM    339  N   LYS    50      23.094   8.434  15.064  1.00  0.00      S_03  50
ATOM    340  H   LYS    50      22.373   7.770  15.307  1.00  0.00      S_03  50
ATOM    341  CA  LYS    50      24.038   8.863  16.089  1.00  0.00      S_03  50
ATOM    342  HA  LYS    50      23.924   9.923  16.262  1.00  0.00      S_03  50
ATOM    343  CB  LYS    50      23.725   8.184  17.424  1.00  0.00      S_03  50
ATOM    344  C   LYS    50      25.475   8.567  15.674  1.00  0.00      S_03  50
ATOM    345  O   LYS    50      26.372   9.385  15.878  1.00  0.00      S_03  50
ATOM    346  N   ASP    51      25.687   7.391  15.091  1.00  0.00      S_03  51
ATOM    347  H   ASP    51      24.904   6.775  14.928  1.00  0.00      S_03  51
ATOM    348  CA  ASP    51      27.021   6.969  14.681  1.00  0.00      S_03  51
ATOM    349  HA  ASP    51      27.653   6.876  15.552  1.00  0.00      S_03  51
ATOM    350  CB  ASP    51      26.971   5.577  14.047  1.00  0.00      S_03  51
ATOM    351  C   ASP    51      27.640   7.966  13.708  1.00  0.00      S_03  51
ATOM    352  O   ASP    51      28.816   8.311  13.822  1.00  0.00      S_03  51
ATOM    353  N   LEU    52      26.841   8.426  12.751  1.00  0.00      S_03  52
ATOM    354  H   LEU    52      25.875   8.131  12.733  1.00  0.00      S_03  52
ATOM    355  CA  LEU    52      27.322   9.345  11.726  1.00  0.00      S_03  52
ATOM    356  HA  LEU    52      28.109   8.871  11.159  1.00  0.00      S_03  52
ATOM    357  CB  LEU    52      26.211   9.658  10.723  1.00  0.00      S_03  52
ATOM    358  C   LEU    52      27.848  10.635  12.346  1.00  0.00      S_03  52
ATOM    359  O   LEU    52      28.803  11.230  11.847  1.00  0.00      S_03  52
ATOM    360  N   GLN    53      27.219  11.062  13.436  1.00  0.00      S_03  53
ATOM    361  H   GLN    53      26.435  10.533  13.790  1.00  0.00      S_03  53
ATOM    362  CA  GLN    53      27.630  12.274  14.133  1.00  0.00      S_03  53
ATOM    363  HA  GLN    53      27.638  13.103  13.440  1.00  0.00      S_03  53
ATOM    364  CB  GLN    53      26.614  12.641  15.216  1.00  0.00      S_03  53
ATOM    365  C   GLN    53      29.016  12.113  14.748  1.00  0.00      S_03  53
ATOM    366  O   GLN    53      29.899  12.945  14.540  1.00  0.00      S_03  53
ATOM    367  N   GLU    54      29.200  11.038  15.507  1.00  0.00      S_03  54
ATOM    368  H   GLU    54      28.422  10.417  15.678  1.00  0.00      S_03  54
ATOM    369  CA  GLU    54      30.497  10.730  16.098  1.00  0.00      S_03  54
ATOM    370  HA  GLU    54      30.657  11.360  16.961  1.00  0.00      S_03  54
ATOM    371  CB  GLU    54      30.521   9.291  16.618  1.00  0.00      S_03  54
ATOM    372  C   GLU    54      31.625  10.944  15.095  1.00  0.00      S_03  54
ATOM    373  O   GLU    54      32.708  11.407  15.454  1.00  0.00      S_03  54
ATOM    374  N   HIS    55      31.365  10.604  13.837  1.00  0.00      S_03  55
ATOM    375  H   HIS    55      30.449  10.248  13.603  1.00  0.00      S_03  55
ATOM    376  CA  HIS    55      32.367  10.730  12.786  1.00  0.00      S_03  55
ATOM    377  HA  HIS    55      33.353  10.620  13.214  1.00  0.00      S_03  55
ATOM    378  CB  HIS    55      32.222   9.597  11.768  1.00  0.00      S_03  55
ATOM    379  C   HIS    55      32.265  12.080  12.085  1.00  0.00      S_03  55
ATOM    380  O   HIS    55      33.086  12.411  11.230  1.00  0.00      S_03  55
ATOM    381  N   GLY    56      31.251  12.857  12.453  1.00  0.00      S_03  56
ATOM    382  H   GLY    56      30.601  12.520  13.149  1.00  0.00      S_03  56
ATOM    383  CA  GLY    56      31.052  14.182  11.878  1.00  0.00      S_03  56
ATOM    384 1HA  GLY    56      30.369  14.744  12.497  1.00  0.00      S_03  56
ATOM    385  C   GLY    56      30.498  14.090  10.461  1.00  0.00      S_03  56
ATOM    386  O   GLY    56      30.622  15.028   9.673  1.00  0.00      S_03  56
ATOM    387  N   THR    57      29.886  12.954  10.142  1.00  0.00      S_03  57
ATOM    388  H   THR    57      29.820  12.221  10.833  1.00  0.00      S_03  57
ATOM    389  CA  THR    57      29.308  12.740   8.821  1.00  0.00      S_03  57
ATOM    390  HA  THR    57      30.019  13.037   8.064  1.00  0.00      S_03  57
ATOM    391  CB  THR    57      29.018  11.249   8.567  1.00  0.00      S_03  57
ATOM    392  C   THR    57      28.018  13.535   8.648  1.00  0.00      S_03  57
ATOM    393  O   THR    57      27.088  13.409   9.443  1.00  0.00      S_03  57
ATOM    394  N   SER    58      27.971  14.355   7.603  1.00  0.00      S_03  58
ATOM    395  H   SER    58      28.774  14.424   6.994  1.00  0.00      S_03  58
ATOM    396  CA  SER    58      26.789  15.157   7.311  1.00  0.00      S_03  58
ATOM    397  HA  SER    58      26.440  15.628   8.219  1.00  0.00      S_03  58
ATOM    398  CB  SER    58      27.138  16.299   6.354  1.00  0.00      S_03  58
ATOM    399  C   SER    58      25.673  14.301   6.722  1.00  0.00      S_03  58
ATOM    400  O   SER    58      25.913  13.466   5.850  1.00  0.00      S_03  58
ATOM    401  N   ALA    59      24.452  14.515   7.203  1.00  0.00      S_03  59
ATOM    402  H   ALA    59      24.328  15.185   7.948  1.00  0.00      S_03  59
ATOM    403  CA  ALA    59      23.289  13.807   6.683  1.00  0.00      S_03  59
ATOM    404  HA  ALA    59      23.583  12.819   6.360  1.00  0.00      S_03  59
ATOM    405  CB  ALA    59      22.264  13.590   7.785  1.00  0.00      S_03  59
ATOM    406  C   ALA    59      22.664  14.558   5.512  1.00  0.00      S_03  59
ATOM    407  O   ALA    59      22.585  15.787   5.522  1.00  0.00      S_03  59
ATOM    408  N   VAL    60      22.221  13.812   4.505  1.00  0.00      S_03  60
ATOM    409  H   VAL    60      22.290  12.807   4.571  1.00  0.00      S_03  60
ATOM    410  CA  VAL    60      21.638  14.408   3.309  1.00  0.00      S_03  60
ATOM    411  HA  VAL    60      21.599  15.481   3.424  1.00  0.00      S_03  60
ATOM    412  CB  VAL    60      22.509  14.147   2.066  1.00  0.00      S_03  60
ATOM    413  C   VAL    60      20.233  13.873   3.055  1.00  0.00      S_03  60
ATOM    414  O   VAL    60      19.949  12.702   3.309  1.00  0.00      S_03  60
ATOM    415  N   MET    61      19.357  14.737   2.553  1.00  0.00      S_03  61
ATOM    416  H   MET    61      19.642  15.694   2.402  1.00  0.00      S_03  61
ATOM    417  CA  MET    61      17.996  14.339   2.214  1.00  0.00      S_03  61
ATOM    418  HA  MET    61      17.946  13.264   2.126  1.00  0.00      S_03  61
ATOM    419  CB  MET    61      17.032  14.714   3.341  1.00  0.00      S_03  61
ATOM    420  C   MET    61      17.545  14.978   0.904  1.00  0.00      S_03  61
ATOM    421  O   MET    61      16.686  15.859   0.896  1.00  0.00      S_03  61
ATOM    422  N   PRO    62      18.130  14.527  -0.200  1.00  0.00      S_03  62
ATOM    423  CA  PRO    62      17.918  15.164  -1.494  1.00  0.00      S_03  62
ATOM    424  HA  PRO    62      18.247  16.192  -1.448  1.00  0.00      S_03  62
ATOM    425  CB  PRO    62      18.777  14.495  -2.569  1.00  0.00      S_03  62
ATOM    426  C   PRO    62      16.447  15.119  -1.897  1.00  0.00      S_03  62
ATOM    427  O   PRO    62      15.894  16.110  -2.373  1.00  0.00      S_03  62
ATOM    428  N   HIS    63      15.821  13.964  -1.702  1.00  0.00      S_03  63
ATOM    429  H   HIS    63      16.322  13.198  -1.274  1.00  0.00      S_03  63
ATOM    430  CA  HIS    63      14.428  13.773  -2.089  1.00  0.00      S_03  63
ATOM    431  HA  HIS    63      14.368  13.634  -3.159  1.00  0.00      S_03  63
ATOM    432  CB  HIS    63      13.870  12.491  -1.467  1.00  0.00      S_03  63
ATOM    433  C   HIS    63      13.573  14.968  -1.683  1.00  0.00      S_03  63
ATOM    434  O   HIS    63      12.492  15.184  -2.229  1.00  0.00      S_03  63
ATOM    435  N   TYR    64      14.066  15.742  -0.721  1.00  0.00      S_03  64
ATOM    436  H   TYR    64      14.967  15.519  -0.324  1.00  0.00      S_03  64
ATOM    437  CA  TYR    64      13.339  16.904  -0.225  1.00  0.00      S_03  64
ATOM    438  HA  TYR    64      12.368  16.595   0.133  1.00  0.00      S_03  64
ATOM    439  CB  TYR    64      14.058  17.511   0.981  1.00  0.00      S_03  64
ATOM    440  C   TYR    64      13.167  17.955  -1.317  1.00  0.00      S_03  64
ATOM    441  O   TYR    64      12.168  18.674  -1.348  1.00  0.00      S_03  64
ATOM    442  N   ASN    65      14.148  18.038  -2.210  1.00  0.00      S_03  65
ATOM    443  H   ASN    65      14.930  17.404  -2.142  1.00  0.00      S_03  65
ATOM    444  CA  ASN    65      14.123  19.022  -3.286  1.00  0.00      S_03  65
ATOM    445  HA  ASN    65      13.939  20.003  -2.872  1.00  0.00      S_03  65
ATOM    446  CB  ASN    65      15.489  19.104  -3.970  1.00  0.00      S_03  65
ATOM    447  C   ASN    65      13.042  18.692  -4.310  1.00  0.00      S_03  65
ATOM    448  O   ASN    65      12.407  19.588  -4.867  1.00  0.00      S_03  65
ATOM    449  N   HIS    66      12.839  17.402  -4.553  1.00  0.00      S_03  66
ATOM    450  H   HIS    66      13.401  16.715  -4.070  1.00  0.00      S_03  66
ATOM    451  CA  HIS    66      11.826  16.950  -5.500  1.00  0.00      S_03  66
ATOM    452  HA  HIS    66      11.965  17.456  -6.444  1.00  0.00      S_03  66
ATOM    453  CB  HIS    66      11.994  15.458  -5.793  1.00  0.00      S_03  66
ATOM    454  C   HIS    66      10.420  17.227  -4.976  1.00  0.00      S_03  66
ATOM    455  O   HIS    66       9.523  17.583  -5.739  1.00  0.00      S_03  66
ATOM    456  N   LEU    67      10.237  17.061  -3.671  1.00  0.00      S_03  67
ATOM    457  H   LEU    67      11.006  16.732  -3.104  1.00  0.00      S_03  67
ATOM    458  CA  LEU    67       8.955  17.340  -3.035  1.00  0.00      S_03  67
ATOM    459  HA  LEU    67       8.181  16.759  -3.514  1.00  0.00      S_03  67
ATOM    460  CB  LEU    67       8.973  16.893  -1.572  1.00  0.00      S_03  67
ATOM    461  C   LEU    67       8.607  18.822  -3.126  1.00  0.00      S_03  67
ATOM    462  O   LEU    67       7.469  19.185  -3.424  1.00  0.00      S_03  67
ATOM    463  N   SER    68       9.593  19.674  -2.866  1.00  0.00      S_03  68
ATOM    464  H   SER    68      10.501  19.312  -2.610  1.00  0.00      S_03  68
ATOM    465  CA  SER    68       9.399  21.117  -2.941  1.00  0.00      S_03  68
ATOM    466  HA  SER    68       8.880  21.364  -3.855  1.00  0.00      S_03  68
ATOM    467  CB  SER    68       8.496  21.596  -1.802  1.00  0.00      S_03  68
ATOM    468  C   SER    68      10.733  21.856  -2.898  1.00  0.00      S_03  68
ATOM    469  O   SER    68      11.766  21.273  -2.568  1.00  0.00      S_03  68
ATOM    470  N   HIS    69      10.702  23.141  -3.233  1.00  0.00      S_03  69
ATOM    471  H   HIS    69       9.841  23.539  -3.580  1.00  0.00      S_03  69
ATOM    472  CA  HIS    69      11.880  23.992  -3.114  1.00  0.00      S_03  69
ATOM    473  HA  HIS    69      12.768  23.406  -3.297  1.00  0.00      S_03  69
ATOM    474  CB  HIS    69      11.865  25.081  -4.189  1.00  0.00      S_03  69
ATOM    475  C   HIS    69      11.965  24.625  -1.729  1.00  0.00      S_03  69
ATOM    476  O   HIS    69      11.288  25.612  -1.443  1.00  0.00      S_03  69
ATOM    477  N   CYS    70      12.803  24.049  -0.872  1.00  0.00      S_03  70
ATOM    478  H   CYS    70      13.397  23.299  -1.194  1.00  0.00      S_03  70
ATOM    479  CA  CYS    70      12.886  24.474   0.520  1.00  0.00      S_03  70
ATOM    480  HA  CYS    70      11.929  24.864   0.835  1.00  0.00      S_03  70
ATOM    481  CB  CYS    70      13.172  23.277   1.429  1.00  0.00      S_03  70
ATOM    482  C   CYS    70      13.957  25.543   0.708  1.00  0.00      S_03  70
ATOM    483  O   CYS    70      14.855  25.688  -0.122  1.00  0.00      S_03  70
ATOM    484  N   PRO    71      13.857  26.288   1.804  1.00  0.00      S_03  71
ATOM    485  CA  PRO    71      14.844  27.312   2.127  1.00  0.00      S_03  71
ATOM    486  HA  PRO    71      14.838  28.072   1.360  1.00  0.00      S_03  71
ATOM    487  CB  PRO    71      14.470  28.024   3.429  1.00  0.00      S_03  71
ATOM    488  C   PRO    71      16.242  26.713   2.239  1.00  0.00      S_03  71
ATOM    489  O   PRO    71      16.399  25.533   2.550  1.00  0.00      S_03  71
ATOM    490  N   PRO    72      17.254  27.536   1.985  1.00  0.00      S_03  72
ATOM    491  CA  PRO    72      18.639  27.082   2.024  1.00  0.00      S_03  72
ATOM    492  HA  PRO    72      18.781  26.297   1.296  1.00  0.00      S_03  72
ATOM    493  CB  PRO    72      19.585  28.212   1.613  1.00  0.00      S_03  72
ATOM    494  C   PRO    72      19.011  26.564   3.409  1.00  0.00      S_03  72
ATOM    495  O   PRO    72      19.900  25.724   3.550  1.00  0.00      S_03  72
ATOM    496  N   HIS    73      18.325  27.070   4.428  1.00  0.00      S_03  73
ATOM    497  H   HIS    73      17.605  27.754   4.245  1.00  0.00      S_03  73
ATOM    498  CA  HIS    73      18.585  26.664   5.804  1.00  0.00      S_03  73
ATOM    499  HA  HIS    73      19.642  26.485   5.933  1.00  0.00      S_03  73
ATOM    500  CB  HIS    73      18.228  27.792   6.773  1.00  0.00      S_03  73
ATOM    501  C   HIS    73      17.809  25.400   6.162  1.00  0.00      S_03  73
ATOM    502  O   HIS    73      18.005  24.822   7.231  1.00  0.00      S_03  73
ATOM    503  N   VAL    74      16.928  24.978   5.261  1.00  0.00      S_03  74
ATOM    504  H   VAL    74      16.822  25.492   4.398  1.00  0.00      S_03  74
ATOM    505  CA  VAL    74      16.111  23.791   5.486  1.00  0.00      S_03  74
ATOM    506  HA  VAL    74      15.593  23.885   6.429  1.00  0.00      S_03  74
ATOM    507  CB  VAL    74      15.017  23.648   4.413  1.00  0.00      S_03  74
ATOM    508  C   VAL    74      16.966  22.528   5.499  1.00  0.00      S_03  74
ATOM    509  O   VAL    74      17.598  22.184   4.500  1.00  0.00      S_03  74
ATOM    510  N   PRO    75      16.981  21.842   6.637  1.00  0.00      S_03  75
ATOM    511  CA  PRO    75      17.712  20.587   6.765  1.00  0.00      S_03  75
ATOM    512  HA  PRO    75      18.755  20.753   6.538  1.00  0.00      S_03  75
ATOM    513  CB  PRO    75      17.671  20.088   8.211  1.00  0.00      S_03  75
ATOM    514  C   PRO    75      17.151  19.523   5.828  1.00  0.00      S_03  75
ATOM    515  O   PRO    75      15.945  19.278   5.803  1.00  0.00      S_03  75
ATOM    516  N   GLY    76      18.034  18.895   5.058  1.00  0.00      S_03  76
ATOM    517  H   GLY    76      18.991  19.217   5.044  1.00  0.00      S_03  76
ATOM    518  CA  GLY    76      17.656  17.752   4.235  1.00  0.00      S_03  76
ATOM    519 1HA  GLY    76      18.511  17.104   4.105  1.00  0.00      S_03  76
ATOM    520  C   GLY    76      17.146  18.201   2.870  1.00  0.00      S_03  76
ATOM    521  O   GLY    76      16.696  17.384   2.066  1.00  0.00      S_03  76
ATOM    522  N   MET    77      17.220  19.503   2.615  1.00  0.00      S_03  77
ATOM    523  H   MET    77      17.518  20.131   3.347  1.00  0.00      S_03  77
ATOM    524  CA  MET    77      16.880  20.047   1.306  1.00  0.00      S_03  77
ATOM    525  HA  MET    77      16.506  19.256   0.673  1.00  0.00      S_03  77
ATOM    526  CB  MET    77      15.742  21.063   1.427  1.00  0.00      S_03  77
ATOM    527  C   MET    77      18.093  20.696   0.647  1.00  0.00      S_03  77
ATOM    528  O   MET    77      18.382  21.870   0.875  1.00  0.00      S_03  77
ATOM    529  N   ALA    78      18.799  19.922  -0.172  1.00  0.00      S_03  78
ATOM    530  H   ALA    78      18.439  19.012  -0.421  1.00  0.00      S_03  78
ATOM    531  CA  ALA    78      20.079  20.354  -0.720  1.00  0.00      S_03  78
ATOM    532  HA  ALA    78      20.146  21.431  -0.674  1.00  0.00      S_03  78
ATOM    533  CB  ALA    78      21.224  19.836   0.137  1.00  0.00      S_03  78
ATOM    534  C   ALA    78      20.244  19.896  -2.165  1.00  0.00      S_03  78
ATOM    535  O   ALA    78      19.497  19.043  -2.645  1.00  0.00      S_03  78
ATOM    536  N   PRO    79      21.226  20.468  -2.854  1.00  0.00      S_03  79
ATOM    537  CA  PRO    79      21.697  19.917  -4.119  1.00  0.00      S_03  79
ATOM    538  HA  PRO    79      20.857  19.768  -4.781  1.00  0.00      S_03  79
ATOM    539  CB  PRO    79      22.620  20.911  -4.826  1.00  0.00      S_03  79
ATOM    540  C   PRO    79      22.419  18.590  -3.907  1.00  0.00      S_03  79
ATOM    541  O   PRO    79      22.898  18.301  -2.811  1.00  0.00      S_03  79
ATOM    542  N   PRO    80      22.493  17.788  -4.964  1.00  0.00      S_03  80
ATOM    543  CA  PRO    80      23.243  16.538  -4.926  1.00  0.00      S_03  80
ATOM    544  HA  PRO    80      22.846  15.904  -4.147  1.00  0.00      S_03  80
ATOM    545  CB  PRO    80      23.060  15.764  -6.233  1.00  0.00      S_03  80
ATOM    546  C   PRO    80      24.724  16.791  -4.669  1.00  0.00      S_03  80
ATOM    547  O   PRO    80      25.381  16.029  -3.960  1.00  0.00      S_03  80
ATOM    548  N   TYR    81      25.245  17.867  -5.251  1.00  0.00      S_03  81
ATOM    549  H   TYR    81      24.646  18.470  -5.796  1.00  0.00      S_03  81
ATOM    550  CA  TYR    81      26.659  18.199  -5.122  1.00  0.00      S_03  81
ATOM    551  HA  TYR    81      27.084  17.649  -4.295  1.00  0.00      S_03  81
ATOM    552  CB  TYR    81      27.430  17.752  -6.365  1.00  0.00      S_03  81
ATOM    553  C   TYR    81      26.855  19.694  -4.893  1.00  0.00      S_03  81
ATOM    554  O   TYR    81      25.946  20.492  -5.121  1.00  0.00      S_03  81
ATOM    555  N   THR    82      28.048  20.066  -4.440  1.00  0.00      S_03  82
ATOM    556  H   THR    82      28.760  19.365  -4.295  1.00  0.00      S_03  82
ATOM    557  CA  THR    82      28.356  21.461  -4.148  1.00  0.00      S_03  82
ATOM    558  HA  THR    82      27.629  21.852  -3.451  1.00  0.00      S_03  82
ATOM    559  CB  THR    82      29.724  21.605  -3.457  1.00  0.00      S_03  82
ATOM    560  C   THR    82      28.346  22.306  -5.418  1.00  0.00      S_03  82
ATOM    561  O   THR    82      28.381  23.535  -5.358  1.00  0.00      S_03  82
ATOM    562  N   TYR    83      28.299  21.638  -6.566  1.00  0.00      S_03  83
ATOM    563  H   TYR    83      28.270  20.629  -6.548  1.00  0.00      S_03  83
ATOM    564  CA  TYR    83      28.288  22.326  -7.852  1.00  0.00      S_03  83
ATOM    565  HA  TYR    83      29.216  22.864  -7.980  1.00  0.00      S_03  83
ATOM    566  CB  TYR    83      28.226  21.315  -8.999  1.00  0.00      S_03  83
ATOM    567  C   TYR    83      27.118  23.299  -7.947  1.00  0.00      S_03  83
ATOM    568  O   TYR    83      25.988  22.962  -7.596  1.00  0.00      S_03  83
ATOM    569  N   TYR    84      27.398  24.508  -8.424  1.00  0.00      S_03  84
ATOM    570  H   TYR    84      28.330  24.699  -8.764  1.00  0.00      S_03  84
ATOM    571  CA  TYR    84      26.395  25.565  -8.468  1.00  0.00      S_03  84
ATOM    572  HA  TYR    84      25.973  25.702  -7.483  1.00  0.00      S_03  84
ATOM    573  CB  TYR    84      27.041  26.902  -8.838  1.00  0.00      S_03  84
ATOM    574  C   TYR    84      25.282  25.229  -9.455  1.00  0.00      S_03  84
ATOM    575  O   TYR    84      25.544  24.903 -10.613  1.00  0.00      S_03  84
ATOM    576  N   PRO    85      24.040  25.310  -8.989  1.00  0.00      S_03  85
ATOM    577  CA  PRO    85      22.883  25.118  -9.856  1.00  0.00      S_03  85
ATOM    578  HA  PRO    85      22.960  24.161 -10.351  1.00  0.00      S_03  85
ATOM    579  CB  PRO    85      21.598  25.061  -9.028  1.00  0.00      S_03  85
ATOM    580  C   PRO    85      22.786  26.225 -10.900  1.00  0.00      S_03  85
ATOM    581  O   PRO    85      22.784  27.409 -10.564  1.00  0.00      S_03  85
ATOM    582  N   LEU    86      22.705  25.831 -12.166  1.00  0.00      S_03  86
ATOM    583  H   LEU    86      22.613  24.847 -12.371  1.00  0.00      S_03  86
ATOM    584  CA  LEU    86      22.746  26.785 -13.269  1.00  0.00      S_03  86
ATOM    585  HA  LEU    86      22.912  27.778 -12.880  1.00  0.00      S_03  86
ATOM    586  CB  LEU    86      23.931  26.489 -14.189  1.00  0.00      S_03  86
ATOM    587  C   LEU    86      21.445  26.762 -14.066  1.00  0.00      S_03  86
ATOM    588  O   LEU    86      20.881  25.698 -14.321  1.00  0.00      S_03  86
ATOM    589  N   ASN    87      20.975  27.943 -14.455  1.00  0.00      S_03  87
ATOM    590  H   ASN    87      21.494  28.778 -14.227  1.00  0.00      S_03  87
ATOM    591  CA  ASN    87      19.730  28.062 -15.204  1.00  0.00      S_03  87
ATOM    592  HA  ASN    87      18.913  27.686 -14.606  1.00  0.00      S_03  87
ATOM    593  CB  ASN    87      19.408  29.533 -15.477  1.00  0.00      S_03  87
ATOM    594  C   ASN    87      19.799  27.288 -16.516  1.00  0.00      S_03  87
ATOM    595  O   ASN    87      18.840  26.621 -16.905  1.00  0.00      S_03  87
ATOM    596  N   LEU    88      20.938  27.382 -17.193  1.00  0.00      S_03  88
ATOM    597  H   LEU    88      21.629  28.059 -16.903  1.00  0.00      S_03  88
ATOM    598  CA  LEU    88      21.217  26.532 -18.345  1.00  0.00      S_03  88
ATOM    599  HA  LEU    88      20.290  26.273 -18.835  1.00  0.00      S_03  88
ATOM    600  CB  LEU    88      22.044  27.291 -19.384  1.00  0.00      S_03  88
ATOM    601  C   LEU    88      21.943  25.257 -17.927  1.00  0.00      S_03  88
ATOM    602  O   LEU    88      23.008  25.312 -17.311  1.00  0.00      S_03  88
ATOM    603  N   CYS    89      21.360  24.112 -18.265  1.00  0.00      S_03  89
ATOM    604  H   CYS    89      20.478  24.135 -18.757  1.00  0.00      S_03  89
ATOM    605  CA  CYS    89      21.961  22.823 -17.945  1.00  0.00      S_03  89
ATOM    606  HA  CYS    89      21.995  22.698 -16.873  1.00  0.00      S_03  89
ATOM    607  CB  CYS    89      21.091  21.680 -18.474  1.00  0.00      S_03  89
ATOM    608  C   CYS    89      23.371  22.715 -18.515  1.00  0.00      S_03  89
ATOM    609  O   CYS    89      24.232  22.044 -17.945  1.00  0.00      S_03  89
ATOM    610  N   ILE    90      23.601  23.380 -19.642  1.00  0.00      S_03  90
ATOM    611  H   ILE    90      22.874  23.968 -20.023  1.00  0.00      S_03  90
ATOM    612  CA  ILE    90      24.876  23.281 -20.343  1.00  0.00      S_03  90
ATOM    613  HA  ILE    90      25.049  22.256 -20.634  1.00  0.00      S_03  90
ATOM    614  CB  ILE    90      24.865  24.095 -21.651  1.00  0.00      S_03  90
ATOM    615  C   ILE    90      26.026  23.762 -19.465  1.00  0.00      S_03  90
ATOM    616  O   ILE    90      27.196  23.543 -19.783  1.00  0.00      S_03  90
ATOM    617  N   GLN    91      25.687  24.418 -18.360  1.00  0.00      S_03  91
ATOM    618  H   GLN    91      24.710  24.592 -18.172  1.00  0.00      S_03  91
ATOM    619  CA  GLN    91      26.689  24.893 -17.413  1.00  0.00      S_03  91
ATOM    620  HA  GLN    91      27.672  24.610 -17.757  1.00  0.00      S_03  91
ATOM    621  CB  GLN    91      26.688  26.422 -17.354  1.00  0.00      S_03  91
ATOM    622  C   GLN    91      26.451  24.314 -16.023  1.00  0.00      S_03  91
ATOM    623  O   GLN    91      26.933  24.851 -15.025  1.00  0.00      S_03  91
ATOM    624  N   GLN    92      25.704  23.216 -15.964  1.00  0.00      S_03  92
ATOM    625  H   GLN    92      25.348  22.817 -16.821  1.00  0.00      S_03  92
ATOM    626  CA  GLN    92      25.386  22.573 -14.695  1.00  0.00      S_03  92
ATOM    627  HA  GLN    92      26.142  22.823 -13.965  1.00  0.00      S_03  92
ATOM    628  CB  GLN    92      24.068  23.113 -14.136  1.00  0.00      S_03  92
ATOM    629  C   GLN    92      25.308  21.058 -14.848  1.00  0.00      S_03  92
ATOM    630  O   GLN    92      24.400  20.416 -14.321  1.00  0.00      S_03  92
ATOM    631  N   GLY    93      26.267  20.492 -15.574  1.00  0.00      S_03  93
ATOM    632  H   GLY    93      26.973  21.077 -15.998  1.00  0.00      S_03  93
ATOM    633  CA  GLY    93      26.326  19.049 -15.774  1.00  0.00      S_03  93
ATOM    634 1HA  GLY    93      25.526  18.576 -15.224  1.00  0.00      S_03  93
ATOM    635  C   GLY    93      27.664  18.482 -15.313  1.00  0.00      S_03  93
ATOM    636  O   GLY    93      27.946  17.299 -15.503  1.00  0.00      S_03  93
ATOM    637  N   GLN    94      28.485  19.334 -14.707  1.00  0.00      S_03  94
ATOM    638  H   GLN    94      28.199  20.296 -14.595  1.00  0.00      S_03  94
ATOM    639  CA  GLN    94      29.786  18.915 -14.201  1.00  0.00      S_03  94
ATOM    640  HA  GLN    94      30.013  17.925 -14.567  1.00  0.00      S_03  94
ATOM    641  CB  GLN    94      30.890  19.827 -14.741  1.00  0.00      S_03  94
ATOM    642  C   GLN    94      29.809  18.911 -12.676  1.00  0.00      S_03  94
ATOM    643  O   GLN    94      29.689  19.959 -12.041  1.00  0.00      S_03  94
ATOM    644  N   LEU    95      29.965  17.726 -12.095  1.00  0.00      S_03  95
ATOM    645  H   LEU    95      30.036  16.901 -12.672  1.00  0.00      S_03  95
ATOM    646  CA  LEU    95      30.037  17.588 -10.645  1.00  0.00      S_03  95
ATOM    647  HA  LEU    95      29.137  17.986 -10.200  1.00  0.00      S_03  95
ATOM    648  CB  LEU    95      30.084  16.110 -10.250  1.00  0.00      S_03  95
ATOM    649  C   LEU    95      31.250  18.320 -10.081  1.00  0.00      S_03  95
ATOM    650  O   LEU    95      32.300  18.387 -10.721  1.00  0.00      S_03  95
ATOM    651  N   PRO    96      31.099  18.867  -8.879  1.00  0.00      S_03  96
ATOM    652  CA  PRO    96      32.186  19.580  -8.219  1.00  0.00      S_03  96
ATOM    653  HA  PRO    96      32.534  20.377  -8.860  1.00  0.00      S_03  96
ATOM    654  CB  PRO    96      31.685  20.256  -6.941  1.00  0.00      S_03  96
ATOM    655  C   PRO    96      33.345  18.643  -7.897  1.00  0.00      S_03  96
ATOM    656  O   PRO    96      33.196  17.421  -7.932  1.00  0.00      S_03  96
ATOM    657  N   SER    97      34.499  19.223  -7.584  1.00  0.00      S_03  97
ATOM    658  H   SER    97      34.572  20.229  -7.629  1.00  0.00      S_03  97
ATOM    659  CA  SER    97      35.662  18.444  -7.176  1.00  0.00      S_03  97
ATOM    660  HA  SER    97      35.863  17.683  -7.915  1.00  0.00      S_03  97
ATOM    661  CB  SER    97      36.910  19.328  -7.132  1.00  0.00      S_03  97
ATOM    662  C   SER    97      35.437  17.787  -5.818  1.00  0.00      S_03  97
ATOM    663  O   SER    97      35.984  16.721  -5.536  1.00  0.00      S_03  97
ATOM    664  N   ASN    98      34.630  18.430  -4.982  1.00  0.00      S_03  98
ATOM    665  H   ASN    98      34.208  19.299  -5.276  1.00  0.00      S_03  98
ATOM    666  CA  ASN    98      34.337  17.913  -3.650  1.00  0.00      S_03  98
ATOM    667  HA  ASN    98      35.259  17.787  -3.102  1.00  0.00      S_03  98
ATOM    668  CB  ASN    98      33.510  18.924  -2.853  1.00  0.00      S_03  98
ATOM    669  C   ASN    98      33.603  16.579  -3.725  1.00  0.00      S_03  98
ATOM    670  O   ASN    98      33.065  16.213  -4.770  1.00  0.00      S_03  98
ATOM    671  N   HIS    99      33.587  15.855  -2.611  1.00  0.00      S_03  99
ATOM    672  H   HIS    99      34.066  16.201  -1.792  1.00  0.00      S_03  99
ATOM    673  CA  HIS    99      32.894  14.573  -2.540  1.00  0.00      S_03  99
ATOM    674  HA  HIS    99      33.296  13.905  -3.287  1.00  0.00      S_03  99
ATOM    675  CB  HIS    99      33.151  13.899  -1.191  1.00  0.00      S_03  99
ATOM    676  C   HIS    99      31.395  14.743  -2.764  1.00  0.00      S_03  99
ATOM    677  O   HIS    99      30.803  14.066  -3.603  1.00  0.00      S_03  99
ATOM    678  N   GLN   100      30.788  15.652  -2.007  1.00  0.00      S_03 100
ATOM    679  H   GLN   100      31.328  16.160  -1.321  1.00  0.00      S_03 100
ATOM    680  CA  GLN   100      29.364  15.934  -2.143  1.00  0.00      S_03 100
ATOM    681  HA  GLN   100      29.121  16.063  -3.187  1.00  0.00      S_03 100
ATOM    682  CB  GLN   100      28.534  14.742  -1.662  1.00  0.00      S_03 100
ATOM    683  C   GLN   100      28.975  17.190  -1.370  1.00  0.00      S_03 100
ATOM    684  O   GLN   100      29.727  17.665  -0.519  1.00  0.00      S_03 100
ATOM    685  N   MET   101      27.796  17.722  -1.673  1.00  0.00      S_03 101
ATOM    686  H   MET   101      27.235  17.297  -2.397  1.00  0.00      S_03 101
ATOM    687  CA  MET   101      27.290  18.905  -0.986  1.00  0.00      S_03 101
ATOM    688  HA  MET   101      28.121  19.514  -0.660  1.00  0.00      S_03 101
ATOM    689  CB  MET   101      26.480  19.777  -1.946  1.00  0.00      S_03 101
ATOM    690  C   MET   101      26.438  18.521   0.219  1.00  0.00      S_03 101
ATOM    691  O   MET   101      25.307  18.060   0.070  1.00  0.00      S_03 101
ATOM    692  N   PRO   102      26.989  18.714   1.413  1.00  0.00      S_03 102
ATOM    693  CA  PRO   102      26.280  18.391   2.645  1.00  0.00      S_03 102
ATOM    694  HA  PRO   102      26.021  17.342   2.647  1.00  0.00      S_03 102
ATOM    695  CB  PRO   102      27.190  18.601   3.858  1.00  0.00      S_03 102
ATOM    696  C   PRO   102      25.014  19.228   2.789  1.00  0.00      S_03 102
ATOM    697  O   PRO   102      25.079  20.443   2.975  1.00  0.00      S_03 102
ATOM    698  N   SER   103      23.862  18.569   2.700  1.00  0.00      S_03 103
ATOM    699  H   SER   103      23.876  17.576   2.518  1.00  0.00      S_03 103
ATOM    700  CA  SER   103      22.580  19.244   2.860  1.00  0.00      S_03 103
ATOM    701  HA  SER   103      22.369  19.829   1.977  1.00  0.00      S_03 103
ATOM    702  CB  SER   103      21.447  18.222   2.969  1.00  0.00      S_03 103
ATOM    703  C   SER   103      22.584  20.155   4.083  1.00  0.00      S_03 103
ATOM    704  O   SER   103      21.776  21.077   4.185  1.00  0.00      S_03 103
ATOM    705  N   PHE   104      23.499  19.888   5.009  1.00  0.00      S_03 104
ATOM    706  H   PHE   104      24.121  19.104   4.875  1.00  0.00      S_03 104
ATOM    707  CA  PHE   104      23.629  20.700   6.214  1.00  0.00      S_03 104
ATOM    708  HA  PHE   104      23.703  21.742   5.940  1.00  0.00      S_03 104
ATOM    709  CB  PHE   104      22.372  20.580   7.078  1.00  0.00      S_03 104
ATOM    710  C   PHE   104      24.860  20.298   7.020  1.00  0.00      S_03 104
ATOM    711  O   PHE   104      25.283  19.142   6.989  1.00  0.00      S_03 104
ATOM    712  N   GLY   105      25.429  21.259   7.740  1.00  0.00      S_03 105
ATOM    713  H   GLY   105      25.038  22.189   7.715  1.00  0.00      S_03 105
ATOM    714  CA  GLY   105      26.604  21.004   8.564  1.00  0.00      S_03 105
ATOM    715 1HA  GLY   105      26.475  21.470   9.530  1.00  0.00      S_03 105
ATOM    716  C   GLY   105      27.869  21.544   7.905  1.00  0.00      S_03 105
ATOM    717  O   GLY   105      27.845  21.965   6.748  1.00  0.00      S_03 105
ATOM    718  N   ASN   106      28.970  21.530   8.648  1.00  0.00      S_03 106
ATOM    719  H   ASN   106      28.927  21.155   9.585  1.00  0.00      S_03 106
ATOM    720  CA  ASN   106      30.240  22.041   8.145  1.00  0.00      S_03 106
ATOM    721  HA  ASN   106      30.066  22.946   7.582  1.00  0.00      S_03 106
ATOM    722  CB  ASN   106      31.155  22.438   9.306  1.00  0.00      S_03 106
ATOM    723  C   ASN   106      30.935  21.015   7.257  1.00  0.00      S_03 106
ATOM    724  O   ASN   106      30.740  19.810   7.415  1.00  0.00      S_03 106
ATOM    725  N   SER   107      31.746  21.501   6.323  1.00  0.00      S_03 107
ATOM    726  H   SER   107      31.810  22.501   6.199  1.00  0.00      S_03 107
ATOM    727  CA  SER   107      32.545  20.627   5.472  1.00  0.00      S_03 107
ATOM    728  HA  SER   107      31.940  19.796   5.140  1.00  0.00      S_03 107
ATOM    729  CB  SER   107      32.979  21.365   4.204  1.00  0.00      S_03 107
ATOM    730  C   SER   107      33.767  20.100   6.216  1.00  0.00      S_03 107
ATOM    731  O   SER   107      34.401  19.137   5.785  1.00  0.00      S_03 107
ATOM    732  N   SER   108      34.092  20.737   7.336  1.00  0.00      S_03 108
ATOM    733  H   SER   108      33.524  21.514   7.643  1.00  0.00      S_03 108
ATOM    734  CA  SER   108      35.249  20.345   8.133  1.00  0.00      S_03 108
ATOM    735  HA  SER   108      36.124  20.306   7.502  1.00  0.00      S_03 108
ATOM    736  CB  SER   108      35.547  21.400   9.200  1.00  0.00      S_03 108
ATOM    737  C   SER   108      35.032  18.985   8.787  1.00  0.00      S_03 108
ATOM    738  O   SER   108      33.922  18.656   9.206  1.00  0.00      S_03 108
ATOM    739  N   SER   109      36.100  18.198   8.871  1.00  0.00      S_03 109
ATOM    740  H   SER   109      36.981  18.522   8.499  1.00  0.00      S_03 109
ATOM    741  CA  SER   109      36.032  16.877   9.485  1.00  0.00      S_03 109
ATOM    742  HA  SER   109      35.117  16.791  10.053  1.00  0.00      S_03 109
ATOM    743  CB  SER   109      35.965  15.789   8.412  1.00  0.00      S_03 109
ATOM    744  C   SER   109      37.224  16.634  10.404  1.00  0.00      S_03 109
ATOM    745  O   SER   109      38.334  17.091  10.131  1.00  0.00      S_03 109
ATOM    746  N   SER   110      36.987  15.912  11.495  1.00  0.00      S_03 110
ATOM    747  H   SER   110      36.044  15.608  11.688  1.00  0.00      S_03 110
ATOM    748  CA  SER   110      38.054  15.548  12.419  1.00  0.00      S_03 110
ATOM    749  HA  SER   110      38.855  16.270  12.348  1.00  0.00      S_03 110
ATOM    750  CB  SER   110      37.557  15.614  13.865  1.00  0.00      S_03 110
ATOM    751  C   SER   110      38.596  14.156  12.115  1.00  0.00      S_03 110
ATOM    752  O   SER   110      39.576  13.715  12.716  1.00  0.00      S_03 110
ATOM    753  N   GLU   111      37.953  13.468  11.177  1.00  0.00      S_03 111
ATOM    754  H   GLU   111      37.147  13.880  10.730  1.00  0.00      S_03 111
ATOM    755  CA  GLU   111      38.382  12.133  10.776  1.00  0.00      S_03 111
ATOM    756  HA  GLU   111      38.680  11.573  11.650  1.00  0.00      S_03 111
ATOM    757  CB  GLU   111      37.216  11.359  10.157  1.00  0.00      S_03 111
ATOM    758  C   GLU   111      39.547  12.200   9.794  1.00  0.00      S_03 111
ATOM    759  O   GLU   111      40.426  11.339   9.800  1.00  0.00      S_03 111
ATOM    760  N   VAL   112      39.546  13.228   8.951  1.00  0.00      S_03 112
ATOM    761  H   VAL   112      38.826  13.932   9.035  1.00  0.00      S_03 112
ATOM    762  CA  VAL   112      40.556  13.365   7.909  1.00  0.00      S_03 112
ATOM    763  HA  VAL   112      41.479  12.915   8.241  1.00  0.00      S_03 112
ATOM    764  CB  VAL   112      40.153  12.609   6.629  1.00  0.00      S_03 112
ATOM    765  C   VAL   112      40.799  14.831   7.566  1.00  0.00      S_03 112
ATOM    766  O   VAL   112      39.941  15.493   6.982  1.00  0.00      S_03 112
ATOM    767  N   LYS   113      41.974  15.332   7.934  1.00  0.00      S_03 113
ATOM    768  H   LYS   113      42.614  14.752   8.457  1.00  0.00      S_03 113
ATOM    769  CA  LYS   113      42.362  16.698   7.602  1.00  0.00      S_03 113
ATOM    770  HA  LYS   113      41.491  17.335   7.627  1.00  0.00      S_03 113
ATOM    771  CB  LYS   113      43.320  17.254   8.658  1.00  0.00      S_03 113
ATOM    772  C   LYS   113      43.005  16.768   6.222  1.00  0.00      S_03 113
ATOM    773  O   LYS   113      44.155  16.367   6.041  1.00  0.00      S_03 113
ATOM    774  N   LEU   114      42.256  17.281   5.251  1.00  0.00      S_03 114
ATOM    775  H   LEU   114      41.361  17.687   5.482  1.00  0.00      S_03 114
ATOM    776  CA  LEU   114      42.693  17.271   3.860  1.00  0.00      S_03 114
ATOM    777  HA  LEU   114      42.944  16.262   3.568  1.00  0.00      S_03 114
ATOM    778  CB  LEU   114      41.552  17.704   2.937  1.00  0.00      S_03 114
ATOM    779  C   LEU   114      43.904  18.175   3.656  1.00  0.00      S_03 114
ATOM    780  O   LEU   114      44.503  18.194   2.580  1.00  0.00      S_03 114
ATOM    781  N   ARG   115      44.260  18.923   4.695  1.00  0.00      S_03 115
ATOM    782  H   ARG   115      43.669  18.939   5.514  1.00  0.00      S_03 115
ATOM    783  CA  ARG   115      45.481  19.720   4.684  1.00  0.00      S_03 115
ATOM    784  HA  ARG   115      45.568  20.231   3.736  1.00  0.00      S_03 115
ATOM    785  CB  ARG   115      45.414  20.817   5.748  1.00  0.00      S_03 115
ATOM    786  C   ARG   115      46.711  18.847   4.906  1.00  0.00      S_03 115
ATOM    787  O   ARG   115      47.827  19.230   4.555  1.00  0.00      S_03 115
ATOM    788  N   GLU   116      46.500  17.673   5.493  1.00  0.00      S_03 116
ATOM    789  H   GLU   116      45.552  17.382   5.682  1.00  0.00      S_03 116
ATOM    790  CA  GLU   116      47.602  16.796   5.869  1.00  0.00      S_03 116
ATOM    791  HA  GLU   116      48.504  17.378   5.980  1.00  0.00      S_03 116
ATOM    792  CB  GLU   116      47.339  16.163   7.237  1.00  0.00      S_03 116
ATOM    793  C   GLU   116      47.823  15.709   4.822  1.00  0.00      S_03 116
ATOM    794  O   GLU   116      46.954  14.867   4.595  1.00  0.00      S_03 116
ATOM    795  N   VAL   117      48.991  15.734   4.188  1.00  0.00      S_03 117
ATOM    796  H   VAL   117      49.676  16.429   4.447  1.00  0.00      S_03 117
ATOM    797  CA  VAL   117      49.308  14.783   3.129  1.00  0.00      S_03 117
ATOM    798  HA  VAL   117      48.527  14.801   2.384  1.00  0.00      S_03 117
ATOM    799  CB  VAL   117      50.604  15.171   2.393  1.00  0.00      S_03 117
ATOM    800  C   VAL   117      49.451  13.369   3.682  1.00  0.00      S_03 117
ATOM    801  O   VAL   117      48.766  12.447   3.239  1.00  0.00      S_03 117
ATOM    802  N   ASP   118      50.346  13.206   4.650  1.00  0.00      S_03 118
ATOM    803  H   ASP   118      50.857  14.009   4.989  1.00  0.00      S_03 118
ATOM    804  CA  ASP   118      50.610  11.897   5.237  1.00  0.00      S_03 118
ATOM    805  HA  ASP   118      51.153  11.288   4.530  1.00  0.00      S_03 118
ATOM    806  CB  ASP   118      51.518  12.032   6.461  1.00  0.00      S_03 118
ATOM    807  C   ASP   118      49.312  11.195   5.623  1.00  0.00      S_03 118
ATOM    808  O   ASP   118      49.154   9.995   5.397  1.00  0.00      S_03 118
ATOM    809  N   ARG   119      48.387  11.950   6.206  1.00  0.00      S_03 119
ATOM    810  H   ARG   119      48.599  12.914   6.416  1.00  0.00      S_03 119
ATOM    811  CA  ARG   119      47.072  11.421   6.550  1.00  0.00      S_03 119
ATOM    812  HA  ARG   119      47.188  10.526   7.143  1.00  0.00      S_03 119
ATOM    813  CB  ARG   119      46.310  12.413   7.430  1.00  0.00      S_03 119
ATOM    814  C   ARG   119      46.262  11.100   5.298  1.00  0.00      S_03 119
ATOM    815  O   ARG   119      45.479  10.150   5.280  1.00  0.00      S_03 119
ATOM    816  N   ARG   120      46.455  11.899   4.254  1.00  0.00      S_03 120
ATOM    817  H   ARG   120      47.111  12.663   4.333  1.00  0.00      S_03 120
ATOM    818  CA  ARG   120      45.743  11.701   2.997  1.00  0.00      S_03 120
ATOM    819  HA  ARG   120      44.680  11.687   3.183  1.00  0.00      S_03 120
ATOM    820  CB  ARG   120      45.990  12.879   2.051  1.00  0.00      S_03 120
ATOM    821  C   ARG   120      46.159  10.396   2.327  1.00  0.00      S_03 120
ATOM    822  O   ARG   120      45.328   9.682   1.766  1.00  0.00      S_03 120
ATOM    823  N   GLU   121      47.451  10.089   2.391  1.00  0.00      S_03 121
ATOM    824  H   GLU   121      48.084  10.719   2.863  1.00  0.00      S_03 121
ATOM    825  CA  GLU   121      47.978   8.867   1.796  1.00  0.00      S_03 121
ATOM    826  HA  GLU   121      47.778   8.867   0.735  1.00  0.00      S_03 121
ATOM    827  CB  GLU   121      49.501   8.817   1.937  1.00  0.00      S_03 121
ATOM    828  C   GLU   121      47.352   7.630   2.431  1.00  0.00      S_03 121
ATOM    829  O   GLU   121      47.191   6.599   1.778  1.00  0.00      S_03 121
ATOM    830  N   ALA   122      47.001   7.740   3.708  1.00  0.00      S_03 122
ATOM    831  H   ALA   122      47.156   8.615   4.187  1.00  0.00      S_03 122
ATOM    832  CA  ALA   122      46.399   6.629   4.436  1.00  0.00      S_03 122
ATOM    833  HA  ALA   122      46.997   5.741   4.297  1.00  0.00      S_03 122
ATOM    834  CB  ALA   122      46.414   6.904   5.931  1.00  0.00      S_03 122
ATOM    835  C   ALA   122      44.976   6.363   3.956  1.00  0.00      S_03 122
ATOM    836  O   ALA   122      44.594   5.217   3.719  1.00  0.00      S_03 122
ATOM    837  N   ALA   123      44.195   7.430   3.816  1.00  0.00      S_03 123
ATOM    838  H   ALA   123      44.576   8.347   4.001  1.00  0.00      S_03 123
ATOM    839  CA  ALA   123      42.802   7.311   3.401  1.00  0.00      S_03 123
ATOM    840  HA  ALA   123      42.303   6.581   4.022  1.00  0.00      S_03 123
ATOM    841  CB  ALA   123      42.066   8.621   3.634  1.00  0.00      S_03 123
ATOM    842  C   ALA   123      42.696   6.891   1.939  1.00  0.00      S_03 123
ATOM    843  O   ALA   123      41.944   5.978   1.598  1.00  0.00      S_03 123
ATOM    844  N   LEU   124      43.455   7.564   1.079  1.00  0.00      S_03 124
ATOM    845  H   LEU   124      44.068   8.287   1.426  1.00  0.00      S_03 124
ATOM    846  CA  LEU   124      43.423   7.285  -0.352  1.00  0.00      S_03 124
ATOM    847  HA  LEU   124      42.457   7.555  -0.750  1.00  0.00      S_03 124
ATOM    848  CB  LEU   124      44.442   8.156  -1.090  1.00  0.00      S_03 124
ATOM    849  C   LEU   124      43.694   5.810  -0.632  1.00  0.00      S_03 124
ATOM    850  O   LEU   124      42.923   5.149  -1.327  1.00  0.00      S_03 124
ATOM    851  N   ILE   125      44.794   5.301  -0.085  1.00  0.00      S_03 125
ATOM    852  H   ILE   125      45.365   5.887   0.507  1.00  0.00      S_03 125
ATOM    853  CA  ILE   125      45.196   3.920  -0.319  1.00  0.00      S_03 125
ATOM    854  HA  ILE   125      45.304   3.750  -1.380  1.00  0.00      S_03 125
ATOM    855  CB  ILE   125      46.575   3.621   0.299  1.00  0.00      S_03 125
ATOM    856  C   ILE   125      44.172   2.943   0.251  1.00  0.00      S_03 125
ATOM    857  O   ILE   125      43.741   2.013  -0.431  1.00  0.00      S_03 125
ATOM    858  N   LYS   126      43.788   3.161   1.504  1.00  0.00      S_03 126
ATOM    859  H   LYS   126      44.189   3.934   2.014  1.00  0.00      S_03 126
ATOM    860  CA  LYS   126      42.801   2.312   2.161  1.00  0.00      S_03 126
ATOM    861  HA  LYS   126      43.016   1.276   1.944  1.00  0.00      S_03 126
ATOM    862  CB  LYS   126      42.900   2.453   3.681  1.00  0.00      S_03 126
ATOM    863  C   LYS   126      41.388   2.646   1.695  1.00  0.00      S_03 126
ATOM    864  O   LYS   126      40.552   1.758   1.529  1.00  0.00      S_03 126
ATOM    865  N   PHE   127      41.128   3.932   1.484  1.00  0.00      S_03 127
ATOM    866  H   PHE   127      41.848   4.616   1.670  1.00  0.00      S_03 127
ATOM    867  CA  PHE   127      39.831   4.382   0.992  1.00  0.00      S_03 127
ATOM    868  HA  PHE   127      39.058   4.063   1.675  1.00  0.00      S_03 127
ATOM    869  CB  PHE   127      39.768   5.910   0.968  1.00  0.00      S_03 127
ATOM    870  C   PHE   127      39.545   3.823  -0.397  1.00  0.00      S_03 127
ATOM    871  O   PHE   127      38.441   3.354  -0.673  1.00  0.00      S_03 127
ATOM    872  N   ARG   128      40.547   3.876  -1.269  1.00  0.00      S_03 128
ATOM    873  H   ARG   128      41.427   4.280  -0.983  1.00  0.00      S_03 128
ATOM    874  CA  ARG   128      40.407   3.367  -2.628  1.00  0.00      S_03 128
ATOM    875  HA  ARG   128      39.582   3.865  -3.116  1.00  0.00      S_03 128
ATOM    876  CB  ARG   128      41.650   3.702  -3.456  1.00  0.00      S_03 128
ATOM    877  C   ARG   128      40.166   1.861  -2.631  1.00  0.00      S_03 128
ATOM    878  O   ARG   128      39.271   1.368  -3.316  1.00  0.00      S_03 128
ATOM    879  N   GLN   129      40.971   1.137  -1.860  1.00  0.00      S_03 129
ATOM    880  H   GLN   129      41.691   1.602  -1.327  1.00  0.00      S_03 129
ATOM    881  CA  GLN   129      40.840  -0.312  -1.765  1.00  0.00      S_03 129
ATOM    882  HA  GLN   129      41.081  -0.759  -2.718  1.00  0.00      S_03 129
ATOM    883  CB  GLN   129      41.853  -0.877  -0.767  1.00  0.00      S_03 129
ATOM    884  C   GLN   129      39.426  -0.713  -1.359  1.00  0.00      S_03 129
ATOM    885  O   GLN   129      38.816  -1.586  -1.977  1.00  0.00      S_03 129
ATOM    886  N   LYS   130      38.910  -0.069  -0.317  1.00  0.00      S_03 130
ATOM    887  H   LYS   130      39.446   0.665   0.123  1.00  0.00      S_03 130
ATOM    888  CA  LYS   130      37.590  -0.396   0.209  1.00  0.00      S_03 130
ATOM    889  HA  LYS   130      37.572  -1.430   0.520  1.00  0.00      S_03 130
ATOM    890  CB  LYS   130      37.294   0.427   1.464  1.00  0.00      S_03 130
ATOM    891  C   LYS   130      36.506  -0.161  -0.838  1.00  0.00      S_03 130
ATOM    892  O   LYS   130      35.673  -1.032  -1.089  1.00  0.00      S_03 130
ATOM    893  N   ARG   131      36.524   1.020  -1.447  1.00  0.00      S_03 131
ATOM    894  H   ARG   131      37.257   1.678  -1.223  1.00  0.00      S_03 131
ATOM    895  CA  ARG   131      35.513   1.390  -2.431  1.00  0.00      S_03 131
ATOM    896  HA  ARG   131      34.530   1.257  -2.004  1.00  0.00      S_03 131
ATOM    897  CB  ARG   131      35.623   2.876  -2.778  1.00  0.00      S_03 131
ATOM    898  C   ARG   131      35.638   0.546  -3.695  1.00  0.00      S_03 131
ATOM    899  O   ARG   131      34.636   0.179  -4.308  1.00  0.00      S_03 131
ATOM    900  N   LYS   132      36.874   0.243  -4.078  1.00  0.00      S_03 132
ATOM    901  H   LYS   132      37.655   0.603  -3.549  1.00  0.00      S_03 132
ATOM    902  CA  LYS   132      37.130  -0.597  -5.242  1.00  0.00      S_03 132
ATOM    903  HA  LYS   132      36.430  -0.350  -6.025  1.00  0.00      S_03 132
ATOM    904  CB  LYS   132      38.520  -0.311  -5.814  1.00  0.00      S_03 132
ATOM    905  C   LYS   132      37.002  -2.077  -4.893  1.00  0.00      S_03 132
ATOM    906  O   LYS   132      36.552  -2.880  -5.710  1.00  0.00      S_03 132
ATOM    907  N   GLU   133      37.400  -2.429  -3.675  1.00  0.00      S_03 133
ATOM    908  H   GLU   133      37.724  -1.715  -3.038  1.00  0.00      S_03 133
ATOM    909  CA  GLU   133      37.381  -3.819  -3.235  1.00  0.00      S_03 133
ATOM    910  HA  GLU   133      37.892  -4.433  -3.962  1.00  0.00      S_03 133
ATOM    911  CB  GLU   133      38.161  -3.978  -1.928  1.00  0.00      S_03 133
ATOM    912  C   GLU   133      35.953  -4.322  -3.057  1.00  0.00      S_03 133
ATOM    913  O   GLU   133      35.627  -5.444  -3.444  1.00  0.00      S_03 133
ATOM    914  N   ARG   134      35.104  -3.484  -2.471  1.00  0.00      S_03 134
ATOM    915  H   ARG   134      35.431  -2.571  -2.187  1.00  0.00      S_03 134
ATOM    916  CA  ARG   134      33.714  -3.848  -2.226  1.00  0.00      S_03 134
ATOM    917  HA  ARG   134      33.674  -4.815  -1.747  1.00  0.00      S_03 134
ATOM    918  CB  ARG   134      33.068  -2.867  -1.245  1.00  0.00      S_03 134
ATOM    919  C   ARG   134      32.918  -3.891  -3.526  1.00  0.00      S_03 134
ATOM    920  O   ARG   134      31.977  -4.673  -3.663  1.00  0.00      S_03 134
ATOM    921  N   CYS   135      33.301  -3.045  -4.477  1.00  0.00      S_03 135
ATOM    922  H   CYS   135      34.049  -2.394  -4.284  1.00  0.00      S_03 135
ATOM    923  CA  CYS   135      32.670  -3.033  -5.791  1.00  0.00      S_03 135
ATOM    924  HA  CYS   135      31.617  -2.819  -5.683  1.00  0.00      S_03 135
ATOM    925  CB  CYS   135      33.243  -1.905  -6.650  1.00  0.00      S_03 135
ATOM    926  C   CYS   135      32.845  -4.372  -6.499  1.00  0.00      S_03 135
ATOM    927  O   CYS   135      31.937  -4.849  -7.180  1.00  0.00      S_03 135
ATOM    928  N   PHE   136      34.019  -4.974  -6.334  1.00  0.00      S_03 136
ATOM    929  H   PHE   136      34.728  -4.523  -5.774  1.00  0.00      S_03 136
ATOM    930  CA  PHE   136      34.309  -6.268  -6.941  1.00  0.00      S_03 136
ATOM    931  HA  PHE   136      34.465  -6.141  -8.002  1.00  0.00      S_03 136
ATOM    932  CB  PHE   136      35.616  -6.838  -6.388  1.00  0.00      S_03 136
ATOM    933  C   PHE   136      33.168  -7.253  -6.710  1.00  0.00      S_03 136
ATOM    934  O   PHE   136      32.797  -8.010  -7.607  1.00  0.00      S_03 136
ATOM    935  N   ASP   137      32.615  -7.238  -5.501  1.00  0.00      S_03 137
ATOM    936  H   ASP   137      32.954  -6.581  -4.813  1.00  0.00      S_03 137
ATOM    937  CA  ASP   137      31.532  -8.145  -5.143  1.00  0.00      S_03 137
ATOM    938  HA  ASP   137      31.716  -9.116  -5.579  1.00  0.00      S_03 137
ATOM    939  CB  ASP   137      31.495  -8.365  -3.629  1.00  0.00      S_03 137
ATOM    940  C   ASP   137      30.186  -7.617  -5.628  1.00  0.00      S_03 137
ATOM    941  O   ASP   137      29.440  -8.322  -6.309  1.00  0.00      S_03 137
ATOM    942  N   LYS   138      29.882  -6.373  -5.274  1.00  0.00      S_03 138
ATOM    943  H   LYS   138      30.548  -5.838  -4.736  1.00  0.00      S_03 138
ATOM    944  CA  LYS   138      28.612  -5.760  -5.644  1.00  0.00      S_03 138
ATOM    945  HA  LYS   138      27.801  -6.309  -5.188  1.00  0.00      S_03 138
ATOM    946  CB  LYS   138      28.521  -4.337  -5.087  1.00  0.00      S_03 138
ATOM    947  C   LYS   138      28.427  -5.743  -7.157  1.00  0.00      S_03 138
ATOM    948  O   LYS   138      27.513  -5.099  -7.674  1.00  0.00      S_03 138
ATOM    949  N   LYS   139      29.300  -6.455  -7.863  1.00  0.00      S_03 139
ATOM    950  H   LYS   139      30.032  -6.955  -7.379  1.00  0.00      S_03 139
ATOM    951  CA  LYS   139      29.227  -6.533  -9.317  1.00  0.00      S_03 139
ATOM    952  HA  LYS   139      29.365  -5.548  -9.738  1.00  0.00      S_03 139
ATOM    953  CB  LYS   139      30.371  -7.389  -9.865  1.00  0.00      S_03 139
ATOM    954  C   LYS   139      27.885  -7.098  -9.773  1.00  0.00      S_03 139
ATOM    955  O   LYS   139      27.246  -6.553 -10.672  1.00  0.00      S_03 139
ATOM    956  N   ILE   140      27.466  -8.191  -9.146  1.00  0.00      S_03 140
ATOM    957  H   ILE   140      28.034  -8.585  -8.409  1.00  0.00      S_03 140
ATOM    958  CA  ILE   140      26.206  -8.838  -9.493  1.00  0.00      S_03 140
ATOM    959  HA  ILE   140      26.219  -9.114 -10.537  1.00  0.00      S_03 140
ATOM    960  CB  ILE   140      26.010 -10.150  -8.711  1.00  0.00      S_03 140
ATOM    961  C   ILE   140      25.021  -7.916  -9.226  1.00  0.00      S_03 140
ATOM    962  O   ILE   140      24.167  -7.719 -10.091  1.00  0.00      S_03 140
ATOM    963  N   ARG   141      24.975  -7.352  -8.023  1.00  0.00      S_03 141
ATOM    964  H   ARG   141      25.719  -7.536  -7.365  1.00  0.00      S_03 141
ATOM    965  CA  ARG   141      23.879  -6.476  -7.629  1.00  0.00      S_03 141
ATOM    966  HA  ARG   141      22.947  -7.018  -7.683  1.00  0.00      S_03 141
ATOM    967  CB  ARG   141      24.032  -6.050  -6.167  1.00  0.00      S_03 141
ATOM    968  C   ARG   141      23.805  -5.246  -8.528  1.00  0.00      S_03 141
ATOM    969  O   ARG   141      22.720  -4.816  -8.919  1.00  0.00      S_03 141
ATOM    970  N   TYR   142      24.965  -4.686  -8.852  1.00  0.00      S_03 142
ATOM    971  H   TYR   142      25.821  -5.082  -8.490  1.00  0.00      S_03 142
ATOM    972  CA  TYR   142      25.035  -3.513  -9.716  1.00  0.00      S_03 142
ATOM    973  HA  TYR   142      24.423  -2.725  -9.303  1.00  0.00      S_03 142
ATOM    974  CB  TYR   142      26.462  -2.961  -9.756  1.00  0.00      S_03 142
ATOM    975  C   TYR   142      24.560  -3.839 -11.127  1.00  0.00      S_03 142
ATOM    976  O   TYR   142      23.853  -3.049 -11.753  1.00  0.00      S_03 142
ATOM    977  N   VAL   143      24.952  -5.008 -11.623  1.00  0.00      S_03 143
ATOM    978  H   VAL   143      25.511  -5.623 -11.049  1.00  0.00      S_03 143
ATOM    979  CA  VAL   143      24.595  -5.426 -12.974  1.00  0.00      S_03 143
ATOM    980  HA  VAL   143      24.897  -4.664 -13.677  1.00  0.00      S_03 143
ATOM    981  CB  VAL   143      25.348  -6.705 -13.386  1.00  0.00      S_03 143
ATOM    982  C   VAL   143      23.095  -5.668 -13.098  1.00  0.00      S_03 143
ATOM    983  O   VAL   143      22.475  -5.284 -14.090  1.00  0.00      S_03 143
ATOM    984  N   ASN   144      22.518  -6.308 -12.086  1.00  0.00      S_03 144
ATOM    985  H   ASN   144      23.088  -6.625 -11.316  1.00  0.00      S_03 144
ATOM    986  CA  ASN   144      21.083  -6.563 -12.060  1.00  0.00      S_03 144
ATOM    987  HA  ASN   144      20.808  -7.163 -12.915  1.00  0.00      S_03 144
ATOM    988  CB  ASN   144      20.708  -7.390 -10.829  1.00  0.00      S_03 144
ATOM    989  C   ASN   144      20.290  -5.260 -12.078  1.00  0.00      S_03 144
ATOM    990  O   ASN   144      19.214  -5.185 -12.671  1.00  0.00      S_03 144
ATOM    991  N   ARG   145      20.829  -4.237 -11.424  1.00  0.00      S_03 145
ATOM    992  H   ARG   145      21.711  -4.366 -10.947  1.00  0.00      S_03 145
ATOM    993  CA  ARG   145      20.182  -2.931 -11.376  1.00  0.00      S_03 145
ATOM    994  HA  ARG   145      19.150  -3.052 -11.080  1.00  0.00      S_03 145
ATOM    995  CB  ARG   145      20.827  -2.052 -10.302  1.00  0.00      S_03 145
ATOM    996  C   ARG   145      20.245  -2.234 -12.731  1.00  0.00      S_03 145
ATOM    997  O   ARG   145      19.230  -1.762 -13.244  1.00  0.00      S_03 145
ATOM    998  N   LYS   146      21.442  -2.174 -13.304  1.00  0.00      S_03 146
ATOM    999  H   LYS   146      22.254  -2.462 -12.778  1.00  0.00      S_03 146
ATOM   1000  CA  LYS   146      21.612  -1.703 -14.674  1.00  0.00      S_03 146
ATOM   1001  HA  LYS   146      21.262  -0.685 -14.751  1.00  0.00      S_03 146
ATOM   1002  CB  LYS   146      23.095  -1.668 -15.048  1.00  0.00      S_03 146
ATOM   1003  C   LYS   146      20.844  -2.580 -15.658  1.00  0.00      S_03 146
ATOM   1004  O   LYS   146      20.121  -2.077 -16.518  1.00  0.00      S_03 146
ATOM   1005  N   LYS   147      21.006  -3.892 -15.525  1.00  0.00      S_03 147
ATOM   1006  H   LYS   147      21.601  -4.242 -14.787  1.00  0.00      S_03 147
ATOM   1007  CA  LYS   147      20.349  -4.840 -16.417  1.00  0.00      S_03 147
ATOM   1008  HA  LYS   147      20.720  -4.705 -17.422  1.00  0.00      S_03 147
ATOM   1009  CB  LYS   147      20.701  -6.276 -16.027  1.00  0.00      S_03 147
ATOM   1010  C   LYS   147      18.836  -4.649 -16.405  1.00  0.00      S_03 147
ATOM   1011  O   LYS   147      18.189  -4.673 -17.452  1.00  0.00      S_03 147
ATOM   1012  N   LEU   148      18.278  -4.461 -15.213  1.00  0.00      S_03 148
ATOM   1013  H   LEU   148      18.869  -4.407 -14.396  1.00  0.00      S_03 148
ATOM   1014  CA  LEU   148      16.834  -4.331 -15.055  1.00  0.00      S_03 148
ATOM   1015  HA  LEU   148      16.337  -5.064 -15.673  1.00  0.00      S_03 148
ATOM   1016  CB  LEU   148      16.422  -4.645 -13.616  1.00  0.00      S_03 148
ATOM   1017  C   LEU   148      16.361  -2.934 -15.443  1.00  0.00      S_03 148
ATOM   1018  O   LEU   148      15.211  -2.746 -15.841  1.00  0.00      S_03 148
ATOM   1019  N   ALA   149      17.254  -1.958 -15.325  1.00  0.00      S_03 149
ATOM   1020  H   ALA   149      18.133  -2.148 -14.864  1.00  0.00      S_03 149
ATOM   1021  CA  ALA   149      17.000  -0.619 -15.844  1.00  0.00      S_03 149
ATOM   1022  HA  ALA   149      16.115  -0.214 -15.375  1.00  0.00      S_03 149
ATOM   1023  CB  ALA   149      18.133   0.321 -15.464  1.00  0.00      S_03 149
ATOM   1024  C   ALA   149      16.809  -0.641 -17.356  1.00  0.00      S_03 149
ATOM   1025  O   ALA   149      15.957   0.067 -17.895  1.00  0.00      S_03 149
ATOM   1026  N   GLU   150      17.606  -1.458 -18.037  1.00  0.00      S_03 150
ATOM   1027  H   GLU   150      18.315  -1.979 -17.541  1.00  0.00      S_03 150
ATOM   1028  CA  GLU   150      17.485  -1.620 -19.481  1.00  0.00      S_03 150
ATOM   1029  HA  GLU   150      17.686  -0.677 -19.967  1.00  0.00      S_03 150
ATOM   1030  CB  GLU   150      18.542  -2.595 -20.001  1.00  0.00      S_03 150
ATOM   1031  C   GLU   150      16.091  -2.104 -19.866  1.00  0.00      S_03 150
ATOM   1032  O   GLU   150      15.401  -1.469 -20.664  1.00  0.00      S_03 150
ATOM   1033  N   ARG   151      15.682  -3.231 -19.294  1.00  0.00      S_03 151
ATOM   1034  H   ARG   151      16.296  -3.705 -18.647  1.00  0.00      S_03 151
ATOM   1035  CA  ARG   151      14.371  -3.802 -19.577  1.00  0.00      S_03 151
ATOM   1036  HA  ARG   151      14.169  -3.734 -20.635  1.00  0.00      S_03 151
ATOM   1037  CB  ARG   151      14.352  -5.295 -19.241  1.00  0.00      S_03 151
ATOM   1038  C   ARG   151      13.275  -3.078 -18.802  1.00  0.00      S_03 151
ATOM   1039  O   ARG   151      12.108  -3.098 -19.192  1.00  0.00      S_03 151
ATOM   1040  N   ARG   152      13.659  -2.438 -17.702  1.00  0.00      S_03 152
ATOM   1041  H   ARG   152      14.646  -2.352 -17.502  1.00  0.00      S_03 152
ATOM   1042  CA  ARG   152      12.694  -1.856 -16.778  1.00  0.00      S_03 152
ATOM   1043  HA  ARG   152      11.955  -2.598 -16.514  1.00  0.00      S_03 152
ATOM   1044  CB  ARG   152      13.378  -1.460 -15.468  1.00  0.00      S_03 152
ATOM   1045  C   ARG   152      12.001  -0.645 -17.394  1.00  0.00      S_03 152
ATOM   1046  O   ARG   152      12.597   0.089 -18.183  1.00  0.00      S_03 152
ATOM   1047  N   PRO   153      10.739  -0.442 -17.028  1.00  0.00      S_03 153
ATOM   1048  CA  PRO   153       9.969   0.689 -17.530  1.00  0.00      S_03 153
ATOM   1049  HA  PRO   153       9.869   0.610 -18.603  1.00  0.00      S_03 153
ATOM   1050  CB  PRO   153       8.544   0.657 -16.972  1.00  0.00      S_03 153
ATOM   1051  C   PRO   153      10.640   2.013 -17.179  1.00  0.00      S_03 153
ATOM   1052  O   PRO   153      11.392   2.100 -16.208  1.00  0.00      S_03 153
ATOM   1053  N   ARG   154      10.363   3.041 -17.974  1.00  0.00      S_03 154
ATOM   1054  H   ARG   154       9.751   2.900 -18.766  1.00  0.00      S_03 154
ATOM   1055  CA  ARG   154      10.918   4.367 -17.733  1.00  0.00      S_03 154
ATOM   1056  HA  ARG   154      11.959   4.278 -17.462  1.00  0.00      S_03 154
ATOM   1057  CB  ARG   154      10.887   5.202 -19.015  1.00  0.00      S_03 154
ATOM   1058  C   ARG   154      10.163   5.087 -16.621  1.00  0.00      S_03 154
ATOM   1059  O   ARG   154       8.955   4.914 -16.464  1.00  0.00      S_03 154
ATOM   1060  N   VAL   155      10.884   5.896 -15.851  1.00  0.00      S_03 155
ATOM   1061  H   VAL   155      11.870   6.008 -16.042  1.00  0.00      S_03 155
ATOM   1062  CA  VAL   155      10.290   6.624 -14.736  1.00  0.00      S_03 155
ATOM   1063  HA  VAL   155       9.271   6.295 -14.594  1.00  0.00      S_03 155
ATOM   1064  CB  VAL   155      11.020   6.326 -13.413  1.00  0.00      S_03 155
ATOM   1065  C   VAL   155      10.308   8.128 -14.988  1.00  0.00      S_03 155
ATOM   1066  O   VAL   155       9.534   8.876 -14.391  1.00  0.00      S_03 155
ATOM   1067  N   ARG   156      11.195   8.564 -15.876  1.00  0.00      S_03 156
ATOM   1068  H   ARG   156      11.758   7.893 -16.379  1.00  0.00      S_03 156
ATOM   1069  CA  ARG   156      11.378   9.985 -16.142  1.00  0.00      S_03 156
ATOM   1070  HA  ARG   156      11.716  10.479 -15.243  1.00  0.00      S_03 156
ATOM   1071  CB  ARG   156      12.483  10.199 -17.179  1.00  0.00      S_03 156
ATOM   1072  C   ARG   156      10.081  10.629 -16.619  1.00  0.00      S_03 156
ATOM   1073  O   ARG   156       9.446  10.147 -17.558  1.00  0.00      S_03 156
ATOM   1074  N   GLY   157       9.691  11.719 -15.966  1.00  0.00      S_03 157
ATOM   1075  H   GLY   157      10.219  12.024 -15.161  1.00  0.00      S_03 157
ATOM   1076  CA  GLY   157       8.523  12.485 -16.382  1.00  0.00      S_03 157
ATOM   1077 1HA  GLY   157       8.560  13.468 -15.937  1.00  0.00      S_03 157
ATOM   1078  C   GLY   157       7.231  11.788 -15.968  1.00  0.00      S_03 157
ATOM   1079  O   GLY   157       6.141  12.181 -16.385  1.00  0.00      S_03 157
ATOM   1080  N   GLN   158       7.360  10.752 -15.146  1.00  0.00      S_03 158
ATOM   1081  H   GLN   158       8.285  10.467 -14.856  1.00  0.00      S_03 158
ATOM   1082  CA  GLN   158       6.202  10.017 -14.651  1.00  0.00      S_03 158
ATOM   1083  HA  GLN   158       5.536   9.801 -15.473  1.00  0.00      S_03 158
ATOM   1084  CB  GLN   158       6.629   8.661 -14.087  1.00  0.00      S_03 158
ATOM   1085  C   GLN   158       5.455  10.816 -13.588  1.00  0.00      S_03 158
ATOM   1086  O   GLN   158       6.038  11.663 -12.911  1.00  0.00      S_03 158
ATOM   1087  N   PHE   159       4.163  10.540 -13.447  1.00  0.00      S_03 159
ATOM   1088  H   PHE   159       3.736   9.857 -14.057  1.00  0.00      S_03 159
ATOM   1089  CA  PHE   159       3.345  11.199 -12.436  1.00  0.00      S_03 159
ATOM   1090  HA  PHE   159       3.360  12.266 -12.600  1.00  0.00      S_03 159
ATOM   1091  CB  PHE   159       1.881  10.773 -12.571  1.00  0.00      S_03 159
ATOM   1092  C   PHE   159       3.852  10.893 -11.031  1.00  0.00      S_03 159
ATOM   1093  O   PHE   159       3.982   9.730 -10.647  1.00  0.00      S_03 159
ATOM   1094  N   VAL   160       4.138  11.943 -10.269  1.00  0.00      S_03 160
ATOM   1095  H   VAL   160       3.975  12.872 -10.630  1.00  0.00      S_03 160
ATOM   1096  CA  VAL   160       4.680  11.789  -8.924  1.00  0.00      S_03 160
ATOM   1097  HA  VAL   160       5.652  11.322  -8.979  1.00  0.00      S_03 160
ATOM   1098  CB  VAL   160       4.904  13.154  -8.246  1.00  0.00      S_03 160
ATOM   1099  C   VAL   160       3.758  10.943  -8.051  1.00  0.00      S_03 160
ATOM   1100  O   VAL   160       4.202  10.003  -7.393  1.00  0.00      S_03 160
ATOM   1101  N   ARG   161       2.474  11.285  -8.051  1.00  0.00      S_03 161
ATOM   1102  H   ARG   161       2.172  12.063  -8.619  1.00  0.00      S_03 161
ATOM   1103  CA  ARG   161       1.490  10.565  -7.252  1.00  0.00      S_03 161
ATOM   1104  HA  ARG   161       1.738  10.659  -6.205  1.00  0.00      S_03 161
ATOM   1105  CB  ARG   161       0.104  11.193  -7.414  1.00  0.00      S_03 161
ATOM   1106  C   ARG   161       1.443   9.089  -7.633  1.00  0.00      S_03 161
ATOM   1107  O   ARG   161       1.300   8.220  -6.773  1.00  0.00      S_03 161
ATOM   1108  N   LYS   162       1.565   8.813  -8.928  1.00  0.00      S_03 162
ATOM   1109  H   LYS   162       1.660   9.573  -9.586  1.00  0.00      S_03 162
ATOM   1110  CA  LYS   162       1.566   7.441  -9.422  1.00  0.00      S_03 162
ATOM   1111  HA  LYS   162       0.657   6.947  -9.112  1.00  0.00      S_03 162
ATOM   1112  CB  LYS   162       1.554   7.423 -10.952  1.00  0.00      S_03 162
ATOM   1113  C   LYS   162       2.770   6.666  -8.898  1.00  0.00      S_03 162
ATOM   1114  O   LYS   162       2.679   5.470  -8.625  1.00  0.00      S_03 162
ATOM   1115  N   VAL   163       3.897   7.357  -8.759  1.00  0.00      S_03 163
ATOM   1116  H   VAL   163       3.913   8.331  -9.026  1.00  0.00      S_03 163
ATOM   1117  CA  VAL   163       5.111   6.745  -8.232  1.00  0.00      S_03 163
ATOM   1118  HA  VAL   163       4.852   5.868  -7.658  1.00  0.00      S_03 163
ATOM   1119  CB  VAL   163       6.032   6.253  -9.364  1.00  0.00      S_03 163
ATOM   1120  C   VAL   163       5.882   7.721  -7.350  1.00  0.00      S_03 163
ATOM   1121  O   VAL   163       6.261   8.805  -7.791  1.00  0.00      S_03 163
ATOM   1122  N   ASN   164       6.111   7.327  -6.101  1.00  0.00      S_03 164
ATOM   1123  H   ASN   164       5.697   6.466  -5.773  1.00  0.00      S_03 164
ATOM   1124  CA  ASN   164       6.943   8.107  -5.192  1.00  0.00      S_03 164
ATOM   1125  HA  ASN   164       6.643   9.144  -5.230  1.00  0.00      S_03 164
ATOM   1126  CB  ASN   164       6.723   7.658  -3.746  1.00  0.00      S_03 164
ATOM   1127  C   ASN   164       8.418   7.991  -5.559  1.00  0.00      S_03 164
ATOM   1128  O   ASN   164       9.199   8.915  -5.333  1.00  0.00      S_03 164
ATOM   1129  N   GLY   165       8.794   6.849  -6.126  1.00  0.00      S_03 165
ATOM   1130  H   GLY   165       8.103   6.130  -6.290  1.00  0.00      S_03 165
ATOM   1131  CA  GLY   165      10.177   6.607  -6.519  1.00  0.00      S_03 165
ATOM   1132 1HA  GLY   165      10.819   6.709  -5.657  1.00  0.00      S_03 165
ATOM   1133  C   GLY   165      10.621   7.584  -7.603  1.00  0.00      S_03 165
ATOM   1134  O   GLY   165      11.758   8.055  -7.599  1.00  0.00      S_03 165
ATOM   1135  N   VAL   166       9.717   7.884  -8.529  1.00  0.00      S_03 166
ATOM   1136  H   VAL   166       8.799   7.467  -8.474  1.00  0.00      S_03 166
ATOM   1137  CA  VAL   166      10.015   8.801  -9.623  1.00  0.00      S_03 166
ATOM   1138  HA  VAL   166      10.926   8.492 -10.113  1.00  0.00      S_03 166
ATOM   1139  CB  VAL   166       8.919   8.766 -10.704  1.00  0.00      S_03 166
ATOM   1140  C   VAL   166      10.171  10.231  -9.117  1.00  0.00      S_03 166
ATOM   1141  O   VAL   166       9.622  10.595  -8.077  1.00  0.00      S_03 166
ATOM   1142  N   THR   167      10.924  11.037  -9.858  1.00  0.00      S_03 167
ATOM   1143  H   THR   167      11.343  10.679 -10.705  1.00  0.00      S_03 167
ATOM   1144  CA  THR   167      11.161  12.426  -9.481  1.00  0.00      S_03 167
ATOM   1145  HA  THR   167      10.303  12.805  -8.946  1.00  0.00      S_03 167
ATOM   1146  CB  THR   167      12.354  12.552  -8.515  1.00  0.00      S_03 167
ATOM   1147  C   THR   167      11.419  13.294 -10.708  1.00  0.00      S_03 167
ATOM   1148  O   THR   167      11.919  12.815 -11.726  1.00  0.00      S_03 167
ATOM   1149  N   VAL   168      11.073  14.573 -10.605  1.00  0.00      S_03 168
ATOM   1150  H   VAL   168      10.539  14.875  -9.803  1.00  0.00      S_03 168
ATOM   1151  CA  VAL   168      11.445  15.551 -11.620  1.00  0.00      S_03 168
ATOM   1152  HA  VAL   168      12.323  15.208 -12.146  1.00  0.00      S_03 168
ATOM   1153  CB  VAL   168      10.345  15.703 -12.687  1.00  0.00      S_03 168
ATOM   1154  C   VAL   168      11.726  16.914 -10.996  1.00  0.00      S_03 168
ATOM   1155  O   VAL   168      11.235  17.223  -9.910  1.00  0.00      S_03 168
ATOM   1156  N   ASP   169      12.518  17.725 -11.689  1.00  0.00      S_03 169
ATOM   1157  H   ASP   169      12.951  17.384 -12.536  1.00  0.00      S_03 169
ATOM   1158  CA  ASP   169      12.779  19.093 -11.259  1.00  0.00      S_03 169
ATOM   1159  HA  ASP   169      11.873  19.525 -10.861  1.00  0.00      S_03 169
ATOM   1160  CB  ASP   169      13.793  19.111 -10.113  1.00  0.00      S_03 169
ATOM   1161  C   ASP   169      13.283  19.949 -12.417  1.00  0.00      S_03 169
ATOM   1162  O   ASP   169      13.165  19.566 -13.581  1.00  0.00      S_03 169
ATOM   1163  N   LEU   170      13.845  21.108 -12.089  1.00  0.00      S_03 170
ATOM   1164  H   LEU   170      13.975  21.333 -11.113  1.00  0.00      S_03 170
ATOM   1165  CA  LEU   170      14.279  22.062 -13.102  1.00  0.00      S_03 170
ATOM   1166  HA  LEU   170      13.665  21.955 -13.984  1.00  0.00      S_03 170
ATOM   1167  CB  LEU   170      14.065  23.496 -12.613  1.00  0.00      S_03 170
ATOM   1168  C   LEU   170      15.742  21.847 -13.472  1.00  0.00      S_03 170
ATOM   1169  O   LEU   170      16.268  22.504 -14.371  1.00  0.00      S_03 170
ATOM   1170  N   ASN   171      16.395  20.924 -12.773  1.00  0.00      S_03 171
ATOM   1171  H   ASN   171      15.893  20.385 -12.082  1.00  0.00      S_03 171
ATOM   1172  CA  ASN   171      17.815  20.669 -12.979  1.00  0.00      S_03 171
ATOM   1173  HA  ASN   171      18.342  21.609 -13.060  1.00  0.00      S_03 171
ATOM   1174  CB  ASN   171      18.413  19.956 -11.764  1.00  0.00      S_03 171
ATOM   1175  C   ASN   171      18.051  19.844 -14.239  1.00  0.00      S_03 171
ATOM   1176  O   ASN   171      17.237  18.993 -14.597  1.00  0.00      S_03 171
ATOM   1177  N   GLY   172      19.170  20.102 -14.909  1.00  0.00      S_03 172
ATOM   1178  H   GLY   172      19.723  20.906 -14.650  1.00  0.00      S_03 172
ATOM   1179  CA  GLY   172      19.618  19.254 -16.007  1.00  0.00      S_03 172
ATOM   1180 1HA  GLY   172      18.762  18.906 -16.566  1.00  0.00      S_03 172
ATOM   1181  C   GLY   172      20.410  18.057 -15.492  1.00  0.00      S_03 172
ATOM   1182  O   GLY   172      21.625  17.980 -15.674  1.00  0.00      S_03 172
ATOM   1183  N   ASP   173      19.714  17.126 -14.848  1.00  0.00      S_03 173
ATOM   1184  H   ASP   173      18.711  17.223 -14.776  1.00  0.00      S_03 173
ATOM   1185  CA  ASP   173      20.360  15.968 -14.242  1.00  0.00      S_03 173
ATOM   1186  HA  ASP   173      21.197  15.663 -14.853  1.00  0.00      S_03 173
ATOM   1187  CB  ASP   173      20.946  16.335 -12.877  1.00  0.00      S_03 173
ATOM   1188  C   ASP   173      19.385  14.805 -14.099  1.00  0.00      S_03 173
ATOM   1189  O   ASP   173      18.172  15.004 -14.025  1.00  0.00      S_03 173
ATOM   1190  N   PRO   174      19.923  13.590 -14.060  1.00  0.00      S_03 174
ATOM   1191  CA  PRO   174      19.102  12.393 -13.916  1.00  0.00      S_03 174
ATOM   1192  HA  PRO   174      18.408  12.331 -14.740  1.00  0.00      S_03 174
ATOM   1193  CB  PRO   174      19.969  11.136 -14.001  1.00  0.00      S_03 174
ATOM   1194  C   PRO   174      18.330  12.409 -12.601  1.00  0.00      S_03 174
ATOM   1195  O   PRO   174      18.772  13.003 -11.617  1.00  0.00      S_03 174
ATOM   1196  N   SER   175      17.174  11.754 -12.591  1.00  0.00      S_03 175
ATOM   1197  H   SER   175      16.858  11.301 -13.437  1.00  0.00      S_03 175
ATOM   1198  CA  SER   175      16.350  11.670 -11.391  1.00  0.00      S_03 175
ATOM   1199  HA  SER   175      15.983  12.654 -11.137  1.00  0.00      S_03 175
ATOM   1200  CB  SER   175      15.110  10.813 -11.651  1.00  0.00      S_03 175
ATOM   1201  C   SER   175      17.142  11.105 -10.217  1.00  0.00      S_03 175
ATOM   1202  O   SER   175      17.621   9.972 -10.267  1.00  0.00      S_03 175
ATOM   1203  N   PRO   176      17.276  11.901  -9.162  1.00  0.00      S_03 176
ATOM   1204  CA  PRO   176      18.077  11.514  -8.006  1.00  0.00      S_03 176
ATOM   1205  HA  PRO   176      19.115  11.443  -8.295  1.00  0.00      S_03 176
ATOM   1206  CB  PRO   176      18.013  12.594  -6.924  1.00  0.00      S_03 176
ATOM   1207  C   PRO   176      17.615  10.176  -7.439  1.00  0.00      S_03 176
ATOM   1208  O   PRO   176      16.425   9.970  -7.199  1.00  0.00      S_03 176
ATOM   1209  N   ALA   177      18.563   9.269  -7.227  1.00  0.00      S_03 177
ATOM   1210  H   ALA   177      19.504   9.460  -7.541  1.00  0.00      S_03 177
ATOM   1211  CA  ALA   177      18.280   8.007  -6.555  1.00  0.00      S_03 177
ATOM   1212  HA  ALA   177      17.319   7.635  -6.876  1.00  0.00      S_03 177
ATOM   1213  CB  ALA   177      19.289   6.947  -6.970  1.00  0.00      S_03 177
ATOM   1214  C   ALA   177      18.279   8.178  -5.039  1.00  0.00      S_03 177
ATOM   1215  O   ALA   177      18.658   9.229  -4.523  1.00  0.00      S_03 177
ATOM   1216  N   ASP   178      17.850   7.137  -4.332  1.00  0.00      S_03 178
ATOM   1217  H   ASP   178      17.498   6.324  -4.817  1.00  0.00      S_03 178
ATOM   1218  CA  ASP   178      17.875   7.139  -2.874  1.00  0.00      S_03 178
ATOM   1219  HA  ASP   178      17.971   8.154  -2.517  1.00  0.00      S_03 178
ATOM   1220  CB  ASP   178      16.549   6.620  -2.315  1.00  0.00      S_03 178
ATOM   1221  C   ASP   178      19.033   6.301  -2.342  1.00  0.00      S_03 178
ATOM   1222  O   ASP   178      19.705   5.602  -3.099  1.00  0.00      S_03 178
ATOM   1223  N   LEU   179      19.259   6.377  -1.034  1.00  0.00      S_03 179
ATOM   1224  H   LEU   179      18.674   6.974  -0.468  1.00  0.00      S_03 179
ATOM   1225  CA  LEU   179      20.331   5.621  -0.397  1.00  0.00      S_03 179
ATOM   1226  HA  LEU   179      21.278   5.903  -0.832  1.00  0.00      S_03 179
ATOM   1227  CB  LEU   179      20.428   5.976   1.088  1.00  0.00      S_03 179
ATOM   1228  C   LEU   179      20.122   4.120  -0.565  1.00  0.00      S_03 179
ATOM   1229  O   LEU   179      21.082   3.357  -0.669  1.00  0.00      S_03 179
ATOM   1230  N   ASP   180      18.860   3.703  -0.589  1.00  0.00      S_03 180
ATOM   1231  H   ASP   180      18.117   4.376  -0.472  1.00  0.00      S_03 180
ATOM   1232  CA  ASP   180      18.522   2.297  -0.780  1.00  0.00      S_03 180
ATOM   1233  HA  ASP   180      18.998   1.705  -0.012  1.00  0.00      S_03 180
ATOM   1234  CB  ASP   180      17.017   2.080  -0.605  1.00  0.00      S_03 180
ATOM   1235  C   ASP   180      18.967   1.804  -2.152  1.00  0.00      S_03 180
ATOM   1236  O   ASP   180      19.582   0.745  -2.273  1.00  0.00      S_03 180
ATOM   1237  N   ASP   181      18.651   2.579  -3.185  1.00  0.00      S_03 181
ATOM   1238  H   ASP   181      18.111   3.418  -3.024  1.00  0.00      S_03 181
ATOM   1239  CA  ASP   181      19.065   2.251  -4.544  1.00  0.00      S_03 181
ATOM   1240  HA  ASP   181      18.705   1.266  -4.801  1.00  0.00      S_03 181
ATOM   1241  CB  ASP   181      18.420   3.210  -5.547  1.00  0.00      S_03 181
ATOM   1242  C   ASP   181      20.583   2.291  -4.683  1.00  0.00      S_03 181
ATOM   1243  O   ASP   181      21.180   1.426  -5.324  1.00  0.00      S_03 181
ATOM   1244  N   GLU   182      21.201   3.300  -4.079  1.00  0.00      S_03 182
ATOM   1245  H   GLU   182      20.652   3.989  -3.585  1.00  0.00      S_03 182
ATOM   1246  CA  GLU   182      22.653   3.439  -4.111  1.00  0.00      S_03 182
ATOM   1247  HA  GLU   182      22.975   3.619  -5.126  1.00  0.00      S_03 182
ATOM   1248  CB  GLU   182      23.091   4.664  -3.307  1.00  0.00      S_03 182
ATOM   1249  C   GLU   182      23.338   2.187  -3.575  1.00  0.00      S_03 182
ATOM   1250  O   GLU   182      24.402   1.796  -4.056  1.00  0.00      S_03 182
ATOM   1251  N   ASP   183      22.722   1.561  -2.578  1.00  0.00      S_03 183
ATOM   1252  H   ASP   183      21.846   1.929  -2.233  1.00  0.00      S_03 183
ATOM   1253  CA  ASP   183      23.277   0.359  -1.968  1.00  0.00      S_03 183
ATOM   1254  HA  ASP   183      24.293   0.550  -1.655  1.00  0.00      S_03 183
ATOM   1255  CB  ASP   183      22.506  -0.002  -0.696  1.00  0.00      S_03 183
ATOM   1256  C   ASP   183      23.258  -0.813  -2.943  1.00  0.00      S_03 183
ATOM   1257  O   ASP   183      24.223  -1.572  -3.036  1.00  0.00      S_03 183
ATOM   1258  N   GLU   184      22.153  -0.956  -3.668  1.00  0.00      S_03 184
ATOM   1259  H   GLU   184      21.394  -0.301  -3.542  1.00  0.00      S_03 184
ATOM   1260  CA  GLU   184      22.007  -2.033  -4.639  1.00  0.00      S_03 184
ATOM   1261  HA  GLU   184      22.155  -2.983  -4.148  1.00  0.00      S_03 184
ATOM   1262  CB  GLU   184      20.582  -2.064  -5.196  1.00  0.00      S_03 184
ATOM   1263  C   GLU   184      23.012  -1.888  -5.778  1.00  0.00      S_03 184
ATOM   1264  O   GLU   184      23.604  -2.870  -6.225  1.00  0.00      S_03 184
ATOM   1265  N   ASP   185      23.198  -0.657  -6.242  1.00  0.00      S_03 185
ATOM   1266  H   ASP   185      22.673   0.106  -5.839  1.00  0.00      S_03 185
ATOM   1267  CA  ASP   185      24.142  -0.379  -7.318  1.00  0.00      S_03 185
ATOM   1268  HA  ASP   185      23.971  -1.067  -8.134  1.00  0.00      S_03 185
ATOM   1269  CB  ASP   185      23.905   1.020  -7.891  1.00  0.00      S_03 185
ATOM   1270  C   ASP   185      25.583  -0.511  -6.836  1.00  0.00      S_03 185
ATOM   1271  O   ASP   185      26.402  -1.175  -7.471  1.00  0.00      S_03 185
ATOM   1272  N   ASP   186      25.885   0.127  -5.710  1.00  0.00      S_03 186
ATOM   1273  H   ASP   186      25.159   0.627  -5.218  1.00  0.00      S_03 186
ATOM   1274  CA  ASP   186      27.238   0.124  -5.168  1.00  0.00      S_03 186
ATOM   1275  HA  ASP   186      27.733  -0.797  -5.440  1.00  0.00      S_03 186
ATOM   1276  CB  ASP   186      28.068   1.248  -5.791  1.00  0.00      S_03 186
ATOM   1277  C   ASP   186      27.224   0.263  -3.649  1.00  0.00      S_03 186
ATOM   1278  O   ASP   186      26.443   1.037  -3.094  1.00  0.00      S_03 186
ATOM   1279  N   ASP   187      28.092  -0.491  -2.982  1.00  0.00      S_03 187
ATOM   1280  H   ASP   187      28.711  -1.101  -3.497  1.00  0.00      S_03 187
ATOM   1281  CA  ASP   187      28.173  -0.461  -1.527  1.00  0.00      S_03 187
ATOM   1282  HA  ASP   187      27.191  -0.282  -1.115  1.00  0.00      S_03 187
ATOM   1283  CB  ASP   187      28.614  -1.823  -0.987  1.00  0.00      S_03 187
ATOM   1284  C   ASP   187      29.130   0.626  -1.050  1.00  0.00      S_03 187
ATOM   1285  O   ASP   187      29.023   1.110   0.076  1.00  0.00      S_03 187
ATOM   1286  N   ASP   188      30.064   1.006  -1.916  1.00  0.00      S_03 188
ATOM   1287  H   ASP   188      30.086   0.583  -2.833  1.00  0.00      S_03 188
ATOM   1288  CA  ASP   188      31.058   2.017  -1.576  1.00  0.00      S_03 188
ATOM   1289  HA  ASP   188      30.714   2.589  -0.726  1.00  0.00      S_03 188
ATOM   1290  CB  ASP   188      32.366   1.357  -1.137  1.00  0.00      S_03 188
ATOM   1291  C   ASP   188      31.313   2.956  -2.750  1.00  0.00      S_03 188
ATOM   1292  O   ASP   188      31.022   2.623  -3.899  1.00  0.00      S_03 188
ATOM   1293  N   PRO   189      31.860   4.131  -2.454  1.00  0.00      S_03 189
ATOM   1294  CA  PRO   189      32.148   5.123  -3.483  1.00  0.00      S_03 189
ATOM   1295  HA  PRO   189      31.230   5.407  -3.976  1.00  0.00      S_03 189
ATOM   1296  CB  PRO   189      32.700   6.404  -2.853  1.00  0.00      S_03 189
ATOM   1297  C   PRO   189      33.132   4.580  -4.513  1.00  0.00      S_03 189
ATOM   1298  O   PRO   189      34.130   3.950  -4.161  1.00  0.00      S_03 189
ATOM   1299  N   ARG   190      32.845   4.827  -5.787  1.00  0.00      S_03 190
ATOM   1300  H   ARG   190      31.987   5.309  -6.013  1.00  0.00      S_03 190
ATOM   1301  CA  ARG   190      33.737   4.421  -6.866  1.00  0.00      S_03 190
ATOM   1302  HA  ARG   190      34.142   3.444  -6.650  1.00  0.00      S_03 190
ATOM   1303  CB  ARG   190      32.961   4.275  -8.176  1.00  0.00      S_03 190
ATOM   1304  C   ARG   190      34.879   5.417  -7.042  1.00  0.00      S_03 190
ATOM   1305  O   ARG   190      34.662   6.628  -7.057  1.00  0.00      S_03 190
ATOM   1306  N   ASP   191      36.095   4.897  -7.174  1.00  0.00      S_03 191
ATOM   1307  H   ASP   191      36.204   3.893  -7.170  1.00  0.00      S_03 191
ATOM   1308  CA  ASP   191      37.276   5.740  -7.325  1.00  0.00      S_03 191
ATOM   1309  HA  ASP   191      37.382   6.370  -6.454  1.00  0.00      S_03 191
ATOM   1310  CB  ASP   191      38.542   4.883  -7.381  1.00  0.00      S_03 191
ATOM   1311  C   ASP   191      37.177   6.610  -8.573  1.00  0.00      S_03 191
ATOM   1312  O   ASP   191      37.388   7.821  -8.516  1.00  0.00      S_03 191
ATOM   1313  N   SER   192      36.853   5.984  -9.700  1.00  0.00      S_03 192
ATOM   1314  H   SER   192      36.669   4.992  -9.677  1.00  0.00      S_03 192
ATOM   1315  CA  SER   192      36.757   6.695 -10.970  1.00  0.00      S_03 192
ATOM   1316  HA  SER   192      37.684   7.214 -11.163  1.00  0.00      S_03 192
ATOM   1317  CB  SER   192      36.580   5.706 -12.125  1.00  0.00      S_03 192
ATOM   1318  C   SER   192      35.607   7.696 -10.956  1.00  0.00      S_03 192
ATOM   1319  O   SER   192      35.707   8.779 -11.533  1.00  0.00      S_03 192
ATOM   1320  N   TYR   193      34.515   7.327 -10.294  1.00  0.00      S_03 193
ATOM   1321  H   TYR   193      34.501   6.429  -9.832  1.00  0.00      S_03 193
ATOM   1322  CA  TYR   193      33.339   8.184 -10.218  1.00  0.00      S_03 193
ATOM   1323  HA  TYR   193      33.084   8.535 -11.208  1.00  0.00      S_03 193
ATOM   1324  CB  TYR   193      32.127   7.389  -9.730  1.00  0.00      S_03 193
ATOM   1325  C   TYR   193      33.585   9.379  -9.303  1.00  0.00      S_03 193
ATOM   1326  O   TYR   193      33.093  10.478  -9.556  1.00  0.00      S_03 193
ATOM   1327  N   ALA   194      34.350   9.155  -8.240  1.00  0.00      S_03 194
ATOM   1328  H   ALA   194      34.705   8.224  -8.076  1.00  0.00      S_03 194
ATOM   1329  CA  ALA   194      34.690  10.220  -7.303  1.00  0.00      S_03 194
ATOM   1330  HA  ALA   194      33.853  10.896  -7.208  1.00  0.00      S_03 194
ATOM   1331  CB  ALA   194      34.916   9.649  -5.911  1.00  0.00      S_03 194
ATOM   1332  C   ALA   194      35.918  10.994  -7.769  1.00  0.00      S_03 194
ATOM   1333  O   ALA   194      36.710  10.496  -8.569  1.00  0.00      S_03 194
ATOM   1334  N   GLU   195      36.071  12.213  -7.263  1.00  0.00      S_03 195
ATOM   1335  H   GLU   195      35.309  12.630  -6.748  1.00  0.00      S_03 195
ATOM   1336  CA  GLU   195      37.309  12.963  -7.432  1.00  0.00      S_03 195
ATOM   1337  HA  GLU   195      37.763  12.700  -8.375  1.00  0.00      S_03 195
ATOM   1338  CB  GLU   195      37.020  14.464  -7.507  1.00  0.00      S_03 195
ATOM   1339  C   GLU   195      38.288  12.675  -6.298  1.00  0.00      S_03 195
ATOM   1340  O   GLU   195      39.471  12.432  -6.534  1.00  0.00      S_03 195
ATOM   1341  N   ASP   196      37.786  12.703  -5.068  1.00  0.00      S_03 196
ATOM   1342  H   ASP   196      36.795  12.853  -4.944  1.00  0.00      S_03 196
ATOM   1343  CA  ASP   196      38.629  12.522  -3.892  1.00  0.00      S_03 196
ATOM   1344  HA  ASP   196      39.647  12.340  -4.204  1.00  0.00      S_03 196
ATOM   1345  CB  ASP   196      38.667  13.804  -3.058  1.00  0.00      S_03 196
ATOM   1346  C   ASP   196      38.143  11.356  -3.039  1.00  0.00      S_03 196
ATOM   1347  O   ASP   196      37.170  11.482  -2.294  1.00  0.00      S_03 196
ATOM   1348  N   ASP   197      38.825  10.221  -3.152  1.00  0.00      S_03 197
ATOM   1349  H   ASP   197      39.591  10.171  -3.808  1.00  0.00      S_03 197
ATOM   1350  CA  ASP   197      38.496   9.046  -2.353  1.00  0.00      S_03 197
ATOM   1351  HA  ASP   197      37.424   8.968  -2.253  1.00  0.00      S_03 197
ATOM   1352  CB  ASP   197      38.946   7.770  -3.067  1.00  0.00      S_03 197
ATOM   1353  C   ASP   197      39.132   9.125  -0.969  1.00  0.00      S_03 197
ATOM   1354  O   ASP   197      38.768   8.374  -0.065  1.00  0.00      S_03 197
ATOM   1355  N   ALA   198      40.085  10.038  -0.812  1.00  0.00      S_03 198
ATOM   1356  H   ALA   198      40.300  10.661  -1.577  1.00  0.00      S_03 198
ATOM   1357  CA  ALA   198      40.827  10.164   0.436  1.00  0.00      S_03 198
ATOM   1358  HA  ALA   198      40.931   9.191   0.893  1.00  0.00      S_03 198
ATOM   1359  CB  ALA   198      42.245  10.642   0.164  1.00  0.00      S_03 198
ATOM   1360  C   ALA   198      40.122  11.108   1.404  1.00  0.00      S_03 198
ATOM   1361  O   ALA   198      40.573  11.305   2.533  1.00  0.00      S_03 198
ATOM   1362  N   THR   199      39.014  11.688   0.956  1.00  0.00      S_03 199
ATOM   1363  H   THR   199      38.774  11.601  -0.021  1.00  0.00      S_03 199
ATOM   1364  CA  THR   199      38.136  12.448   1.838  1.00  0.00      S_03 199
ATOM   1365  HA  THR   199      38.524  12.417   2.846  1.00  0.00      S_03 199
ATOM   1366  CB  THR   199      38.095  13.937   1.447  1.00  0.00      S_03 199
ATOM   1367  C   THR   199      36.718  11.888   1.821  1.00  0.00      S_03 199
ATOM   1368  O   THR   199      36.413  10.969   1.061  1.00  0.00      S_03 199

HETATM 0000 CAL  CAL   001      18.372  23.820   2.615  1.00 2.614          CA


TER
